# Supplementary material for: High-Throughput Sequencing and De Novo Assembly of the Isatis indigotica Transcriptome
Source: PLoS One. 2014 Sep 26;9(9):e102963. doi: 10.1371/journal.pone.0102963 (PMC4178013; doi:10.1371/journal.pone.0102963)
Supplement: Table S3 — Annotation and classification of 28184 I. indigotica unigenes. (XLS) [file pone.0102963.s006.xls]

## Sheet: Annotations for unigenes
#GeneID	COG_class	GO_annotation	KEGG_annotation	Swissprot_annotation	TrEMBL_annotation	nr_annotation	nt_annotation
Isatis_indigotica_1	[TZDR]	Molecular Function: calcium ion binding (GO:0005509);; Cellular Component: nucleus (GO:0005634);; Cellular Component: cytoplasm (GO:0005737);; Biological Process: response to cold (GO:0009409);; Molecular Function: 2-alkenal reductase [NAD(P)] activity (GO:0032440);; Biological Process: cellular process involved in reproduction (GO:0048610);; Biological Process: root hair elongation (GO:0048767);…	K13448|9e-80|ath:AT1G24620|calcium-binding protein CML	sp|Q9FYK2|CML25_ARATH Probable calcium-binding protein CML25 OS=Arabidopsis thaliana GN=CML25 PE=2 SV=1	Putative uncharacterized protein GN=ARALYDRAFT_335836 OS=Arabidopsis lyrata subsp. lyrata (Lyre-leaved rock-cress) PE=4 SV=1	putative calcium-binding protein CML25 [Arabidopsis thaliana]	Thellungiella halophila mRNA, complete cds, clone: RTFL01-07-G06
Isatis_indigotica_2	--	Molecular Function: iron ion binding (GO:0005506);; Molecular Function: electron carrier activity (GO:0009055);; Cellular Component: chloroplast (GO:0009507);; Molecular Function: oxidoreductase activity, acting on paired donors, with incorporation or reduction of molecular oxygen (GO:0016705);; Molecular Function: heme binding (GO:0020037);; Biological Process: oxidation-reduction process (GO:00…	--	--	Putative uncharacterized protein GN=ARALYDRAFT_478830 OS=Arabidopsis lyrata subsp. lyrata (Lyre-leaved rock-cress) PE=4 SV=1	hypothetical protein ARALYDRAFT_478830 [Arabidopsis lyrata subsp. lyrata]	Arabidopsis lyrata subsp. lyrata hypothetical protein, mRNA
Isatis_indigotica_3	--	Molecular Function: DNA binding (GO:0003677);; Molecular Function: DNA helicase activity (GO:0003678);; Molecular Function: ATP binding (GO:0005524);; Cellular Component: extracellular region (GO:0005576);; Cellular Component: nucleus (GO:0005634);; Cellular Component: endoplasmic reticulum (GO:0005783);; Cellular Component: plasma membrane (GO:0005886);; Biological Process: methylation-dependent…	--	sp|P92976|STS3_ARATH Strictosidine synthase 3 OS=Arabidopsis thaliana GN=SS3 PE=2 SV=2	Putative uncharacterized protein GN=ARALYDRAFT_483200 OS=Arabidopsis lyrata subsp. lyrata (Lyre-leaved rock-cress) PE=4 SV=1	hypothetical protein ARALYDRAFT_483200 [Arabidopsis lyrata subsp. lyrata]	Brassica rapa subsp. pekinensis clone KBrB086M08, complete sequence
Isatis_indigotica_5	--	--	--	--	Putative uncharacterized protein GN=RCOM_1517910 OS=Ricinus communis (Castor bean) PE=4 SV=1	PREDICTED: uncharacterized protein LOC100786030 [Glycine max]	Brassica rapa subsp. pekinensis clone KBrB070M24, complete sequence
Isatis_indigotica_6	--	Molecular Function: cytochrome-c oxidase activity (GO:0004129);; Cellular Component: mitochondrial respiratory chain complex IV (GO:0005751);; Biological Process: mitochondrial electron transport, cytochrome c to oxygen (GO:0006123);; Biological Process: aerobic respiration (GO:0009060);; Cellular Component: integral to membrane (GO:0016021);;	--	sp|O22912|CX5C1_ARATH Probable cytochrome c oxidase subunit 5C-1 OS=Arabidopsis thaliana GN=At2g47380 PE=1 SV=1	Cytochrome c oxidase subunit VC family protein GN=ARALYDRAFT_483915 OS=Arabidopsis lyrata subsp. lyrata (Lyre-leaved rock-cress) PE=4 SV=1	cytochrome c oxidase subunit VC family protein [Arabidopsis lyrata subsp. lyrata]	Arabidopsis lyrata subsp. lyrata cytochrome c oxidase subunit VC family protein, mRNA
Isatis_indigotica_7	--	Biological Process: mRNA splicing, via spliceosome (GO:0000398);; Molecular Function: DNA binding (GO:0003677);; Molecular Function: histone acetyltransferase activity (GO:0004402);; Cellular Component: nucleus (GO:0005634);; Biological Process: embryo sac egg cell differentiation (GO:0009560);; Biological Process: positive regulation of seed germination (GO:0010030);; Biological Process: histone…	--	sp|Q84XV2|GTE1_ARATH Transcription factor GTE1 OS=Arabidopsis thaliana GN=GTE1 PE=2 SV=1	Imbibition-inducible 1 GN=IMB1 OS=Arabidopsis lyrata subsp. lyrata (Lyre-leaved rock-cress) PE=4 SV=1	imbibition-inducible 1 [Arabidopsis lyrata subsp. lyrata]	Arabidopsis lyrata subsp. lyrata imbibition-inducible 1 (IMB1), mRNA
Isatis_indigotica_8	--	Biological Process: MAPK cascade (GO:0000165);; Biological Process: regulation of response to biotic stimulus (GO:0002831);; Molecular Function: sequence-specific DNA binding transcription factor activity (GO:0003700);; Molecular Function: calmodulin binding (GO:0005516);; Cellular Component: nucleus (GO:0005634);; Biological Process: regulation of transcription, DNA-dependent (GO:0006355);; Biol…	K14431|0.0|ath:AT1G22070|transcription factor TGA	sp|Q39234|TGA3_ARATH Transcription factor TGA3 OS=Arabidopsis thaliana GN=TGA3 PE=1 SV=1	mRNA, clone: RTFL01-01-F17 OS=Thellungiella halophila (Salt cress) PE=2 SV=1	unnamed protein product [Thellungiella halophila]	Thellungiella halophila mRNA, complete cds, clone: RTFL01-01-F17
Isatis_indigotica_9	--	Cellular Component: Golgi membrane (GO:0000139);; Cellular Component: endosome (GO:0005768);; Cellular Component: vacuolar membrane (GO:0005774);; Cellular Component: trans-Golgi network (GO:0005802);; Cellular Component: plasma membrane (GO:0005886);; Cellular Component: chloroplast thylakoid membrane (GO:0009535);; Biological Process: homogalacturonan metabolic process (GO:0010394);; Biological…	--	sp|Q9M2Y6|Y3972_ARATH Uncharacterized protein At3g49720 OS=Arabidopsis thaliana GN=At3g49720 PE=1 SV=1	Putative uncharacterized protein GN=ARALYDRAFT_485334 OS=Arabidopsis lyrata subsp. lyrata (Lyre-leaved rock-cress) PE=4 SV=1	hypothetical protein ARALYDRAFT_485334 [Arabidopsis lyrata subsp. lyrata]	Arabidopsis thaliana unknown protein (At5g65810) mRNA, complete cds
Isatis_indigotica_10	--	Cellular Component: Golgi membrane (GO:0000139);; Cellular Component: endosome (GO:0005768);; Cellular Component: vacuolar membrane (GO:0005774);; Cellular Component: trans-Golgi network (GO:0005802);; Cellular Component: plasma membrane (GO:0005886);; Cellular Component: chloroplast thylakoid membrane (GO:0009535);; Biological Process: homogalacturonan metabolic process (GO:0010394);; Biological…	--	sp|Q9M2Y6|Y3972_ARATH Uncharacterized protein At3g49720 OS=Arabidopsis thaliana GN=At3g49720 PE=1 SV=1	Putative uncharacterized protein OS=Arabidopsis thaliana (Mouse-ear cress) PE=2 SV=1	hypothetical protein ARALYDRAFT_332797 [Arabidopsis lyrata subsp. lyrata]	Arabidopsis thaliana uncharacterized protein (AT5G65810) mRNA, complete cds
Isatis_indigotica_11	--	Cellular Component: nucleus (GO:0005634);; Biological Process: metal ion transport (GO:0030001);; Molecular Function: metal ion binding (GO:0046872);;	--	--	Putative uncharacterized protein At3g53530 GN=At3g53530 OS=Arabidopsis thaliana (Mouse-ear cress) PE=2 SV=1	Chloroplast-targeted copper chaperone protein [Arabidopsis thaliana]	Arabidopsis thaliana Chloroplast-targeted copper chaperone protein (AT3G53530) mRNA, complete cds
Isatis_indigotica_12	--	Cellular Component: mitochondrion (GO:0005739);;	--	sp|Q9FND6|PP411_ARATH Pentatricopeptide repeat-containing protein At5g40410, mitochondrial OS=Arabidopsis thaliana GN=PCMP-H15 PE=2 SV=1	Binding protein GN=ARALYDRAFT_493946 OS=Arabidopsis lyrata subsp. lyrata (Lyre-leaved rock-cress) PE=4 SV=1	pentatricopeptide repeat-containing protein [Arabidopsis thaliana]	Brassica rapa subsp. pekinensis clone KBrH010J09, complete sequence
Isatis_indigotica_13	--	Molecular Function: sequence-specific DNA binding transcription factor activity (GO:0003700);; Cellular Component: nucleus (GO:0005634);; Biological Process: regulation of transcription, DNA-dependent (GO:0006355);; Biological Process: virus induced gene silencing (GO:0009616);; Biological Process: auxin mediated signaling pathway (GO:0009734);; Biological Process: vegetative phase change (GO:001…	--	sp|Q38827|IAA9_ARATH Auxin-responsive protein IAA9 OS=Arabidopsis thaliana GN=IAA9 PE=1 SV=1	Indole-3-acetic acid inducible 9 (Fragment) GN=IAA9 OS=Arabidopsis thaliana (Mouse-ear cress) PE=4 SV=1	indole-3-acetic acid inducible 9 [Arabidopsis thaliana]	Arabidopsis lyrata subsp. lyrata auxin-induced protein IAA9, mRNA
Isatis_indigotica_14	--	Molecular Function: sequence-specific DNA binding transcription factor activity (GO:0003700);; Cellular Component: nucleus (GO:0005634);; Biological Process: regulation of transcription, DNA-dependent (GO:0006355);; Biological Process: virus induced gene silencing (GO:0009616);; Biological Process: auxin mediated signaling pathway (GO:0009734);; Biological Process: vegetative phase change (GO:001…	--	sp|Q38827|IAA9_ARATH Auxin-responsive protein IAA9 OS=Arabidopsis thaliana GN=IAA9 PE=1 SV=1	Putative uncharacterized protein GN=ARALYDRAFT_358770 OS=Arabidopsis lyrata subsp. lyrata (Lyre-leaved rock-cress) PE=4 SV=1	hypothetical protein ARALYDRAFT_358770 [Arabidopsis lyrata subsp. lyrata]	Thellungiella halophila mRNA, complete cds, clone: RTFL01-05-D11
Isatis_indigotica_15	--	--	--	--	--	--	Arabidopsis thaliana chromosome 3, complete sequence
Isatis_indigotica_16	--	--	--	--	Putative uncharacterized protein GN=ARALYDRAFT_316499 OS=Arabidopsis lyrata subsp. lyrata (Lyre-leaved rock-cress) PE=4 SV=1	uncharacterized protein [Arabidopsis thaliana]	Arabidopsis thaliana uncharacterized protein (AT1G75720) mRNA, complete cds
Isatis_indigotica_17	--	Molecular Function: DNA binding (GO:0003677);; Molecular Function: chromatin binding (GO:0003682);; Molecular Function: sequence-specific DNA binding transcription factor activity (GO:0003700);; Cellular Component: nucleus (GO:0005634);; Molecular Function: methyltransferase activity (GO:0008168);; Biological Process: methylation (GO:0032259);; Biological Process: negative regulation of transcrip…	K11324|0.0|ath:AT2G47210|DNA methyltransferase 1-associated protein 1	sp|Q9JI44|DMAP1_MOUSE DNA methyltransferase 1-associated protein 1 OS=Mus musculus GN=Dmap1 PE=1 SV=1	mRNA, clone: RTFL01-19-J15 OS=Thellungiella halophila (Salt cress) PE=2 SV=1	unnamed protein product [Thellungiella halophila]	Thellungiella halophila mRNA, complete cds, clone: RTFL01-19-J15
Isatis_indigotica_18	[C]	Molecular Function: iron ion binding (GO:0005506);; Biological Process: transport (GO:0006810);; Molecular Function: NADH dehydrogenase (ubiquinone) activity (GO:0008137);; Cellular Component: chloroplast thylakoid membrane (GO:0009535);; Biological Process: photosynthesis, light reaction (GO:0019684);; Molecular Function: quinone binding (GO:0048038);; Molecular Function: 4 iron, 4 sulfur cluste…	K05582|1e-147|ath:ArthCp026|NADH dehydrogenase I subunit K [EC:1.6.5.3]	sp|A4QJT7|NDHK_OLIPU NAD(P)H-quinone oxidoreductase subunit K, chloroplastic OS=Olimarabidopsis pumila GN=ndhK PE=3 SV=1	NAD(P)H-quinone oxidoreductase subunit K GN=MTR_4g051250 OS=Medicago truncatula (Barrel medic) PE=3 SV=1	NAD(P)H-quinone oxidoreductase subunit K [Medicago truncatula]	Brassica napus strain ZY036 chloroplast, complete genome
Isatis_indigotica_21	--	--	--	--	At1g31990 OS=Arabidopsis thaliana (Mouse-ear cress) PE=2 SV=1	At1g31990 [Arabidopsis thaliana]	Arabidopsis thaliana chromosome 1, complete sequence
Isatis_indigotica_22	[J]	Molecular Function: structural constituent of ribosome (GO:0003735);; Cellular Component: mitochondrion (GO:0005739);; Cellular Component: ribosome (GO:0005840);; Biological Process: translation (GO:0006412);; Biological Process: embryo development ending in seed dormancy (GO:0009793);; Cellular Component: chloroplast envelope (GO:0009941);; Biological Process: thylakoid membrane organization (GO…	K02959|1e-64|ath:AT4G34620|small subunit ribosomal protein S16	sp|Q5FFA8|RS16_EHRRG 30S ribosomal protein S16 OS=Ehrlichia ruminantium (strain Gardel) GN=rpsP PE=3 SV=1	Putative uncharacterized protein GN=ARALYDRAFT_912923 OS=Arabidopsis lyrata subsp. lyrata (Lyre-leaved rock-cress) PE=3 SV=1	hypothetical protein ARALYDRAFT_912923 [Arabidopsis lyrata subsp. lyrata]	Arabidopsis lyrata subsp. lyrata hypothetical protein, mRNA
Isatis_indigotica_24	--	--	--	sp|Q8GXF6|FBK85_ARATH F-box/kelch-repeat protein At4g19870 OS=Arabidopsis thaliana GN=At4g19870 PE=2 SV=1	Putative uncharacterized protein GN=ARALYDRAFT_329577 OS=Arabidopsis lyrata subsp. lyrata (Lyre-leaved rock-cress) PE=4 SV=1	hypothetical protein ARALYDRAFT_329577 [Arabidopsis lyrata subsp. lyrata]	Brassica rapa subsp. pekinensis clone KBrB010M19, complete sequence
Isatis_indigotica_25	--	Cellular Component: mitochondrion (GO:0005739);; Cellular Component: membrane (GO:0016020);;	--	--	Uncharacterized protein GN=At4g32750 OS=Arabidopsis thaliana (Mouse-ear cress) PE=2 SV=1	uncharacterized protein [Arabidopsis thaliana]	Arabidopsis thaliana uncharacterized protein (AT4G32750) mRNA, complete cds
Isatis_indigotica_26	[R]	Molecular Function: GTPase activity (GO:0003924);; Molecular Function: GTP binding (GO:0005525);; Cellular Component: Golgi stack (GO:0005795);; Cellular Component: Golgi-associated vesicle (GO:0005798);; Cellular Component: trans-Golgi network (GO:0005802);; Cellular Component: cytosol (GO:0005829);; Cellular Component: plasma membrane (GO:0005886);; Biological Process: GTP catabolic process (GO…	K07976|1e-146|ath:AT1G05810|Rab family, other	sp|P19892|ARA1_ARATH Ras-related protein ARA-1 OS=Arabidopsis thaliana GN=ARA-1 PE=2 SV=1	Putative uncharacterized protein GN=ARALYDRAFT_887774 OS=Arabidopsis lyrata subsp. lyrata (Lyre-leaved rock-cress) PE=3 SV=1	RAB GTPase homolog A5E [Arabidopsis thaliana]	Arabidopsis thaliana RAB GTPase homolog A5E (RABA5E) mRNA, complete cds
Isatis_indigotica_27	[R]	Cellular Component: mitochondrion (GO:0005739);; Biological Process: metabolic process (GO:0008152);; Molecular Function: Mo-molybdopterin cofactor sulfurase activity (GO:0008265);; Cellular Component: chloroplast (GO:0009507);; Molecular Function: molybdenum ion binding (GO:0030151);; Molecular Function: pyridoxal phosphate binding (GO:0030170);;	--	sp|Q1LZH1|MOSC2_BOVIN MOSC domain-containing protein 2, mitochondrial OS=Bos taurus GN=MOSC2 PE=2 SV=1	Molybdenum cofactor sulfurase family protein GN=ARALYDRAFT_473334 OS=Arabidopsis lyrata subsp. lyrata (Lyre-leaved rock-cress) PE=4 SV=1	molybdenum cofactor sulfurase family protein [Arabidopsis lyrata subsp. lyrata]	Arabidopsis thaliana molybdenum cofactor sulfurase-like protein (AT1G30910) mRNA, complete cds
Isatis_indigotica_28	--	Cellular Component: plasma membrane (GO:0005886);; Biological Process: embryo development ending in seed dormancy (GO:0009793);; Cellular Component: intracellular part (GO:0044424);; Biological Process: regulation of pollen tube growth (GO:0080092);; Cellular Component: pollen tube (GO:0090406);;	--	sp|Q9LV40|ROGF8_ARATH Rho guanine nucleotide exchange factor 8 OS=Arabidopsis thaliana GN=ROPGEF8 PE=1 SV=1	Putative uncharacterized protein GN=RCOM_1493800 OS=Ricinus communis (Castor bean) PE=4 SV=1	conserved hypothetical protein [Ricinus communis]	Arabidopsis thaliana chromosome 1, complete sequence
Isatis_indigotica_29	--	--	--	--	--	--	Arabidopsis thaliana chromosome 1, complete sequence
Isatis_indigotica_30	[R]	Biological Process: cellular protein modification process (GO:0006464);; Molecular Function: palmitoyl-(protein) hydrolase activity (GO:0008474);; Cellular Component: chloroplast (GO:0009507);; Biological Process: proline transport (GO:0015824);;	K01074|0.0|ath:AT5G47330|palmitoyl-protein thioesterase [EC:3.1.2.22]	sp|Q20390|PPT1_CAEEL Palmitoyl-protein thioesterase 1 OS=Caenorhabditis elegans GN=ppt-1 PE=2 SV=2	Palmitoyl-protein thioesterase-like GN=At5g47330 OS=Arabidopsis thaliana (Mouse-ear cress) PE=2 SV=1	palmitoyl protein thioesterase family protein [Arabidopsis thaliana]	Arabidopsis thaliana palmitoyl protein thioesterase family protein (AT5G47330) mRNA, complete cds
Isatis_indigotica_31	[I]	Cellular Component: mitochondrion (GO:0005739);; Cellular Component: chloroplast (GO:0009507);; Molecular Function: oxidoreductase activity (GO:0016491);; Biological Process: oxidation-reduction process (GO:0055114);;	K14535|3e-94|ath:AT5G60340|transcription initiation factor TFIID subunit 9 / adenylate kinase [EC:2.7.4.3]	sp|P86397|HTD2_HUMAN Hydroxyacyl-thioester dehydratase type 2, mitochondrial OS=Homo sapiens GN=RPP14 PE=1 SV=1	Thioesterase-like protein GN=At5g60335 OS=Arabidopsis thaliana (Mouse-ear cress) PE=4 SV=1	Thioesterase-like protein [Arabidopsis thaliana]	Arabidopsis thaliana Thioesterase-like protein (AT5G60335) mRNA, complete cds
Isatis_indigotica_32	--	Cellular Component: cytoplasmic membrane-bounded vesicle (GO:0016023);;	--	--	Predicted protein GN=POPTRDRAFT_821459 OS=Populus trichocarpa (Western balsam poplar) PE=4 SV=1	predicted protein [Populus trichocarpa]	Brassica rapa subsp. pekinensis clone KBrH004B20, complete sequence
Isatis_indigotica_33	--	--	--	--	Uncharacterized protein GN=At1g22890 OS=Arabidopsis thaliana (Mouse-ear cress) PE=4 SV=1	--	Arabidopsis lyrata subsp. lyrata hypothetical protein, mRNA
Isatis_indigotica_34	--	--	--	--	--	--	Brassica rapa beta-carotene hydroxylase gene, complete cds
Isatis_indigotica_35	--	Cellular Component: nucleus (GO:0005634);;	--	sp|Q9FI70|FK122_ARATH F-box/kelch-repeat protein At5g49000 OS=Arabidopsis thaliana GN=At5g49000 PE=2 SV=1	Putative uncharacterized protein GN=ARALYDRAFT_912541 OS=Arabidopsis lyrata subsp. lyrata (Lyre-leaved rock-cress) PE=4 SV=1	hypothetical protein ARALYDRAFT_912541 [Arabidopsis lyrata subsp. lyrata]	Arabidopsis lyrata subsp. lyrata hypothetical protein, mRNA
Isatis_indigotica_36	--	Cellular Component: nucleus (GO:0005634);;	--	sp|Q9LV41|FBK68_ARATH Putative F-box/kelch-repeat protein At3g24610 OS=Arabidopsis thaliana GN=At3g24610 PE=4 SV=1	Putative uncharacterized protein GN=ARALYDRAFT_912541 OS=Arabidopsis lyrata subsp. lyrata (Lyre-leaved rock-cress) PE=4 SV=1	hypothetical protein ARALYDRAFT_912541 [Arabidopsis lyrata subsp. lyrata]	Arabidopsis lyrata subsp. lyrata hypothetical protein, mRNA
Isatis_indigotica_37	[R]	Molecular Function: catalytic activity (GO:0003824);; Cellular Component: plasma membrane (GO:0005886);; Biological Process: transcription, DNA-dependent (GO:0006351);; Cellular Component: chloroplast envelope (GO:0009941);; Molecular Function: flavin adenine dinucleotide binding (GO:0050660);;	--	--	Putative uncharacterized protein GN=ARALYDRAFT_474663 OS=Arabidopsis lyrata subsp. lyrata (Lyre-leaved rock-cress) PE=4 SV=1	unknown protein [Arabidopsis thaliana]	Arabidopsis thaliana CBS and transporter associated domain-containing protein (AT1G55930) mRNA, complete cds
Isatis_indigotica_38	--	Cellular Component: nucleus (GO:0005634);; Molecular Function: acetylglucosaminyltransferase activity (GO:0008375);; Cellular Component: membrane (GO:0016020);; Biological Process: carbohydrate biosynthetic process (GO:0016051);; Molecular Function: protein xylosyltransferase activity (GO:0030158);;	--	--	Uncharacterized protein At1g03520.2 GN=At1g03520 OS=Arabidopsis thaliana (Mouse-ear cress) PE=4 SV=1	core-2/I-branching beta-1,6-N-acetylglucosaminyltransferase-like protein [Arabidopsis thaliana]	Arabidopsis thaliana chromosome 1, complete sequence
Isatis_indigotica_39	--	--	--	--	--	--	Brassica rapa subsp. pekinensis clone KBrB002P01, complete sequence
Isatis_indigotica_40	--	Cellular Component: nucleus (GO:0005634);; Cellular Component: mitochondrion (GO:0005739);; Molecular Function: acetylglucosaminyltransferase activity (GO:0008375);; Cellular Component: membrane (GO:0016020);; Biological Process: carbohydrate biosynthetic process (GO:0016051);; Molecular Function: protein xylosyltransferase activity (GO:0030158);;	--	sp|Q9EPI1|XYLT1_RAT Xylosyltransferase 1 (Fragment) OS=Rattus norvegicus GN=Xylt1 PE=2 SV=1	Putative glycosylation enzyme GN=AT4G03340 OS=Arabidopsis thaliana (Mouse-ear cress) PE=2 SV=1	Core-2/I-branching beta-1,6-N-acetylglucosaminyltransferase family protein [Arabidopsis thaliana]	Arabidopsis thaliana Core-2/I-branching beta-1,6-N-acetylglucosaminyltransferase family protein (AT4G03340) mRNA, complete cds
Isatis_indigotica_41	--	Molecular Function: enzyme inhibitor activity (GO:0004857);; Cellular Component: extracellular region (GO:0005576);; Cellular Component: plant-type cell wall (GO:0009505);; Biological Process: proline transport (GO:0015824);; Molecular Function: pectinesterase activity (GO:0030599);; Biological Process: cell wall modification (GO:0042545);; Biological Process: negative regulation of catalytic act…	K01051|0.0|ath:AT3G43270|pectinesterase [EC:3.1.1.11]	sp|Q9LXK7|PME32_ARATH Probable pectinesterase/pectinesterase inhibitor 32 OS=Arabidopsis thaliana GN=PME32 PE=2 SV=1	Pectinesterase GN=ARALYDRAFT_905425 OS=Arabidopsis lyrata subsp. lyrata (Lyre-leaved rock-cress) PE=3 SV=1	pectinesterase 32 [Arabidopsis thaliana]	Arabidopsis lyrata subsp. lyrata pectinesterase family protein, mRNA
Isatis_indigotica_42	[O]	Molecular Function: ATP binding (GO:0005524);; Cellular Component: plasma membrane (GO:0005886);; Molecular Function: ATPase activity (GO:0016887);; Biological Process: pollen sperm cell differentiation (GO:0048235);;	--	sp|Q9P3U2|YKX4_SCHPO Uncharacterized AAA domain-containing protein C328.04 OS=Schizosaccharomyces pombe GN=SPAC328.04 PE=2 SV=1	Putative uncharacterized protein (Fragment) OS=Arabidopsis thaliana (Mouse-ear cress) PE=3 SV=1	unknown protein [Arabidopsis lyrata]	Arabidopsis lyrata subsp. lyrata AAA-type ATPase family protein, mRNA
Isatis_indigotica_43	--	Molecular Function: protein serine/threonine kinase activity (GO:0004674);; Molecular Function: protein tyrosine kinase activity (GO:0004713);; Molecular Function: ATP binding (GO:0005524);; Biological Process: protein phosphorylation (GO:0006468);; Cellular Component: integral to membrane (GO:0016021);; Cellular Component: cytoplasmic membrane-bounded vesicle (GO:0016023);;	--	sp|Q0WVM4|Y2239_ARATH Probable LRR receptor-like serine/threonine-protein kinase At2g23950 OS=Arabidopsis thaliana GN=At2g23950 PE=2 SV=1	Nsp-interacting kinase 2 GN=NIK2 OS=Arabidopsis lyrata subsp. lyrata (Lyre-leaved rock-cress) PE=3 SV=1	nsp-interacting kinase 2 [Arabidopsis lyrata subsp. lyrata]	Arabidopsis lyrata subsp. lyrata nsp-interacting kinase 2 (NIK2), mRNA
Isatis_indigotica_44	--	Cellular Component: cytoplasm (GO:0005737);; Cellular Component: plasmodesma (GO:0009506);; Cellular Component: membrane (GO:0016020);; Molecular Function: transmembrane transporter activity (GO:0022857);; Biological Process: transmembrane transport (GO:0055085);;	--	sp|Q9SHZ3|NAT1_ARATH Nucleobase-ascorbate transporter 1 OS=Arabidopsis thaliana GN=NAT1 PE=2 SV=1	Xanthine/uracil permease family protein GN=ARALYDRAFT_480192 OS=Arabidopsis lyrata subsp. lyrata (Lyre-leaved rock-cress) PE=4 SV=1	nucleobase-ascorbate transporter 1 [Arabidopsis thaliana]	Arabidopsis lyrata subsp. lyrata xanthine/uracil permease family protein, mRNA
Isatis_indigotica_48	--	Molecular Function: serine-type endopeptidase activity (GO:0004252);; Biological Process: proteolysis (GO:0006508);; Cellular Component: plant-type cell wall (GO:0009505);; Cellular Component: chloroplast (GO:0009507);; Biological Process: detection of external stimulus (GO:0009581);; Biological Process: detection of biotic stimulus (GO:0009595);; Biological Process: cellular response to phosphat…	--	--	Subtilase-like protein GN=AT1G32940 OS=Arabidopsis thaliana (Mouse-ear cress) PE=2 SV=1	Subtilase-like protein [Arabidopsis thaliana]	Arabidopsis thaliana Subtilase-like protein (SBT3.5) mRNA, complete cds
Isatis_indigotica_49	--	Molecular Function: polygalacturonase activity (GO:0004650);; Cellular Component: extracellular region (GO:0005576);; Biological Process: carbohydrate metabolic process (GO:0005975);; Cellular Component: plant-type cell wall (GO:0009505);; Cellular Component: anchored to plasma membrane (GO:0046658);;	K01184|1e-111|ath:AT3G15720|polygalacturonase [EC:3.2.1.15]	sp|Q9LW07|PGLR3_ARATH Probable polygalacturonase At3g15720 OS=Arabidopsis thaliana GN=At3g15720 PE=1 SV=1	Glycoside hydrolase family 28 protein GN=ARALYDRAFT_479028 OS=Arabidopsis lyrata subsp. lyrata (Lyre-leaved rock-cress) PE=3 SV=1	glycoside hydrolase family 28 protein [Arabidopsis lyrata subsp. lyrata]	Arabidopsis lyrata subsp. lyrata glycoside hydrolase family 28 protein, mRNA
Isatis_indigotica_52	--	Cellular Component: ubiquitin ligase complex (GO:0000151);; Molecular Function: ubiquitin-protein ligase activity (GO:0004842);; Biological Process: plant-type hypersensitive response (GO:0009626);; Biological Process: defense response to fungus, incompatible interaction (GO:0009817);; Biological Process: protein ubiquitination (GO:0016567);;	--	sp|Q9C7R6|PUB17_ARATH U-box domain-containing protein 17 OS=Arabidopsis thaliana GN=PUB17 PE=1 SV=1	Putative uncharacterized protein GN=ARALYDRAFT_902509 OS=Arabidopsis lyrata subsp. lyrata (Lyre-leaved rock-cress) PE=4 SV=1	hypothetical protein ARALYDRAFT_902509 [Arabidopsis lyrata subsp. lyrata]	Arabidopsis lyrata subsp. lyrata hypothetical protein, mRNA
Isatis_indigotica_53	--	Cellular Component: ubiquitin ligase complex (GO:0000151);; Molecular Function: ubiquitin-protein ligase activity (GO:0004842);; Biological Process: plant-type hypersensitive response (GO:0009626);; Biological Process: defense response to fungus, incompatible interaction (GO:0009817);; Biological Process: protein ubiquitination (GO:0016567);;	--	sp|Q9C7R6|PUB17_ARATH U-box domain-containing protein 17 OS=Arabidopsis thaliana GN=PUB17 PE=1 SV=1	Arm repeat containing protein GN=ARC1 OS=Brassica napus (Rape) PE=2 SV=1	arm repeat containing protein [Brassica napus]	Brassica oleracea var. acephala arm repeat containing protein 1 (ARC1) mRNA, complete cds
Isatis_indigotica_54	--	Cellular Component: intracellular membrane-bounded organelle (GO:0043231);;	--	--	Uncharacterized protein GN=F18L15.20 OS=Arabidopsis thaliana (Mouse-ear cress) PE=2 SV=1	uncharacterized protein [Arabidopsis thaliana]	Arabidopsis lyrata subsp. lyrata hypothetical protein, mRNA
Isatis_indigotica_55	--	Cellular Component: nucleus (GO:0005634);; Cellular Component: cytoplasm (GO:0005737);; Biological Process: defense response (GO:0006952);; Molecular Function: purine ribonucleoside binding (GO:0032550);; Molecular Function: adenyl ribonucleotide binding (GO:0032559);; Molecular Function: anion binding (GO:0043168);;	--	sp|O82500|Y4117_ARATH Putative disease resistance protein At4g11170 OS=Arabidopsis thaliana GN=At4g11170 PE=2 SV=1	TIR-NBS-LRR class disease resistance protein GN=At5g41550 OS=Arabidopsis thaliana (Mouse-ear cress) PE=4 SV=1	TIR-NBS-LRR class disease resistance protein [Arabidopsis thaliana]	Arabidopsis thaliana chromosome 5, complete sequence
Isatis_indigotica_56	--	Molecular Function: ATP binding (GO:0005524);; Cellular Component: cytoplasm (GO:0005737);; Biological Process: defense response (GO:0006952);; Biological Process: signal transduction (GO:0007165);; Molecular Function: nucleoside-triphosphatase activity (GO:0017111);; Molecular Function: ADP binding (GO:0043531);;	--	sp|O82500|Y4117_ARATH Putative disease resistance protein At4g11170 OS=Arabidopsis thaliana GN=At4g11170 PE=2 SV=1	Predicted protein GN=ARALYDRAFT_668468 OS=Arabidopsis lyrata subsp. lyrata (Lyre-leaved rock-cress) PE=4 SV=1	predicted protein [Arabidopsis lyrata subsp. lyrata]	Arabidopsis lyrata subsp. lyrata predicted protein, mRNA
Isatis_indigotica_57	--	Molecular Function: ATP binding (GO:0005524);; Cellular Component: nucleus (GO:0005634);; Cellular Component: cytoplasm (GO:0005737);; Biological Process: defense response (GO:0006952);; Biological Process: signal transduction (GO:0007165);; Molecular Function: nucleoside-triphosphatase activity (GO:0017111);; Molecular Function: ADP binding (GO:0043531);;	--	sp|O23530|SNC1_ARATH Protein SUPPRESSOR OF npr1-1, CONSTITUTIVE 1 OS=Arabidopsis thaliana GN=SNC1 PE=1 SV=3	Predicted protein GN=ARALYDRAFT_659441 OS=Arabidopsis lyrata subsp. lyrata (Lyre-leaved rock-cress) PE=4 SV=1	predicted protein [Arabidopsis lyrata subsp. lyrata]	Arabidopsis lyrata subsp. lyrata predicted protein, mRNA
Isatis_indigotica_58	--	--	--	--	--	--	Arabidopsis thaliana chromosome 1, complete sequence
Isatis_indigotica_59	[F]	Molecular Function: adenosine kinase activity (GO:0004001);; Molecular Function: adenylate kinase activity (GO:0004017);; Molecular Function: protein serine/threonine kinase activity (GO:0004674);; Molecular Function: protein serine/threonine/tyrosine kinase activity (GO:0004712);; Molecular Function: copper ion binding (GO:0005507);; Molecular Function: ATP binding (GO:0005524);; Cellular Compon…	K00939|1e-147|ath:AT5G50370|adenylate kinase [EC:2.7.4.3]	sp|O82514|KAD1_ARATH Adenylate kinase 1 OS=Arabidopsis thaliana GN=ADK1 PE=2 SV=2	Putative uncharacterized protein GN=ARALYDRAFT_496525 OS=Arabidopsis lyrata subsp. lyrata (Lyre-leaved rock-cress) PE=3 SV=1	hypothetical protein ARALYDRAFT_496525 [Arabidopsis lyrata subsp. lyrata]	Arabidopsis lyrata subsp. lyrata hypothetical protein, mRNA
Isatis_indigotica_60	--	--	--	sp|P13816|GARP_PLAFF Glutamic acid-rich protein OS=Plasmodium falciparum (isolate FC27 / Papua New Guinea) GN=GARP PE=4 SV=1	Putative uncharacterized protein GN=VITISV_034064 OS=Vitis vinifera (Grape) PE=4 SV=1	hypothetical protein FOMMEDRAFT_155759 [Fomitiporia mediterranea MF3/22]	--
Isatis_indigotica_62	--	--	--	--	--	--	Arabidopsis thaliana chromosome 1, complete sequence
Isatis_indigotica_63	--	Cellular Component: mitochondrion (GO:0005739);;	--	sp|O65543|PP343_ARATH Pentatricopeptide repeat-containing protein At4g31070, mitochondrial OS=Arabidopsis thaliana GN=PCMP-E7 PE=2 SV=2	Pentatricopeptide repeat-containing protein GN=ARALYDRAFT_491638 OS=Arabidopsis lyrata subsp. lyrata (Lyre-leaved rock-cress) PE=4 SV=1	pentatricopeptide repeat-containing protein [Arabidopsis thaliana]	Arabidopsis lyrata subsp. lyrata pentatricopeptide repeat-containing protein, mRNA
Isatis_indigotica_64	--	Cellular Component: mitochondrion (GO:0005739);; Cellular Component: endoplasmic reticulum (GO:0005783);; Biological Process: phosphatidylinositol biosynthetic process (GO:0006661);;	--	sp|B5DF51|MMGT1_RAT Membrane magnesium transporter 1 OS=Rattus norvegicus GN=Mmgt1 PE=2 SV=1	Putative uncharacterized protein GN=ARALYDRAFT_487108 OS=Arabidopsis lyrata subsp. lyrata (Lyre-leaved rock-cress) PE=4 SV=1	unknown [Arabidopsis thaliana]	Arabidopsis lyrata subsp. lyrata hypothetical protein, mRNA
Isatis_indigotica_66	--	Cellular Component: mitochondrion (GO:0005739);; Biological Process: defense response (GO:0006952);; Biological Process: signal transduction (GO:0007165);; Biological Process: response to ozone (GO:0010193);; Molecular Function: ADP binding (GO:0043531);;	--	sp|O82500|Y4117_ARATH Putative disease resistance protein At4g11170 OS=Arabidopsis thaliana GN=At4g11170 PE=2 SV=1	Disease resistance protein OS=Brassica rapa subsp. pekinensis (Chinese cabbage) PE=4 SV=1	disease resistance protein [Brassica rapa subsp. pekinensis]	Brassica rapa subsp. pekinensis isolate BrTNL37 disease resistance protein gene, complete cds
Isatis_indigotica_67	--	Cellular Component: nucleus (GO:0005634);; Cellular Component: plasmodesma (GO:0009506);; Molecular Function: phosphopantetheine binding (GO:0031177);;	--	sp|Q8WWU5|TCP11_HUMAN T-complex protein 11 homolog OS=Homo sapiens GN=TCP11 PE=2 SV=1	T-complex protein 11 GN=ARALYDRAFT_489787 OS=Arabidopsis lyrata subsp. lyrata (Lyre-leaved rock-cress) PE=4 SV=1	T-complex protein 11 [Arabidopsis lyrata subsp. lyrata]	Arabidopsis thaliana T-complex protein 11 (AT4G09150) mRNA, complete cds
Isatis_indigotica_69	--	--	--	--	Ulp1 protease family protein GN=F26C17.9 OS=Arabidopsis thaliana (Mouse-ear cress) PE=4 SV=1	Ulp1 protease family protein [Arabidopsis thaliana]	--
Isatis_indigotica_70	--	--	--	--	--	--	Arabidopsis thaliana chromosome 4, complete sequence
Isatis_indigotica_72	--	--	--	--	--	--	Brassica rapa subsp. pekinensis clone KBrB068E07, complete sequence
Isatis_indigotica_73	[I]	Molecular Function: iron ion binding (GO:0005506);; Biological Process: acetyl-CoA metabolic process (GO:0006084);; Biological Process: chromatin assembly or disassembly (GO:0006333);; Biological Process: fatty acid biosynthetic process (GO:0006633);; Cellular Component: chloroplast envelope (GO:0009941);; Cellular Component: integral to membrane (GO:0016021);; Biological Process: sterol biosynth…	K14424|1e-78|ath:AT2G29390|4-alpha-methyl-delta7-sterol-4alpha-methyl oxidase [EC:1.14.13.72]	sp|Q55D54|ER25B_DICDI Putative C-4 methylsterol oxidase DDB_G0269788 OS=Dictyostelium discoideum GN=DDB_G0269788 PE=3 SV=1	Sterol-4-methyl-oxidase-like enzyme GN=SMO-1 OS=Arabidopsis cebennensis PE=4 SV=1	sterol-4-methyl-oxidase-like enzyme [Arabidopsis cebennensis]	Arabidopsis lyrata subsp. lyrata hypothetical protein, mRNA
Isatis_indigotica_74	--	Molecular Function: actin binding (GO:0003779);; Cellular Component: nucleus (GO:0005634);; Cellular Component: plasma membrane (GO:0005886);; Biological Process: actin filament organization (GO:0007015);; Biological Process: circadian rhythm (GO:0007623);; Biological Process: regulation of stomatal movement (GO:0010119);; Biological Process: regulation of protein localization (GO:0032880);;	--	--	Putative uncharacterized protein At3g56480/T5P19_130 GN=AT3G56480 OS=Arabidopsis thaliana (Mouse-ear cress) PE=2 SV=1	myosin heavy chain-like protein [Arabidopsis thaliana]	Arabidopsis lyrata subsp. lyrata hypothetical protein, mRNA
Isatis_indigotica_75	--	--	--	--	Putative uncharacterized protein OS=Thellungiella halophila (Salt cress) PE=4 SV=1	hypothetical protein [Eutrema halophilum]	Arabidopsis lyrata subsp. lyrata hypothetical protein, mRNA
Isatis_indigotica_76	--	Cellular Component: cytoplasm (GO:0005737);;	--	sp|Q567Z6|CRIPT_DANRE Cysteine-rich PDZ-binding protein OS=Danio rerio GN=cript PE=3 SV=1	Very similar postsynaptic protein, CRIPT GN=At1g61780 OS=Arabidopsis thaliana (Mouse-ear cress) PE=4 SV=1	postsynaptic-related protein [Arabidopsis thaliana]	Arabidopsis lyrata subsp. lyrata hypothetical protein, mRNA
Isatis_indigotica_77	--	Cellular Component: nucleus (GO:0005634);; Cellular Component: plasma membrane (GO:0005886);; Cellular Component: chloroplast (GO:0009507);; Molecular Function: transmembrane transporter activity (GO:0022857);; Biological Process: transmembrane transport (GO:0055085);;	--	sp|Q3E7D0|NAT12_ARATH Nucleobase-ascorbate transporter 12 OS=Arabidopsis thaliana GN=NAT12 PE=1 SV=3	Xanthine/uracil permease family protein GN=ARALYDRAFT_481725 OS=Arabidopsis lyrata subsp. lyrata (Lyre-leaved rock-cress) PE=4 SV=1	nucleobase-ascorbate transporter 12 [Arabidopsis thaliana]	Arabidopsis lyrata subsp. lyrata xanthine/uracil permease family protein, mRNA
Isatis_indigotica_78	--	Cellular Component: nucleus (GO:0005634);; Cellular Component: plasma membrane (GO:0005886);; Cellular Component: chloroplast (GO:0009507);; Molecular Function: transmembrane transporter activity (GO:0022857);; Biological Process: transmembrane transport (GO:0055085);;	--	sp|Q3E7D0|NAT12_ARATH Nucleobase-ascorbate transporter 12 OS=Arabidopsis thaliana GN=NAT12 PE=1 SV=3	Uncharacterized protein At2g27810.3 GN=NAT12 OS=Arabidopsis thaliana (Mouse-ear cress) PE=4 SV=1	nucleobase-ascorbate transporter 12 [Arabidopsis thaliana]	Brassica rapa subsp. pekinensis clone KBrS006L21, complete sequence
Isatis_indigotica_79	[G]	Molecular Function: protein binding (GO:0005515);; Cellular Component: peroxisomal membrane (GO:0005778);; Biological Process: fatty acid beta-oxidation (GO:0006635);; Biological Process: lipid transport (GO:0006869);; Biological Process: intra-Golgi vesicle-mediated transport (GO:0006891);; Cellular Component: plastid (GO:0009536);; Biological Process: lithium ion transport (GO:0010351);; Biolog…	--	sp|Q9SRR0|PEX13_ARATH Peroxisomal membrane protein 13 OS=Arabidopsis thaliana GN=PEX13 PE=1 SV=1	Putative uncharacterized protein GN=ARALYDRAFT_478079 OS=Arabidopsis lyrata subsp. lyrata (Lyre-leaved rock-cress) PE=4 SV=1	hypothetical protein ARALYDRAFT_478079 [Arabidopsis lyrata subsp. lyrata]	Arabidopsis lyrata subsp. lyrata hypothetical protein, mRNA
Isatis_indigotica_80	--	Cellular Component: mitochondrion (GO:0005739);;	--	sp|P0C8Q7|PP369_ARATH Pentatricopeptide repeat-containing protein At5g08305 OS=Arabidopsis thaliana GN=PCMP-E105 PE=2 SV=1	Pentatricopeptide repeat-containing protein, putative GN=RCOM_1490320 OS=Ricinus communis (Castor bean) PE=4 SV=1	pentatricopeptide repeat (PPR) family protein [Arabidopsis thaliana]	Arabidopsis thaliana pentatricopeptide repeat (PPR) family protein (AT5G08305) mRNA, complete cds
Isatis_indigotica_81	--	Biological Process: RNA splicing, via endonucleolytic cleavage and ligation (GO:0000394);; Molecular Function: structural constituent of cytoskeleton (GO:0005200);; Cellular Component: nucleus (GO:0005634);; Cellular Component: cytoplasm (GO:0005737);; Cellular Component: cytoskeleton (GO:0005856);; Biological Process: methionine biosynthetic process (GO:0009086);; Biological Process: virus induc…	--	sp|Q8L4Y5|ARP7_ARATH Actin-related protein 7 OS=Arabidopsis thaliana GN=ARP7 PE=1 SV=1	Putative uncharacterized protein GN=ARALYDRAFT_486557 OS=Arabidopsis lyrata subsp. lyrata (Lyre-leaved rock-cress) PE=3 SV=1	actin-related protein 7 [Arabidopsis thaliana]	Arabidopsis lyrata subsp. lyrata hypothetical protein, mRNA
Isatis_indigotica_82	--	Cellular Component: mitochondrion (GO:0005739);;	--	sp|P0C8Q7|PP369_ARATH Pentatricopeptide repeat-containing protein At5g08305 OS=Arabidopsis thaliana GN=PCMP-E105 PE=2 SV=1	Predicted protein GN=ARALYDRAFT_660689 OS=Arabidopsis lyrata subsp. lyrata (Lyre-leaved rock-cress) PE=4 SV=1	pentatricopeptide repeat (PPR) family protein [Arabidopsis thaliana]	Arabidopsis lyrata subsp. lyrata predicted protein, mRNA
Isatis_indigotica_83	--	Cellular Component: nucleus (GO:0005634);; Molecular Function: protein dimerization activity (GO:0046983);;	--	--	TTF-type zinc finger protein with HAT dimerization domain GN=AT4G10200 OS=Arabidopsis thaliana (Mouse-ear cress) PE=2 SV=1	TTF-type zinc finger protein with HAT dimerization domain [Arabidopsis thaliana]	Arabidopsis thaliana chromosome 2, complete sequence
Isatis_indigotica_84	--	Molecular Function: histone acetyltransferase activity (GO:0004402);; Cellular Component: nucleus (GO:0005634);; Cellular Component: peroxisome (GO:0005777);; Cellular Component: cytosol (GO:0005829);; Biological Process: phosphatidylinositol biosynthetic process (GO:0006661);;	--	sp|Q9CAQ2|Y1754_ARATH Uncharacterized protein At1g77540 OS=Arabidopsis thaliana GN=At1g77540 PE=1 SV=2	Nmr solution structures Of At1g77540 GN=ARALYDRAFT_339915 OS=Arabidopsis lyrata subsp. lyrata (Lyre-leaved rock-cress) PE=4 SV=1	Acyl-CoA N-acyltransferase-like protein [Arabidopsis thaliana]	Arabidopsis thaliana chromosome 1, complete sequence
Isatis_indigotica_85	--	Molecular Function: histone acetyltransferase activity (GO:0004402);; Cellular Component: nucleus (GO:0005634);; Cellular Component: peroxisome (GO:0005777);; Cellular Component: cytosol (GO:0005829);; Biological Process: phosphatidylinositol biosynthetic process (GO:0006661);;	--	sp|Q9CAQ2|Y1754_ARATH Uncharacterized protein At1g77540 OS=Arabidopsis thaliana GN=At1g77540 PE=1 SV=2	Nmr solution structures Of At1g77540 GN=ARALYDRAFT_339915 OS=Arabidopsis lyrata subsp. lyrata (Lyre-leaved rock-cress) PE=4 SV=1	Chain A, X-Ray Structure Of Gene Product From Arabidopsis Thaliana At1g77540	Arabidopsis thaliana Acyl-CoA N-acyltransferase-like protein (AT1G77540) mRNA, complete cds
Isatis_indigotica_86	[T]	Biological Process: response to molecule of fungal origin (GO:0002238);; Cellular Component: vacuole (GO:0005773);; Cellular Component: Golgi apparatus (GO:0005794);; Cellular Component: plasma membrane (GO:0005886);; Biological Process: response to stress (GO:0006950);;	--	sp|Q57951|Y531_METJA Universal stress protein MJ0531 OS=Methanocaldococcus jannaschii GN=MJ0531 PE=3 SV=1	Putative uncharacterized protein GN=RCOM_1177920 OS=Ricinus communis (Castor bean) PE=4 SV=1	conserved hypothetical protein [Ricinus communis]	PREDICTED: Vitis vinifera universal stress protein MJ0531-like, transcript variant 2 (LOC100265784), mRNA
Isatis_indigotica_87	[R]	Molecular Function: endopeptidase activity (GO:0004175);; Cellular Component: plasma membrane (GO:0005886);; Biological Process: proteolysis (GO:0006508);; Biological Process: tryptophan catabolic process (GO:0006569);; Cellular Component: plastid (GO:0009536);; Biological Process: indoleacetic acid biosynthetic process (GO:0009684);;	K07052|1e-153|ath:AT5G60750| K07052	sp|O05525|YDIL_BACSU Putative membrane peptidase ydiL OS=Bacillus subtilis GN=ydiL PE=3 SV=1	Putative uncharacterized protein OS=Arabidopsis thaliana (Mouse-ear cress) PE=4 SV=1	unnamed protein product [Arabidopsis thaliana]	Arabidopsis lyrata subsp. lyrata CAAX amino terminal protease family protein, mRNA
Isatis_indigotica_88	[S]	Biological Process: response to molecule of bacterial origin (GO:0002237);; Cellular Component: plasma membrane (GO:0005886);; Biological Process: signal transduction (GO:0007165);; Biological Process: metabolic process (GO:0008152);; Cellular Component: chloroplast (GO:0009507);; Biological Process: response to symbiotic fungus (GO:0009610);; Biological Process: stomatal complex morphogenesis (G…	--	sp|Q5PP26|PII2_ARATH Piriformospora indica-insensitive protein 2 OS=Arabidopsis thaliana GN=PII-2 PE=2 SV=1	Similarity to elicitor-inducible receptor EIR GN=At3g25670 OS=Arabidopsis thaliana (Mouse-ear cress) PE=4 SV=1	unnamed protein product [Arabidopsis thaliana]	Brassica rapa subsp. pekinensis clone KBrB008D15, complete sequence
Isatis_indigotica_89	[J]	Biological Process: cytokinesis by cell plate formation (GO:0000911);; Biological Process: RNA methylation (GO:0001510);; Molecular Function: structural constituent of ribosome (GO:0003735);; Cellular Component: cell wall (GO:0005618);; Cellular Component: nucleolus (GO:0005730);; Cellular Component: endoplasmic reticulum (GO:0005783);; Cellular Component: Golgi apparatus (GO:0005794);; Biologica…	K02953|2e-27|ath:AT4G00100|small subunit ribosomal protein S13e	sp|P59224|RS132_ARATH 40S ribosomal protein S13-2 OS=Arabidopsis thaliana GN=RPS13B PE=2 SV=1	ATRPS13A GN=ARALYDRAFT_490559 OS=Arabidopsis lyrata subsp. lyrata (Lyre-leaved rock-cress) PE=3 SV=1	ATRPS13A [Arabidopsis lyrata subsp. lyrata]	Zea mays clone 11839 mRNA sequence
Isatis_indigotica_90	[J]	Biological Process: cytokinesis by cell plate formation (GO:0000911);; Biological Process: RNA methylation (GO:0001510);; Molecular Function: structural constituent of ribosome (GO:0003735);; Cellular Component: cell wall (GO:0005618);; Cellular Component: nucleolus (GO:0005730);; Cellular Component: endoplasmic reticulum (GO:0005783);; Cellular Component: Golgi apparatus (GO:0005794);; Biologica…	K02953|5e-54|rcu:RCOM_1611610|small subunit ribosomal protein S13e	sp|P59224|RS132_ARATH 40S ribosomal protein S13-2 OS=Arabidopsis thaliana GN=RPS13B PE=2 SV=1	40S ribosomal protein S13 GN=MTR_4g024550 OS=Medicago truncatula (Barrel medic) PE=4 SV=1	40S ribosomal protein S13 [Medicago truncatula]	Zea mays clone 11839 mRNA sequence
Isatis_indigotica_91	--	Molecular Function: structural constituent of ribosome (GO:0003735);; Cellular Component: ribosome (GO:0005840);; Biological Process: translation (GO:0006412);; Molecular Function: rRNA binding (GO:0019843);;	K02990|3e-73|ath:AT3G18760|small subunit ribosomal protein S6	--	Small subunit ribosomal protein S6 GN=AT3G18760 OS=Arabidopsis thaliana (Mouse-ear cress) PE=2 SV=1	small subunit ribosomal protein S6 [Arabidopsis thaliana]	Arabidopsis lyrata subsp. lyrata ribosomal protein S6 family protein, mRNA
Isatis_indigotica_92	[P]	Molecular Function: ferroxidase activity (GO:0004322);; Cellular Component: mitochondrion (GO:0005739);; Molecular Function: ferric iron binding (GO:0008199);; Biological Process: aerobic respiration (GO:0009060);; Biological Process: iron-sulfur cluster assembly (GO:0016226);; Biological Process: response to hydrogen peroxide (GO:0042542);; Biological Process: cotyledon development (GO:0048825);…	--	sp|Q9ZR07|FRDA_ARATH Frataxin, mitochondrial OS=Arabidopsis thaliana GN=FH PE=2 SV=2	Putative uncharacterized protein GN=ARALYDRAFT_490236 OS=Arabidopsis lyrata subsp. lyrata (Lyre-leaved rock-cress) PE=4 SV=1	frataxin [Arabidopsis thaliana]	Arabidopsis lyrata subsp. lyrata hypothetical protein, mRNA
Isatis_indigotica_93	--	Cellular Component: nucleolus (GO:0005730);; Cellular Component: cytoplasm (GO:0005737);;	--	sp|Q01042|IE68_SHV21 Immediate-early protein OS=Saimiriine herpesvirus 2 (strain 11) GN=73 PE=3 SV=1	117M18_4 GN=117M18_4 OS=Brassica campestris (Field mustard) PE=4 SV=1	117M18_4 [Brassica rapa]	Arabidopsis lyrata subsp. lyrata hypothetical protein, mRNA
Isatis_indigotica_94	--	Molecular Function: GTPase activity (GO:0003924);; Molecular Function: transmembrane signaling receptor activity (GO:0004888);; Molecular Function: protein binding (GO:0005515);; Molecular Function: GTP binding (GO:0005525);; Cellular Component: cytosol (GO:0005829);; Cellular Component: chloroplast outer membrane (GO:0009707);; Biological Process: protein targeting to chloroplast (GO:0045036);;	--	sp|O81283|TC159_ARATH Translocase of chloroplast 159, chloroplastic OS=Arabidopsis thaliana GN=TOC159 PE=1 SV=1	TOC159 GN=ARALYDRAFT_911963 OS=Arabidopsis lyrata subsp. lyrata (Lyre-leaved rock-cress) PE=4 SV=1	TOC159 [Arabidopsis lyrata subsp. lyrata]	Arabidopsis lyrata subsp. lyrata hypothetical protein, mRNA
Isatis_indigotica_95	--	--	--	--	--	--	Brassica rapa subsp. pekinensis clone KBrB068B07, complete sequence
Isatis_indigotica_96	[R]	Molecular Function: acid phosphatase activity (GO:0003993);; Molecular Function: protein serine/threonine phosphatase activity (GO:0004722);; Cellular Component: extracellular region (GO:0005576);; Biological Process: protein dephosphorylation (GO:0006470);; Cellular Component: protein serine/threonine phosphatase complex (GO:0008287);; Cellular Component: membrane (GO:0016020);; Biological Proce…	--	sp|Q9SR79|PPA16_ARATH Probable inactive purple acid phosphatase 16 OS=Arabidopsis thaliana GN=PAP16 PE=2 SV=1	ATPAP16/PAP16 GN=ARALYDRAFT_478341 OS=Arabidopsis lyrata subsp. lyrata (Lyre-leaved rock-cress) PE=4 SV=1	ATPAP16/PAP16 [Arabidopsis lyrata subsp. lyrata]	Arabidopsis lyrata subsp. lyrata ATPAP16/PAP16, mRNA
Isatis_indigotica_97	--	Molecular Function: sequence-specific DNA binding transcription factor activity (GO:0003700);; Molecular Function: calmodulin binding (GO:0005516);; Cellular Component: nucleus (GO:0005634);; Biological Process: regulation of transcription, DNA-dependent (GO:0006355);; Molecular Function: sequence-specific DNA binding (GO:0043565);;	--	sp|O04336|WRK21_ARATH Probable WRKY transcription factor 21 OS=Arabidopsis thaliana GN=WRKY21 PE=1 SV=1	WRKY DNA-binding protein 21 GN=WRKY21 OS=Arabidopsis lyrata subsp. lyrata (Lyre-leaved rock-cress) PE=4 SV=1	WRKY DNA-binding protein 21 [Arabidopsis lyrata subsp. lyrata]	Thellungiella halophila mRNA, complete cds, clone: RTFL01-13-E12
Isatis_indigotica_98	--	Molecular Function: nucleic acid binding (GO:0003676);; Molecular Function: sequence-specific DNA binding transcription factor activity (GO:0003700);; Cellular Component: nucleus (GO:0005634);; Cellular Component: plasma membrane (GO:0005886);; Biological Process: regulation of transcription, DNA-dependent (GO:0006355);; Biological Process: phosphatidylinositol biosynthetic process (GO:0006661);;…	--	sp|O82199|C3H20_ARATH Zinc finger CCCH domain-containing protein 20 OS=Arabidopsis thaliana GN=At2g19810 PE=2 SV=1	mRNA, clone: RTFL01-21-D05 OS=Thellungiella halophila (Salt cress) PE=2 SV=1	unnamed protein product [Thellungiella halophila]	Thellungiella halophila mRNA, complete cds, clone: RTFL01-21-D05
Isatis_indigotica_99	--	--	K14664|1e-07|ath:AT1G51760|IAA-amino acid hydrolase [EC:3.5.1.-]	sp|O04373|ILL4_ARATH IAA-amino acid hydrolase ILR1-like 4 OS=Arabidopsis thaliana GN=ILL4 PE=1 SV=2	Putative uncharacterized protein (Fragment) OS=Medicago truncatula (Barrel medic) PE=2 SV=1	unknown [Medicago truncatula]	Arabidopsis thaliana chromosome 1, complete sequence
Isatis_indigotica_100	--	Cellular Component: mitochondrion (GO:0005739);;	--	sp|P0C8R0|PP416_ARATH Putative pentatricopeptide repeat-containing protein At5g43820 OS=Arabidopsis thaliana GN=At5g43820 PE=3 SV=1	Pentatricopeptide repeat-containing protein GN=ARALYDRAFT_494624 OS=Arabidopsis lyrata subsp. lyrata (Lyre-leaved rock-cress) PE=4 SV=1	pentatricopeptide repeat-containing protein [Arabidopsis thaliana]	Arabidopsis lyrata subsp. lyrata pentatricopeptide repeat-containing protein, mRNA
Isatis_indigotica_101	--	Cellular Component: mitochondrion (GO:0005739);;	--	sp|P0C8R0|PP416_ARATH Putative pentatricopeptide repeat-containing protein At5g43820 OS=Arabidopsis thaliana GN=At5g43820 PE=3 SV=1	Pentatricopeptide repeat-containing protein, putative GN=RCOM_1601610 OS=Ricinus communis (Castor bean) PE=4 SV=1	pentatricopeptide repeat-containing protein [Arabidopsis thaliana]	Brassica rapa subsp. pekinensis clone KBrB057L05, complete sequence
Isatis_indigotica_102	[T]	Molecular Function: nucleotide binding (GO:0000166);; Cellular Component: heterotrimeric G-protein complex (GO:0005834);; Biological Process: oligopeptide transport (GO:0006857);; Biological Process: response to brassinosteroid stimulus (GO:0009741);; Molecular Function: transferase activity (GO:0016740);;	--	sp|Q8YRI1|YY46_NOSS1 Uncharacterized WD repeat-containing protein alr3466 OS=Nostoc sp. (strain PCC 7120 / UTEX 2576) GN=alr3466 PE=4 SV=1	Transducin/WD-40 repeat-containing protein GN=At1g24530 OS=Arabidopsis thaliana (Mouse-ear cress) PE=2 SV=1	transducin/WD-40 repeat-containing protein [Arabidopsis thaliana]	Arabidopsis thaliana chromosome 1, complete sequence
Isatis_indigotica_103	--	--	--	--	--	--	Arabidopsis thaliana chromosome 5, complete sequence
Isatis_indigotica_104	--	--	--	--	--	--	Brassica rapa subsp. pekinensis clone KBrH111N19, complete sequence
Isatis_indigotica_105	--	--	--	--	Putative uncharacterized protein GN=RCOM_0685200 OS=Ricinus communis (Castor bean) PE=4 SV=1	conserved hypothetical protein [Ricinus communis]	Ricinus communis conserved hypothetical protein, mRNA
Isatis_indigotica_106	--	Cellular Component: chloroplast (GO:0009507);;	--	--	Uncharacterized protein GN=AT2G19180 OS=Arabidopsis thaliana (Mouse-ear cress) PE=2 SV=1	uncharacterized protein [Arabidopsis thaliana]	Zea mays clone 12412 mRNA sequence
Isatis_indigotica_107	--	--	--	--	F5M15.26 OS=Arabidopsis thaliana (Mouse-ear cress) PE=4 SV=1	F5M15.26 [Arabidopsis thaliana]	--
Isatis_indigotica_108	--	Cellular Component: mitochondrion (GO:0005739);; Biological Process: protein N-linked glycosylation (GO:0006487);; Biological Process: autophagy (GO:0006914);; Biological Process: heat acclimation (GO:0010286);;	--	--	Uncharacterized protein GN=At5g47580 OS=Arabidopsis thaliana (Mouse-ear cress) PE=2 SV=1	uncharacterized protein [Arabidopsis thaliana]	Arabidopsis thaliana chromosome 5, complete sequence
Isatis_indigotica_109	[J]	Biological Process: RNA methylation (GO:0001510);; Molecular Function: structural constituent of ribosome (GO:0003735);; Cellular Component: nucleolus (GO:0005730);; Cellular Component: mitochondrion (GO:0005739);; Biological Process: translation (GO:0006412);; Cellular Component: chloroplast (GO:0009507);; Biological Process: embryo development ending in seed dormancy (GO:0009793);; Cellular Com…	K02894|2e-96|ath:AT3G04400|large subunit ribosomal protein L23e	sp|P49690|RL23_ARATH 60S ribosomal protein L23 OS=Arabidopsis thaliana GN=RPL23A PE=2 SV=3	At2g33370 OS=Arabidopsis thaliana (Mouse-ear cress) PE=2 SV=1	60S ribosomal protein L23 [Arabidopsis thaliana]	Arabidopsis lyrata subsp. lyrata 60S ribosomal protein L23, mRNA
Isatis_indigotica_110	[CE]	Molecular Function: magnesium ion binding (GO:0000287);; Molecular Function: 3-isopropylmalate dehydrogenase activity (GO:0003862);; Cellular Component: mitochondrion (GO:0005739);; Cellular Component: cytosol (GO:0005829);; Biological Process: ubiquinone biosynthetic process (GO:0006744);; Biological Process: leucine biosynthetic process (GO:0009098);; Cellular Component: chloroplast stroma (GO:…	K00052|0.0|ath:AT1G80560|3-isopropylmalate dehydrogenase [EC:1.1.1.85]	sp|P29102|LEU3_BRANA 3-isopropylmalate dehydrogenase, chloroplastic OS=Brassica napus PE=2 SV=1	3-isopropylmalate dehydrogenase GN=ARALYDRAFT_477193 OS=Arabidopsis lyrata subsp. lyrata (Lyre-leaved rock-cress) PE=3 SV=1	RecName: Full=3-isopropylmalate dehydrogenase, chloroplastic; Short=3-IPM-DH; Short=IMDH; AltName: Full=Beta-IPM dehydrogenase; Flags: Precursor	Arabidopsis thaliana 3-isopropylmalate dehydrogenase 2 (IMD2) mRNA, complete cds
Isatis_indigotica_111	--	--	--	--	--	--	Brassica rapa subsp. pekinensis clone KBrH120G08, complete sequence
Isatis_indigotica_113	[G]	Biological Process: pentose-phosphate shunt (GO:0006098);; Cellular Component: chloroplast (GO:0009507);; Molecular Function: isomerase activity (GO:0016853);; Molecular Function: 6-phosphogluconolactonase activity (GO:0017057);;	K01057|9e-71|ath:AT1G13700|6-phosphogluconolactonase [EC:3.1.1.31]	sp|Q9LMX8|6PGL1_ARATH Probable 6-phosphogluconolactonase 1 OS=Arabidopsis thaliana GN=At1g13700 PE=2 SV=1	Glucosamine/galactosamine-6-phosphate isomerase family protein GN=ARALYDRAFT_888741 OS=Arabidopsis lyrata subsp. lyrata (Lyre-leaved rock-cress) PE=4 SV=1	glucosamine/galactosamine-6-phosphate isomerase family protein [Arabidopsis lyrata subsp. lyrata]	Arabidopsis lyrata subsp. lyrata glucosamine/galactosamine-6-phosphate isomerase family protein, mRNA
Isatis_indigotica_115	--	Biological Process: RNA methylation (GO:0001510);; Cellular Component: mitochondrion (GO:0005739);;	--	sp|Q5ZLJ4|TMM70_CHICK Transmembrane protein 70, mitochondrial OS=Gallus gallus GN=TMEM70 PE=2 SV=1	Putative uncharacterized protein GN=ARALYDRAFT_902692 OS=Arabidopsis lyrata subsp. lyrata (Lyre-leaved rock-cress) PE=4 SV=1	hypothetical protein ARALYDRAFT_902692 [Arabidopsis lyrata subsp. lyrata]	Arabidopsis lyrata subsp. lyrata hypothetical protein, mRNA
Isatis_indigotica_117	--	Cellular Component: extracellular region (GO:0005576);; Cellular Component: chloroplast (GO:0009507);;	--	--	Putative uncharacterized protein GN=ARALYDRAFT_478900 OS=Arabidopsis lyrata subsp. lyrata (Lyre-leaved rock-cress) PE=4 SV=1	hypothetical protein ARALYDRAFT_478900 [Arabidopsis lyrata subsp. lyrata]	Arabidopsis lyrata subsp. lyrata hypothetical protein, mRNA
Isatis_indigotica_118	--	Cellular Component: nucleus (GO:0005634);; Cellular Component: mitochondrion (GO:0005739);;	--	sp|Q9H201|EPN3_HUMAN Epsin-3 OS=Homo sapiens GN=EPN3 PE=1 SV=1	ENTH/VHS family protein GN=At3g23350 OS=Arabidopsis thaliana (Mouse-ear cress) PE=4 SV=1	ENTH/VHS family protein [Arabidopsis thaliana]	Arabidopsis thaliana ENTH/VHS family protein (AT3G23350) mRNA, complete cds
Isatis_indigotica_119	--	Cellular Component: nucleus (GO:0005634);;	--	sp|Q9Y6I3|EPN1_HUMAN Epsin-1 OS=Homo sapiens GN=EPN1 PE=1 SV=1	Predicted protein GN=ARALYDRAFT_673319 OS=Arabidopsis lyrata subsp. lyrata (Lyre-leaved rock-cress) PE=4 SV=1	predicted protein [Arabidopsis lyrata subsp. lyrata]	Arabidopsis lyrata subsp. lyrata predicted protein, mRNA
Isatis_indigotica_120	[GEPR]	Cellular Component: mitochondrion (GO:0005739);; Cellular Component: vacuolar membrane (GO:0005774);; Cellular Component: plasma membrane (GO:0005886);; Biological Process: response to nitrate (GO:0010167);; Biological Process: nitrate transport (GO:0015706);; Biological Process: cysteine biosynthetic process (GO:0019344);;	--	sp|Q4WVT3|MCH1_ASPFU Probable transporter mch1 OS=Neosartorya fumigata (strain ATCC MYA-4609 / Af293 / CBS 101355 / FGSC A1100) GN=mch1 PE=3 SV=1	mRNA, clone: RTFL01-09-K19 OS=Thellungiella halophila (Salt cress) PE=2 SV=1	unnamed protein product [Thellungiella halophila]	Thellungiella halophila mRNA, complete cds, clone: RTFL01-09-K19
Isatis_indigotica_121	--	Cellular Component: nucleus (GO:0005634);; Cellular Component: mitochondrion (GO:0005739);; Biological Process: purine nucleotide biosynthetic process (GO:0006164);;	--	--	Uncharacterized protein GN=At2g33847 OS=Arabidopsis thaliana (Mouse-ear cress) PE=4 SV=1	uncharacterized protein [Arabidopsis thaliana]	Arabidopsis thaliana uncharacterized protein (AT2G33847) mRNA, complete cds
Isatis_indigotica_122	[KAD]	Molecular Function: DNA binding (GO:0003677);; Molecular Function: chromatin binding (GO:0003682);; Molecular Function: sequence-specific DNA binding transcription factor activity (GO:0003700);; Cellular Component: nucleus (GO:0005634);; Biological Process: response to ethylene stimulus (GO:0009723);; Biological Process: response to auxin stimulus (GO:0009733);; Biological Process: response to su…	K09422|1e-43|ath:AT2G47460|myb proto-oncogene protein, plant	sp|O22264|MYB12_ARATH Transcription factor MYB12 OS=Arabidopsis thaliana GN=MYB12 PE=2 SV=1	AtMYB11 GN=ARALYDRAFT_349318 OS=Arabidopsis lyrata subsp. lyrata (Lyre-leaved rock-cress) PE=4 SV=1	AtMYB11 [Arabidopsis lyrata subsp. lyrata]	Arabidopsis lyrata subsp. lyrata AtMYB11, mRNA
Isatis_indigotica_125	--	Molecular Function: protein serine/threonine kinase activity (GO:0004674);; Molecular Function: ATP binding (GO:0005524);; Cellular Component: extracellular region (GO:0005576);; Cellular Component: plasma membrane (GO:0005886);; Biological Process: protein phosphorylation (GO:0006468);; Biological Process: signal transduction (GO:0007165);; Cellular Component: plant-type cell wall (GO:0009505);;…	K00924|2e-23|ath:AT1G24650|[EC:2.7.1.-]	sp|P43298|TMK1_ARATH Probable receptor protein kinase TMK1 OS=Arabidopsis thaliana GN=TMK1 PE=1 SV=1	Predicted protein GN=ARALYDRAFT_657098 OS=Arabidopsis lyrata subsp. lyrata (Lyre-leaved rock-cress) PE=3 SV=1	predicted protein [Arabidopsis lyrata subsp. lyrata]	Arabidopsis lyrata subsp. lyrata predicted protein, mRNA
Isatis_indigotica_126	[G]	Cellular Component: vacuolar membrane (GO:0005774);; Biological Process: pentose-phosphate shunt (GO:0006098);; Cellular Component: chloroplast (GO:0009507);; Molecular Function: 6-phosphogluconolactonase activity (GO:0017057);; Biological Process: response to stimulus (GO:0050896);;	K01057|1e-158|ath:AT5G24410|6-phosphogluconolactonase [EC:3.1.1.31]	sp|Q9FIN1|6PGL4_ARATH Probable 6-phosphogluconolactonase 4 OS=Arabidopsis thaliana GN=At5g24410 PE=2 SV=1	Putative uncharacterized protein GN=ARALYDRAFT_326734 OS=Arabidopsis lyrata subsp. lyrata (Lyre-leaved rock-cress) PE=4 SV=1	hypothetical protein ARALYDRAFT_326734 [Arabidopsis lyrata subsp. lyrata]	Arabidopsis lyrata subsp. lyrata hypothetical protein, mRNA
Isatis_indigotica_127	--	Cellular Component: mitochondrion (GO:0005739);;	--	sp|Q9ZVG8|PPR60_ARATH Pentatricopeptide repeat-containing protein At1g26900, mitochondrial OS=Arabidopsis thaliana GN=PCMP-E54 PE=2 SV=1	Pentatricopeptide repeat-containing protein GN=ARALYDRAFT_890031 OS=Arabidopsis lyrata subsp. lyrata (Lyre-leaved rock-cress) PE=4 SV=1	pentatricopeptide repeat-containing protein [Arabidopsis lyrata subsp. lyrata]	Arabidopsis thaliana chromosome 1, complete sequence
Isatis_indigotica_128	--	Biological Process: telomere maintenance (GO:0000723);; Cellular Component: chromosome, telomeric region (GO:0000781);; Molecular Function: protein binding (GO:0005515);; Cellular Component: nucleus (GO:0005634);; Biological Process: vernalization response (GO:0010048);;	--	sp|D0EL35|CTC1_ARATH CST complex subunit CTC1 OS=Arabidopsis thaliana GN=CTC1 PE=1 SV=2	CST complex subunit CTC1 GN=CTC1 OS=Arabidopsis thaliana (Mouse-ear cress) PE=4 SV=1	hypothetical protein [Arabidopsis thaliana]	Arabidopsis thaliana conserved telomere maintenance component 1 (CTC1) mRNA, complete cds
Isatis_indigotica_129	--	Biological Process: telomere maintenance (GO:0000723);; Cellular Component: chromosome, telomeric region (GO:0000781);; Molecular Function: protein binding (GO:0005515);; Cellular Component: nucleus (GO:0005634);; Biological Process: vernalization response (GO:0010048);;	--	sp|D0EL35|CTC1_ARATH CST complex subunit CTC1 OS=Arabidopsis thaliana GN=CTC1 PE=1 SV=2	CST complex subunit CTC1 GN=CTC1 OS=Arabidopsis thaliana (Mouse-ear cress) PE=4 SV=1	RecName: Full=CST complex subunit CTC1; AltName: Full=Protein CONSERVED TELOMERE MAINTENANCE COMPONENT 1; Short=AtCTC1	Arabidopsis thaliana conserved telomere maintenance component 1 (CTC1) mRNA, complete cds
Isatis_indigotica_130	[KL]	Molecular Function: DNA binding (GO:0003677);; Molecular Function: helicase activity (GO:0004386);; Molecular Function: ATP binding (GO:0005524);; Cellular Component: cytosol (GO:0005829);; Biological Process: regulation of transcription, DNA-dependent (GO:0006355);; Biological Process: organ boundary specification between lateral organs and the meristem (GO:0010199);; Cellular Component: chromat…	--	sp|Q6EVK6|BRM_ARATH ATP-dependent helicase BRM OS=Arabidopsis thaliana GN=BRM PE=1 SV=1	ATBRM/CHR2 GN=ARALYDRAFT_483746 OS=Arabidopsis lyrata subsp. lyrata (Lyre-leaved rock-cress) PE=4 SV=1	ATBRM/CHR2 [Arabidopsis lyrata subsp. lyrata]	Arabidopsis lyrata subsp. lyrata ATBRM/CHR2, mRNA
Isatis_indigotica_131	--	Molecular Function: DNA binding (GO:0003677);; Molecular Function: helicase activity (GO:0004386);; Molecular Function: ATP binding (GO:0005524);; Cellular Component: cytosol (GO:0005829);; Biological Process: regulation of transcription, DNA-dependent (GO:0006355);; Biological Process: organ boundary specification between lateral organs and the meristem (GO:0010199);; Cellular Component: chromat…	--	sp|Q6EVK6|BRM_ARATH ATP-dependent helicase BRM OS=Arabidopsis thaliana GN=BRM PE=1 SV=1	Brahma variant GN=BRM OS=Arabidopsis thaliana (Mouse-ear cress) PE=2 SV=1	brahma variant [Arabidopsis thaliana]	Brassica rapa subsp. pekinensis clone KBrH011O17, complete sequence
Isatis_indigotica_132	--	--	--	--	--	--	Arabidopsis thaliana chromosome 2, complete sequence
Isatis_indigotica_134	[S]	Cellular Component: endoplasmic reticulum (GO:0005783);; Biological Process: ER-nucleus signaling pathway (GO:0006984);; Cellular Component: chloroplast (GO:0009507);; Biological Process: response to endoplasmic reticulum stress (GO:0034976);; Biological Process: cellular response to biotic stimulus (GO:0071216);;	--	--	Putative uncharacterized protein GN=31.t00054 OS=Brassica oleracea (Wild cabbage) PE=4 SV=1	hypothetical protein 31.t00054 [Brassica oleracea]	Arabidopsis thaliana clone 26448 mRNA, complete sequence
Isatis_indigotica_135	--	--	--	--	--	--	Arabidopsis thaliana chromosome 2, complete sequence
Isatis_indigotica_136	--	Biological Process: polysaccharide biosynthetic process (GO:0000271);; Molecular Function: UDP-N-acetylglucosamine-dolichyl-phosphate N-acetylglucosaminephosphotransferase activity (GO:0003975);; Cellular Component: endoplasmic reticulum (GO:0005783);; Cellular Component: plasma membrane (GO:0005886);; Molecular Function: phospho-N-acetylmuramoyl-pentapeptide-transferase activity (GO:0008963);; C…	K01001|1e-32|ath:AT3G57220|UDP-N-acetylglucosamine--dolichyl-phosphate N-acetylglucosaminephosphotransferase [EC:2.7.8.15]	--	Putative uncharacterized protein GN=ARALYDRAFT_907180 OS=Arabidopsis lyrata subsp. lyrata (Lyre-leaved rock-cress) PE=4 SV=1	hypothetical protein ARALYDRAFT_907180 [Arabidopsis lyrata subsp. lyrata]	Brassica rapa subsp. pekinensis clone KBrB013M01, complete sequence
Isatis_indigotica_138	--	Cellular Component: mitochondrion (GO:0005739);; Biological Process: sterol biosynthetic process (GO:0016126);; Molecular Function: heme binding (GO:0020037);; Molecular Function: metal ion binding (GO:0046872);;	--	sp|O48845|CYB52_ARATH Probable cytochrome b5 isoform 2 OS=Arabidopsis thaliana GN=At2g32720 PE=1 SV=1	Putative uncharacterized protein GN=ARALYDRAFT_893475 OS=Arabidopsis lyrata subsp. lyrata (Lyre-leaved rock-cress) PE=3 SV=1	hypothetical protein ARALYDRAFT_893475 [Arabidopsis lyrata subsp. lyrata]	Arabidopsis lyrata subsp. lyrata hypothetical protein, mRNA
Isatis_indigotica_140	--	Biological Process: circadian rhythm (GO:0007623);; Cellular Component: chloroplast (GO:0009507);;	--	--	Uncharacterized protein GN=At1g17665 OS=Arabidopsis thaliana (Mouse-ear cress) PE=4 SV=1	uncharacterized protein [Arabidopsis thaliana]	Arabidopsis thaliana uncharacterized protein (AT1G17665) mRNA, complete cds
Isatis_indigotica_141	--	Biological Process: MAPK cascade (GO:0000165);; Molecular Function: protein serine/threonine kinase activity (GO:0004674);; Molecular Function: ATP binding (GO:0005524);; Cellular Component: extracellular region (GO:0005576);; Biological Process: protein phosphorylation (GO:0006468);; Biological Process: response to bacterium (GO:0009617);; Biological Process: response to endogenous stimulus (GO:…	K04733|1e-11|ath:AT5G38990|interleukin-1 receptor-associated kinase 4 [EC:2.7.11.1]	sp|Q9FID9|Y5389_ARATH Probable receptor-like protein kinase At5g38990 OS=Arabidopsis thaliana GN=At5g38990 PE=2 SV=1	Putative uncharacterized protein GN=ARALYDRAFT_916421 OS=Arabidopsis lyrata subsp. lyrata (Lyre-leaved rock-cress) PE=3 SV=1	hypothetical protein ARALYDRAFT_916421 [Arabidopsis lyrata subsp. lyrata]	Arabidopsis thaliana chromosome 5, complete sequence
Isatis_indigotica_142	[MJ]	Molecular Function: translation initiation factor activity (GO:0003743);; Molecular Function: phosphoprotein phosphatase activity (GO:0004721);; Cellular Component: nucleus (GO:0005634);; Cellular Component: cytoplasm (GO:0005737);; Biological Process: translational initiation (GO:0006413);; Molecular Function: transferase activity, transferring acyl groups (GO:0016746);; Molecular Function: nucl…	K03241|0.0|ath:AT5G19485|translation initiation factor eIF-2B gamma subunit	sp|Q54FQ8|EI2BG_DICDI Translation initiation factor eIF-2B subunit gamma OS=Dictyostelium discoideum GN=eif2b3 PE=3 SV=1	Translation initiation factor eIF-2B gamma subunit GN=At5g19485 OS=Arabidopsis thaliana (Mouse-ear cress) PE=2 SV=1	translation initiation factor eIF-2B gamma subunit [Arabidopsis thaliana]	Arabidopsis lyrata subsp. lyrata acyltransferase, mRNA
Isatis_indigotica_144	--	Cellular Component: chloroplast thylakoid lumen (GO:0009543);;	--	sp|P0C042|Y4597_ARATH Uncharacterized protein At4g15970 OS=Arabidopsis thaliana GN=At4g15970 PE=2 SV=1	Putative uncharacterized protein OS=Eutrema parvulum PE=4 SV=1	unknown [Eutrema parvulum]	Thellungiella parvula phosphatase, cyclin J18, clathrin assembly protein-related protein, BPC1, SGR5/ATIDD15, leucine-rich receptor kinase, endomemebrane protein 70, salt overly sensitive 1, glutamate decarboxylae 4, oligopeptide transport protein, peptide transporter, and NADH-ubiquinone oxidoreductase B18 genes, complete cds; and unknown genes
Isatis_indigotica_145	--	Molecular Function: serine-type endopeptidase inhibitor activity (GO:0004867);; Cellular Component: extracellular region (GO:0005576);; Molecular Function: ion channel inhibitor activity (GO:0008200);; Biological Process: killing of cells of other organism (GO:0031640);; Biological Process: defense response to fungus (GO:0050832);;	--	sp|Q42328|DF195_ARATH Defensin-like protein 195 OS=Arabidopsis thaliana GN=ATTI1 PE=1 SV=3	Rapeseed putative trypsin inhibitor 1 (Precursor) GN=rti-1 OS=Brassica napus (Rape) PE=4 SV=1	rapeseed putative trypsin inhibitor 1 [Brassica napus]	Brassica napus rti-1 gene for rapeseed putative trypsin inhibitor 1, exons 1-2
Isatis_indigotica_146	--	Molecular Function: DNA binding (GO:0003677);; Molecular Function: sequence-specific DNA binding transcription factor activity (GO:0003700);; Cellular Component: nucleus (GO:0005634);; Biological Process: regulation of transcription, DNA-dependent (GO:0006355);; Biological Process: flower development (GO:0009908);; Biological Process: leaf development (GO:0048366);;	--	sp|O82799|NGA1_ARATH B3 domain-containing transcription factor NGA1 OS=Arabidopsis thaliana GN=NGA1 PE=1 SV=1	NGATHA1 GN=NGA1 OS=Arabidopsis thaliana (Mouse-ear cress) PE=2 SV=1	B3 domain-containing transcription factor NGA1 [Arabidopsis thaliana]	Brassica rapa subsp. pekinensis clone KBrB049N04, complete sequence
Isatis_indigotica_147	--	Molecular Function: carboxylesterase activity (GO:0004091);; Cellular Component: extracellular region (GO:0005576);; Cellular Component: cell wall (GO:0005618);; Cellular Component: vacuole (GO:0005773);; Biological Process: protein targeting to membrane (GO:0006612);; Biological Process: lipid metabolic process (GO:0006629);; Biological Process: positive regulation of flavonoid biosynthetic proc…	--	sp|P0C8Z7|GDL91_ARATH GDSL esterase/lipase At1g28640 OS=Arabidopsis thaliana GN=At1g28640 PE=2 SV=1	Lipase 2 OS=Brassica napus (Rape) PE=2 SV=1	RecName: Full=GDSL esterase/lipase At1g28640; AltName: Full=Extracellular lipase At1g28640; Flags: Precursor	Arabidopsis lyrata subsp. lyrata predicted protein, mRNA
Isatis_indigotica_148	--	Cellular Component: mitochondrion (GO:0005739);;	--	--	Uncharacterized protein GN=At3g05936 OS=Arabidopsis thaliana (Mouse-ear cress) PE=4 SV=1	uncharacterized protein [Arabidopsis thaliana]	Arabidopsis thaliana chromosome 3, complete sequence
Isatis_indigotica_149	[O]	Molecular Function: protein binding (GO:0005515);; Cellular Component: cytoplasm (GO:0005737);; Biological Process: protein folding (GO:0006457);;	--	sp|P0CD63|Y5729_DICDI J domain-containing protein DDB_G0295729 OS=Dictyostelium discoideum GN=DDB_G0295729 PE=4 SV=1	Putative uncharacterized protein F24J7.150 GN=AT4G19590 OS=Arabidopsis thaliana (Mouse-ear cress) PE=4 SV=1	chaperone DnaJ-domain containing protein [Arabidopsis thaliana]	Arabidopsis thaliana chromosome 4, complete sequence
Isatis_indigotica_150	--	Molecular Function: diacylglycerol O-acyltransferase activity (GO:0004144);; Cellular Component: nucleus (GO:0005634);; Cellular Component: endoplasmic reticulum (GO:0005783);; Biological Process: wax biosynthetic process (GO:0010025);; Biological Process: glycerolipid biosynthetic process (GO:0045017);; Molecular Function: long-chain-alcohol O-fatty-acyltransferase activity (GO:0047196);; Biolog…	--	sp|Q93ZR6|WSD1_ARATH O-acyltransferase WSD1 OS=Arabidopsis thaliana GN=WSD1 PE=2 SV=1	Putative uncharacterized protein GN=ARALYDRAFT_476341 OS=Arabidopsis lyrata subsp. lyrata (Lyre-leaved rock-cress) PE=4 SV=1	hypothetical protein ARALYDRAFT_476341 [Arabidopsis lyrata subsp. lyrata]	Arabidopsis lyrata subsp. lyrata hypothetical protein, mRNA
Isatis_indigotica_151	--	Cellular Component: mitochondrion (GO:0005739);; Biological Process: signal transduction (GO:0007165);; Cellular Component: cytoplasmic membrane-bounded vesicle (GO:0016023);;	--	sp|Q54U63|LVSC_DICDI BEACH domain-containing protein lvsC OS=Dictyostelium discoideum GN=lvsC PE=4 SV=2	Putative uncharacterized protein T18I24.14 GN=T18I24.14 OS=Arabidopsis thaliana (Mouse-ear cress) PE=4 SV=1	hypothetical protein [Arabidopsis thaliana]	Arabidopsis lyrata subsp. lyrata binding protein, mRNA
Isatis_indigotica_152	--	Cellular Component: mitochondrion (GO:0005739);; Biological Process: signal transduction (GO:0007165);; Cellular Component: cytoplasmic membrane-bounded vesicle (GO:0016023);;	--	sp|Q54U63|LVSC_DICDI BEACH domain-containing protein lvsC OS=Dictyostelium discoideum GN=lvsC PE=4 SV=2	WD40 and Beach domain-containing protein GN=At1g58230 OS=Arabidopsis thaliana (Mouse-ear cress) PE=4 SV=1	WD40 and Beach domain-containing protein [Arabidopsis thaliana]	Arabidopsis thaliana WD40 and Beach domain-containing protein (AT1G58230) mRNA, complete cds
Isatis_indigotica_153	[C]	Cellular Component: cell wall (GO:0005618);; Cellular Component: cytoplasm (GO:0005737);; Biological Process: amino acid transport (GO:0006865);; Biological Process: response to oxidative stress (GO:0006979);; Molecular Function: UDP-N-acetylmuramate dehydrogenase activity (GO:0008762);; Molecular Function: electron carrier activity (GO:0009055);; Cellular Component: plasmodesma (GO:0009506);; Bi…	--	sp|Q9SVG4|RETOL_ARATH Reticuline oxidase-like protein OS=Arabidopsis thaliana GN=At4g20830 PE=1 SV=2	FAD-binding domain-containing protein GN=ARALYDRAFT_330958 OS=Arabidopsis lyrata subsp. lyrata (Lyre-leaved rock-cress) PE=4 SV=1	FAD-binding domain-containing protein [Arabidopsis lyrata subsp. lyrata]	Arabidopsis lyrata subsp. lyrata FAD-binding domain-containing protein, mRNA
Isatis_indigotica_154	--	Cellular Component: mitochondrion (GO:0005739);; Biological Process: pollen maturation (GO:0010152);; Biological Process: calcium-mediated signaling (GO:0019722);; Biological Process: phosphatidylinositol-mediated signaling (GO:0048015);;	--	sp|Q9FGS8|C2GR2_ARATH C2 and GRAM domain-containing protein At5g50170 OS=Arabidopsis thaliana GN=At5g50170 PE=2 SV=1	C2 domain-containing protein GN=ARALYDRAFT_495073 OS=Arabidopsis lyrata subsp. lyrata (Lyre-leaved rock-cress) PE=4 SV=1	C2 domain-containing protein [Arabidopsis lyrata subsp. lyrata]	Arabidopsis thaliana C2 and GRAM domain-containing protein (AT5G50170) mRNA, complete cds
Isatis_indigotica_155	--	Biological Process: pollen maturation (GO:0010152);; Biological Process: calcium-mediated signaling (GO:0019722);; Cellular Component: intracellular membrane-bounded organelle (GO:0043231);; Biological Process: phosphatidylinositol-mediated signaling (GO:0048015);;	--	sp|Q9FGS8|C2GR2_ARATH C2 and GRAM domain-containing protein At5g50170 OS=Arabidopsis thaliana GN=At5g50170 PE=2 SV=1	C2 domain-containing protein GN=ARALYDRAFT_495073 OS=Arabidopsis lyrata subsp. lyrata (Lyre-leaved rock-cress) PE=4 SV=1	C2 domain-containing protein [Arabidopsis lyrata subsp. lyrata]	Arabidopsis lyrata subsp. lyrata C2 domain-containing protein, mRNA
Isatis_indigotica_156	--	Cellular Component: intracellular membrane-bounded organelle (GO:0043231);;	--	sp|Q9FGS8|C2GR2_ARATH C2 and GRAM domain-containing protein At5g50170 OS=Arabidopsis thaliana GN=At5g50170 PE=2 SV=1	C2 domain-containing protein GN=ARALYDRAFT_495073 OS=Arabidopsis lyrata subsp. lyrata (Lyre-leaved rock-cress) PE=4 SV=1	C2 and GRAM domain-containing protein [Arabidopsis thaliana]	Arabidopsis thaliana C2 and GRAM domain-containing protein (AT5G50170) mRNA, complete cds
Isatis_indigotica_157	--	--	--	--	--	--	Arabidopsis thaliana chromosome 5, complete sequence
Isatis_indigotica_158	--	Cellular Component: nucleus (GO:0005634);; Biological Process: defense response (GO:0006952);; Molecular Function: ADP binding (GO:0043531);;	--	sp|Q9LQ54|DRL12_ARATH Probable disease resistance protein At1g59620 OS=Arabidopsis thaliana GN=At1g59620 PE=2 SV=2	Disease resistance protein OS=Brassica rapa subsp. pekinensis (Chinese cabbage) PE=4 SV=1	disease resistance protein [Brassica rapa subsp. pekinensis]	Brassica rapa subsp. pekinensis isolate BrNL9 disease resistance protein gene, complete cds
Isatis_indigotica_159	--	Cellular Component: chloroplast (GO:0009507);;	--	--	Putative uncharacterized protein GN=At5g05220 OS=Arabidopsis thaliana (Mouse-ear cress) PE=4 SV=1	unnamed protein product [Arabidopsis thaliana]	Arabidopsis lyrata subsp. lyrata hypothetical protein, mRNA
Isatis_indigotica_162	--	--	--	--	--	--	Arabidopsis thaliana chromosome 1, complete sequence
Isatis_indigotica_163	--	Cellular Component: chloroplast (GO:0009507);;	--	--	MTERF-like protein OS=Brassica napus (Rape) PE=2 SV=1	mTERF-like protein [Brassica napus]	Arabidopsis lyrata subsp. lyrata hypothetical protein, mRNA
Isatis_indigotica_164	--	--	--	sp|Q9XEC1|Y4443_ARATH Probable transposase-like protein At4g04430 OS=Arabidopsis thaliana GN=At4g04430 PE=1 SV=1	Putative uncharacterized protein F14G24.12 GN=F14G24.12 OS=Arabidopsis thaliana (Mouse-ear cress) PE=4 SV=1	hypothetical protein; 46649-48852 [Arabidopsis thaliana]	--
Isatis_indigotica_166	--	Molecular Function: DNA binding (GO:0003677);; Cellular Component: nucleus (GO:0005634);; Cellular Component: cytoplasm (GO:0005737);; Biological Process: double-strand break repair (GO:0006302);; Biological Process: regulation of transcription, DNA-dependent (GO:0006355);; Biological Process: response to gamma radiation (GO:0010332);;	--	sp|O23305|Y4449_ARATH FHA domain-containing protein At4g14490 OS=Arabidopsis thaliana GN=At4g14490 PE=1 SV=1	Putative uncharacterized protein (Fragment) GN=ARALYDRAFT_477473 OS=Arabidopsis lyrata subsp. lyrata (Lyre-leaved rock-cress) PE=4 SV=1	Chain A, Solution Structure Of The Fha Domain Of Arabidopsis Thaliana Hypothetical Protein	Arabidopsis thaliana chromosome 3, complete sequence
Isatis_indigotica_167	[G]	Biological Process: respiratory burst involved in defense response (GO:0002679);; Molecular Function: beta-fructofuranosidase activity (GO:0004564);; Cellular Component: extracellular region (GO:0005576);; Cellular Component: cell wall (GO:0005618);; Cellular Component: vacuole (GO:0005773);; Cellular Component: plasma membrane (GO:0005886);; Biological Process: carbohydrate metabolic process (GO…	K01193|3e-67|ath:AT3G13790|beta-fructofuranosidase [EC:3.2.1.26]	sp|Q43866|INV1_ARATH Beta-fructofuranosidase, insoluble isoenzyme CWINV1 OS=Arabidopsis thaliana GN=CWINV1 PE=1 SV=1	Beta-fructofuranosidase GN=ATBFRUCT1 OS=Arabidopsis thaliana (Mouse-ear cress) PE=3 SV=1	Chain A, Crystal Structure Of A Cell-Wall Invertase (D239a) From Arabidopsis Thaliana In Complex With Sucrose	Arabidopsis lyrata subsp. lyrata beta-fructofuranosidase, mRNA
Isatis_indigotica_168	--	Biological Process: respiratory burst involved in defense response (GO:0002679);; Molecular Function: beta-fructofuranosidase activity (GO:0004564);; Cellular Component: extracellular region (GO:0005576);; Cellular Component: cell wall (GO:0005618);; Cellular Component: vacuole (GO:0005773);; Cellular Component: plasma membrane (GO:0005886);; Biological Process: carbohydrate metabolic process (GO…	K01193|2e-41|ath:AT3G13790|beta-fructofuranosidase [EC:3.2.1.26]	sp|Q43866|INV1_ARATH Beta-fructofuranosidase, insoluble isoenzyme CWINV1 OS=Arabidopsis thaliana GN=CWINV1 PE=1 SV=1	AT3G13790 protein GN=AT3G13790 OS=Arabidopsis thaliana (Mouse-ear cress) PE=2 SV=1	AT3G13790 [Arabidopsis thaliana]	Arabidopsis thaliana beta-fructofuranosidase (ATBFRUCT1) mRNA, complete cds
Isatis_indigotica_169	--	Biological Process: respiratory burst involved in defense response (GO:0002679);; Molecular Function: beta-fructofuranosidase activity (GO:0004564);; Cellular Component: extracellular region (GO:0005576);; Cellular Component: cell wall (GO:0005618);; Cellular Component: vacuole (GO:0005773);; Cellular Component: plasma membrane (GO:0005886);; Biological Process: carbohydrate metabolic process (GO…	K01193|1e-100|ath:AT3G13790|beta-fructofuranosidase [EC:3.2.1.26]	sp|Q43866|INV1_ARATH Beta-fructofuranosidase, insoluble isoenzyme CWINV1 OS=Arabidopsis thaliana GN=CWINV1 PE=1 SV=1	Beta-fructofuranosidase GN=ATBFRUCT1 OS=Arabidopsis thaliana (Mouse-ear cress) PE=3 SV=1	Chain A, Crystal Structure Of Plant Cell Wall Invertase In Complex With A Specific Protein Inhibitor	Arabidopsis thaliana beta-fructofuranosidase (ATBFRUCT1) mRNA, complete cds
Isatis_indigotica_170	--	Cellular Component: mitochondrial inner membrane presequence translocase complex (GO:0005744);; Cellular Component: chloroplast (GO:0009507);; Biological Process: protein transport (GO:0015031);; Molecular Function: P-P-bond-hydrolysis-driven protein transmembrane transporter activity (GO:0015450);; Cellular Component: integral to membrane (GO:0016021);;	--	--	Mitochondrial import inner membrane translocase subunit Tim17/Tim22/Tim23 family protein GN=ARALYDRAFT_480017 OS=Arabidopsis lyrata subsp. lyrata (Lyre-leaved rock-cress) PE=4 SV=1	mitochondrial import inner membrane translocase subunit Tim17/Tim22/Tim23 family protein [Arabidopsis lyrata subsp. lyrata]	Arabidopsis lyrata subsp. lyrata mitochondrial import inner membrane translocase subunit Tim17/Tim22/Tim23 family protein, mRNA
Isatis_indigotica_172	--	Cellular Component: mitochondrion (GO:0005739);; Cellular Component: membrane (GO:0016020);;	--	--	Uncharacterized protein GN=At1g52155 OS=Arabidopsis thaliana (Mouse-ear cress) PE=4 SV=1	uncharacterized protein [Arabidopsis thaliana]	Arabidopsis thaliana uncharacterized protein (AT1G52155) mRNA, complete cds
Isatis_indigotica_174	[RTKL]	Biological Process: activation of MAPKK activity (GO:0000186);; Molecular Function: MAP kinase kinase kinase activity (GO:0004709);; Molecular Function: protein tyrosine kinase activity (GO:0004713);; Molecular Function: ATP binding (GO:0005524);; Cellular Component: nucleus (GO:0005634);; Cellular Component: cytosol (GO:0005829);; Biological Process: response to mechanical stimulus (GO:0009612);…	--	sp|Q8H1D6|RBK1_ARATH Receptor-like cytosolic serine/threonine-protein kinase RBK1 OS=Arabidopsis thaliana GN=RBK1 PE=1 SV=1	Putative uncharacterized protein GN=ARALYDRAFT_487885 OS=Arabidopsis lyrata subsp. lyrata (Lyre-leaved rock-cress) PE=3 SV=1	hypothetical protein ARALYDRAFT_487885 [Arabidopsis lyrata subsp. lyrata]	Arabidopsis lyrata subsp. lyrata hypothetical protein, mRNA
Isatis_indigotica_175	[Q]	Molecular Function: monooxygenase activity (GO:0004497);; Molecular Function: iron ion binding (GO:0005506);; Cellular Component: extracellular region (GO:0005576);; Cellular Component: endoplasmic reticulum (GO:0005783);; Cellular Component: plasma membrane (GO:0005886);; Molecular Function: electron carrier activity (GO:0009055);; Biological Process: response to ethylene stimulus (GO:0009723);;…	K00517|0.0|ath:AT4G37370|[EC:1.14.-.-]	sp|Q9FG65|C81D1_ARATH Cytochrome P450 81D1 OS=Arabidopsis thaliana GN=CYP81D1 PE=2 SV=1	CYP81D8 GN=ARALYDRAFT_490885 OS=Arabidopsis lyrata subsp. lyrata (Lyre-leaved rock-cress) PE=3 SV=1	CYP81D8 [Arabidopsis lyrata subsp. lyrata]	Arabidopsis lyrata subsp. lyrata hypothetical protein, mRNA
Isatis_indigotica_176	--	Molecular Function: monooxygenase activity (GO:0004497);; Molecular Function: iron ion binding (GO:0005506);; Cellular Component: extracellular region (GO:0005576);; Cellular Component: endoplasmic reticulum (GO:0005783);; Cellular Component: plasma membrane (GO:0005886);; Molecular Function: electron carrier activity (GO:0009055);; Biological Process: response to ethylene stimulus (GO:0009723);;…	K00517|8e-41|ath:AT4G37340|[EC:1.14.-.-]	sp|Q9FG65|C81D1_ARATH Cytochrome P450 81D1 OS=Arabidopsis thaliana GN=CYP81D1 PE=2 SV=1	Cytochrome P450-like protein GN=At4g37340 OS=Arabidopsis thaliana (Mouse-ear cress) PE=2 SV=1	cytochrome P450-like protein [Arabidopsis thaliana]	Arabidopsis thaliana chromosome 4, complete sequence
Isatis_indigotica_178	--	Biological Process: cell morphogenesis (GO:0000902);; Molecular Function: cysteine-type endopeptidase activity (GO:0004197);; Cellular Component: extracellular region (GO:0005576);; Cellular Component: vacuole (GO:0005773);; Cellular Component: cytosol (GO:0005829);; Biological Process: proteolysis (GO:0006508);; Biological Process: fatty acid beta-oxidation (GO:0006635);; Biological Process: see…	K01363|6e-14|ath:AT4G01610|cathepsin B [EC:3.4.22.1]	sp|P25793|CYSP2_HAECO Cathepsin B-like cysteine proteinase 2 OS=Haemonchus contortus GN=AC-2 PE=2 SV=1	T15B16.17a protein GN=AT4G01610 OS=Arabidopsis thaliana (Mouse-ear cress) PE=3 SV=1	hypothetical protein ARALYDRAFT_490415 [Arabidopsis lyrata subsp. lyrata]	Thellungiella halophila mRNA, complete cds, clone: RTFL01-35-G02
Isatis_indigotica_181	--	Biological Process: response to chitin (GO:0010200);; Biological Process: heat acclimation (GO:0010286);;	--	sp|Q7X7A9|FB4_ARATH F-box protein At1g11270 OS=Arabidopsis thaliana GN=At1g11270 PE=1 SV=1	Predicted protein GN=ARALYDRAFT_678886 OS=Arabidopsis lyrata subsp. lyrata (Lyre-leaved rock-cress) PE=4 SV=1	predicted protein [Arabidopsis lyrata subsp. lyrata]	Arabidopsis lyrata subsp. lyrata predicted protein, mRNA
Isatis_indigotica_182	--	Cellular Component: mitochondrion (GO:0005739);;	--	sp|Q9ZUY1|PP173_ARATH Pentatricopeptide repeat-containing protein At2g27800, mitochondrial OS=Arabidopsis thaliana GN=At2g27800 PE=2 SV=2	Uncharacterized protein GN=AT2G27775 OS=Arabidopsis thaliana (Mouse-ear cress) PE=2 SV=1	uncharacterized protein [Arabidopsis thaliana]	Arabidopsis lyrata subsp. lyrata hypothetical protein, mRNA
Isatis_indigotica_183	--	--	--	--	--	--	Arabidopsis thaliana chromosome 2, complete sequence
Isatis_indigotica_185	--	--	--	--	--	--	Arabidopsis thaliana chromosome 3, complete sequence
Isatis_indigotica_187	[GEPR]	Cellular Component: integral to membrane (GO:0016021);; Biological Process: transmembrane transport (GO:0055085);;	--	sp|Q9URX1|YLX5_SCHPO UNC93-like protein C922.05c OS=Schizosaccharomyces pombe GN=SPAC922.05c PE=2 SV=1	Putative uncharacterized protein GN=ARALYDRAFT_472014 OS=Arabidopsis lyrata subsp. lyrata (Lyre-leaved rock-cress) PE=4 SV=1	hypothetical protein ARALYDRAFT_472014 [Arabidopsis lyrata subsp. lyrata]	Arabidopsis thaliana chromosome 1, complete sequence
Isatis_indigotica_188	--	Molecular Function: protein binding (GO:0005515);; Cellular Component: chloroplast (GO:0009507);; Cellular Component: membrane (GO:0016020);; Biological Process: intracellular signal transduction (GO:0035556);;	--	sp|Q9SZ74|CNIH5_ARATH Protein cornichon homolog 5 OS=Arabidopsis thaliana GN=At4g12090 PE=2 SV=2	Predicted protein GN=ARALYDRAFT_663350 OS=Arabidopsis lyrata subsp. lyrata (Lyre-leaved rock-cress) PE=4 SV=1	predicted protein [Arabidopsis lyrata subsp. lyrata]	Arabidopsis lyrata subsp. lyrata predicted protein, mRNA
Isatis_indigotica_190	[K]	Biological Process: G2 phase of mitotic cell cycle (GO:0000085);; Cellular Component: histone acetyltransferase complex (GO:0000123);; Molecular Function: transcription regulatory region sequence-specific DNA binding (GO:0000976);; Molecular Function: sequence-specific DNA binding transcription factor activity (GO:0003700);; Biological Process: response to xenobiotic stimulus (GO:0009410);; Biolo…	K09338|0.0|ath:AT5G47370|homeobox-leucine zipper protein	sp|P46601|HAT2_ARATH Homeobox-leucine zipper protein HAT2 OS=Arabidopsis thaliana GN=HAT2 PE=2 SV=2	Putative uncharacterized protein GN=ARALYDRAFT_494245 OS=Arabidopsis lyrata subsp. lyrata (Lyre-leaved rock-cress) PE=3 SV=1	homeobox-leucine zipper protein HAT2 [Arabidopsis thaliana]	Arabidopsis lyrata subsp. lyrata hypothetical protein, mRNA
Isatis_indigotica_191	[J]	Cellular Component: nucleus (GO:0005634);; Cellular Component: membrane (GO:0016020);; Molecular Function: tRNA (adenine-N1-)-methyltransferase activity (GO:0016429);; Biological Process: tRNA methylation (GO:0030488);; Cellular Component: tRNA (m1A) methyltransferase complex (GO:0031515);;	K07442|0.0|ath:AT5G14600|tRNA (adenine-N1-)-methyltransferase catalytic subunit [EC:2.1.1.36]	sp|Q86JJ0|TRM61_DICDI tRNA (adenine-N(1)-)-methyltransferase catalytic subunit trmt61a OS=Dictyostelium discoideum GN=trmt61a PE=1 SV=1	tRNA (Adenine-N1-)-methyltransferase GN=At5g14600 OS=Arabidopsis thaliana (Mouse-ear cress) PE=2 SV=1	tRNA (adenine-N1-)-methyltransferase [Arabidopsis thaliana]	Arabidopsis thaliana tRNA (adenine-N1-)-methyltransferase (AT5G14600) mRNA, complete cds
Isatis_indigotica_192	--	Molecular Function: inorganic phosphate transmembrane transporter activity (GO:0005315);; Cellular Component: vacuolar membrane (GO:0005774);; Cellular Component: plasma membrane (GO:0005886);; Biological Process: glucose catabolic process (GO:0006007);; Biological Process: purine nucleobase transport (GO:0006863);; Biological Process: vacuole organization (GO:0007033);; Biological Process: gamet…	--	sp|Q9M5A9|GPT1_ARATH Glucose-6-phosphate/phosphate translocator 1, chloroplastic OS=Arabidopsis thaliana GN=GPT1 PE=2 SV=1	Glucose-6-phosphate transporter 1 GN=GPT1 OS=Arabidopsis lyrata subsp. lyrata (Lyre-leaved rock-cress) PE=4 SV=1	glucose-6-phosphate transporter 1 [Arabidopsis lyrata subsp. lyrata]	Arabidopsis lyrata subsp. lyrata glucose-6-phosphate transporter 1 (GPT1), mRNA
Isatis_indigotica_193	--	Cellular Component: Golgi apparatus (GO:0005794);; Biological Process: glucuronoxylan metabolic process (GO:0010413);; Cellular Component: membrane (GO:0016020);; Molecular Function: transferase activity, transferring glycosyl groups (GO:0016757);; Biological Process: xylan biosynthetic process (GO:0045492);;	--	sp|Q9FFN2|GLYT3_ARATH Probable glycosyltransferase At5g03795 OS=Arabidopsis thaliana GN=At5g03795 PE=3 SV=2	Putative uncharacterized protein At5g25820 GN=At5g25820 OS=Arabidopsis thaliana (Mouse-ear cress) PE=2 SV=1	Exostosin family protein [Arabidopsis thaliana]	Arabidopsis thaliana Exostosin family protein (AT5G25820) mRNA, complete cds
Isatis_indigotica_194	--	Molecular Function: nucleic acid binding (GO:0003676);; Molecular Function: protein serine/threonine kinase activity (GO:0004674);; Molecular Function: ATP binding (GO:0005524);; Biological Process: protein phosphorylation (GO:0006468);;	--	sp|Q66J99|RBM18_XENLA Probable RNA-binding protein 18 OS=Xenopus laevis GN=rbm18 PE=2 SV=1	Predicted protein GN=ARALYDRAFT_684818 OS=Arabidopsis lyrata subsp. lyrata (Lyre-leaved rock-cress) PE=4 SV=1	predicted protein [Arabidopsis lyrata subsp. lyrata]	Arabidopsis thaliana uncharacterized protein (AT5G52545) mRNA, complete cds
Isatis_indigotica_195	--	Cellular Component: nucleus (GO:0005634);; Biological Process: protein targeting to membrane (GO:0006612);; Biological Process: response to ethylene stimulus (GO:0009723);; Biological Process: abscisic acid mediated signaling pathway (GO:0009738);; Biological Process: salicylic acid mediated signaling pathway (GO:0009863);; Biological Process: jasmonic acid mediated signaling pathway (GO:0009867)…	--	--	Putative uncharacterized protein GN=ARALYDRAFT_890355 OS=Arabidopsis lyrata subsp. lyrata (Lyre-leaved rock-cress) PE=4 SV=1	hypothetical protein ARALYDRAFT_890355 [Arabidopsis lyrata subsp. lyrata]	Arabidopsis thaliana chromosome 1, complete sequence
Isatis_indigotica_198	--	--	--	--	--	--	Arabidopsis thaliana chromosome 3, complete sequence
Isatis_indigotica_199	--	--	--	--	Putative replication protein GN=T14K23_110 OS=Arabidopsis thaliana (Mouse-ear cress) PE=4 SV=1	putative replication protein [Arabidopsis thaliana]	Thlaspi caerulescens phytochelatin synthase 2 (PCS2) gene, complete cds
Isatis_indigotica_200	--	--	--	--	Putative uncharacterized protein F19C24.27 GN=F19C24.27 OS=Arabidopsis thaliana (Mouse-ear cress) PE=4 SV=1	hypothetical protein [Arabidopsis thaliana]	--
Isatis_indigotica_201	--	Cellular Component: nucleus (GO:0005634);; Biological Process: protein targeting to membrane (GO:0006612);; Biological Process: positive regulation of flavonoid biosynthetic process (GO:0009963);; Biological Process: regulation of plant-type hypersensitive response (GO:0010363);; Biological Process: response to cadmium ion (GO:0046686);;	--	sp|Q9LK32|Y3721_ARATH Uncharacterized protein At3g27210 OS=Arabidopsis thaliana GN=Y-2 PE=1 SV=1	Putative uncharacterized protein GN=ARALYDRAFT_477329 OS=Arabidopsis lyrata subsp. lyrata (Lyre-leaved rock-cress) PE=4 SV=1	hypothetical protein ARALYDRAFT_477329 [Arabidopsis lyrata subsp. lyrata]	Arabidopsis lyrata subsp. lyrata hypothetical protein, mRNA
Isatis_indigotica_202	--	Molecular Function: sequence-specific DNA binding transcription factor activity (GO:0003700);; Cellular Component: nucleus (GO:0005634);; Biological Process: regulation of transcription, DNA-dependent (GO:0006355);; Biological Process: epidermal cell fate specification (GO:0009957);; Biological Process: seed coat development (GO:0010214);; Molecular Function: sequence-specific DNA binding (GO:004…	--	sp|Q9ZUU0|WRK44_ARATH WRKY transcription factor 44 OS=Arabidopsis thaliana GN=WRKY44 PE=1 SV=2	WRKY44 transcription factor GN=WRKY44 OS=Brassica napus (Rape) PE=2 SV=1	WRKY44 transcription factor [Brassica napus]	Brassica napus WRKY44 transcription factor (WRKY44) mRNA, complete cds
Isatis_indigotica_203	--	Cellular Component: endosome (GO:0005768);; Cellular Component: Golgi apparatus (GO:0005794);; Cellular Component: trans-Golgi network (GO:0005802);; Biological Process: protein glycosylation (GO:0006486);; Biological Process: microtubule nucleation (GO:0007020);; Cellular Component: chloroplast (GO:0009507);; Cellular Component: integral to membrane (GO:0016021);; Molecular Function: carbohydrat…	--	sp|Q9LV16|B3GTJ_ARATH Probable beta-1,3-galactosyltransferase 19 OS=Arabidopsis thaliana GN=B3GALT19 PE=2 SV=2	Galactosyltransferase family protein GN=ARALYDRAFT_496442 OS=Arabidopsis lyrata subsp. lyrata (Lyre-leaved rock-cress) PE=4 SV=1	putative beta-1,3-galactosyltransferase 19 [Arabidopsis thaliana]	Arabidopsis lyrata subsp. lyrata galactosyltransferase family protein, mRNA
Isatis_indigotica_204	--	Molecular Function: sequence-specific DNA binding transcription factor activity (GO:0003700);; Cellular Component: nucleus (GO:0005634);; Biological Process: regulation of transcription, DNA-dependent (GO:0006355);; Biological Process: epidermal cell fate specification (GO:0009957);; Biological Process: seed coat development (GO:0010214);; Molecular Function: sequence-specific DNA binding (GO:004…	--	sp|Q9ZUU0|WRK44_ARATH WRKY transcription factor 44 OS=Arabidopsis thaliana GN=WRKY44 PE=1 SV=2	Putative uncharacterized protein GN=ARALYDRAFT_482718 OS=Arabidopsis lyrata subsp. lyrata (Lyre-leaved rock-cress) PE=4 SV=1	hypothetical protein ARALYDRAFT_482718 [Arabidopsis lyrata subsp. lyrata]	Arabidopsis lyrata subsp. lyrata hypothetical protein, mRNA
Isatis_indigotica_205	[RTKL]	Biological Process: MAPK cascade (GO:0000165);; Cellular Component: mitochondrion (GO:0005739);; Biological Process: ethylene biosynthetic process (GO:0009693);; Biological Process: salicylic acid biosynthetic process (GO:0009697);; Biological Process: systemic acquired resistance, salicylic acid mediated signaling pathway (GO:0009862);; Biological Process: regulation of hydrogen peroxide metabol…	--	sp|O80795|Y1652_ARATH Probable inactive receptor-like protein kinase At1g65250 OS=Arabidopsis thaliana GN=At1g65250 PE=2 SV=1	Kinase family protein GN=ARALYDRAFT_486224 OS=Arabidopsis lyrata subsp. lyrata (Lyre-leaved rock-cress) PE=4 SV=1	kinase family protein [Arabidopsis lyrata subsp. lyrata]	Brassica rapa subsp. pekinensis clone KBrH117N09, complete sequence
Isatis_indigotica_207	--	Cellular Component: vacuole (GO:0005773);; Molecular Function: high affinity copper ion transmembrane transporter activity (GO:0015089);; Biological Process: high-affinity copper ion transport (GO:0015678);; Cellular Component: integral to membrane (GO:0016021);; Cellular Component: anchored to plasma membrane (GO:0046658);; Biological Process: pollen sperm cell differentiation (GO:0048235);; Bio…	--	sp|Q9STG2|COPT2_ARATH Copper transporter 2 OS=Arabidopsis thaliana GN=COPT2 PE=2 SV=1	Putative uncharacterized protein GN=ARALYDRAFT_485061 OS=Arabidopsis lyrata subsp. lyrata (Lyre-leaved rock-cress) PE=4 SV=1	hypothetical protein ARALYDRAFT_485061 [Arabidopsis lyrata subsp. lyrata]	Arabidopsis lyrata subsp. lyrata hypothetical protein, mRNA
Isatis_indigotica_208	--	Biological Process: methylation-dependent chromatin silencing (GO:0006346);; Cellular Component: chloroplast (GO:0009507);; Biological Process: embryo development ending in seed dormancy (GO:0009793);; Biological Process: chromatin silencing by small RNA (GO:0031048);; Biological Process: histone H3-K9 methylation (GO:0051567);;	--	sp|Q5ZI67|NHLC2_CHICK NHL repeat-containing protein 2 OS=Gallus gallus GN=NHLRC2 PE=2 SV=1	EMB1974 GN=ARALYDRAFT_896859 OS=Arabidopsis lyrata subsp. lyrata (Lyre-leaved rock-cress) PE=4 SV=1	EMB1974 [Arabidopsis lyrata subsp. lyrata]	Arabidopsis lyrata subsp. lyrata EMB1974, mRNA
Isatis_indigotica_209	[R]	Molecular Function: nucleotide binding (GO:0000166);; Molecular Function: catalytic activity (GO:0003824);; Cellular Component: mitochondrion (GO:0005739);; Biological Process: pentose-phosphate shunt (GO:0006098);; Cellular Component: chloroplast envelope (GO:0009941);; Biological Process: chloroplast fission (GO:0010020);; Biological Process: thylakoid membrane organization (GO:0010027);; Biolo…	K07071|0.0|ath:AT2G21280| K07071	sp|P73467|Y1223_SYNY3 Epimerase family protein slr1223 OS=Synechocystis sp. (strain ATCC 27184 / PCC 6803 / N-1) GN=slr1223 PE=3 SV=2	Putative uncharacterized protein GN=ARALYDRAFT_900542 OS=Arabidopsis lyrata subsp. lyrata (Lyre-leaved rock-cress) PE=4 SV=1	hypothetical protein ARALYDRAFT_900542 [Arabidopsis lyrata subsp. lyrata]	Arabidopsis lyrata subsp. lyrata hypothetical protein, mRNA
Isatis_indigotica_210	--	--	--	--	--	--	Arabidopsis thaliana chromosome 5, complete sequence
Isatis_indigotica_211	--	--	--	--	--	--	Arabidopsis thaliana chromosome 5, complete sequence
Isatis_indigotica_212	--	Biological Process: metabolic process (GO:0008152);; Molecular Function: UDP-glycosyltransferase activity (GO:0008194);; Molecular Function: transferase activity, transferring hexosyl groups (GO:0016758);;	--	--	UDP-glucoronosyl/UDP-glucosyl transferase family protein GN=ARALYDRAFT_479701 OS=Arabidopsis lyrata subsp. lyrata (Lyre-leaved rock-cress) PE=3 SV=1	UDP-glucoronosyl/UDP-glucosyl transferase family protein [Arabidopsis lyrata subsp. lyrata]	Arabidopsis lyrata subsp. lyrata UDP-glucoronosyl/UDP-glucosyl transferase family protein, mRNA
Isatis_indigotica_214	--	Molecular Function: aspartic-type endopeptidase activity (GO:0004190);; Biological Process: proteolysis (GO:0006508);; Biological Process: amino acid transport (GO:0006865);; Cellular Component: anchored to membrane (GO:0031225);;	--	sp|Q9LX20|ASPL1_ARATH Aspartic proteinase-like protein 1 OS=Arabidopsis thaliana GN=At5g10080 PE=1 SV=1	Putative chloroplast nucleoid DNA-binding protein GN=At2g17760 OS=Arabidopsis thaliana (Mouse-ear cress) PE=2 SV=1	aspartyl protease family protein [Arabidopsis lyrata subsp. lyrata]	Thellungiella halophila mRNA, complete cds, clone: RTFL01-26-I08
Isatis_indigotica_216	--	Cellular Component: cytosol (GO:0005829);; Biological Process: autophagy (GO:0006914);; Molecular Function: transferase activity, transferring hexosyl groups (GO:0016758);;	--	sp|Q43716|UFOG_PETHY Anthocyanidin 3-O-glucosyltransferase OS=Petunia hybrida GN=RT PE=2 SV=1	Putative uncharacterized protein OS=Jatropha curcas PE=2 SV=1	UDP-glycosyltransferase-like protein [Arabidopsis thaliana]	Arabidopsis thaliana chromosome 2, complete sequence
Isatis_indigotica_217	--	Cellular Component: plasma membrane (GO:0005886);; Biological Process: protein targeting to membrane (GO:0006612);; Biological Process: ethylene biosynthetic process (GO:0009693);; Biological Process: salicylic acid mediated signaling pathway (GO:0009863);; Biological Process: jasmonic acid mediated signaling pathway (GO:0009867);; Biological Process: regulation of plant-type hypersensitive respo…	--	sp|Q9SGS5|Y1607_ARATH Uncharacterized protein At1g76070 OS=Arabidopsis thaliana GN=At1g76070 PE=1 SV=1	Putative uncharacterized protein GN=ARALYDRAFT_472259 OS=Arabidopsis lyrata subsp. lyrata (Lyre-leaved rock-cress) PE=4 SV=1	hypothetical protein ARALYDRAFT_472259 [Arabidopsis lyrata subsp. lyrata]	Arabidopsis lyrata subsp. lyrata hypothetical protein, mRNA
Isatis_indigotica_218	--	Molecular Function: cation binding (GO:0043169);;	--	--	Putative uncharacterized protein GN=VITISV_034155 OS=Vitis vinifera (Grape) PE=4 SV=1	hypothetical protein VITISV_034155 [Vitis vinifera]	Brassica oleracea Contig G, complete sequence
Isatis_indigotica_219	--	Biological Process: M phase of mitotic cell cycle (GO:0000087);; Biological Process: nuclear division (GO:0000280);; Biological Process: cytokinesis by cell plate formation (GO:0000911);; Molecular Function: DNA binding (GO:0003677);; Molecular Function: protein binding (GO:0005515);; Cellular Component: nucleus (GO:0005634);; Biological Process: regulation of DNA replication (GO:0006275);; Biolo…	--	sp|Q9FNE9|ATXR6_ARATH Histone-lysine N-methyltransferase ATXR6 OS=Arabidopsis thaliana GN=ATXR6 PE=2 SV=1	Putative uncharacterized protein GN=ARALYDRAFT_489297 OS=Arabidopsis lyrata subsp. lyrata (Lyre-leaved rock-cress) PE=4 SV=1	hypothetical protein ARALYDRAFT_489297 [Arabidopsis lyrata subsp. lyrata]	Arabidopsis thaliana At5g24330 mRNA, complete cds
Isatis_indigotica_220	--	Biological Process: G2 phase of mitotic cell cycle (GO:0000085);; Cellular Component: nucleus (GO:0005634);; Biological Process: RNA processing (GO:0006396);; Biological Process: response to xenobiotic stimulus (GO:0009410);; Biological Process: photomorphogenesis (GO:0009640);; Biological Process: cullin deneddylation (GO:0010388);; Biological Process: protein ubiquitination (GO:0016567);; Biolo…	--	sp|Q9FLA2|FDL34_ARATH Putative F-box/FBD/LRR-repeat protein At5g44950 OS=Arabidopsis thaliana GN=At5g44950 PE=4 SV=1	F-box family protein (Fragment) GN=ARALYDRAFT_494489 OS=Arabidopsis lyrata subsp. lyrata (Lyre-leaved rock-cress) PE=4 SV=1	F-box family protein [Arabidopsis lyrata subsp. lyrata]	Arabidopsis thaliana RNI-like and FBD domain-containing protein-like protein (AT5G44970) mRNA, complete cds
Isatis_indigotica_221	--	Biological Process: G2 phase of mitotic cell cycle (GO:0000085);; Biological Process: RNA processing (GO:0006396);; Biological Process: response to xenobiotic stimulus (GO:0009410);; Biological Process: photomorphogenesis (GO:0009640);; Biological Process: cullin deneddylation (GO:0010388);; Biological Process: protein ubiquitination (GO:0016567);; Biological Process: histone methylation (GO:0016…	--	sp|Q9FLA2|FDL34_ARATH Putative F-box/FBD/LRR-repeat protein At5g44950 OS=Arabidopsis thaliana GN=At5g44950 PE=4 SV=1	F-box family protein (Fragment) GN=ARALYDRAFT_494489 OS=Arabidopsis lyrata subsp. lyrata (Lyre-leaved rock-cress) PE=4 SV=1	putative F-box/FBD/LRR-repeat protein [Arabidopsis thaliana]	Arabidopsis thaliana putative F-box/FBD/LRR-repeat protein (AT5G44950) mRNA, complete cds
Isatis_indigotica_222	--	Molecular Function: Rab geranylgeranyltransferase activity (GO:0004663);; Cellular Component: cytosol (GO:0005829);; Biological Process: protein geranylgeranylation (GO:0018344);;	K05956|3e-43|ath:AT3G12070|geranylgeranyl transferase type-2 subunit beta [EC:2.5.1.60]	sp|B0G172|PGTB2_DICDI Probable geranylgeranyl transferase type-2 subunit beta OS=Dictyostelium discoideum GN=rabggtb PE=3 SV=1	Geranylgeranyl transferase type II beta subunit, putative OS=Arabidopsis thaliana (Mouse-ear cress) PE=2 SV=1	geranylgeranyl transferase type II beta subunit, putative [Arabidopsis thaliana]	Arabidopsis thaliana clone 11275 mRNA, complete sequence
Isatis_indigotica_223	--	Cellular Component: nucleus (GO:0005634);; Molecular Function: zinc ion binding (GO:0008270);; Cellular Component: plasmodesma (GO:0009506);;	--	--	Zinc ion binding protein GN=ARALYDRAFT_493314 OS=Arabidopsis lyrata subsp. lyrata (Lyre-leaved rock-cress) PE=4 SV=1	zinc ion binding protein [Arabidopsis lyrata subsp. lyrata]	Arabidopsis lyrata subsp. lyrata zinc ion binding protein, mRNA
Isatis_indigotica_225	--	Cellular Component: extracellular region (GO:0005576);; Cellular Component: chloroplast (GO:0009507);; Molecular Function: peptidase activity, acting on L-amino acid peptides (GO:0070011);;	K01285|2e-17|ath:AT5G22860|lysosomal Pro-X carboxypeptidase [EC:3.4.16.2]	--	Serine carboxypeptidase S28 family protein GN=At5g22860 OS=Arabidopsis thaliana (Mouse-ear cress) PE=4 SV=1	Serine carboxypeptidase S28 family protein [Arabidopsis thaliana]	--
Isatis_indigotica_226	--	--	--	sp|Q9SX38|DRL4_ARATH Putative disease resistance protein At1g50180 OS=Arabidopsis thaliana GN=At1g50180 PE=2 SV=1	Putative uncharacterized protein GN=ARALYDRAFT_474150 OS=Arabidopsis lyrata subsp. lyrata (Lyre-leaved rock-cress) PE=4 SV=1	hypothetical protein ARALYDRAFT_474150 [Arabidopsis lyrata subsp. lyrata]	Arabidopsis lyrata subsp. lyrata hypothetical protein, mRNA
Isatis_indigotica_227	--	Biological Process: G2/M transition of mitotic cell cycle (GO:0000086);; Molecular Function: protein binding (GO:0005515);; Cellular Component: nucleus (GO:0005634);; Biological Process: regulation of meristem structural organization (GO:0009934);; Cellular Component: membrane (GO:0016020);; Biological Process: cell division (GO:0051301);;	--	sp|Q6Q4D0|TONS_ARATH Protein TONSOKU OS=Arabidopsis thaliana GN=TSK PE=1 SV=2	Putative uncharacterized protein GN=ARALYDRAFT_898246 OS=Arabidopsis lyrata subsp. lyrata (Lyre-leaved rock-cress) PE=4 SV=1	hypothetical protein ARALYDRAFT_898246 [Arabidopsis lyrata subsp. lyrata]	Arabidopsis lyrata subsp. lyrata hypothetical protein, mRNA
Isatis_indigotica_228	--	Cellular Component: nucleus (GO:0005634);;	--	--	Uncharacterized protein GN=At1g47820 OS=Arabidopsis thaliana (Mouse-ear cress) PE=2 SV=1	uncharacterized protein [Arabidopsis thaliana]	Arabidopsis thaliana chromosome 1, complete sequence
Isatis_indigotica_229	[MG]	Molecular Function: nucleotide binding (GO:0000166);; Molecular Function: 3-beta-hydroxy-delta5-steroid dehydrogenase activity (GO:0003854);; Cellular Component: endoplasmic reticulum (GO:0005783);; Biological Process: steroid biosynthetic process (GO:0006694);; Cellular Component: membrane (GO:0016020);; Molecular Function: isomerase activity (GO:0016853);; Molecular Function: sterol-4-alpha-car…	--	sp|Q4R7R1|D42E1_MACFA Short-chain dehydrogenase/reductase family 42E member 1 OS=Macaca fascicularis GN=SDR42E1 PE=2 SV=1	3-beta hydroxysteroid dehydrogenase/isomerase family protein GN=ARALYDRAFT_902437 OS=Arabidopsis lyrata subsp. lyrata (Lyre-leaved rock-cress) PE=3 SV=1	3-beta hydroxysteroid dehydrogenase/isomerase family protein [Arabidopsis lyrata subsp. lyrata]	Arabidopsis lyrata subsp. lyrata 3-beta hydroxysteroid dehydrogenase/isomerase family protein, mRNA
Isatis_indigotica_230	--	Cellular Component: cytoplasm (GO:0005737);;	--	sp|Q54TH4|GET4_DICDI Golgi to ER traffic protein 4 homolog OS=Dictyostelium discoideum GN=DDB_G0281815 PE=3 SV=1	Uncharacterized protein GN=At5g63220 OS=Arabidopsis thaliana (Mouse-ear cress) PE=2 SV=1	uncharacterized protein [Arabidopsis thaliana]	Arabidopsis lyrata subsp. lyrata hypothetical protein, mRNA
Isatis_indigotica_231	--	Biological Process: transition metal ion transport (GO:0000041);; Molecular Function: catalytic activity (GO:0003824);; Cellular Component: endoplasmic reticulum (GO:0005783);; Biological Process: response to wounding (GO:0009611);; Biological Process: coumarin biosynthetic process (GO:0009805);; Biological Process: positive regulation of flavonoid biosynthetic process (GO:0009963);;	--	--	Hydrolase, alpha/beta fold family protein GN=ARALYDRAFT_485200 OS=Arabidopsis lyrata subsp. lyrata (Lyre-leaved rock-cress) PE=4 SV=1	hydrolase, alpha/beta fold family protein [Arabidopsis lyrata subsp. lyrata]	Arabidopsis thaliana chromosome 3, complete sequence
Isatis_indigotica_232	--	Cellular Component: nucleus (GO:0005634);;	--	--	Putative uncharacterized protein T12J5.40 GN=T12J5.40 OS=Arabidopsis thaliana (Mouse-ear cress) PE=2 SV=1	putative protein [Arabidopsis thaliana]	Brassica rapa subsp. pekinensis clone KBrB010M19, complete sequence
Isatis_indigotica_233	--	Molecular Function: ATP binding (GO:0005524);; Cellular Component: nucleus (GO:0005634);; Biological Process: protein phosphorylation (GO:0006468);; Cellular Component: plastid (GO:0009536);; Cellular Component: membrane (GO:0016020);; Cellular Component: cytoplasmic membrane-bounded vesicle (GO:0016023);; Molecular Function: transferase activity, transferring phosphorus-containing groups (GO:001…	--	--	Putative uncharacterized protein GN=ARALYDRAFT_491133 OS=Arabidopsis lyrata subsp. lyrata (Lyre-leaved rock-cress) PE=4 SV=1	hypothetical protein ARALYDRAFT_491133 [Arabidopsis lyrata subsp. lyrata]	Arabidopsis lyrata subsp. lyrata hypothetical protein, mRNA
Isatis_indigotica_235	--	--	--	--	Putative uncharacterized protein At1g67060/F1O19_7 GN=At1g67060/F1O19_7 OS=Arabidopsis thaliana (Mouse-ear cress) PE=4 SV=1	unknown protein [Arabidopsis thaliana]	Arabidopsis thaliana chromosome 1, complete sequence
Isatis_indigotica_236	[RTKL]	Molecular Function: protein serine/threonine kinase activity (GO:0004674);; Molecular Function: protein tyrosine kinase activity (GO:0004713);; Molecular Function: ATP binding (GO:0005524);; Cellular Component: nucleolus (GO:0005730);; Cellular Component: cytoplasm (GO:0005737);; Biological Process: protein phosphorylation (GO:0006468);; Cellular Component: basal plasma membrane (GO:0009925);; Bi…	K08286|1e-140|ath:AT3G27580|protein-serine/threonine kinase [EC:2.7.11.-]	sp|Q05999|KPK7_ARATH Serine/threonine-protein kinase AtPK7 OS=Arabidopsis thaliana GN=PK7 PE=2 SV=1	Putative uncharacterized protein GN=ARALYDRAFT_905010 OS=Arabidopsis lyrata subsp. lyrata (Lyre-leaved rock-cress) PE=4 SV=1	hypothetical protein ARALYDRAFT_905010 [Arabidopsis lyrata subsp. lyrata]	Arabidopsis lyrata subsp. lyrata hypothetical protein, mRNA
Isatis_indigotica_237	--	Molecular Function: DNA binding (GO:0003677);; Molecular Function: sequence-specific DNA binding transcription factor activity (GO:0003700);; Cellular Component: nucleus (GO:0005634);; Biological Process: regulation of transcription, DNA-dependent (GO:0006355);; Biological Process: gibberellin biosynthetic process (GO:0009686);; Biological Process: organ morphogenesis (GO:0009887);; Molecular Fun…	K09285|1e-23|ath:AT1G72570|AP2-like factor, ANT lineage	sp|Q1PFE1|AIL1_ARATH AP2-like ethylene-responsive transcription factor AIL1 OS=Arabidopsis thaliana GN=AIL1 PE=2 SV=1	Putative uncharacterized protein GN=ARALYDRAFT_316221 OS=Arabidopsis lyrata subsp. lyrata (Lyre-leaved rock-cress) PE=4 SV=1	hypothetical protein ARALYDRAFT_316221 [Arabidopsis lyrata subsp. lyrata]	Arabidopsis thaliana chromosome 1, complete sequence
Isatis_indigotica_238	--	--	--	--	--	--	Arabidopsis lyrata subsp. lyrata ATMPK19, mRNA
Isatis_indigotica_239	--	Molecular Function: nucleotide binding (GO:0000166);; Molecular Function: protein kinase activity (GO:0004672);; Biological Process: phosphorylation (GO:0016310);;	K08866|2e-06|ath:AT1G77720|serine/threonine-protein kinase TTK/MPS1 [EC:2.7.12.1]	--	Kinase family protein GN=ARALYDRAFT_476935 OS=Arabidopsis lyrata subsp. lyrata (Lyre-leaved rock-cress) PE=4 SV=1	kinase family protein [Arabidopsis lyrata subsp. lyrata]	Arabidopsis lyrata subsp. lyrata kinase family protein, mRNA
Isatis_indigotica_240	[M]	Cellular Component: mitochondrion (GO:0005739);; Cellular Component: membrane (GO:0016020);; Cellular Component: cytoplasmic membrane-bounded vesicle (GO:0016023);; Biological Process: carbohydrate biosynthetic process (GO:0016051);; Molecular Function: transferase activity, transferring hexosyl groups (GO:0016758);;	--	sp|O15488|GLYG2_HUMAN Glycogenin-2 OS=Homo sapiens GN=GYG2 PE=1 SV=2	Putative uncharacterized protein GN=ARALYDRAFT_482539 OS=Arabidopsis lyrata subsp. lyrata (Lyre-leaved rock-cress) PE=4 SV=1	hypothetical protein ARALYDRAFT_482539 [Arabidopsis lyrata subsp. lyrata]	Arabidopsis lyrata subsp. lyrata hypothetical protein, mRNA
Isatis_indigotica_241	--	--	--	--	--	--	Arabidopsis thaliana chromosome 5, complete sequence
Isatis_indigotica_242	[E]	Molecular Function: 1-pyrroline-5-carboxylate dehydrogenase activity (GO:0003842);; Molecular Function: proline dehydrogenase activity (GO:0004657);; Cellular Component: mitochondrion (GO:0005739);; Biological Process: glutamate biosynthetic process (GO:0006537);; Biological Process: proline catabolic process (GO:0006562);; Biological Process: protein targeting to membrane (GO:0006612);; Biologic…	K00318|1e-175|ath:AT5G38710|proline dehydrogenase [EC:1.5.99.8]	sp|Q6NKX1|PROD2_ARATH Proline dehydrogenase 2, mitochondrial OS=Arabidopsis thaliana GN=POX2 PE=2 SV=1	Putative uncharacterized protein GN=ARALYDRAFT_494099 OS=Arabidopsis lyrata subsp. lyrata (Lyre-leaved rock-cress) PE=4 SV=1	proline dehydrogenase 2 [Arabidopsis thaliana]	Arabidopsis thaliana proline dehydrogenase 2 (AT5G38710) mRNA, complete cds
Isatis_indigotica_243	[J]	Biological Process: RNA methylation (GO:0001510);; Molecular Function: structural constituent of ribosome (GO:0003735);; Cellular Component: nucleolus (GO:0005730);; Cellular Component: mitochondrion (GO:0005739);; Biological Process: translation (GO:0006412);; Cellular Component: chloroplast (GO:0009507);; Biological Process: embryo development ending in seed dormancy (GO:0009793);; Cellular Com…	--	sp|P49690|RL23_ARATH 60S ribosomal protein L23 OS=Arabidopsis thaliana GN=RPL23A PE=2 SV=3	Ribosomal protein L17 (Fragment) GN=l17 OS=Solanum lycopersicum (Tomato) PE=2 SV=1	ribosomal protein L17 [Solanum lycopersicum]	Arabidopsis thaliana 60S ribosomal protein L23 (AT2G33370) mRNA, complete cds
Isatis_indigotica_244	--	Cellular Component: extracellular region (GO:0005576);; Biological Process: proteolysis (GO:0006508);; Molecular Function: cysteine-type peptidase activity (GO:0008234);;	--	sp|P80884|ANAN_ANACO Ananain OS=Ananas comosus GN=AN1 PE=1 SV=2	Putative uncharacterized protein GN=ARALYDRAFT_481640 OS=Arabidopsis lyrata subsp. lyrata (Lyre-leaved rock-cress) PE=3 SV=1	hypothetical protein ARALYDRAFT_481640 [Arabidopsis lyrata subsp. lyrata]	Arabidopsis lyrata subsp. lyrata hypothetical protein, mRNA
Isatis_indigotica_245	--	Molecular Function: nucleic acid binding (GO:0003676);; Cellular Component: nucleus (GO:0005634);; Biological Process: DNA replication initiation (GO:0006270);; Biological Process: response to DNA damage stimulus (GO:0006974);; Molecular Function: zinc ion binding (GO:0008270);; Biological Process: vegetative to reproductive phase transition of meristem (GO:0010228);; Molecular Function: metal io…	--	sp|Q3ZCC4|TIPIN_BOVIN TIMELESS-interacting protein OS=Bos taurus GN=TIPIN PE=2 SV=1	Putative CCHC-type zinc finger protein GN=AT3G02820 OS=Arabidopsis thaliana (Mouse-ear cress) PE=2 SV=1	CCHC-type zinc knuckle protein [Arabidopsis thaliana]	Arabidopsis thaliana CCHC-type zinc knuckle protein (AT3G02820) mRNA, complete cds
Isatis_indigotica_246	[J]	Molecular Function: structural constituent of ribosome (GO:0003735);; Cellular Component: mitochondrion (GO:0005739);; Cellular Component: ribosome (GO:0005840);; Biological Process: translation (GO:0006412);;	--	sp|Q9LRN8|RK3B_ARATH 50S ribosomal protein L3-2, chloroplastic OS=Arabidopsis thaliana GN=RPL3B PE=2 SV=1	Putative uncharacterized protein GN=ARALYDRAFT_479224 OS=Arabidopsis lyrata subsp. lyrata (Lyre-leaved rock-cress) PE=3 SV=1	hypothetical protein ARALYDRAFT_479224 [Arabidopsis lyrata subsp. lyrata]	Arabidopsis lyrata subsp. lyrata hypothetical protein, mRNA
Isatis_indigotica_247	--	Molecular Function: polygalacturonase activity (GO:0004650);; Cellular Component: extracellular region (GO:0005576);; Biological Process: carbohydrate metabolic process (GO:0005975);; Biological Process: mRNA modification (GO:0016556);; Molecular Function: galacturan 1,4-alpha-galacturonidase activity (GO:0047911);;	--	sp|Q949Z1|PGLR4_ARATH Polygalacturonase At1g48100 OS=Arabidopsis thaliana GN=At1g48100 PE=2 SV=1	Putative uncharacterized protein GN=ARALYDRAFT_471186 OS=Arabidopsis lyrata subsp. lyrata (Lyre-leaved rock-cress) PE=3 SV=1	hypothetical protein ARALYDRAFT_471186 [Arabidopsis lyrata subsp. lyrata]	Arabidopsis lyrata subsp. lyrata hypothetical protein, mRNA
Isatis_indigotica_248	--	Molecular Function: nucleic acid binding (GO:0003676);; Molecular Function: ATP binding (GO:0005524);; Molecular Function: ATP-dependent helicase activity (GO:0008026);; Cellular Component: chloroplast (GO:0009507);; Biological Process: cellular process (GO:0009987);; Biological Process: response to stimulus (GO:0050896);;	K11594|3e-41|ath:AT3G58570|ATP-dependent RNA helicase [EC:3.6.4.13]	sp|Q9M2F9|RH52_ARATH DEAD-box ATP-dependent RNA helicase 52 OS=Arabidopsis thaliana GN=RH52 PE=2 SV=1	Putative uncharacterized protein GN=ARALYDRAFT_486308 OS=Arabidopsis lyrata subsp. lyrata (Lyre-leaved rock-cress) PE=4 SV=1	hypothetical protein ARALYDRAFT_486308 [Arabidopsis lyrata subsp. lyrata]	Brassica rapa subsp. pekinensis clone KBrB010L05, complete sequence
Isatis_indigotica_249	[M]	Molecular Function: polygalacturonase activity (GO:0004650);; Cellular Component: extracellular region (GO:0005576);; Biological Process: carbohydrate metabolic process (GO:0005975);; Biological Process: mRNA modification (GO:0016556);; Molecular Function: galacturan 1,4-alpha-galacturonidase activity (GO:0047911);;	--	sp|Q949Z1|PGLR4_ARATH Polygalacturonase At1g48100 OS=Arabidopsis thaliana GN=At1g48100 PE=2 SV=1	At1g60590/F8A5_12 OS=Arabidopsis thaliana (Mouse-ear cress) PE=2 SV=1	At1g60590/F8A5_12 [Arabidopsis thaliana]	Arabidopsis lyrata subsp. lyrata hypothetical protein, mRNA
Isatis_indigotica_250	--	Molecular Function: calcium ion binding (GO:0005509);; Cellular Component: plasma membrane (GO:0005886);;	--	sp|Q93Z27|CML45_ARATH Probable calcium-binding protein CML45 OS=Arabidopsis thaliana GN=CML45 PE=1 SV=1	Calcium-binding EF hand family protein GN=ARALYDRAFT_916336 OS=Arabidopsis lyrata subsp. lyrata (Lyre-leaved rock-cress) PE=4 SV=1	calcium-binding EF hand family protein [Arabidopsis lyrata subsp. lyrata]	Arabidopsis lyrata subsp. lyrata calcium-binding EF hand family protein, mRNA
Isatis_indigotica_251	--	--	--	--	--	--	Arabidopsis thaliana chromosome 2, complete sequence
Isatis_indigotica_252	--	Cellular Component: nucleus (GO:0005634);;	--	sp|P59082|LFS_ALLCE Lachrymatory-factor synthase OS=Allium cepa GN=LFS PE=1 SV=1	Putative uncharacterized protein GN=ARALYDRAFT_901237 OS=Arabidopsis lyrata subsp. lyrata (Lyre-leaved rock-cress) PE=4 SV=1	hypothetical protein ARALYDRAFT_901237 [Arabidopsis lyrata subsp. lyrata]	Arabidopsis lyrata subsp. lyrata hypothetical protein, mRNA
Isatis_indigotica_253	--	--	--	sp|P24928|RPB1_HUMAN DNA-directed RNA polymerase II subunit RPB1 OS=Homo sapiens GN=POLR2A PE=1 SV=2	Putative uncharacterized protein GN=ARALYDRAFT_918281 OS=Arabidopsis lyrata subsp. lyrata (Lyre-leaved rock-cress) PE=4 SV=1	hypothetical protein ARALYDRAFT_918281 [Arabidopsis lyrata subsp. lyrata]	Arabidopsis lyrata subsp. lyrata hypothetical protein, mRNA
Isatis_indigotica_254	--	--	--	--	--	--	Brassica rapa subsp. pekinensis clone KBrH003E13, complete sequence
Isatis_indigotica_255	[F]	Molecular Function: nucleoside diphosphate kinase activity (GO:0004550);; Molecular Function: ATP binding (GO:0005524);; Molecular Function: phospholipid binding (GO:0005543);; Cellular Component: nucleus (GO:0005634);; Cellular Component: mitochondrial inner membrane (GO:0005743);; Cellular Component: Golgi apparatus (GO:0005794);; Cellular Component: cytosol (GO:0005829);; Biological Process: n…	K00940|1e-156|ath:AT4G11010|nucleoside-diphosphate kinase [EC:2.7.4.6]	sp|O49203|NDK3_ARATH Nucleoside diphosphate kinase III, chloroplastic/mitochondrial OS=Arabidopsis thaliana GN=NDPK3 PE=1 SV=1	Nucleoside diphosphate kinase GN=ndk3 OS=Thlaspi caerulescens (Alpine penny-cress) PE=2 SV=1	putative nucleoside diphosphate kinase III [Noccaea caerulescens]	Brassica rapa mRNA for NDPK III, complete cds
Isatis_indigotica_257	--	--	--	--	--	--	Arabidopsis thaliana chromosome 5, complete sequence
Isatis_indigotica_258	--	--	--	--	--	--	Arabidopsis thaliana chromosome 2, complete sequence
Isatis_indigotica_259	--	--	--	--	--	--	Brassica rapa subsp. pekinensis clone KBrB019N06, complete sequence
Isatis_indigotica_260	--	Cellular Component: chloroplast (GO:0009507);; Cellular Component: membrane (GO:0016020);;	--	sp|Q6J163|5NG4_PINTA Auxin-induced protein 5NG4 OS=Pinus taeda PE=2 SV=1	Nodulin-like protein GN=At1g43650 OS=Arabidopsis thaliana (Mouse-ear cress) PE=2 SV=1	nodulin MtN21 /EamA-like transporter protein [Arabidopsis thaliana]	Arabidopsis thaliana nodulin MtN21 /EamA-like transporter protein (AT1G43650) mRNA, complete cds
Isatis_indigotica_261	[R]	Cellular Component: extracellular region (GO:0005576);; Cellular Component: cytoplasmic membrane-bounded vesicle (GO:0016023);;	--	sp|P04635|LIP_STAHY Lipase OS=Staphylococcus hyicus GN=lip PE=1 SV=1	Putative uncharacterized protein GN=ARALYDRAFT_471206 OS=Arabidopsis lyrata subsp. lyrata (Lyre-leaved rock-cress) PE=4 SV=1	hypothetical protein ARALYDRAFT_471206 [Arabidopsis lyrata subsp. lyrata]	Arabidopsis lyrata subsp. lyrata hypothetical protein, mRNA
Isatis_indigotica_262	--	--	--	--	--	--	Brassica rapa subsp. pekinensis clone KBrH013D23, complete sequence
Isatis_indigotica_263	--	--	--	--	--	--	Arabidopsis thaliana chromosome 4, complete sequence
Isatis_indigotica_264	--	Cellular Component: nucleus (GO:0005634);;	--	--	Putative uncharacterized protein GN=ARALYDRAFT_492676 OS=Arabidopsis lyrata subsp. lyrata (Lyre-leaved rock-cress) PE=4 SV=1	hypothetical protein ARALYDRAFT_492676 [Arabidopsis lyrata subsp. lyrata]	Arabidopsis lyrata subsp. lyrata hypothetical protein, mRNA
Isatis_indigotica_265	--	Cellular Component: nucleus (GO:0005634);; Cellular Component: plastid (GO:0009536);; Cellular Component: Cul4-RING ubiquitin ligase complex (GO:0080008);;	--	--	At5g12920 GN=At5g12920 OS=Arabidopsis thaliana (Mouse-ear cress) PE=2 SV=1	At5g12920 [Arabidopsis thaliana]	Arabidopsis thaliana Full-length cDNA Complete sequence from clone GSLTSIL82ZD10 of Silique of strain col-0 of Arabidopsis thaliana (thale cress)
Isatis_indigotica_266	--	Cellular Component: nucleus (GO:0005634);; Cellular Component: Cul4-RING ubiquitin ligase complex (GO:0080008);;	--	--	Putative uncharacterized protein GN=ARALYDRAFT_325778 OS=Arabidopsis lyrata subsp. lyrata (Lyre-leaved rock-cress) PE=4 SV=1	hypothetical protein ARALYDRAFT_325778 [Arabidopsis lyrata subsp. lyrata]	Arabidopsis thaliana transducin/WD40 domain-containing protein (AT5G12920) mRNA, complete cds
Isatis_indigotica_267	--	Cellular Component: nucleus (GO:0005634);; Cellular Component: plastid (GO:0009536);; Cellular Component: Cul4-RING ubiquitin ligase complex (GO:0080008);;	--	--	At5g12920 GN=At5g12920 OS=Arabidopsis thaliana (Mouse-ear cress) PE=2 SV=1	At5g12920 [Arabidopsis thaliana]	Arabidopsis thaliana transducin/WD40 domain-containing protein (AT5G12920) mRNA, complete cds
Isatis_indigotica_268	--	--	--	--	--	--	Arabidopsis thaliana chromosome 1, complete sequence
Isatis_indigotica_270	[GER]	Molecular Function: UDP-galactose transmembrane transporter activity (GO:0005459);; Molecular Function: UDP-glucose transmembrane transporter activity (GO:0005460);; Biological Process: protein folding (GO:0006457);; Biological Process: response to heat (GO:0009408);; Cellular Component: chloroplast (GO:0009507);; Biological Process: embryo sac development (GO:0009553);; Biological Process: polle…	--	sp|Q54I86|S35B1_DICDI Solute carrier family 35 member B1 OS=Dictyostelium discoideum GN=slc35b1 PE=3 SV=2	UDP-galactose transporter 3 GN=ATUTR3 OS=Arabidopsis lyrata subsp. lyrata (Lyre-leaved rock-cress) PE=4 SV=1	UDP-galactose transporter 3 [Arabidopsis lyrata subsp. lyrata]	Arabidopsis lyrata subsp. lyrata UDP-galactose transporter 3 (ATUTR3), mRNA
Isatis_indigotica_272	--	Cellular Component: autophagic vacuole membrane (GO:0000421);; Cellular Component: microtubule (GO:0005874);; Biological Process: postreplication repair (GO:0006301);; Biological Process: phosphatidylinositol biosynthetic process (GO:0006661);; Biological Process: autophagy (GO:0006914);; Molecular Function: microtubule binding (GO:0008017);; Cellular Component: chloroplast (GO:0009507);; Biologi…	--	sp|Q8S927|ATG8C_ARATH Autophagy-related protein 8c OS=Arabidopsis thaliana GN=ATG8C PE=2 SV=1	Autophagy-related protein 8c GN=ATG8C OS=Arabidopsis thaliana (Mouse-ear cress) PE=3 SV=1	autophagy-related protein 8c [Arabidopsis thaliana]	Arabidopsis thaliana autophagy-related protein 8c (ATG8C) mRNA, complete cds
Isatis_indigotica_273	--	--	--	sp|Q8S927|ATG8C_ARATH Autophagy-related protein 8c OS=Arabidopsis thaliana GN=ATG8C PE=2 SV=1	Putative uncharacterized protein GN=ARALYDRAFT_475132 OS=Arabidopsis lyrata subsp. lyrata (Lyre-leaved rock-cress) PE=3 SV=1	hypothetical protein ARALYDRAFT_475132 [Arabidopsis lyrata subsp. lyrata]	Arabidopsis thaliana autophagy-related protein 8c (ATG8C) mRNA, complete cds
Isatis_indigotica_274	[L]	Biological Process: resolution of meiotic recombination intermediates (GO:0000712);; Cellular Component: synaptonemal complex (GO:0000795);; Biological Process: sister chromatid segregation (GO:0000819);; Biological Process: cytokinesis by cell plate formation (GO:0000911);; Molecular Function: DNA topoisomerase (ATP-hydrolyzing) activity (GO:0003918);; Molecular Function: ATP binding (GO:0005524…	--	sp|P30182|TOP2_ARATH DNA topoisomerase 2 OS=Arabidopsis thaliana GN=TOP2 PE=2 SV=2	DNA topoisomerase 2 GN=POPTRDRAFT_706393 OS=Populus trichocarpa (Western balsam poplar) PE=3 SV=1	DNA topoisomerase 2 [Arabidopsis thaliana]	Arabidopsis lyrata subsp. lyrata hypothetical protein, mRNA
Isatis_indigotica_275	[R]	Molecular Function: DNA binding (GO:0003677);; Molecular Function: DNA-directed DNA polymerase activity (GO:0003887);; Cellular Component: cytoplasm (GO:0005737);; Biological Process: DNA replication (GO:0006260);;	K07053|0.0|ath:AT2G13840| K07053	sp|O54453|TRPH_SALTY Protein trpH OS=Salmonella typhimurium GN=trpH PE=3 SV=3	PHP domain-containing protein GN=ARALYDRAFT_899610 OS=Arabidopsis lyrata subsp. lyrata (Lyre-leaved rock-cress) PE=4 SV=1	PHP domain-containing protein [Arabidopsis lyrata subsp. lyrata]	Arabidopsis lyrata subsp. lyrata PHP domain-containing protein, mRNA
Isatis_indigotica_277	--	--	--	sp|Q9XIR1|FBK27_ARATH F-box/kelch-repeat protein At1g64840 OS=Arabidopsis thaliana GN=At1g64840 PE=2 SV=2	Putative uncharacterized protein GN=ARALYDRAFT_901334 OS=Arabidopsis lyrata subsp. lyrata (Lyre-leaved rock-cress) PE=4 SV=1	hypothetical protein ARALYDRAFT_901334 [Arabidopsis lyrata subsp. lyrata]	Arabidopsis lyrata subsp. lyrata hypothetical protein, mRNA
Isatis_indigotica_278	--	Cellular Component: nucleus (GO:0005634);;	--	--	Predicted protein GN=ARALYDRAFT_660691 OS=Arabidopsis lyrata subsp. lyrata (Lyre-leaved rock-cress) PE=4 SV=1	predicted protein [Arabidopsis lyrata subsp. lyrata]	Sisymbrium irio clone BAC Sio11E11, complete sequence
Isatis_indigotica_279	--	Biological Process: MAPK cascade (GO:0000165);; Biological Process: response to molecule of bacterial origin (GO:0002237);; Biological Process: regulation of response to biotic stimulus (GO:0002831);; Cellular Component: nucleus (GO:0005634);; Cellular Component: cytosol (GO:0005829);; Cellular Component: plasma membrane (GO:0005886);; Biological Process: glycolysis (GO:0006096);; Biological Proc…	--	sp|Q9FIX2|AIG2L_ARATH AIG2-like protein OS=Arabidopsis thaliana GN=At5g39720 PE=1 SV=1	Avirulence-responsive protein-related protein OS=Brassica campestris (Field mustard) PE=2 SV=1	avirulence-responsive protein-related protein [Brassica rapa]	Brassica rapa clone S53 avirulence-responsive protein-related protein mRNA, complete cds
Isatis_indigotica_280	--	Biological Process: MAPK cascade (GO:0000165);; Biological Process: response to molecule of bacterial origin (GO:0002237);; Biological Process: regulation of response to biotic stimulus (GO:0002831);; Cellular Component: nucleus (GO:0005634);; Cellular Component: cytosol (GO:0005829);; Cellular Component: plasma membrane (GO:0005886);; Biological Process: glycolysis (GO:0006096);; Biological Proc…	--	sp|Q9FIX2|AIG2L_ARATH AIG2-like protein OS=Arabidopsis thaliana GN=At5g39720 PE=1 SV=1	Putative uncharacterized protein GN=ARALYDRAFT_494019 OS=Arabidopsis lyrata subsp. lyrata (Lyre-leaved rock-cress) PE=4 SV=1	hypothetical protein ARALYDRAFT_494019 [Arabidopsis lyrata subsp. lyrata]	Arabidopsis thaliana At5g39720 mRNA, complete cds
Isatis_indigotica_282	--	--	--	--	--	--	Arabidopsis thaliana chromosome 4, complete sequence
Isatis_indigotica_284	--	Cellular Component: nucleus (GO:0005634);; Biological Process: tryptophan catabolic process (GO:0006569);; Biological Process: indoleacetic acid biosynthetic process (GO:0009684);; Biological Process: regulation of defense response (GO:0031347);; Biological Process: innate immune response (GO:0045087);; Biological Process: regulation of cellular process (GO:0050794);;	--	--	PEARLI4 GN=ARALYDRAFT_480948 OS=Arabidopsis lyrata subsp. lyrata (Lyre-leaved rock-cress) PE=4 SV=1	pEARLI4 [Arabidopsis lyrata subsp. lyrata]	Brassica rapa subsp. pekinensis clone KBrB082F21, complete sequence
Isatis_indigotica_285	--	Cellular Component: nucleus (GO:0005634);; Biological Process: tryptophan catabolic process (GO:0006569);; Biological Process: indoleacetic acid biosynthetic process (GO:0009684);;	--	sp|Q9UQ35|SRRM2_HUMAN Serine/arginine repetitive matrix protein 2 OS=Homo sapiens GN=SRRM2 PE=1 SV=2	Phospholipase-like protein (PEARLI 4) domain-containing protein GN=At2g20960 OS=Arabidopsis thaliana (Mouse-ear cress) PE=2 SV=1	phospholipase-like protein (PEARLI 4) domain-containing protein [Arabidopsis thaliana]	Arabidopsis lyrata subsp. lyrata pEARLI4, mRNA
Isatis_indigotica_286	--	--	--	--	--	--	Boechera divaricarpa clone contig1 BAC sequence
Isatis_indigotica_287	--	--	--	--	--	--	Arabidopsis thaliana chromosome 2, complete sequence
Isatis_indigotica_288	--	Molecular Function: DNA binding (GO:0003677);; Molecular Function: sequence-specific DNA binding transcription factor activity (GO:0003700);; Cellular Component: nucleus (GO:0005634);; Biological Process: regulation of transcription, DNA-dependent (GO:0006355);; Biological Process: auxin mediated signaling pathway (GO:0009734);; Biological Process: determination of bilateral symmetry (GO:0009855)…	--	sp|Q9ZTX8|ARFF_ARATH Auxin response factor 6 OS=Arabidopsis thaliana GN=ARF6 PE=2 SV=2	Putative uncharacterized protein GN=ARALYDRAFT_473256 OS=Arabidopsis lyrata subsp. lyrata (Lyre-leaved rock-cress) PE=4 SV=1	auxin response factor 6 [Arabidopsis thaliana]	Arabidopsis thaliana clone C105343 ARF6 (At1g30330) mRNA, complete cds
Isatis_indigotica_289	--	Cellular Component: nucleus (GO:0005634);; Biological Process: photoperiodism (GO:0009648);;	--	--	Putative uncharacterized protein (Fragment) GN=ARALYDRAFT_471952 OS=Arabidopsis lyrata subsp. lyrata (Lyre-leaved rock-cress) PE=4 SV=1	protein ELF4-like 4 [Arabidopsis thaliana]	Arabidopsis lyrata subsp. lyrata hypothetical protein, mRNA
Isatis_indigotica_290	[MG]	Molecular Function: nucleotide binding (GO:0000166);; Cellular Component: nucleus (GO:0005634);; Cellular Component: mitochondrion (GO:0005739);; Cellular Component: vacuolar membrane (GO:0005774);; Cellular Component: endoplasmic reticulum (GO:0005783);; Cellular Component: plasma membrane (GO:0005886);; Biological Process: systemic acquired resistance (GO:0009627);; Biological Process: response…	K00091|0.0|vvi:100266013|dihydroflavonol-4-reductase [EC:1.1.1.219]	sp|P73212|DFRA_SYNY3 Putative dihydroflavonol-4-reductase OS=Synechocystis sp. (strain ATCC 27184 / PCC 6803 / N-1) GN=dfrA PE=3 SV=1	Predicted protein GN=ARALYDRAFT_656688 OS=Arabidopsis lyrata subsp. lyrata (Lyre-leaved rock-cress) PE=4 SV=1	predicted protein [Arabidopsis lyrata subsp. lyrata]	Arabidopsis lyrata subsp. lyrata predicted protein, mRNA
Isatis_indigotica_291	--	Biological Process: response to hypoxia (GO:0001666);; Cellular Component: nucleus (GO:0005634);; Biological Process: anaerobic respiration (GO:0009061);; Biological Process: systemic acquired resistance, salicylic acid mediated signaling pathway (GO:0009862);; Biological Process: xylem development (GO:0010089);; Biological Process: regulation of hydrogen peroxide metabolic process (GO:0010310);;…	K10712|1e-40|ath:AT5G15120|cysteamine dioxygenase [EC:1.13.11.19]	--	Uncharacterized protein GN=F8M21_10 OS=Arabidopsis thaliana (Mouse-ear cress) PE=2 SV=1	uncharacterized protein [Arabidopsis thaliana]	Arabidopsis lyrata subsp. lyrata hypothetical protein, mRNA
Isatis_indigotica_292	--	Cellular Component: nucleus (GO:0005634);; Cellular Component: cytoplasm (GO:0005737);; Cellular Component: integral to plasma membrane (GO:0005887);; Biological Process: phosphatidylglycerol biosynthetic process (GO:0006655);; Biological Process: microtubule nucleation (GO:0007020);; Biological Process: osmosensory signaling pathway (GO:0007231);; Biological Process: mechanosensory behavior (GO:…	--	--	AT4G35920 protein GN=AT4G35920 OS=Arabidopsis thaliana (Mouse-ear cress) PE=2 SV=1	PLAC8 domain-containing protein [Arabidopsis thaliana]	Arabidopsis thaliana mRNA for Mca2, complete cds
Isatis_indigotica_293	--	Cellular Component: mitochondrion (GO:0005739);; Biological Process: glucuronoxylan metabolic process (GO:0010413);; Biological Process: xylan biosynthetic process (GO:0045492);;	--	--	Putative uncharacterized protein GN=At2g38630 OS=Arabidopsis thaliana (Mouse-ear cress) PE=2 SV=1	hypothetical protein At2g38630 [Arabidopsis thaliana]	Arabidopsis lyrata subsp. lyrata hypothetical protein, mRNA
Isatis_indigotica_294	--	Cellular Component: extracellular region (GO:0005576);; Molecular Function: UDP-N-acetylmuramate dehydrogenase activity (GO:0008762);; Biological Process: cytokinin catabolic process (GO:0009823);; Biological Process: stomatal complex morphogenesis (GO:0010103);; Molecular Function: cytokinin dehydrogenase activity (GO:0019139);; Molecular Function: flavin adenine dinucleotide binding (GO:0050660…	--	sp|Q9LY71|CKX6_ARATH Cytokinin dehydrogenase 6 OS=Arabidopsis thaliana GN=CKX6 PE=2 SV=2	Predicted protein GN=ARALYDRAFT_667269 OS=Arabidopsis lyrata subsp. lyrata (Lyre-leaved rock-cress) PE=4 SV=1	cytokinin oxidase/dehydrogenase 6 [Arabidopsis thaliana]	Arabidopsis thaliana chromosome 3, complete sequence
Isatis_indigotica_295	[G]	Molecular Function: sedoheptulose-7-phosphate:D-glyceraldehyde-3-phosphate glyceronetransferase activity (GO:0004801);; Cellular Component: mitochondrion (GO:0005739);; Cellular Component: cytosol (GO:0005829);; Biological Process: glycolysis (GO:0006096);; Biological Process: pentose-phosphate shunt (GO:0006098);; Biological Process: aerobic respiration (GO:0009060);; Cellular Component: chlorop…	K00616|7e-99|vvi:100247241|transaldolase [EC:2.2.1.2]	sp|Q3SL03|TAL_THIDA Transaldolase OS=Thiobacillus denitrificans (strain ATCC 25259) GN=tal PE=3 SV=1	Putative uncharacterized protein GN=VIT_01s0150g00190 OS=Vitis vinifera (Grape) PE=3 SV=1	PREDICTED: transaldolase isoform 1 [Vitis vinifera]	Ricinus communis Transaldolase, putative, mRNA
Isatis_indigotica_296	--	--	--	sp|P93295|M310_ARATH Uncharacterized mitochondrial protein AtMg00310 OS=Arabidopsis thaliana GN=AtMg00310 PE=4 SV=1	RNA-directed DNA polymerase-like protein GN=F17A8.60 OS=Arabidopsis thaliana (Mouse-ear cress) PE=2 SV=1	RNA-directed DNA polymerase-like protein [Arabidopsis thaliana]	--
Isatis_indigotica_299	--	--	--	--	--	--	Arabidopsis thaliana chromosome 2, complete sequence
Isatis_indigotica_300	[GEPR]	Molecular Function: inorganic phosphate transmembrane transporter activity (GO:0005315);; Molecular Function: sugar:hydrogen symporter activity (GO:0005351);; Cellular Component: Golgi apparatus (GO:0005794);; Cellular Component: plasma membrane (GO:0005886);; Molecular Function: organic anion transmembrane transporter activity (GO:0008514);; Biological Process: response to nematode (GO:0009624);…	--	sp|Q9FKV1|ANTR5_ARATH Probable anion transporter 5 OS=Arabidopsis thaliana GN=ANTR5 PE=2 SV=1	mRNA, clone: RTFL01-27-C09 OS=Thellungiella halophila (Salt cress) PE=2 SV=1	unnamed protein product [Thellungiella halophila]	Thellungiella halophila mRNA, complete cds, clone: RTFL01-27-C09
Isatis_indigotica_301	--	Cellular Component: cell wall (GO:0005618);; Cellular Component: vacuole (GO:0005773);; Cellular Component: plasma membrane (GO:0005886);; Cellular Component: plasmodesma (GO:0009506);; Molecular Function: transmembrane transporter activity (GO:0022857);; Biological Process: transmembrane transport (GO:0055085);;	--	sp|Q0WPE9|NAT7_ARATH Nucleobase-ascorbate transporter 7 OS=Arabidopsis thaliana GN=NAT7 PE=2 SV=2	Xanthine/uracil permease family protein GN=ARALYDRAFT_893540 OS=Arabidopsis lyrata subsp. lyrata (Lyre-leaved rock-cress) PE=4 SV=1	xanthine/uracil permease family protein [Arabidopsis lyrata subsp. lyrata]	Arabidopsis lyrata subsp. lyrata xanthine/uracil permease family protein, mRNA
Isatis_indigotica_302	--	--	--	sp|Q0WPE9|NAT7_ARATH Nucleobase-ascorbate transporter 7 OS=Arabidopsis thaliana GN=NAT7 PE=2 SV=2	Nucleobase ascorbate transporter GN=MTR_5g035180 OS=Medicago truncatula (Barrel medic) PE=4 SV=1	Nucleobase ascorbate transporter [Medicago truncatula]	Arabidopsis thaliana chromosome 1, complete sequence
Isatis_indigotica_303	--	--	--	--	Tam1 transposon protein TNP2, putative; 12762-16371 GN=T4I21.6 OS=Arabidopsis thaliana (Mouse-ear cress) PE=4 SV=1	Tam1 transposon protein TNP2, putative; 12762-16371 [Arabidopsis thaliana]	Brassica rapa subsp. pekinensis clone KBrB010F13, complete sequence
Isatis_indigotica_304	--	Cellular Component: cell wall (GO:0005618);; Cellular Component: vacuole (GO:0005773);; Cellular Component: endoplasmic reticulum (GO:0005783);; Cellular Component: plasma membrane (GO:0005886);; Cellular Component: plasmodesma (GO:0009506);; Molecular Function: transmembrane transporter activity (GO:0022857);; Biological Process: transmembrane transport (GO:0055085);;	--	sp|Q0WPE9|NAT7_ARATH Nucleobase-ascorbate transporter 7 OS=Arabidopsis thaliana GN=NAT7 PE=2 SV=2	Xanthine/uracil permease family protein GN=ARALYDRAFT_893540 OS=Arabidopsis lyrata subsp. lyrata (Lyre-leaved rock-cress) PE=4 SV=1	xanthine/uracil permease family protein [Arabidopsis lyrata subsp. lyrata]	Arabidopsis lyrata subsp. lyrata xanthine/uracil permease family protein, mRNA
Isatis_indigotica_305	--	Cellular Component: nucleus (GO:0005634);;	--	sp|Q75JC9|Y8484_DICDI Uncharacterized protein DDB_G0271670 OS=Dictyostelium discoideum GN=DDB_G0271670 PE=4 SV=1	Putative uncharacterized protein GN=ARALYDRAFT_903340 OS=Arabidopsis lyrata subsp. lyrata (Lyre-leaved rock-cress) PE=4 SV=1	hypothetical protein ARALYDRAFT_903340 [Arabidopsis lyrata subsp. lyrata]	Arabidopsis lyrata subsp. lyrata hypothetical protein, mRNA
Isatis_indigotica_307	--	--	K06997|9e-09|ath:AT4G26860| K06997	--	Putative pyridoxal phosphate-dependent enzyme, YBL036C type GN=At4g26860 OS=Arabidopsis thaliana (Mouse-ear cress) PE=3 SV=1	putative pyridoxal phosphate-dependent enzyme, YBL036C type [Arabidopsis thaliana]	Arabidopsis thaliana putative pyridoxal phosphate-dependent enzyme, YBL036C type (AT4G26860) mRNA, complete cds
Isatis_indigotica_309	--	Biological Process: DNA replication initiation (GO:0006270);; Biological Process: regulation of DNA replication (GO:0006275);; Biological Process: cell proliferation (GO:0008283);; Cellular Component: intracellular part (GO:0044424);; Biological Process: regulation of cell cycle (GO:0051726);;	--	sp|O94317|YH5D_SCHPO Uncharacterized serine-rich protein C215.13 OS=Schizosaccharomyces pombe GN=SPBC215.13 PE=1 SV=1	Uncharacterized protein GN=T17B22.18 OS=Arabidopsis thaliana (Mouse-ear cress) PE=2 SV=1	hypothetical protein AT3G03130 [Arabidopsis thaliana]	Arabidopsis lyrata subsp. lyrata hypothetical protein, mRNA
Isatis_indigotica_310	[R]	Molecular Function: nucleic acid binding (GO:0003676);; Molecular Function: ATP binding (GO:0005524);; Cellular Component: nucleolus (GO:0005730);; Cellular Component: mitochondrion (GO:0005739);; Cellular Component: cytosol (GO:0005829);; Biological Process: DNA metabolic process (GO:0006259);; Biological Process: meiosis (GO:0007126);; Molecular Function: ATP-dependent helicase activity (GO:000…	--	sp|O75643|U520_HUMAN U5 small nuclear ribonucleoprotein 200 kDa helicase OS=Homo sapiens GN=SNRNP200 PE=1 SV=2	Putative uncharacterized protein GN=ARALYDRAFT_483318 OS=Arabidopsis lyrata subsp. lyrata (Lyre-leaved rock-cress) PE=4 SV=1	hypothetical protein ARALYDRAFT_483318 [Arabidopsis lyrata subsp. lyrata]	Arabidopsis lyrata subsp. lyrata hypothetical protein, mRNA
Isatis_indigotica_311	--	Molecular Function: nucleic acid binding (GO:0003676);; Molecular Function: ATP binding (GO:0005524);; Cellular Component: nucleolus (GO:0005730);; Cellular Component: mitochondrion (GO:0005739);; Cellular Component: cytosol (GO:0005829);; Biological Process: DNA metabolic process (GO:0006259);; Biological Process: meiosis (GO:0007126);; Molecular Function: ATP-dependent helicase activity (GO:000…	--	sp|Q55CI8|HELCL_DICDI Activating signal cointegrator 1 complex subunit 3-like OS=Dictyostelium discoideum GN=ascc3l PE=3 SV=1	U5 small nuclear ribonucleoprotein helicase GN=At2g42270 OS=Arabidopsis thaliana (Mouse-ear cress) PE=4 SV=1	U5 small nuclear ribonucleoprotein helicase [Arabidopsis thaliana]	Arabidopsis lyrata subsp. lyrata hypothetical protein, mRNA
Isatis_indigotica_312	[R]	Molecular Function: nucleic acid binding (GO:0003676);; Molecular Function: ATP binding (GO:0005524);; Cellular Component: nucleolus (GO:0005730);; Cellular Component: mitochondrion (GO:0005739);; Cellular Component: cytosol (GO:0005829);; Biological Process: DNA metabolic process (GO:0006259);; Biological Process: meiosis (GO:0007126);; Molecular Function: ATP-dependent helicase activity (GO:000…	--	sp|Q9U2G0|U520_CAEEL Putative U5 small nuclear ribonucleoprotein 200 kDa helicase OS=Caenorhabditis elegans GN=Y46G5A.4 PE=3 SV=1	U5 small nuclear ribonucleoprotein helicase GN=At2g42270 OS=Arabidopsis thaliana (Mouse-ear cress) PE=4 SV=1	U5 small nuclear ribonucleoprotein helicase [Arabidopsis thaliana]	Arabidopsis thaliana putative U5 small nuclear ribonucleoprotein helicase (emb1507) mRNA, complete cds
Isatis_indigotica_314	--	Cellular Component: mitochondrion (GO:0005739);; Cellular Component: chloroplast (GO:0009507);;	--	sp|Q6NN02|Y4445_ARATH Uncharacterized protein At4g14450, chloroplastic OS=Arabidopsis thaliana GN=At4g14450 PE=2 SV=1	Putative uncharacterized protein OS=Arabidopsis thaliana (Mouse-ear cress) PE=4 SV=1	unknown [Arabidopsis thaliana]	Brassica rapa subsp. pekinensis clone KBrB083F05, complete sequence
Isatis_indigotica_315	--	Cellular Component: plasma membrane (GO:0005886);; Cellular Component: intracellular membrane-bounded organelle (GO:0043231);;	--	sp|Q9SRE5|Y1666_ARATH Uncharacterized protein At1g76660 OS=Arabidopsis thaliana GN=At1g76660 PE=1 SV=1	Putative uncharacterized protein GN=RCOM_1602580 OS=Ricinus communis (Castor bean) PE=4 SV=1	conserved hypothetical protein [Ricinus communis]	Arabidopsis thaliana chromosome 1, complete sequence
Isatis_indigotica_317	--	Cellular Component: mitochondrion (GO:0005739);; Cellular Component: plasma membrane (GO:0005886);;	--	--	Uncharacterized protein GN=At5g24600 OS=Arabidopsis thaliana (Mouse-ear cress) PE=2 SV=1	uncharacterized protein [Arabidopsis thaliana]	Arabidopsis thaliana uncharacterized protein (AT5G24600) mRNA, complete cds
Isatis_indigotica_318	--	--	--	--	--	--	Arabidopsis thaliana uncharacterized protein (AT5G24600) mRNA, complete cds
Isatis_indigotica_321	[RTKL]	Biological Process: MAPK cascade (GO:0000165);; Biological Process: regulation of response to biotic stimulus (GO:0002831);; Molecular Function: MAP kinase activity (GO:0004707);; Molecular Function: protein tyrosine kinase activity (GO:0004713);; Molecular Function: protein binding (GO:0005515);; Molecular Function: ATP binding (GO:0005524);; Cellular Component: nucleus (GO:0005634);; Cellular C…	K04371|0.0|ath:AT2G46070|extracellular signal-regulated kinase 1/2 [EC:2.7.11.24]	sp|Q8GYQ5|MPK12_ARATH Mitogen-activated protein kinase 12 OS=Arabidopsis thaliana GN=MPK12 PE=1 SV=1	Putative uncharacterized protein GN=ARALYDRAFT_322261 OS=Arabidopsis lyrata subsp. lyrata (Lyre-leaved rock-cress) PE=4 SV=1	hypothetical protein ARALYDRAFT_322261 [Arabidopsis lyrata subsp. lyrata]	Arabidopsis lyrata subsp. lyrata hypothetical protein, mRNA
Isatis_indigotica_322	--	Cellular Component: cytoplasm (GO:0005737);; Molecular Function: zinc ion binding (GO:0008270);; Molecular Function: metal ion binding (GO:0046872);;	--	sp|Q13490|BIRC2_HUMAN Baculoviral IAP repeat-containing protein 2 OS=Homo sapiens GN=BIRC2 PE=1 SV=2	S-ribonuclease binding protein SBP1, putative OS=Arabidopsis thaliana (Mouse-ear cress) PE=2 SV=1	S-ribonuclease binding protein SBP1, putative [Arabidopsis thaliana]	Arabidopsis thaliana clone 108776 mRNA, complete sequence
Isatis_indigotica_323	--	Biological Process: triterpenoid biosynthetic process (GO:0016104);; Molecular Function: oxidosqualene cyclase activity (GO:0031559);;	--	sp|Q8RWT0|LUP2_ARATH Lupeol synthase 2 OS=Arabidopsis thaliana GN=LUP2 PE=2 SV=1	Predicted protein (Fragment) GN=ARALYDRAFT_676124 OS=Arabidopsis lyrata subsp. lyrata (Lyre-leaved rock-cress) PE=4 SV=1	predicted protein [Arabidopsis lyrata subsp. lyrata]	Arabidopsis lyrata subsp. lyrata ATLUP2, mRNA
Isatis_indigotica_324	--	Cellular Component: nucleus (GO:0005634);; Cellular Component: cytoplasm (GO:0005737);;	--	sp|P87156|TSR4_SCHPO Probable 20S rRNA accumulation protein 4 OS=Schizosaccharomyces pombe GN=SPBC25H2.15 PE=2 SV=1	Putative uncharacterized protein GN=ARALYDRAFT_496702 OS=Arabidopsis lyrata subsp. lyrata (Lyre-leaved rock-cress) PE=4 SV=1	hypothetical protein ARALYDRAFT_496702 [Arabidopsis lyrata subsp. lyrata]	Arabidopsis lyrata subsp. lyrata hypothetical protein, mRNA
Isatis_indigotica_325	--	Cellular Component: chloroplast (GO:0009507);; Biological Process: phloem development (GO:0010088);; Biological Process: phloem transport (GO:0010233);; Biological Process: cotyledon vascular tissue pattern formation (GO:0010588);; Cellular Component: apical plasma membrane (GO:0016324);; Biological Process: root system development (GO:0022622);;	--	sp|Q9SS80|U503A_ARATH UPF0503 protein At3g09070, chloroplastic OS=Arabidopsis thaliana GN=At3g09070 PE=1 SV=1	Putative uncharacterized protein At2g38070 GN=At2g38070 OS=Arabidopsis thaliana (Mouse-ear cress) PE=2 SV=1	uncharacterized protein [Arabidopsis thaliana]	Arabidopsis lyrata subsp. lyrata hypothetical protein, mRNA
Isatis_indigotica_327	--	Cellular Component: nucleus (GO:0005634);; Biological Process: intracellular protein transport (GO:0006886);; Biological Process: retrograde transport, endosome to Golgi (GO:0042147);; Biological Process: photoperiodism, flowering (GO:0048573);;	--	sp|O35075|DSCR3_MOUSE Down syndrome critical region protein 3 homolog OS=Mus musculus GN=Dscr3 PE=2 SV=1	Vacuolar protein sorting-associated protein 26 GN=At1g48550 OS=Arabidopsis thaliana (Mouse-ear cress) PE=4 SV=1	Vacuolar protein sorting-associated protein 26 [Arabidopsis thaliana]	Arabidopsis thaliana Vacuolar protein sorting-associated protein 26 (AT1G48550) mRNA, complete cds
Isatis_indigotica_328	--	--	--	sp|Q95P09|TSEP_GLOMM Protein TsetseEP OS=Glossina morsitans morsitans PE=1 SV=1	Predicted protein GN=ARALYDRAFT_343937 OS=Arabidopsis lyrata subsp. lyrata (Lyre-leaved rock-cress) PE=4 SV=1	predicted protein [Arabidopsis lyrata subsp. lyrata]	Arabidopsis lyrata subsp. lyrata predicted protein, mRNA
Isatis_indigotica_329	--	Cellular Component: cytosol (GO:0005829);; Molecular Function: transferase activity (GO:0016740);; Biological Process: cysteine biosynthetic process (GO:0019344);; Biological Process: glucosinolate biosynthetic process (GO:0019761);; Biological Process: hydrogen peroxide catabolic process (GO:0042744);; Biological Process: response to cadmium ion (GO:0046686);;	--	sp|Q8H8U5|IN21B_ORYSJ Protein IN2-1 homolog B OS=Oryza sativa subsp. japonica GN=GSTZ5 PE=2 SV=1	Glutathione S-transferase omega OS=Jatropha curcas PE=2 SV=1	Glutathione S-transferase family protein [Arabidopsis thaliana]	Arabidopsis thaliana Glutathione S-transferase family protein (GSTL3) mRNA, complete cds
Isatis_indigotica_330	--	Molecular Function: DNA binding (GO:0003677);; Molecular Function: structural constituent of ribosome (GO:0003735);; Molecular Function: aspartic-type endopeptidase activity (GO:0004190);; Cellular Component: extracellular region (GO:0005576);; Cellular Component: ribosome (GO:0005840);; Biological Process: translation (GO:0006412);; Biological Process: proteolysis (GO:0006508);; Biological Proce…	--	sp|Q3EBM5|ASPR1_ARATH Probable aspartic protease At2g35615 OS=Arabidopsis thaliana GN=At2g35615 PE=3 SV=1	Putative chloroplast nucleoid DNA binding protein GN=At2g42980 OS=Arabidopsis thaliana (Mouse-ear cress) PE=2 SV=2	aspartyl protease-like protein [Arabidopsis thaliana]	Arabidopsis thaliana chromosome 2, complete sequence
Isatis_indigotica_332	--	Molecular Function: DNA binding (GO:0003677);; Molecular Function: structural constituent of ribosome (GO:0003735);; Molecular Function: aspartic-type endopeptidase activity (GO:0004190);; Cellular Component: extracellular region (GO:0005576);; Cellular Component: ribosome (GO:0005840);; Biological Process: translation (GO:0006412);; Biological Process: proteolysis (GO:0006508);; Biological Proce…	--	--	Putative uncharacterized protein GN=ARALYDRAFT_903676 OS=Arabidopsis lyrata subsp. lyrata (Lyre-leaved rock-cress) PE=4 SV=1	hypothetical protein ARALYDRAFT_903676 [Arabidopsis lyrata subsp. lyrata]	Arabidopsis lyrata subsp. lyrata hypothetical protein, mRNA
Isatis_indigotica_333	--	--	--	--	--	--	Arabidopsis thaliana chromosome 5, complete sequence
Isatis_indigotica_334	--	Cellular Component: nucleus (GO:0005634);;	--	sp|Q75JC9|Y8484_DICDI Uncharacterized protein DDB_G0271670 OS=Dictyostelium discoideum GN=DDB_G0271670 PE=4 SV=1	Uncharacterized protein GN=At1g60640 OS=Arabidopsis thaliana (Mouse-ear cress) PE=4 SV=1	uncharacterized protein [Arabidopsis thaliana]	Arabidopsis thaliana uncharacterized protein (AT1G60640) mRNA, complete cds
Isatis_indigotica_335	--	Molecular Function: nucleotide binding (GO:0000166);; Biological Process: response to molecule of bacterial origin (GO:0002237);; Biological Process: respiratory burst involved in defense response (GO:0002679);; Molecular Function: protein kinase activity (GO:0004672);; Cellular Component: extracellular region (GO:0005576);; Biological Process: amino acid transport (GO:0006865);; Biological Proce…	--	sp|Q9ZP16|CRK11_ARATH Cysteine-rich receptor-like protein kinase 11 OS=Arabidopsis thaliana GN=CRK11 PE=2 SV=2	Predicted protein GN=ARALYDRAFT_657778 OS=Arabidopsis lyrata subsp. lyrata (Lyre-leaved rock-cress) PE=3 SV=1	predicted protein [Arabidopsis lyrata subsp. lyrata]	Arabidopsis thaliana chromosome 4, complete sequence
Isatis_indigotica_336	--	Molecular Function: ATP binding (GO:0005524);; Cellular Component: nucleus (GO:0005634);; Cellular Component: cytoplasm (GO:0005737);; Biological Process: defense response (GO:0006952);; Biological Process: signal transduction (GO:0007165);; Molecular Function: nucleoside-triphosphatase activity (GO:0017111);; Molecular Function: ADP binding (GO:0043531);;	--	sp|O82500|Y4117_ARATH Putative disease resistance protein At4g11170 OS=Arabidopsis thaliana GN=At4g11170 PE=2 SV=1	Putative uncharacterized protein (Fragment) GN=ARALYDRAFT_497514 OS=Arabidopsis lyrata subsp. lyrata (Lyre-leaved rock-cress) PE=4 SV=1	hypothetical protein ARALYDRAFT_497514 [Arabidopsis lyrata subsp. lyrata]	Brassica rapa subsp. pekinensis isolate BrNL21 disease resistance protein gene, complete cds
Isatis_indigotica_337	[K]	Biological Process: RNA splicing, via endonucleolytic cleavage and ligation (GO:0000394);; Cellular Component: DNA-directed RNA polymerase IV complex (GO:0000418);; Cellular Component: DNA-directed RNA polymerase V complex (GO:0000419);; Molecular Function: DNA binding (GO:0003677);; Molecular Function: DNA-directed RNA polymerase activity (GO:0003899);; Cellular Component: DNA-directed RNA polym…	K03008|4e-75|ath:AT3G52090|DNA-directed RNA polymerase II subunit RPB11	sp|Q38859|RPB11_ARATH DNA-directed RNA polymerase II subunit RPB11 OS=Arabidopsis thaliana GN=RPB13.6 PE=2 SV=1	ATRPB13.6 GN=ARALYDRAFT_906569 OS=Arabidopsis lyrata subsp. lyrata (Lyre-leaved rock-cress) PE=4 SV=1	ATRPB13.6 [Arabidopsis lyrata subsp. lyrata]	Arabidopsis thaliana DNA-directed RNA polymerase II subunit RPB11 (NRPB11) mRNA, complete cds
Isatis_indigotica_338	--	Biological Process: maltose metabolic process (GO:0000023);; Biological Process: response to molecule of bacterial origin (GO:0002237);; Biological Process: respiratory burst involved in defense response (GO:0002679);; Molecular Function: protein serine/threonine kinase activity (GO:0004674);; Molecular Function: protein tyrosine kinase activity (GO:0004713);; Molecular Function: ATP binding (GO:…	--	sp|Q9ZP16|CRK11_ARATH Cysteine-rich receptor-like protein kinase 11 OS=Arabidopsis thaliana GN=CRK11 PE=2 SV=2	mRNA, clone: RTFL01-01-K15 OS=Thellungiella halophila (Salt cress) PE=2 SV=1	unnamed protein product [Thellungiella halophila]	Thellungiella halophila mRNA, complete cds, clone: RTFL01-01-K15
Isatis_indigotica_339	--	Biological Process: response to molecule of bacterial origin (GO:0002237);; Biological Process: respiratory burst involved in defense response (GO:0002679);; Molecular Function: protein serine/threonine kinase activity (GO:0004674);; Molecular Function: ATP binding (GO:0005524);; Cellular Component: extracellular region (GO:0005576);; Biological Process: protein phosphorylation (GO:0006468);; Bio…	--	sp|Q9ZP16|CRK11_ARATH Cysteine-rich receptor-like protein kinase 11 OS=Arabidopsis thaliana GN=CRK11 PE=2 SV=2	mRNA, clone: RTFL01-01-K15 OS=Thellungiella halophila (Salt cress) PE=2 SV=1	unnamed protein product [Thellungiella halophila]	Thellungiella halophila mRNA, complete cds, clone: RTFL01-01-K15
Isatis_indigotica_340	--	Cellular Component: nucleolus (GO:0005730);;	K12881|2e-19|ath:AT1G66260|THO complex subunit 4	--	RNA recognition motif-containing protein GN=At1g66260 OS=Arabidopsis thaliana (Mouse-ear cress) PE=2 SV=1	RNA recognition motif-containing protein [Arabidopsis thaliana]	Arabidopsis lyrata subsp. lyrata hypothetical protein, mRNA
Isatis_indigotica_341	--	--	--	--	F21E10.5 protein GN=F21E10.5 OS=Arabidopsis thaliana (Mouse-ear cress) PE=4 SV=1	similar to reverse transcriptase (Pfam: transcript_fact.hmm, score: 72.31) [Arabidopsis thaliana]	--
Isatis_indigotica_342	[RTKL]	Molecular Function: nucleic acid binding (GO:0003676);; Molecular Function: protein serine/threonine kinase activity (GO:0004674);; Molecular Function: protein tyrosine kinase activity (GO:0004713);; Molecular Function: ATP binding (GO:0005524);; Cellular Component: plasma membrane (GO:0005886);; Biological Process: protein phosphorylation (GO:0006468);; Molecular Function: carbohydrate binding (…	--	sp|Q9S9U1|LRK71_ARATH L-type lectin-domain containing receptor kinase VII.1 OS=Arabidopsis thaliana GN=LECRK71 PE=2 SV=1	Putative uncharacterized protein GN=ARALYDRAFT_490141 OS=Arabidopsis lyrata subsp. lyrata (Lyre-leaved rock-cress) PE=3 SV=1	hypothetical protein ARALYDRAFT_490141 [Arabidopsis lyrata subsp. lyrata]	Arabidopsis lyrata subsp. lyrata hypothetical protein, mRNA
Isatis_indigotica_343	--	Cellular Component: nucleus (GO:0005634);; Cellular Component: mitochondrion (GO:0005739);;	K11492|1e-123|ath:AT1G64960|condensin-2 complex subunit G2	--	Putative uncharacterized protein GN=ARALYDRAFT_475499 OS=Arabidopsis lyrata subsp. lyrata (Lyre-leaved rock-cress) PE=4 SV=1	hypothetical protein ARALYDRAFT_475499 [Arabidopsis lyrata subsp. lyrata]	Arabidopsis lyrata subsp. lyrata hypothetical protein, mRNA
Isatis_indigotica_344	[L]	Cellular Component: nuclear chromosome (GO:0000228);; Molecular Function: four-way junction DNA binding (GO:0000400);; Molecular Function: Y-form DNA binding (GO:0000403);; Molecular Function: loop DNA binding (GO:0000404);; Molecular Function: double-strand/single-strand DNA junction binding (GO:0000406);; Biological Process: meiotic mismatch repair (GO:0000710);; Biological Process: double-stra…	K08735|0.0|ath:AT3G18524|DNA mismatch repair protein MSH2	sp|O24617|MSH2_ARATH DNA mismatch repair protein Msh2 OS=Arabidopsis thaliana GN=MSH2 PE=2 SV=1	Putative uncharacterized protein GN=ARALYDRAFT_479358 OS=Arabidopsis lyrata subsp. lyrata (Lyre-leaved rock-cress) PE=3 SV=1	hypothetical protein ARALYDRAFT_479358 [Arabidopsis lyrata subsp. lyrata]	Arabidopsis lyrata subsp. lyrata hypothetical protein, mRNA
Isatis_indigotica_345	--	Cellular Component: nucleus (GO:0005634);; Cellular Component: mitochondrion (GO:0005739);; Cellular Component: Golgi apparatus (GO:0005794);; Biological Process: response to cold (GO:0009409);;	--	--	Putative uncharacterized protein GN=ARALYDRAFT_893298 OS=Arabidopsis lyrata subsp. lyrata (Lyre-leaved rock-cress) PE=4 SV=1	hypothetical protein ARALYDRAFT_893298 [Arabidopsis lyrata subsp. lyrata]	Arabidopsis lyrata subsp. lyrata hypothetical protein, mRNA
Isatis_indigotica_346	--	Cellular Component: nucleus (GO:0005634);; Cellular Component: mitochondrion (GO:0005739);; Cellular Component: Golgi apparatus (GO:0005794);; Biological Process: response to cold (GO:0009409);;	--	--	Putative uncharacterized protein GN=ARALYDRAFT_475137 OS=Arabidopsis lyrata subsp. lyrata (Lyre-leaved rock-cress) PE=4 SV=1	hypothetical protein ARALYDRAFT_475137 [Arabidopsis lyrata subsp. lyrata]	Arabidopsis lyrata subsp. lyrata hypothetical protein, mRNA
Isatis_indigotica_347	--	Cellular Component: nucleus (GO:0005634);; Cellular Component: peroxisome (GO:0005777);; Cellular Component: cytosol (GO:0005829);; Biological Process: peroxisome organization (GO:0007031);; Molecular Function: identical protein binding (GO:0042802);;	--	sp|Q9SRQ3|PE191_ARATH Peroxisome biogenesis protein 19-1 OS=Arabidopsis thaliana GN=PEX19-1 PE=1 SV=1	Peroxisomal protein PEX19 family protein GN=ARALYDRAFT_477595 OS=Arabidopsis lyrata subsp. lyrata (Lyre-leaved rock-cress) PE=4 SV=1	peroxisomal protein PEX19 family protein [Arabidopsis lyrata subsp. lyrata]	Arabidopsis lyrata subsp. lyrata peroxisomal protein PEX19 family protein, mRNA
Isatis_indigotica_348	--	Biological Process: mRNA splicing, via spliceosome (GO:0000398);; Cellular Component: nucleus (GO:0005634);; Biological Process: rRNA processing (GO:0006364);; Biological Process: protein maturation (GO:0051604);;	--	sp|A7SL20|RRP36_NEMVE Ribosomal RNA processing protein 36 homolog OS=Nematostella vectensis GN=v1g245966 PE=3 SV=1	Putative uncharacterized protein GN=ARALYDRAFT_471412 OS=Arabidopsis lyrata subsp. lyrata (Lyre-leaved rock-cress) PE=4 SV=1	hypothetical protein ARALYDRAFT_471412 [Arabidopsis lyrata subsp. lyrata]	Arabidopsis lyrata subsp. lyrata hypothetical protein, mRNA
Isatis_indigotica_350	[BQ]	Molecular Function: histone deacetylase activity (GO:0004407);; Cellular Component: nucleus (GO:0005634);; Cellular Component: plastid (GO:0009536);;	K11418|0.0|ath:AT5G26040|histone deacetylase 11 [EC:3.5.1.98]	sp|Q944K3|HDA2_ARATH Histone deacetylase 2 OS=Arabidopsis thaliana GN=HDA2 PE=1 SV=2	Putative uncharacterized protein GN=ARALYDRAFT_489451 OS=Arabidopsis lyrata subsp. lyrata (Lyre-leaved rock-cress) PE=4 SV=1	hypothetical protein ARALYDRAFT_489451 [Arabidopsis lyrata subsp. lyrata]	Arabidopsis lyrata subsp. lyrata hypothetical protein, mRNA
Isatis_indigotica_351	--	Molecular Function: protein binding (GO:0005515);; Cellular Component: cytosol (GO:0005829);; Cellular Component: plasma membrane (GO:0005886);; Biological Process: endocytosis (GO:0006897);; Biological Process: cell adhesion (GO:0007155);; Molecular Function: ARF GTPase activator activity (GO:0008060);; Molecular Function: zinc ion binding (GO:0008270);; Biological Process: response to auxin sti…	--	sp|Q9FIT8|AGD1_ARATH ADP-ribosylation factor GTPase-activating protein AGD1 OS=Arabidopsis thaliana GN=AGD1 PE=2 SV=2	ARF-GAP domain 1 GN=AGD1 OS=Arabidopsis lyrata subsp. lyrata (Lyre-leaved rock-cress) PE=4 SV=1	ARF-GAP domain 1 protein [Arabidopsis thaliana]	Arabidopsis thaliana ARF-GAP domain 1 protein (AGD1) mRNA, complete cds
Isatis_indigotica_352	[G]	Cellular Component: vacuole (GO:0005773);; Cellular Component: plasma membrane (GO:0005886);; Biological Process: iron ion transport (GO:0006826);; Biological Process: water transport (GO:0006833);; Biological Process: response to osmotic stress (GO:0006970);; Biological Process: response to desiccation (GO:0009269);; Cellular Component: plasmodesma (GO:0009506);; Cellular Component: chloroplast …	K09872|1e-135|ath:AT5G60660|aquaporin PIP	sp|Q9FF53|PIP24_ARATH Probable aquaporin PIP2-4 OS=Arabidopsis thaliana GN=PIP2-4 PE=1 SV=1	Putative uncharacterized protein GN=ARALYDRAFT_919301 OS=Arabidopsis lyrata subsp. lyrata (Lyre-leaved rock-cress) PE=3 SV=1	hypothetical protein ARALYDRAFT_919301 [Arabidopsis lyrata subsp. lyrata]	Arabidopsis lyrata subsp. lyrata hypothetical protein, mRNA
Isatis_indigotica_353	[P]	Molecular Function: monovalent cation:hydrogen antiporter activity (GO:0005451);; Biological Process: sodium ion transport (GO:0006814);; Biological Process: transmembrane transport (GO:0055085);;	--	sp|Q9M007|CHX27_ARATH Cation/H(+) antiporter 27 OS=Arabidopsis thaliana GN=CHX27 PE=2 SV=2	Cation/H(+) antiporter 27 GN=CHX27 OS=Arabidopsis thaliana (Mouse-ear cress) PE=4 SV=1	RecName: Full=Cation/H(+) antiporter 27; AltName: Full=Protein CATION/H+ EXCHANGER 27; Short=AtCHX27	Brassica rapa subsp. pekinensis clone KBrB045I17, complete sequence
Isatis_indigotica_354	--	--	--	sp|Q91DM0|POLG_PVCV1 Genome polyprotein OS=Petunia vein clearing virus (isolate Shepherd) PE=3 SV=1	Predicted protein GN=POPTRDRAFT_772390 OS=Populus trichocarpa (Western balsam poplar) PE=4 SV=1	predicted protein [Populus trichocarpa]	--
Isatis_indigotica_355	--	Biological Process: cellular process (GO:0009987);;	--	sp|Q6XKE6|POLG_PVCV2 Genome polyprotein OS=Petunia vein clearing virus (isolate Hohn) PE=3 SV=1	Predicted protein GN=POPTRDRAFT_772390 OS=Populus trichocarpa (Western balsam poplar) PE=4 SV=1	predicted protein [Populus trichocarpa]	Arabidopsis lyrata clone JGIFAFI-69H18, complete sequence
Isatis_indigotica_356	[L]	Molecular Function: catalytic activity (GO:0003824);; Molecular Function: binding (GO:0005488);; Biological Process: cellular macromolecule metabolic process (GO:0044260);; Biological Process: nucleic acid metabolic process (GO:0090304);;	--	sp|Q91DM0|POLG_PVCV1 Genome polyprotein OS=Petunia vein clearing virus (isolate Shepherd) PE=3 SV=1	Predicted protein GN=POPTRDRAFT_771622 OS=Populus trichocarpa (Western balsam poplar) PE=4 SV=1	predicted protein [Populus trichocarpa]	Arabidopsis lyrata clone JGIFAFI-69H18, complete sequence
Isatis_indigotica_357	--	Cellular Component: nucleus (GO:0005634);;	--	--	S-adenosylmethionine-dependent methyltransferase domain-containing protein GN=At2g27590 OS=Arabidopsis thaliana (Mouse-ear cress) PE=2 SV=1	S-adenosylmethionine-dependent methyltransferase domain-containing protein [Arabidopsis thaliana]	Arabidopsis lyrata subsp. lyrata hypothetical protein, mRNA
Isatis_indigotica_358	--	Molecular Function: DNA binding (GO:0003677);; Molecular Function: sequence-specific DNA binding transcription factor activity (GO:0003700);; Molecular Function: protein binding (GO:0005515);; Cellular Component: nucleus (GO:0005634);; Biological Process: response to xenobiotic stimulus (GO:0009410);; Biological Process: response to water deprivation (GO:0009414);; Biological Process: response to…	K14432|9e-33|ath:AT5G42910|ABA responsive element binding factor	sp|Q9FMM7|AI5L8_ARATH ABSCISIC ACID-INSENSITIVE 5-like protein 8 OS=Arabidopsis thaliana GN=BZIP15 PE=2 SV=1	Predicted protein GN=ARALYDRAFT_683929 OS=Arabidopsis lyrata subsp. lyrata (Lyre-leaved rock-cress) PE=4 SV=1	abscisic acid-insensitive 5-like protein 8 [Arabidopsis thaliana]	Brassica rapa subsp. pekinensis clone KBrB061E18, complete sequence
Isatis_indigotica_359	--	Biological Process: regulation of cyclin-dependent protein kinase activity (GO:0000079);; Biological Process: vasculature development (GO:0001944);; Cellular Component: nucleus (GO:0005634);; Biological Process: cell proliferation (GO:0008283);; Biological Process: trichome morphogenesis (GO:0010090);; Biological Process: regulation of G2/M transition of mitotic cell cycle (GO:0010389);; Molecula…	--	sp|Q147G5|CCA22_ARATH Cyclin-A2-2 OS=Arabidopsis thaliana GN=CYCA2-2 PE=1 SV=1	Putative uncharacterized protein GN=ARALYDRAFT_350326 OS=Arabidopsis lyrata subsp. lyrata (Lyre-leaved rock-cress) PE=3 SV=1	hypothetical protein ARALYDRAFT_350326 [Arabidopsis lyrata subsp. lyrata]	Arabidopsis lyrata subsp. lyrata hypothetical protein, mRNA
Isatis_indigotica_360	[O]	Cellular Component: plasma membrane (GO:0005886);; Cellular Component: chloroplast (GO:0009507);; Molecular Function: peptide-methionine (R)-S-oxide reductase activity (GO:0033743);; Biological Process: oxidation-reduction process (GO:0055114);;	--	sp|Q9STN5|Y4833_ARATH Uncharacterized protein At4g08330, chloroplastic OS=Arabidopsis thaliana GN=At4g08330 PE=1 SV=1	Protein-methionine-s-oxide reductase GN=ARALYDRAFT_480665 OS=Arabidopsis lyrata subsp. lyrata (Lyre-leaved rock-cress) PE=4 SV=1	protein-methionine-s-oxide reductase [Arabidopsis lyrata subsp. lyrata]	Arabidopsis thaliana chromosome 2, complete sequence
Isatis_indigotica_361	[J]	Molecular Function: translation initiation factor activity (GO:0003743);; Cellular Component: cytoplasm (GO:0005737);; Biological Process: translational initiation (GO:0006413);; Biological Process: regulation of translation (GO:0006417);; Biological Process: cellular membrane fusion (GO:0006944);; Biological Process: Golgi vesicle transport (GO:0048193);;	K03113|8e-76|rcu:RCOM_0184440|translation initiation factor eIF-1	sp|P41568|SUI11_ARATH Protein translation factor SUI1 homolog 1 OS=Arabidopsis thaliana GN=At4g27130 PE=2 SV=2	Putative uncharacterized protein GN=VIT_19s0177g00100 OS=Vitis vinifera (Grape) PE=4 SV=1	translation factor sui1, putative [Ricinus communis]	Hevea brasiliensis eukaryotic translation initiation factor 2 mRNA, complete cds
Isatis_indigotica_362	[RTKL]	Molecular Function: protein serine/threonine kinase activity (GO:0004674);; Molecular Function: protein serine/threonine/tyrosine kinase activity (GO:0004712);; Molecular Function: non-membrane spanning protein tyrosine kinase activity (GO:0004715);; Molecular Function: ATP binding (GO:0005524);; Cellular Component: cytosol (GO:0005829);; Cellular Component: plasma membrane (GO:0005886);; Biologi…	--	sp|Q2MHE4|HT1_ARATH Serine/threonine-protein kinase HT1 OS=Arabidopsis thaliana GN=HT1 PE=1 SV=1	ACT-like protein tyrosine kinase family protein GN=At4g38470 OS=Arabidopsis thaliana (Mouse-ear cress) PE=4 SV=1	ACT-like protein tyrosine kinase family protein [Arabidopsis thaliana]	Arabidopsis thaliana ACT-like protein tyrosine kinase family protein (AT4G38470) mRNA, complete cds
Isatis_indigotica_363	--	--	--	--	--	--	Humulus lupulus clone GA6-P20-14 microsatellite sequence
Isatis_indigotica_364	--	Cellular Component: nucleus (GO:0005634);;	--	--	Putative uncharacterized protein GN=ARALYDRAFT_324005 OS=Arabidopsis lyrata subsp. lyrata (Lyre-leaved rock-cress) PE=4 SV=1	hypothetical protein ARALYDRAFT_324005 [Arabidopsis lyrata subsp. lyrata]	Arabidopsis thaliana uncharacterized protein (AT3G54740) mRNA, complete cds
Isatis_indigotica_365	--	--	--	sp|O01761|UNC89_CAEEL Muscle M-line assembly protein unc-89 OS=Caenorhabditis elegans GN=unc-89 PE=1 SV=3	--	--	--
Isatis_indigotica_366	--	--	--	--	--	--	Brassica rapa subsp. pekinensis clone KBrB052E19, complete sequence
Isatis_indigotica_367	[O]	Biological Process: response to hypoxia (GO:0001666);; Molecular Function: ATP:ADP antiporter activity (GO:0005471);; Molecular Function: ATP binding (GO:0005524);; Cellular Component: mitochondrion (GO:0005739);; Cellular Component: endoplasmic reticulum (GO:0005783);; Cellular Component: plasma membrane (GO:0005886);; Biological Process: response to ethylene stimulus (GO:0009723);; Biological P…	--	sp|Q54DY9|BCS1B_DICDI Probable mitochondrial chaperone BCS1-B OS=Dictyostelium discoideum GN=bcsl1b PE=3 SV=1	Putative uncharacterized protein At3g28580 GN=At3g28580 OS=Arabidopsis thaliana (Mouse-ear cress) PE=2 SV=1	AAA-type ATPase family protein [Arabidopsis thaliana]	Arabidopsis thaliana chromosome 3, complete sequence
Isatis_indigotica_368	--	Molecular Function: ubiquitin-protein ligase activity (GO:0004842);; Cellular Component: extracellular region (GO:0005576);; Cellular Component: nucleus (GO:0005634);; Cellular Component: plasma membrane (GO:0005886);; Molecular Function: zinc ion binding (GO:0008270);; Biological Process: fatty acid catabolic process (GO:0009062);; Cellular Component: plasmodesma (GO:0009506);; Biological Proces…	--	--	AT4G37890 protein GN=AT4G37890 OS=Arabidopsis thaliana (Mouse-ear cress) PE=2 SV=1	AT4G37890 [Arabidopsis thaliana]	Arabidopsis thaliana chromosome 4, complete sequence
Isatis_indigotica_370	--	Biological Process: RNA splicing, via endonucleolytic cleavage and ligation (GO:0000394);; Molecular Function: DNA binding (GO:0003677);; Molecular Function: double-stranded RNA binding (GO:0003725);; Cellular Component: nucleus (GO:0005634);; Cellular Component: cytoplasm (GO:0005737);; Biological Process: methionine biosynthetic process (GO:0009086);; Cellular Component: plasmodesma (GO:0009506…	--	sp|Q8MJV1|MYH2_HORSE Myosin-2 OS=Equus caballus GN=MYH2 PE=2 SV=1	XH/XS domain-containing protein GN=ARALYDRAFT_471789 OS=Arabidopsis lyrata subsp. lyrata (Lyre-leaved rock-cress) PE=4 SV=1	XH/XS domain-containing protein [Arabidopsis lyrata subsp. lyrata]	Arabidopsis lyrata subsp. lyrata XH/XS domain-containing protein, mRNA
Isatis_indigotica_372	--	--	--	--	--	--	Arabidopsis thaliana transcription factor bHLH115 (bHLH115) mRNA, complete cds
Isatis_indigotica_373	--	Molecular Function: nucleotide binding (GO:0000166);; Molecular Function: transcription regulatory region sequence-specific DNA binding (GO:0000976);; Molecular Function: sequence-specific DNA binding transcription factor activity (GO:0003700);; Cellular Component: nucleus (GO:0005634);; Cellular Component: mitochondrion (GO:0005739);; Biological Process: regulation of transcription, DNA-dependen…	--	sp|P0CJ66|Y1705_ARATH Uncharacterized protein At1g27050 OS=Arabidopsis thaliana GN=At1g27050 PE=2 SV=1	mRNA, clone: RTFL01-02-M16 OS=Thellungiella halophila (Salt cress) PE=2 SV=1	unnamed protein product [Thellungiella halophila]	Arabidopsis thaliana chromosome 1, complete sequence
Isatis_indigotica_375	--	--	--	--	Predicted protein GN=ARALYDRAFT_675635 OS=Arabidopsis lyrata subsp. lyrata (Lyre-leaved rock-cress) PE=4 SV=1	predicted protein [Arabidopsis lyrata subsp. lyrata]	--
Isatis_indigotica_376	--	Cellular Component: nucleus (GO:0005634);; Cellular Component: plasma membrane (GO:0005886);; Biological Process: phosphatidylglycerol biosynthetic process (GO:0006655);; Molecular Function: transferase activity, transferring acyl groups (GO:0016746);;	K13511|1e-175|ath:AT1G78690|monolysocardiolipin acyltransferase [EC:2.3.1.-]	sp|Q6IV78|TAZ_SAISC Tafazzin OS=Saimiri sciureus GN=TAZ PE=3 SV=1	Phospholipid/glycerol acyltransferase family protein GN=ARALYDRAFT_477033 OS=Arabidopsis lyrata subsp. lyrata (Lyre-leaved rock-cress) PE=4 SV=1	phospholipid/glycerol acyltransferase family protein [Arabidopsis lyrata subsp. lyrata]	Arabidopsis thaliana monolysocardiolipin acyltransferase (AT1G78690) mRNA, complete cds
Isatis_indigotica_377	--	--	--	--	--	--	Arabidopsis thaliana clone P3WB2-A11-6094 unknown protein gene, exons 1 and 2 and partial cds
Isatis_indigotica_378	--	Molecular Function: iron ion binding (GO:0005506);; Cellular Component: cytoplasm (GO:0005737);; Biological Process: fatty acid catabolic process (GO:0009062);; Biological Process: response to red or far red light (GO:0009639);; Biological Process: gibberellin biosynthetic process (GO:0009686);; Biological Process: abscisic acid biosynthetic process (GO:0009688);; Biological Process: response to …	--	sp|Q39112|GAOX3_ARATH Gibberellin 20 oxidase 3 OS=Arabidopsis thaliana GN=20ox3 PE=2 SV=1	Putative gibberellin 20-oxidase; 47658-49225 GN=AT1G60980 OS=Arabidopsis thaliana (Mouse-ear cress) PE=2 SV=1	gibberellin 20-oxidase 4 [Arabidopsis thaliana]	Arabidopsis lyrata subsp. lyrata YAP169, mRNA
Isatis_indigotica_380	--	Cellular Component: chloroplast (GO:0009507);;	--	sp|Q91WC0|SETD3_MOUSE SET domain-containing protein 3 OS=Mus musculus GN=Setd3 PE=1 SV=1	Rubisco methyltransferase-like protein GN=At1g24610 OS=Arabidopsis thaliana (Mouse-ear cress) PE=4 SV=1	rubisco methyltransferase-like protein [Arabidopsis thaliana]	Arabidopsis lyrata subsp. lyrata hypothetical protein, mRNA
Isatis_indigotica_381	--	--	--	--	--	--	Brassica rapa subsp. pekinensis clone KBrB036B21, complete sequence
Isatis_indigotica_382	--	--	--	--	Mutator-like transposase-like OS=Arabidopsis thaliana (Mouse-ear cress) PE=4 SV=1	mutator-like transposase-like [Arabidopsis thaliana]	Arabidopsis thaliana chromosome 4, complete sequence
Isatis_indigotica_383	[O]	Molecular Function: serine-type endopeptidase activity (GO:0004252);; Cellular Component: extracellular region (GO:0005576);; Biological Process: proteolysis (GO:0006508);; Cellular Component: plant-type cell wall (GO:0009505);; Molecular Function: 2-alkenal reductase [NAD(P)] activity (GO:0032440);; Molecular Function: identical protein binding (GO:0042802);; Biological Process: negative regulat…	--	sp|Q9LLL8|XSP1_ARATH Xylem serine proteinase 1 OS=Arabidopsis thaliana GN=XSP1 PE=2 SV=1	Putative uncharacterized protein GN=ARALYDRAFT_490544 OS=Arabidopsis lyrata subsp. lyrata (Lyre-leaved rock-cress) PE=4 SV=1	Xylem serine proteinase 1 [Arabidopsis thaliana]	Arabidopsis lyrata subsp. lyrata hypothetical protein, mRNA
Isatis_indigotica_385	--	Cellular Component: nucleus (GO:0005634);;	--	--	Uncharacterized protein GN=At2g28330 OS=Arabidopsis thaliana (Mouse-ear cress) PE=2 SV=1	uncharacterized protein [Arabidopsis thaliana]	Arabidopsis thaliana chromosome 2, complete sequence
Isatis_indigotica_387	--	Molecular Function: calcium ion binding (GO:0005509);; Cellular Component: extracellular region (GO:0005576);; Cellular Component: vacuole (GO:0005773);; Cellular Component: chloroplast (GO:0009507);; Biological Process: cytokinin mediated signaling pathway (GO:0009736);; Cellular Component: membrane (GO:0016020);; Biological Process: response to arsenic-containing substance (GO:0046685);;	--	--	Calcium-binding EF-hand family protein GN=At1g29025 OS=Arabidopsis thaliana (Mouse-ear cress) PE=4 SV=1	Calcium-binding EF-hand family protein [Arabidopsis thaliana]	Arabidopsis lyrata subsp. lyrata predicted protein, mRNA
Isatis_indigotica_389	[MG]	Molecular Function: nucleotide binding (GO:0000166);; Cellular Component: cytoplasm (GO:0005737);; Biological Process: L-fucose biosynthetic process (GO:0006005);; Biological Process: oligopeptide transport (GO:0006857);; Biological Process: stomatal complex morphogenesis (GO:0010103);; Biological Process: L-ascorbic acid biosynthetic process (GO:0019853);; Biological Process: cellular cation hom…	K02377|3e-64|ath:AT1G17890|GDP-L-fucose synthase [EC:1.1.1.271]	sp|Q9LMU0|FCL2_ARATH Putative GDP-L-fucose synthase 2 OS=Arabidopsis thaliana GN=GER2 PE=2 SV=1	Putative uncharacterized protein GN=ARALYDRAFT_472002 OS=Arabidopsis lyrata subsp. lyrata (Lyre-leaved rock-cress) PE=4 SV=1	hypothetical protein ARALYDRAFT_472002 [Arabidopsis lyrata subsp. lyrata]	Arabidopsis lyrata subsp. lyrata hypothetical protein, mRNA
Isatis_indigotica_390	[MG]	Molecular Function: nucleotide binding (GO:0000166);; Cellular Component: cytoplasm (GO:0005737);; Biological Process: L-fucose biosynthetic process (GO:0006005);; Biological Process: oligopeptide transport (GO:0006857);; Biological Process: stomatal complex morphogenesis (GO:0010103);; Molecular Function: isomerase activity (GO:0016853);; Biological Process: L-ascorbic acid biosynthetic process …	K02377|1e-157|ath:AT1G17890|GDP-L-fucose synthase [EC:1.1.1.271]	sp|Q9LMU0|FCL2_ARATH Putative GDP-L-fucose synthase 2 OS=Arabidopsis thaliana GN=GER2 PE=2 SV=1	Putative uncharacterized protein GN=ARALYDRAFT_472002 OS=Arabidopsis lyrata subsp. lyrata (Lyre-leaved rock-cress) PE=4 SV=1	GDP-L-fucose synthase [Arabidopsis thaliana]	Arabidopsis lyrata subsp. lyrata hypothetical protein, mRNA
Isatis_indigotica_392	[P]	Cellular Component: mitochondrion (GO:0005739);; Biological Process: potassium ion transport (GO:0006813);; Biological Process: sodium ion transport (GO:0006814);; Biological Process: lithium ion transport (GO:0010351);; Molecular Function: potassium:hydrogen antiporter activity (GO:0015386);; Cellular Component: integral to membrane (GO:0016021);; Biological Process: transmembrane transport (GO:…	--	sp|Q8VYR9|KEA5_ARATH K(+) efflux antiporter 5 OS=Arabidopsis thaliana GN=KEA5 PE=2 SV=1	Putative uncharacterized protein GN=ARALYDRAFT_495238 OS=Arabidopsis lyrata subsp. lyrata (Lyre-leaved rock-cress) PE=4 SV=1	K(+) efflux antiporter 5 [Arabidopsis thaliana]	Arabidopsis thaliana clone 118693 mRNA, complete sequence
Isatis_indigotica_393	--	--	--	--	--	--	Arabidopsis thaliana chromosome 3, complete sequence
Isatis_indigotica_394	--	--	--	--	--	--	Arabidopsis thaliana chromosome 3, complete sequence
Isatis_indigotica_398	--	--	--	--	Putative uncharacterized protein GN=At4g03292 OS=Arabidopsis thaliana (Mouse-ear cress) PE=4 SV=1	unknown [Arabidopsis thaliana]	--
Isatis_indigotica_399	--	Molecular Function: DNA binding (GO:0003677);; Molecular Function: sequence-specific DNA binding transcription factor activity (GO:0003700);; Cellular Component: nucleus (GO:0005634);; Biological Process: regulation of transcription, DNA-dependent (GO:0006355);; Biological Process: fruit ripening, climacteric (GO:0009836);; Biological Process: vernalization response (GO:0010048);; Biological Proc…	--	sp|P29383|AGL3_ARATH Agamous-like MADS-box protein AGL3 OS=Arabidopsis thaliana GN=AGL3 PE=1 SV=2	Predicted protein GN=ARALYDRAFT_664274 OS=Arabidopsis lyrata subsp. lyrata (Lyre-leaved rock-cress) PE=3 SV=1	predicted protein [Arabidopsis lyrata subsp. lyrata]	Brassica oleracea var. botrytis mRNA for MADS-box protein AGL3-a (agl3-a gene)
Isatis_indigotica_400	--	Cellular Component: nucleus (GO:0005634);;	--	--	Uncharacterized protein GN=At4g24026 OS=Arabidopsis thaliana (Mouse-ear cress) PE=4 SV=1	uncharacterized protein [Arabidopsis thaliana]	Arabidopsis lyrata subsp. lyrata hypothetical protein, mRNA
Isatis_indigotica_401	--	Molecular Function: protein phosphatase inhibitor activity (GO:0004864);; Cellular Component: nucleus (GO:0005634);; Biological Process: regulation of protein serine/threonine phosphatase activity (GO:0080163);;	--	--	Putative uncharacterized protein GN=ARALYDRAFT_918263 OS=Arabidopsis lyrata subsp. lyrata (Lyre-leaved rock-cress) PE=4 SV=1	hypothetical protein ARALYDRAFT_918263 [Arabidopsis lyrata subsp. lyrata]	Arabidopsis lyrata subsp. lyrata hypothetical protein, mRNA
Isatis_indigotica_402	--	Cellular Component: mitochondrion (GO:0005739);; Cellular Component: plastid (GO:0009536);;	--	sp|Q94B59|PP372_ARATH Pentatricopeptide repeat-containing protein At5g09450, mitochondrial OS=Arabidopsis thaliana GN=At5g09450 PE=2 SV=1	Putative uncharacterized protein GN=ARALYDRAFT_487758 OS=Arabidopsis lyrata subsp. lyrata (Lyre-leaved rock-cress) PE=4 SV=1	unknown [Arabidopsis thaliana]	Arabidopsis lyrata subsp. lyrata hypothetical protein, mRNA
Isatis_indigotica_403	--	Cellular Component: nucleus (GO:0005634);;	--	--	Putative uncharacterized protein GN=ARALYDRAFT_474804 OS=Arabidopsis lyrata subsp. lyrata (Lyre-leaved rock-cress) PE=4 SV=1	hypothetical protein [Arabidopsis halleri subsp. halleri]	Arabidopsis lyrata subsp. lyrata hypothetical protein, mRNA
Isatis_indigotica_404	--	Cellular Component: mitochondrion (GO:0005739);;	--	sp|Q9SAH2|PP137_ARATH Pentatricopeptide repeat-containing protein At1g80880, mitochondrial OS=Arabidopsis thaliana GN=At1g80880 PE=2 SV=1	Predicted protein GN=ARALYDRAFT_677549 OS=Arabidopsis lyrata subsp. lyrata (Lyre-leaved rock-cress) PE=4 SV=1	predicted protein [Arabidopsis lyrata subsp. lyrata]	Arabidopsis thaliana clone pENTR221-At1g80880 pentatricopeptide repeat-containing protein (At1g80880) mRNA, complete cds
Isatis_indigotica_405	[RTKL]	Molecular Function: protein serine/threonine kinase activity (GO:0004674);; Molecular Function: protein tyrosine kinase activity (GO:0004713);; Molecular Function: ATP binding (GO:0005524);; Biological Process: protein phosphorylation (GO:0006468);;	--	sp|Q8GYF5|WAKLR_ARATH Wall-associated receptor kinase-like 21 OS=Arabidopsis thaliana GN=WAKL21 PE=1 SV=1	Predicted protein GN=ARALYDRAFT_686424 OS=Arabidopsis lyrata subsp. lyrata (Lyre-leaved rock-cress) PE=3 SV=1	predicted protein [Arabidopsis lyrata subsp. lyrata]	Arabidopsis lyrata subsp. lyrata predicted protein, mRNA
Isatis_indigotica_406	[R]	Cellular Component: cytoplasm (GO:0005737);; Cellular Component: Cul4-RING ubiquitin ligase complex (GO:0080008);;	--	sp|Q9P2S5|WDR8_HUMAN WD repeat-containing protein 8 OS=Homo sapiens GN=WDR8 PE=1 SV=1	WD-repeat protein GN=Sio_7590 OS=Sisymbrium irio (London rocket) PE=4 SV=1	WD-repeat protein [Sisymbrium irio]	Arabidopsis thaliana transducin/WD40 domain-containing protein (AT5G07590) mRNA, complete cds
Isatis_indigotica_408	--	--	--	--	Mutator-like transposase-like OS=Arabidopsis thaliana (Mouse-ear cress) PE=4 SV=1	mutator-like transposase-like [Arabidopsis thaliana]	--
Isatis_indigotica_409	--	--	--	--	Putative non-LTR retroelement reverse transcriptase GN=At2g28980 OS=Arabidopsis thaliana (Mouse-ear cress) PE=2 SV=1	putative non-LTR retroelement reverse transcriptase [Arabidopsis thaliana]	--
Isatis_indigotica_410	--	Cellular Component: mitochondrion (GO:0005739);; Cellular Component: plasma membrane (GO:0005886);; Biological Process: tryptophan catabolic process (GO:0006569);; Biological Process: indoleacetic acid biosynthetic process (GO:0009684);; Biological Process: response to nitrate (GO:0010167);; Biological Process: nitrate transport (GO:0015706);;	--	--	Uncharacterized protein GN=At5g45530 OS=Arabidopsis thaliana (Mouse-ear cress) PE=4 SV=1	uncharacterized protein [Arabidopsis thaliana]	Brassica rapa subsp. pekinensis clone KBrH003E13, complete sequence
Isatis_indigotica_411	--	Cellular Component: plasma membrane (GO:0005886);; Biological Process: tryptophan catabolic process (GO:0006569);; Biological Process: indoleacetic acid biosynthetic process (GO:0009684);; Biological Process: response to nitrate (GO:0010167);; Biological Process: nitrate transport (GO:0015706);; Cellular Component: intracellular membrane-bounded organelle (GO:0043231);; Cellular Component: cytopl…	--	--	Putative uncharacterized protein GN=ARALYDRAFT_494430 OS=Arabidopsis lyrata subsp. lyrata (Lyre-leaved rock-cress) PE=4 SV=1	hypothetical protein ARALYDRAFT_494430 [Arabidopsis lyrata subsp. lyrata]	Brassica rapa subsp. pekinensis clone KBrH003E13, complete sequence
Isatis_indigotica_412	--	--	--	--	Putative uncharacterized protein GN=ARALYDRAFT_494430 OS=Arabidopsis lyrata subsp. lyrata (Lyre-leaved rock-cress) PE=4 SV=1	hypothetical protein ARALYDRAFT_494430 [Arabidopsis lyrata subsp. lyrata]	Brassica rapa subsp. pekinensis clone KBrH003E13, complete sequence
Isatis_indigotica_413	--	Cellular Component: Golgi apparatus (GO:0005794);; Molecular Function: transferase activity, transferring glycosyl groups (GO:0016757);;	--	--	T15D22.1 protein (Fragment) GN=T15D22.1 OS=Arabidopsis thaliana (Mouse-ear cress) PE=4 SV=1	Contains similarity to atypical PKC specific binding protein from Rattus norvegicus gb|AB005549. This gene is cut off, partial [Arabidopsis thaliana]	Arabidopsis lyrata subsp. lyrata hypothetical protein, mRNA
Isatis_indigotica_414	[O]	Biological Process: histone peptidyl-prolyl isomerization (GO:0000412);; Biological Process: RNA methylation (GO:0001510);; Molecular Function: peptidyl-prolyl cis-trans isomerase activity (GO:0003755);; Molecular Function: FK506 binding (GO:0005528);; Cellular Component: nucleolus (GO:0005730);; Cellular Component: cytosol (GO:0005829);; Biological Process: nucleosome assembly (GO:0006334);; Bio…	K01802|0.0|ath:AT4G25340|peptidylprolyl isomerase [EC:5.2.1.8]	sp|P0C1J6|FKBP4_RHIOR FK506-binding protein 4 OS=Rhizopus oryzae GN=FKBP4 PE=3 SV=1	Peptidyl-prolyl cis-trans isomerase GN=ARALYDRAFT_492297 OS=Arabidopsis lyrata subsp. lyrata (Lyre-leaved rock-cress) PE=4 SV=1	hypothetical protein ARALYDRAFT_492297 [Arabidopsis lyrata subsp. lyrata]	Arabidopsis lyrata subsp. lyrata hypothetical protein, mRNA
Isatis_indigotica_415	--	Biological Process: response to wounding (GO:0009611);; Biological Process: response to fungus (GO:0009620);; Biological Process: jasmonic acid biosynthetic process (GO:0009695);; Biological Process: response to jasmonic acid stimulus (GO:0009753);; Biological Process: ethylene mediated signaling pathway (GO:0009873);; Biological Process: response to chitin (GO:0010200);;	--	--	Putative uncharacterized protein GN=ARALYDRAFT_890872 OS=Arabidopsis lyrata subsp. lyrata (Lyre-leaved rock-cress) PE=4 SV=1	hypothetical protein ARALYDRAFT_890872 [Arabidopsis lyrata subsp. lyrata]	Arabidopsis lyrata subsp. lyrata hypothetical protein, mRNA
Isatis_indigotica_416	--	Molecular Function: ubiquitin-protein ligase activity (GO:0004842);; Cellular Component: nucleus (GO:0005634);; Biological Process: ubiquitin-dependent protein catabolic process (GO:0006511);; Biological Process: lipid transport (GO:0006869);; Cellular Component: photosystem (GO:0009521);; Biological Process: photosynthetic electron transport chain (GO:0009767);; Biological Process: proline trans…	--	sp|Q9FHS6|FK119_ARATH F-box/kelch-repeat protein At5g43190 OS=Arabidopsis thaliana GN=At5g43190 PE=1 SV=1	F-box family protein GN=ARALYDRAFT_494684 OS=Arabidopsis lyrata subsp. lyrata (Lyre-leaved rock-cress) PE=4 SV=1	F-box family protein [Arabidopsis lyrata subsp. lyrata]	Arabidopsis lyrata subsp. lyrata F-box family protein, mRNA
Isatis_indigotica_417	--	Cellular Component: intracellular membrane-bounded organelle (GO:0043231);; Cellular Component: cytoplasmic part (GO:0044444);;	--	--	Putative uncharacterized protein GN=ARALYDRAFT_917455 OS=Arabidopsis lyrata subsp. lyrata (Lyre-leaved rock-cress) PE=4 SV=1	hypothetical protein ARALYDRAFT_917455 [Arabidopsis lyrata subsp. lyrata]	--
Isatis_indigotica_418	--	Molecular Function: DNA binding (GO:0003677);; Molecular Function: sequence-specific DNA binding transcription factor activity (GO:0003700);; Cellular Component: nucleus (GO:0005634);; Biological Process: regulation of transcription, DNA-dependent (GO:0006355);;	--	sp|Q3E958|SHN3_ARATH Ethylene-responsive transcription factor SHINE 3 OS=Arabidopsis thaliana GN=SHN3 PE=2 SV=1	Putative uncharacterized protein GN=ARALYDRAFT_326806 OS=Arabidopsis lyrata subsp. lyrata (Lyre-leaved rock-cress) PE=4 SV=1	hypothetical protein ARALYDRAFT_326806 [Arabidopsis lyrata subsp. lyrata]	Arabidopsis thaliana ethylene-responsive transcription factor SHINE 3 (SHN2) mRNA, complete cds
Isatis_indigotica_419	--	Molecular Function: nucleotide binding (GO:0000166);; Cellular Component: intracellular (GO:0005622);; Biological Process: defense response (GO:0006952);;	--	--	Predicted protein GN=ARALYDRAFT_659439 OS=Arabidopsis lyrata subsp. lyrata (Lyre-leaved rock-cress) PE=4 SV=1	predicted protein [Arabidopsis lyrata subsp. lyrata]	--
Isatis_indigotica_420	--	Molecular Function: DNA binding (GO:0003677);; Molecular Function: sequence-specific DNA binding transcription factor activity (GO:0003700);; Cellular Component: nucleus (GO:0005634);; Biological Process: positive regulation of transcription, DNA-dependent (GO:0045893);; Biological Process: defense response to fungus (GO:0050832);;	--	sp|Q9FJ90|ERF25_ARATH Ethylene-responsive transcription factor ERF025 OS=Arabidopsis thaliana GN=ERF025 PE=2 SV=1	AP2 domain-containing protein GN=ARALYDRAFT_918241 OS=Arabidopsis lyrata subsp. lyrata (Lyre-leaved rock-cress) PE=4 SV=1	ethylene-responsive transcription factor ERF025 [Arabidopsis thaliana]	Brassica rapa subsp. pekinensis clone KBrB003D07, complete sequence
Isatis_indigotica_421	--	Molecular Function: binding (GO:0005488);; Cellular Component: nucleus (GO:0005634);; Biological Process: regulation of transcription, DNA-dependent (GO:0006355);;	--	sp|P13816|GARP_PLAFF Glutamic acid-rich protein OS=Plasmodium falciparum (isolate FC27 / Papua New Guinea) GN=GARP PE=4 SV=1	Zinc ion binding / transcription regulator GN=At4g19550 OS=Arabidopsis thaliana (Mouse-ear cress) PE=4 SV=1	zinc ion binding / transcription regulator [Arabidopsis thaliana]	Arabidopsis thaliana zinc ion binding / transcription regulator (AT4G19550) mRNA, complete cds
Isatis_indigotica_422	--	--	--	sp|Q75JC9|Y8484_DICDI Uncharacterized protein DDB_G0271670 OS=Dictyostelium discoideum GN=DDB_G0271670 PE=4 SV=1	Extensin-like protein (Precursor) OS=Zea mays (Maize) PE=4 SV=1	hypothetical protein CMQ_2906 [Grosmannia clavigera kw1407]	--
Isatis_indigotica_423	--	--	--	--	Non-LTR retroelement reverse transcriptase-like protein OS=Arabidopsis thaliana (Mouse-ear cress) PE=4 SV=1	non-LTR retroelement reverse transcriptase-like protein [Arabidopsis thaliana]	--
Isatis_indigotica_425	--	Cellular Component: nucleus (GO:0005634);; Cellular Component: plasma membrane (GO:0005886);; Cellular Component: plasmodesma (GO:0009506);; Cellular Component: integral to membrane (GO:0016021);;	--	sp|Q54I48|CTL2_DICDI Choline transporter-like protein 2 OS=Dictyostelium discoideum GN=slc44a2 PE=3 SV=1	Putative uncharacterized protein At3g15380 GN=At3g15380 OS=Arabidopsis thaliana (Mouse-ear cress) PE=2 SV=1	Plasma-membrane choline transporter family protein [Arabidopsis thaliana]	Arabidopsis thaliana Plasma-membrane choline transporter family protein (AT3G15380) mRNA, complete cds
Isatis_indigotica_426	--	--	--	--	Putative non-LTR retroelement reverse transcriptase GN=At2g15380 OS=Arabidopsis thaliana (Mouse-ear cress) PE=2 SV=1	putative non-LTR retroelement reverse transcriptase [Arabidopsis thaliana]	--
Isatis_indigotica_427	--	Molecular Function: binding (GO:0005488);;	--	--	Putative non-LTR retroelement reverse transcriptase GN=At2g05200 OS=Arabidopsis thaliana (Mouse-ear cress) PE=2 SV=1	reverse transcriptase, partial [Arabidopsis thaliana]	Arabidopsis thaliana (clone NING8) reverse transcriptase (Ta16) gene, partial cds
Isatis_indigotica_428	--	--	--	--	--	--	Arabidopsis thaliana chromosome 1, complete sequence
Isatis_indigotica_429	--	--	--	--	--	--	Thielavia terrestris NRRL 8126 chromosome 1, complete sequence
Isatis_indigotica_430	--	Molecular Function: protein serine/threonine kinase activity (GO:0004674);; Molecular Function: protein binding (GO:0005515);; Molecular Function: ATP binding (GO:0005524);; Cellular Component: nucleus (GO:0005634);; Cellular Component: cytosol (GO:0005829);; Biological Process: protein phosphorylation (GO:0006468);; Biological Process: ubiquitin-dependent protein catabolic process (GO:0006511);;…	K14498|2e-17|ath:AT1G10940|serine/threonine-protein kinase SRK2 [EC:2.7.11.1]	sp|P43291|SRK2A_ARATH Serine/threonine-protein kinase SRK2A OS=Arabidopsis thaliana GN=SRK2A PE=1 SV=1	Protein kinase 3 GN=SPK-3 OS=Glycine max (Soybean) PE=2 SV=1	PREDICTED: serine/threonine-protein kinase SRK2A-like [Glycine max]	Arabidopsis thaliana serine/threonine-protein kinase SRK2A (AT1G10940) mRNA, complete cds
Isatis_indigotica_431	--	--	--	--	Putative retroelement pol polyprotein GN=At2g06950 OS=Arabidopsis thaliana (Mouse-ear cress) PE=2 SV=1	putative retroelement pol polyprotein [Arabidopsis thaliana]	--
Isatis_indigotica_432	--	Molecular Function: DNA binding (GO:0003677);; Cellular Component: nucleus (GO:0005634);; Biological Process: regulation of transcription, DNA-dependent (GO:0006355);; Molecular Function: zinc ion binding (GO:0008270);; Biological Process: DNA mediated transformation (GO:0009294);; Cellular Component: plasmodesma (GO:0009506);; Molecular Function: histone-lysine N-methyltransferase activity (GO:0…	--	sp|Q9SUE7|ATX4_ARATH Histone-lysine N-methyltransferase ATX4 OS=Arabidopsis thaliana GN=ATX4 PE=2 SV=3	Putative uncharacterized protein GN=ARALYDRAFT_913734 OS=Arabidopsis lyrata subsp. lyrata (Lyre-leaved rock-cress) PE=3 SV=1	hypothetical protein ARALYDRAFT_913734 [Arabidopsis lyrata subsp. lyrata]	Arabidopsis lyrata subsp. lyrata hypothetical protein, mRNA
Isatis_indigotica_433	--	Molecular Function: sequence-specific DNA binding transcription factor activity (GO:0003700);; Cellular Component: nucleus (GO:0005634);; Biological Process: response to ethylene stimulus (GO:0009723);; Biological Process: response to gibberellin stimulus (GO:0009739);; Molecular Function: protein dimerization activity (GO:0046983);;	--	--	Putative uncharacterized protein GN=ARALYDRAFT_887762 OS=Arabidopsis lyrata subsp. lyrata (Lyre-leaved rock-cress) PE=4 SV=1	hypothetical protein ARALYDRAFT_887762 [Arabidopsis lyrata subsp. lyrata]	Thellungiella halophila mRNA, complete cds, clone: RTFL01-13-J10
Isatis_indigotica_434	--	Molecular Function: sequence-specific DNA binding transcription factor activity (GO:0003700);; Cellular Component: nucleus (GO:0005634);; Biological Process: response to ethylene stimulus (GO:0009723);; Biological Process: response to gibberellin stimulus (GO:0009739);; Molecular Function: protein dimerization activity (GO:0046983);;	--	sp|Q9LT67|BH113_ARATH Transcription factor bHLH113 OS=Arabidopsis thaliana GN=BHLH113 PE=2 SV=1	mRNA, clone: RTFL01-13-J10 OS=Thellungiella halophila (Salt cress) PE=2 SV=1	unnamed protein product [Thellungiella halophila]	Thellungiella halophila mRNA, complete cds, clone: RTFL01-13-J10
Isatis_indigotica_435	--	Biological Process: microtubule nucleation (GO:0007020);; Cellular Component: chloroplast (GO:0009507);;	--	--	Uncharacterized protein GN=At5g35050 OS=Arabidopsis thaliana (Mouse-ear cress) PE=4 SV=1	uncharacterized protein [Arabidopsis thaliana]	--
Isatis_indigotica_436	--	--	--	--	--	--	Zea mays clone 18526 mRNA sequence
Isatis_indigotica_437	--	--	--	--	--	--	Arabidopsis thaliana chromosome 5, complete sequence
Isatis_indigotica_438	--	--	--	--	Uncharacterized protein At5g25000.1 GN=At5g25000 OS=Arabidopsis thaliana (Mouse-ear cress) PE=4 SV=1	uncharacterized protein [Arabidopsis thaliana]	--
Isatis_indigotica_439	--	--	--	--	Putative uncharacterized protein GN=31.t00014 OS=Brassica oleracea (Wild cabbage) PE=4 SV=1	hypothetical protein 31.t00014 [Brassica oleracea]	--
Isatis_indigotica_440	--	Molecular Function: ubiquitin-protein ligase activity (GO:0004842);; Cellular Component: nucleus (GO:0005634);; Biological Process: ubiquitin-dependent protein catabolic process (GO:0006511);;	--	sp|Q9SRR1|FBL12_ARATH F-box/LRR-repeat protein 12 OS=Arabidopsis thaliana GN=FBL12 PE=2 SV=1	F-box family protein GN=ARALYDRAFT_896923 OS=Arabidopsis lyrata subsp. lyrata (Lyre-leaved rock-cress) PE=4 SV=1	F-box family protein [Arabidopsis lyrata subsp. lyrata]	Arabidopsis lyrata subsp. lyrata F-box family protein, mRNA
Isatis_indigotica_441	--	--	--	--	--	--	Thellungiella halophila mRNA, complete cds, clone: RTFL01-13-F19
Isatis_indigotica_443	--	Molecular Function: glutathione transferase activity (GO:0004364);; Cellular Component: vacuolar membrane (GO:0005774);; Cellular Component: Golgi apparatus (GO:0005794);; Cellular Component: cytosol (GO:0005829);; Cellular Component: plasma membrane (GO:0005886);; Biological Process: gluconeogenesis (GO:0006094);; Biological Process: glycolysis (GO:0006096);; Biological Process: fatty acid beta-…	--	sp|Q03666|GSTX4_TOBAC Probable glutathione S-transferase OS=Nicotiana tabacum PE=2 SV=1	Glutathione-S-transferase (Fragment) GN=gst OS=Brassica juncea (Indian mustard) PE=2 SV=1	glutathione S-transferase TAU 25 [Arabidopsis thaliana]	Arabidopsis thaliana chromosome 1, complete sequence
Isatis_indigotica_444	[J]	Biological Process: pseudouridine synthesis (GO:0001522);; Molecular Function: RNA binding (GO:0003723);; Cellular Component: nucleus (GO:0005634);; Cellular Component: plastid (GO:0009536);; Biological Process: regulation of flower development (GO:0009909);; Molecular Function: pseudouridine synthase activity (GO:0009982);; Biological Process: histone lysine methylation (GO:0034968);; Biological…	--	sp|Q9D3U0|PUS10_MOUSE Putative tRNA pseudouridine synthase Pus10 OS=Mus musculus GN=Pus10 PE=1 SV=1	Putative uncharacterized protein GN=ARALYDRAFT_889490 OS=Arabidopsis lyrata subsp. lyrata (Lyre-leaved rock-cress) PE=4 SV=1	hypothetical protein ARALYDRAFT_889490 [Arabidopsis lyrata subsp. lyrata]	Arabidopsis lyrata subsp. lyrata hypothetical protein, mRNA
Isatis_indigotica_445	[J]	Molecular Function: binding (GO:0005488);; Biological Process: translation (GO:0006412);;	K03238|6e-84|ath:AT5G01940|translation initiation factor eIF-2 beta subunit	sp|O24473|IF2B_WHEAT Eukaryotic translation initiation factor 2 subunit beta OS=Triticum aestivum PE=1 SV=1	Translation initiation factor eIF-2 beta subunit GN=T20L15_210 OS=Arabidopsis thaliana (Mouse-ear cress) PE=4 SV=1	translation initiation factor eIF-2 beta subunit [Arabidopsis thaliana]	Thellungiella halophila mRNA, complete cds, clone: RTFL01-09-D23
Isatis_indigotica_446	--	Cellular Component: mitochondrion (GO:0005739);; Biological Process: response to auxin stimulus (GO:0009733);;	K14488|4e-67|ath:AT4G22620|SAUR family protein	--	SAUR-like auxin-responsive protein GN=AT4G22620 OS=Arabidopsis thaliana (Mouse-ear cress) PE=2 SV=1	SAUR-like auxin-responsive protein [Arabidopsis thaliana]	Brassica rapa subsp. pekinensis clone KBrB075L03, complete sequence
Isatis_indigotica_448	--	Biological Process: cellular process (GO:0009987);; Biological Process: primary metabolic process (GO:0044238);; Biological Process: organic substance metabolic process (GO:0071704);;	--	sp|P0C2F6|RNHX1_ARATH Putative ribonuclease H protein At1g65750 OS=Arabidopsis thaliana GN=At1g65750 PE=3 SV=1	Non-LTR retroelement reverse transcriptase-like protein OS=Arabidopsis thaliana (Mouse-ear cress) PE=4 SV=1	unknown, partial [Arabidopsis halleri subsp. halleri]	--
Isatis_indigotica_449	--	Cellular Component: plasma membrane (GO:0005886);; Biological Process: tryptophan catabolic process (GO:0006569);; Biological Process: response to mechanical stimulus (GO:0009612);; Biological Process: indoleacetic acid biosynthetic process (GO:0009684);; Cellular Component: cytoplasmic membrane-bounded vesicle (GO:0016023);; Cellular Component: anchored to membrane (GO:0031225);;	--	sp|Q9M373|AGP20_ARATH Arabinogalactan peptide 20 OS=Arabidopsis thaliana GN=AGP20 PE=3 SV=1	Putative uncharacterized protein GN=ARALYDRAFT_483786 OS=Arabidopsis lyrata subsp. lyrata (Lyre-leaved rock-cress) PE=4 SV=1	arabinogalactan protein 20 [Arabidopsis thaliana]	Arabidopsis lyrata subsp. lyrata hypothetical protein, mRNA
Isatis_indigotica_452	--	--	--	--	--	--	Arabidopsis thaliana chromosome 1, complete sequence
Isatis_indigotica_454	--	Molecular Function: protein serine/threonine kinase activity (GO:0004674);; Molecular Function: protein tyrosine kinase activity (GO:0004713);; Molecular Function: ATP binding (GO:0005524);; Cellular Component: plasma membrane (GO:0005886);; Biological Process: protein phosphorylation (GO:0006468);; Molecular Function: carbohydrate binding (GO:0030246);; Biological Process: recognition of pollen …	--	sp|Q9ZT07|RKS1_ARATH G-type lectin S-receptor-like serine/threonine-protein kinase RKS1 OS=Arabidopsis thaliana GN=RKS1 PE=3 SV=3	Putative uncharacterized protein GN=ARALYDRAFT_471270 OS=Arabidopsis lyrata subsp. lyrata (Lyre-leaved rock-cress) PE=4 SV=1	T23J18.1 [Arabidopsis thaliana]	Arabidopsis thaliana putative S-locus lectin protein kinase (AT1G11340) mRNA, complete cds
Isatis_indigotica_455	--	Cellular Component: nucleus (GO:0005634);; Biological Process: nucleotide biosynthetic process (GO:0009165);; Biological Process: tRNA 3'-trailer cleavage (GO:0042779);; Molecular Function: 3'-tRNA processing endoribonuclease activity (GO:0042781);;	K00784|2e-41|ath:AT1G52160|ribonuclease Z [EC:3.1.26.11]	--	tRNAse Z3 GN=TRZ3 OS=Arabidopsis thaliana (Mouse-ear cress) PE=2 SV=1	tRNAse Z3 [Arabidopsis thaliana]	Arabidopsis lyrata subsp. lyrata hypothetical protein, mRNA
Isatis_indigotica_456	--	--	--	--	--	--	Arabidopsis thaliana chromosome 1, complete sequence
Isatis_indigotica_457	--	--	--	--	--	--	Arabidopsis thaliana chromosome 1, complete sequence
Isatis_indigotica_458	--	--	--	--	--	--	Arabidopsis thaliana chromosome 5, complete sequence
Isatis_indigotica_459	[I]	Cellular Component: plasmodesma (GO:0009506);; Cellular Component: plastid (GO:0009536);; Molecular Function: acylglycerol lipase activity (GO:0047372);;	--	sp|Q8R431|MGLL_RAT Monoglyceride lipase OS=Rattus norvegicus GN=Mgll PE=1 SV=1	Uncharacterized protein At5g16120.2 GN=At5g16120 OS=Arabidopsis thaliana (Mouse-ear cress) PE=4 SV=1	hydrolase, alpha/beta fold family protein [Arabidopsis thaliana]	Arabidopsis lyrata subsp. lyrata hydrolase, alpha/beta fold family protein, mRNA
Isatis_indigotica_460	--	Cellular Component: nucleus (GO:0005634);; Biological Process: negative regulation of transcription, DNA-dependent (GO:0045892);;	--	--	ATOFP6/OFP6 GN=ARALYDRAFT_906623 OS=Arabidopsis lyrata subsp. lyrata (Lyre-leaved rock-cress) PE=4 SV=1	ATOFP6/OFP6 [Arabidopsis lyrata subsp. lyrata]	Arabidopsis thaliana chromosome 3, complete sequence
Isatis_indigotica_461	[G]	Biological Process: photoreactive repair (GO:0000719);; Molecular Function: phosphoacetylglucosamine mutase activity (GO:0004610);; Molecular Function: phosphoglucomutase activity (GO:0004614);; Cellular Component: mitochondrion (GO:0005739);; Cellular Component: cytosol (GO:0005829);; Biological Process: carbohydrate metabolic process (GO:0005975);; Biological Process: UDP-N-acetylglucosamine bi…	K01836|0.0|ath:AT5G18070|phosphoacetylglucosamine mutase [EC:5.4.2.3]	sp|P57750|AGM1_ARATH Phosphoacetylglucosamine mutase OS=Arabidopsis thaliana GN=DRT101 PE=1 SV=1	mRNA, clone: RTFL01-38-P12 OS=Thellungiella halophila (Salt cress) PE=2 SV=1	unnamed protein product [Thellungiella halophila]	Thellungiella halophila mRNA, complete cds, clone: RTFL01-38-P12
Isatis_indigotica_462	--	Biological Process: microtubule cytoskeleton organization (GO:0000226);; Biological Process: cytokinesis by cell plate formation (GO:0000911);; Molecular Function: DNA binding (GO:0003677);; Molecular Function: helicase activity (GO:0004386);; Molecular Function: protein binding (GO:0005515);; Molecular Function: ATP binding (GO:0005524);; Cellular Component: cytosol (GO:0005829);; Biological Pro…	K11654|6e-68|ath:AT5G18620|SWI/SNF-related matrix-associated actin-dependent regulator of chromatin subfamily A member 5 [EC:3.6.4.-]	sp|Q8RWY3|ISW2_ARATH Putative chromatin-remodeling complex ATPase chain OS=Arabidopsis thaliana GN=At3g06400 PE=2 SV=2	Putative uncharacterized protein GN=ARALYDRAFT_488746 OS=Arabidopsis lyrata subsp. lyrata (Lyre-leaved rock-cress) PE=4 SV=1	hypothetical protein ARALYDRAFT_488746 [Arabidopsis lyrata subsp. lyrata]	Arabidopsis lyrata subsp. lyrata hypothetical protein, mRNA
Isatis_indigotica_463	--	Molecular Function: transcription regulatory region sequence-specific DNA binding (GO:0000976);; Molecular Function: sequence-specific DNA binding transcription factor activity (GO:0003700);; Molecular Function: protein binding (GO:0005515);; Cellular Component: nucleus (GO:0005634);; Biological Process: regulation of transcription, DNA-dependent (GO:0006355);; Biological Process: response to gib…	K09338|0.0|ath:AT1G69780|homeobox-leucine zipper protein	sp|Q8LC03|ATB13_ARATH Homeobox-leucine zipper protein ATHB-13 OS=Arabidopsis thaliana GN=ATHB-13 PE=2 SV=2	mRNA, clone: RTFL01-34-O11 OS=Thellungiella halophila (Salt cress) PE=2 SV=1	homeobox-leucine zipper protein ATHB-13 [Arabidopsis thaliana]	Thellungiella halophila mRNA, complete cds, clone: RTFL01-34-O11
Isatis_indigotica_466	--	Biological Process: floral organ development (GO:0048437);;	--	--	Cysteine/histidine-rich C1 domain-containing protein GN=At5g40320 OS=Arabidopsis thaliana (Mouse-ear cress) PE=4 SV=1	cysteine/histidine-rich C1 domain-containing protein [Arabidopsis thaliana]	--
Isatis_indigotica_467	--	Biological Process: MAPK cascade (GO:0000165);; Biological Process: response to molecule of bacterial origin (GO:0002237);; Biological Process: respiratory burst involved in defense response (GO:0002679);; Cellular Component: nucleus (GO:0005634);; Cellular Component: cytoplasm (GO:0005737);; Biological Process: regulation of transcription, DNA-dependent (GO:0006355);; Biological Process: protein…	K14487|0.0|ath:AT5G13320|auxin responsive GH3 gene family	sp|Q9LYU4|GH312_ARATH 4-substituted benzoates-glutamate ligase GH3.12 OS=Arabidopsis thaliana GN=GH3.12 PE=1 SV=1	Putative uncharacterized protein GN=ARALYDRAFT_488150 OS=Arabidopsis lyrata subsp. lyrata (Lyre-leaved rock-cress) PE=4 SV=1	Chain A, Crystal Structure Of Gh3.12 In Complex With Ampcpp	Arabidopsis lyrata subsp. lyrata hypothetical protein, mRNA
Isatis_indigotica_468	--	Cellular Component: nucleus (GO:0005634);; Biological Process: regulation of transcription, DNA-dependent (GO:0006355);; Cellular Component: chloroplast (GO:0009507);; Cellular Component: integral to membrane (GO:0016021);;	--	--	TRAM, LAG1 and CLN8 (TLC) lipid-sensing domain containing protein GN=At3g25950 OS=Arabidopsis thaliana (Mouse-ear cress) PE=2 SV=1	TRAM, LAG1 and CLN8 (TLC) lipid-sensing domain containing protein [Arabidopsis thaliana]	Brassica rapa subsp. pekinensis clone KBrH010N11, complete sequence
Isatis_indigotica_469	--	Cellular Component: nucleus (GO:0005634);; Biological Process: regulation of transcription, DNA-dependent (GO:0006355);; Cellular Component: chloroplast (GO:0009507);; Cellular Component: integral to membrane (GO:0016021);; Cellular Component: cytoplasmic membrane-bounded vesicle (GO:0016023);;	--	--	TRAM, LAG1 and CLN8 (TLC) lipid-sensing domain containing protein GN=At3g25950 OS=Arabidopsis thaliana (Mouse-ear cress) PE=2 SV=1	TRAM, LAG1 and CLN8 (TLC) lipid-sensing domain containing protein [Arabidopsis thaliana]	Brassica rapa subsp. pekinensis clone KBrH010N11, complete sequence
Isatis_indigotica_471	--	Cellular Component: nucleus (GO:0005634);; Biological Process: response to blue light (GO:0009637);; Biological Process: defense response signaling pathway, resistance gene-dependent (GO:0009870);; Biological Process: regulation of proton transport (GO:0010155);; Cellular Component: membrane (GO:0016020);; Biological Process: mRNA modification (GO:0016556);; Molecular Function: purine ribonucleos…	--	sp|Q40392|TMVRN_NICGU TMV resistance protein N OS=Nicotiana glutinosa GN=N PE=1 SV=1	TMV resistance protein N-like GN=AT4G19530 OS=Arabidopsis thaliana (Mouse-ear cress) PE=2 SV=1	TIR-NBS-LRR class disease resistance protein [Arabidopsis thaliana]	Arabidopsis thaliana chromosome 4, complete sequence
Isatis_indigotica_472	--	Cellular Component: nucleus (GO:0005634);; Biological Process: response to blue light (GO:0009637);; Biological Process: defense response signaling pathway, resistance gene-dependent (GO:0009870);; Biological Process: response to red light (GO:0010114);; Biological Process: regulation of proton transport (GO:0010155);; Cellular Component: membrane (GO:0016020);; Biological Process: mRNA modificat…	--	sp|Q9FHE8|P2A06_ARATH Protein PHLOEM PROTEIN 2-LIKE A6 OS=Arabidopsis thaliana GN=PP2A6 PE=2 SV=1	TMV resistance protein N-like GN=AT4G19530 OS=Arabidopsis thaliana (Mouse-ear cress) PE=2 SV=1	TIR-NBS-LRR class disease resistance protein [Arabidopsis thaliana]	Arabidopsis thaliana chromosome 4, complete sequence
Isatis_indigotica_473	--	--	--	--	--	--	Smelowskia americana isolate B146 trnE-trnT intergenic spacer, partial sequence; chloroplast
Isatis_indigotica_474	[R]	Cellular Component: nucleus (GO:0005634);; Cellular Component: mitochondrion (GO:0005739);;	--	sp|Q9FG08|ATXR4_ARATH Histone-lysine N-methyltransferase ATXR4 OS=Arabidopsis thaliana GN=ATXR4 PE=2 SV=2	Putative uncharacterized protein GN=ARALYDRAFT_487474 OS=Arabidopsis lyrata subsp. lyrata (Lyre-leaved rock-cress) PE=4 SV=1	hypothetical protein ARALYDRAFT_487474 [Arabidopsis lyrata subsp. lyrata]	Arabidopsis lyrata subsp. lyrata hypothetical protein, mRNA
Isatis_indigotica_475	--	--	--	--	Cysteine proteinase-like protein GN=At2g07200 OS=Arabidopsis thaliana (Mouse-ear cress) PE=4 SV=1	cysteine proteinase-like protein [Arabidopsis thaliana]	--
Isatis_indigotica_476	--	Molecular Function: DNA binding (GO:0003677);; Molecular Function: sequence-specific DNA binding transcription factor activity (GO:0003700);; Cellular Component: nucleus (GO:0005634);; Biological Process: regulation of transcription, DNA-dependent (GO:0006355);; Biological Process: response to water deprivation (GO:0009414);; Biological Process: response to wounding (GO:0009611);; Biological Proc…	K09422|4e-73|ath:AT4G21440|myb proto-oncogene protein, plant	sp|Q54WH7|Y5961_DICDI Putative uncharacterized protein DDB_G0279653 OS=Dictyostelium discoideum GN=DDB_G0279653 PE=4 SV=1	Putative uncharacterized protein GN=ARALYDRAFT_492740 OS=Arabidopsis lyrata subsp. lyrata (Lyre-leaved rock-cress) PE=4 SV=1	unnamed protein product [Arabidopsis halleri]	Brassica rapa subsp. pekinensis clone KBrB039B11, complete sequence
Isatis_indigotica_477	[KAD]	Molecular Function: DNA binding (GO:0003677);; Molecular Function: chromatin binding (GO:0003682);; Molecular Function: sequence-specific DNA binding transcription factor activity (GO:0003700);; Cellular Component: nucleus (GO:0005634);; Biological Process: regulation of transcription, DNA-dependent (GO:0006355);; Biological Process: response to water deprivation (GO:0009414);; Biological Process…	K09422|1e-129|ath:AT4G21440|myb proto-oncogene protein, plant	sp|Q8GWP0|MYB39_ARATH Transcription factor MYB39 OS=Arabidopsis thaliana GN=MYB39 PE=2 SV=1	Putative transcription factor GN=MYB102 OS=Arabidopsis thaliana (Mouse-ear cress) PE=2 SV=1	myb-related protein M4 [Arabidopsis thaliana]	Arabidopsis thaliana MYB-like 102 (MYB102) mRNA, complete cds
Isatis_indigotica_478	--	--	--	--	Putative uncharacterized protein orf138c GN=orf138c OS=Nicotiana tabacum (Common tobacco) PE=4 SV=1	hypothetical protein NitaMp102 [Nicotiana tabacum]	Brassica carinata mitochondrion, complete genome
Isatis_indigotica_479	--	--	--	--	--	--	Brassica rapa subsp. pekinensis clone KBrB031O20, complete sequence
Isatis_indigotica_480	--	--	--	--	--	--	Brassica rapa subsp. pekinensis clone KBrB026G01, complete sequence
Isatis_indigotica_482	--	Biological Process: regulation of cyclin-dependent protein kinase activity (GO:0000079);; Molecular Function: cyclin-dependent protein kinase activity (GO:0004693);; Cellular Component: cytoplasm (GO:0005737);; Biological Process: stomatal lineage progression (GO:0010440);; Molecular Function: protein kinase binding (GO:0019901);;	--	sp|Q9SHD3|CCU21_ARATH Cyclin-U2-1 OS=Arabidopsis thaliana GN=CYCU2-1 PE=1 SV=1	CYCP3_1 GN=ARALYDRAFT_483641 OS=Arabidopsis lyrata subsp. lyrata (Lyre-leaved rock-cress) PE=4 SV=1	CYCP3_1 [Arabidopsis lyrata subsp. lyrata]	Arabidopsis lyrata subsp. lyrata CYCP3_1, mRNA
Isatis_indigotica_485	--	Molecular Function: metal ion binding (GO:0046872);;	--	sp|P30564|MT2_RICCO Metallothionein-like protein type 2 OS=Ricinus communis GN=MTI PE=3 SV=1	Metallothionein-like protein GN=mt OS=Quercus suber (Cork oak) PE=4 SV=1	metallothionein-like protein [Quercus suber]	Quercus suber mRNA for metallothionein-like protein (mt gene)
Isatis_indigotica_487	--	Cellular Component: nucleus (GO:0005634);; Molecular Function: zinc ion binding (GO:0008270);; Molecular Function: metal ion binding (GO:0046872);;	--	--	Putative uncharacterized protein GN=ARALYDRAFT_893249 OS=Arabidopsis lyrata subsp. lyrata (Lyre-leaved rock-cress) PE=4 SV=1	hypothetical protein ARALYDRAFT_893249 [Arabidopsis lyrata subsp. lyrata]	Arabidopsis thaliana chromosome 1, complete sequence
Isatis_indigotica_488	[R]	Biological Process: cytokinesis by cell plate formation (GO:0000911);; Molecular Function: nucleic acid binding (GO:0003676);; Molecular Function: DNA helicase activity (GO:0003678);; Molecular Function: ATP binding (GO:0005524);; Cellular Component: nucleus (GO:0005634);; Biological Process: double-strand break repair (GO:0006302);; Biological Process: mitotic recombination (GO:0006312);; Biolog…	--	sp|A2PYH4|HFM1_HUMAN Probable ATP-dependent DNA helicase HFM1 OS=Homo sapiens GN=HFM1 PE=1 SV=2	Rock-N-rollers protein GN=AT3G27730 OS=Arabidopsis thaliana (Mouse-ear cress) PE=2 SV=1	rock-N-rollers protein [Arabidopsis thaliana]	Arabidopsis lyrata subsp. lyrata rock-N-rollers (RCK), mRNA
Isatis_indigotica_489	--	Biological Process: MAPK cascade (GO:0000165);; Cellular Component: extracellular region (GO:0005576);; Cellular Component: plasma membrane (GO:0005886);; Biological Process: regulation of transcription, DNA-dependent (GO:0006355);; Biological Process: protein targeting to membrane (GO:0006612);; Cellular Component: chloroplast (GO:0009507);; Biological Process: response to bacterium (GO:0009617)…	--	sp|Q9C9H7|RLP12_ARATH Receptor-like protein 12 OS=Arabidopsis thaliana GN=RLP12 PE=2 SV=1	At3g24954 GN=At3g24954 OS=Arabidopsis thaliana (Mouse-ear cress) PE=2 SV=1	At3g24954 [Arabidopsis thaliana]	Arabidopsis thaliana chromosome 2, complete sequence
Isatis_indigotica_490	--	Molecular Function: DNA binding (GO:0003677);; Molecular Function: sequence-specific DNA binding transcription factor activity (GO:0003700);; Cellular Component: nucleus (GO:0005634);; Biological Process: fatty acid catabolic process (GO:0009062);; Cellular Component: plastid (GO:0009536);; Biological Process: response to brassinosteroid stimulus (GO:0009741);; Biological Process: negative regula…	--	sp|Q9FNI3|Y5625_ARATH B3 domain-containing protein At5g06250 OS=Arabidopsis thaliana GN=At5g06250 PE=2 SV=1	Putative uncharacterized protein GN=ARALYDRAFT_487432 OS=Arabidopsis lyrata subsp. lyrata (Lyre-leaved rock-cress) PE=4 SV=1	hypothetical protein ARALYDRAFT_487432 [Arabidopsis lyrata subsp. lyrata]	Arabidopsis lyrata subsp. lyrata hypothetical protein, mRNA
Isatis_indigotica_491	--	Molecular Function: DNA binding (GO:0003677);; Molecular Function: sequence-specific DNA binding transcription factor activity (GO:0003700);; Cellular Component: nucleus (GO:0005634);; Biological Process: fatty acid catabolic process (GO:0009062);; Biological Process: meristem maintenance (GO:0010073);; Biological Process: leaf shaping (GO:0010358);; Biological Process: negative regulation of tra…	--	sp|Q9FNI3|Y5625_ARATH B3 domain-containing protein At5g06250 OS=Arabidopsis thaliana GN=At5g06250 PE=2 SV=1	Putative uncharacterized protein GN=ARALYDRAFT_487432 OS=Arabidopsis lyrata subsp. lyrata (Lyre-leaved rock-cress) PE=4 SV=1	AP2/B3 domain-containing protein [Arabidopsis thaliana]	Arabidopsis lyrata subsp. lyrata hypothetical protein, mRNA
Isatis_indigotica_493	--	Molecular Function: DNA binding (GO:0003677);; Molecular Function: sequence-specific DNA binding transcription factor activity (GO:0003700);; Cellular Component: nucleus (GO:0005634);; Biological Process: fatty acid catabolic process (GO:0009062);; Biological Process: meristem maintenance (GO:0010073);; Biological Process: leaf shaping (GO:0010358);; Biological Process: negative regulation of tra…	--	sp|Q9FNI3|Y5625_ARATH B3 domain-containing protein At5g06250 OS=Arabidopsis thaliana GN=At5g06250 PE=2 SV=1	Putative uncharacterized protein GN=ARALYDRAFT_897360 OS=Arabidopsis lyrata subsp. lyrata (Lyre-leaved rock-cress) PE=4 SV=1	AP2/B3 domain-containing protein [Arabidopsis thaliana]	Arabidopsis lyrata subsp. lyrata hypothetical protein, mRNA
Isatis_indigotica_494	--	--	--	--	--	--	Arabidopsis thaliana chromosome 1, complete sequence
Isatis_indigotica_495	--	--	--	--	--	--	Brassica rapa subsp. pekinensis clone KBrB081M20, complete sequence
Isatis_indigotica_496	--	--	--	--	--	--	Arabidopsis thaliana chromosome 2, complete sequence
Isatis_indigotica_498	[F]	Biological Process: transition metal ion transport (GO:0000041);; Molecular Function: dihydrofolate reductase activity (GO:0004146);; Molecular Function: thymidylate synthase activity (GO:0004799);; Cellular Component: cytosol (GO:0005829);; Biological Process: dTMP biosynthetic process (GO:0006231);; Biological Process: glycine biosynthetic process (GO:0006545);; Biological Process: one-carbon m…	--	sp|P45350|DRTS_DAUCA Bifunctional dihydrofolate reductase-thymidylate synthase OS=Daucus carota PE=2 SV=1	Bifunctional dihydrofolate reductase-thymidylate synthase GN=At2g21550 OS=Arabidopsis thaliana (Mouse-ear cress) PE=2 SV=1	bifunctional dihydrofolate reductase/thymidylate synthase [Arabidopsis thaliana]	Arabidopsis lyrata subsp. lyrata predicted protein, mRNA
Isatis_indigotica_499	--	Cellular Component: intracellular membrane-bounded organelle (GO:0043231);; Cellular Component: cytoplasmic part (GO:0044444);;	--	--	Putative uncharacterized protein GN=ARALYDRAFT_340386 OS=Arabidopsis lyrata subsp. lyrata (Lyre-leaved rock-cress) PE=4 SV=1	hypothetical protein ARALYDRAFT_340386 [Arabidopsis lyrata subsp. lyrata]	Arabidopsis lyrata subsp. lyrata hypothetical protein, mRNA
Isatis_indigotica_500	[O]	Biological Process: maltose metabolic process (GO:0000023);; Molecular Function: glutathione transferase activity (GO:0004364);; Cellular Component: nucleus (GO:0005634);; Cellular Component: vacuolar membrane (GO:0005774);; Cellular Component: Golgi apparatus (GO:0005794);; Cellular Component: cytosol (GO:0005829);; Cellular Component: plasma membrane (GO:0005886);; Biological Process: gluconeog…	--	sp|Q8L7C9|FINP1_ARATH Glutathione S-transferase TAU20 OS=Arabidopsis thaliana GN=FIP1 PE=1 SV=1	mRNA, clone: RTFL01-09-K12 OS=Thellungiella halophila (Salt cress) PE=2 SV=1	unnamed protein product [Thellungiella halophila]	Thellungiella halophila mRNA, complete cds, clone: RTFL01-09-K12
Isatis_indigotica_501	--	Biological Process: maltose metabolic process (GO:0000023);; Molecular Function: glutathione transferase activity (GO:0004364);; Molecular Function: lactoylglutathione lyase activity (GO:0004462);; Cellular Component: nucleus (GO:0005634);; Cellular Component: vacuolar membrane (GO:0005774);; Cellular Component: Golgi apparatus (GO:0005794);; Cellular Component: cytosol (GO:0005829);; Cellular Co…	--	sp|Q8L7C9|FINP1_ARATH Glutathione S-transferase TAU20 OS=Arabidopsis thaliana GN=FIP1 PE=1 SV=1	mRNA, clone: RTFL01-09-K12 OS=Thellungiella halophila (Salt cress) PE=2 SV=1	unnamed protein product [Thellungiella halophila]	Thellungiella halophila mRNA, complete cds, clone: RTFL01-09-K12
Isatis_indigotica_502	--	--	--	--	--	--	Arabidopsis thaliana chromosome 5, complete sequence
Isatis_indigotica_503	--	Molecular Function: serine-type endopeptidase inhibitor activity (GO:0004867);; Cellular Component: extracellular region (GO:0005576);; Cellular Component: cell wall (GO:0005618);; Biological Process: metabolic process (GO:0008152);; Biological Process: response to wounding (GO:0009611);; Biological Process: proline transport (GO:0015824);; Biological Process: defense response to fungus (GO:00508…	--	sp|Q6XNP7|HPI_HEVBR Protease inhibitor HPI OS=Hevea brasiliensis GN=PI1 PE=1 SV=2	Putative uncharacterized protein GN=ARALYDRAFT_482903 OS=Arabidopsis lyrata subsp. lyrata (Lyre-leaved rock-cress) PE=4 SV=1	hypothetical protein ARALYDRAFT_482903 [Arabidopsis lyrata subsp. lyrata]	Brassica nigra clone PBCESTJU9 SSR marker sequence
Isatis_indigotica_506	--	--	--	sp|Q3E8L4|FBL86_ARATH F-box/LRR-repeat protein At5g38396 OS=Arabidopsis thaliana GN=At5g38396 PE=4 SV=1	--	putative F-box/LRR-repeat protein [Arabidopsis thaliana]	Arabidopsis thaliana chromosome 5, complete sequence
Isatis_indigotica_508	--	--	--	sp|P92555|M1250_ARATH Uncharacterized mitochondrial protein AtMg01250 OS=Arabidopsis thaliana GN=AtMg01250 PE=4 SV=1	RNA-directed DNA polymerase-like protein GN=F17A8.60 OS=Arabidopsis thaliana (Mouse-ear cress) PE=2 SV=1	RNA-directed DNA polymerase-like protein [Arabidopsis thaliana]	Brassica rapa subsp. pekinensis clone KBrB084M06, complete sequence
Isatis_indigotica_509	--	Cellular Component: nucleus (GO:0005634);;	--	sp|Q9LPH0|FB57_ARATH Putative F-box protein At1g53550 OS=Arabidopsis thaliana GN=At1g53550 PE=4 SV=1	Putative uncharacterized protein GN=ARALYDRAFT_337517 OS=Arabidopsis lyrata subsp. lyrata (Lyre-leaved rock-cress) PE=4 SV=1	hypothetical protein ARALYDRAFT_337517 [Arabidopsis lyrata subsp. lyrata]	Arabidopsis thaliana chromosome 1, complete sequence
Isatis_indigotica_510	--	Cellular Component: plasma membrane (GO:0005886);;	--	--	Uncharacterized protein GN=At1g72720 OS=Arabidopsis thaliana (Mouse-ear cress) PE=2 SV=1	uncharacterized protein [Arabidopsis thaliana]	Brassica rapa subsp. pekinensis clone KBrB088E11, complete sequence
Isatis_indigotica_511	[R]	Molecular Function: Rab GTPase activator activity (GO:0005097);; Cellular Component: nucleus (GO:0005634);; Cellular Component: plastid (GO:0009536);; Biological Process: positive regulation of Rab GTPase activity (GO:0032851);;	--	sp|Q9NVG8|TBC13_HUMAN TBC1 domain family member 13 OS=Homo sapiens GN=TBC1D13 PE=1 SV=3	RabGAP/TBC domain-containing protein GN=ARALYDRAFT_470467 OS=Arabidopsis lyrata subsp. lyrata (Lyre-leaved rock-cress) PE=4 SV=1	RabGAP/TBC domain-containing protein [Arabidopsis lyrata subsp. lyrata]	Arabidopsis thaliana RabGAP/TBC domain-containing protein (AT1G04830) mRNA, complete cds
Isatis_indigotica_512	--	Molecular Function: binding (GO:0005488);; Cellular Component: mitochondrion (GO:0005739);;	--	sp|P10978|POLX_TOBAC Retrovirus-related Pol polyprotein from transposon TNT 1-94 OS=Nicotiana tabacum PE=2 SV=1	Putative retroelement pol polyprotein GN=At2g21460 OS=Arabidopsis thaliana (Mouse-ear cress) PE=2 SV=1	putative retroelement pol polyprotein [Arabidopsis thaliana]	Arabidopsis thaliana chromosome 2, complete sequence
Isatis_indigotica_513	--	--	--	sp|P10978|POLX_TOBAC Retrovirus-related Pol polyprotein from transposon TNT 1-94 OS=Nicotiana tabacum PE=2 SV=1	Putative retroelement pol polyprotein GN=At2g07550 OS=Arabidopsis thaliana (Mouse-ear cress) PE=2 SV=1	putative retroelement pol polyprotein [Arabidopsis thaliana]	Brassica rapa subsp. pekinensis clone KBrB036K20, complete sequence
Isatis_indigotica_514	--	Biological Process: RNA methylation (GO:0001510);; Molecular Function: DNA binding (GO:0003677);; Cellular Component: nucleolus (GO:0005730);; Cellular Component: cytosol (GO:0005829);; Biological Process: purine nucleotide biosynthetic process (GO:0006164);; Biological Process: pyrimidine ribonucleotide biosynthetic process (GO:0009220);; Cellular Component: plasmodesma (GO:0009506);; Molecular …	K14565|4e-21|ath:AT3G05060|nucleolar protein 58	sp|Q9MAB3|NOP5B_ARATH Probable nucleolar protein 5-2 OS=Arabidopsis thaliana GN=NOP5-2 PE=2 SV=1	Putative uncharacterized protein GN=ARALYDRAFT_896572 OS=Arabidopsis lyrata subsp. lyrata (Lyre-leaved rock-cress) PE=4 SV=1	hypothetical protein ARALYDRAFT_896572 [Arabidopsis lyrata subsp. lyrata]	Arabidopsis lyrata subsp. lyrata hypothetical protein, mRNA
Isatis_indigotica_515	--	Molecular Function: SNAP receptor activity (GO:0005484);; Cellular Component: extracellular region (GO:0005576);; Cellular Component: endosome (GO:0005768);; Cellular Component: vacuolar membrane (GO:0005774);; Cellular Component: Golgi apparatus (GO:0005794);; Cellular Component: trans-Golgi network (GO:0005802);; Cellular Component: plasma membrane (GO:0005886);; Biological Process: transport (…	--	sp|Q54ZW0|PHG1B_DICDI Putative phagocytic receptor 1b OS=Dictyostelium discoideum GN=phg1b PE=2 SV=1	Putative endomembrane protein 70 GN=At5g37310 OS=Arabidopsis thaliana (Mouse-ear cress) PE=2 SV=1	putative endomembrane protein 70 [Arabidopsis thaliana]	Arabidopsis lyrata subsp. lyrata transporter, mRNA
Isatis_indigotica_516	--	Cellular Component: extracellular region (GO:0005576);; Cellular Component: endosome (GO:0005768);; Cellular Component: vacuolar membrane (GO:0005774);; Cellular Component: Golgi apparatus (GO:0005794);; Cellular Component: trans-Golgi network (GO:0005802);; Biological Process: transport (GO:0006810);; Cellular Component: plant-type cell wall (GO:0009505);; Cellular Component: plasmodesma (GO:000…	--	sp|Q54ZW0|PHG1B_DICDI Putative phagocytic receptor 1b OS=Dictyostelium discoideum GN=phg1b PE=2 SV=1	Putative endomembrane protein 70 GN=At5g37310 OS=Arabidopsis thaliana (Mouse-ear cress) PE=2 SV=1	putative endomembrane protein 70 [Arabidopsis thaliana]	Arabidopsis thaliana putative endomembrane protein 70 (AT5G37310) mRNA, complete cds
Isatis_indigotica_517	[KL]	Molecular Function: DNA binding (GO:0003677);; Molecular Function: helicase activity (GO:0004386);; Molecular Function: endonuclease activity (GO:0004519);; Molecular Function: ATP binding (GO:0005524);; Cellular Component: nucleus (GO:0005634);; Biological Process: DNA recombination (GO:0006310);; Biological Process: meiosis (GO:0007126);; Biological Process: response to gamma radiation (GO:0010…	--	sp|Q5FWF4|ZRAB3_HUMAN Zinc finger Ran-binding domain-containing protein 3 OS=Homo sapiens GN=ZRANB3 PE=2 SV=2	SNF2 domain-containing protein GN=ARALYDRAFT_908729 OS=Arabidopsis lyrata subsp. lyrata (Lyre-leaved rock-cress) PE=4 SV=1	SNF2 domain-containing protein [Arabidopsis lyrata subsp. lyrata]	Arabidopsis lyrata subsp. lyrata SNF2 domain-containing protein, mRNA
Isatis_indigotica_518	[M]	Molecular Function: rRNA methyltransferase activity (GO:0008649);; Cellular Component: plastid (GO:0009536);; Biological Process: rRNA methylation (GO:0031167);;	K03501|1e-135|ath:AT5G50110|glucose inhibited division protein B [EC:2.1.-.-]	sp|A6TXE3|RSMG_ALKMQ Ribosomal RNA small subunit methyltransferase G OS=Alkaliphilus metalliredigens (strain QYMF) GN=rsmG PE=3 SV=1	Glucose inhibited division protein B GN=At5g50110 OS=Arabidopsis thaliana (Mouse-ear cress) PE=3 SV=1	glucose inhibited division protein B [Arabidopsis thaliana]	Arabidopsis thaliana clone 97340 mRNA, complete sequence
Isatis_indigotica_520	--	Molecular Function: GTP binding (GO:0005525);; Cellular Component: mitochondrion (GO:0005739);; Biological Process: reciprocal meiotic recombination (GO:0007131);; Biological Process: embryo sac egg cell differentiation (GO:0009560);; Biological Process: cytokinin biosynthetic process (GO:0009691);;	--	sp|Q9FH87|PP447_ARATH Putative pentatricopeptide repeat-containing protein At5g65820 OS=Arabidopsis thaliana GN=At5g65820 PE=3 SV=1	Pentatricopeptide repeat-containing protein GN=ARALYDRAFT_496818 OS=Arabidopsis lyrata subsp. lyrata (Lyre-leaved rock-cress) PE=4 SV=1	pentatricopeptide repeat-containing protein [Arabidopsis thaliana]	Arabidopsis thaliana chromosome 5, complete sequence
Isatis_indigotica_521	--	Molecular Function: dicarboxylic acid transmembrane transporter activity (GO:0005310);; Cellular Component: mitochondrial inner membrane (GO:0005743);; Biological Process: dicarboxylic acid transport (GO:0006835);; Biological Process: mitochondrial transport (GO:0006839);; Biological Process: response to wounding (GO:0009611);; Biological Process: response to mechanical stimulus (GO:0009612);; Bi…	K13577|1e-159|ath:AT4G24570|mitochondrial dicarboxylate carrier	sp|Q54PY7|M2OM_DICDI Probable mitochondrial 2-oxoglutarate/malate carrier protein OS=Dictyostelium discoideum GN=ucpC PE=3 SV=1	Putative mitochondrial uncoupling protein GN=At4g24570 OS=Arabidopsis thaliana (Mouse-ear cress) PE=2 SV=1	dicarboxylate carrier 2 [Arabidopsis thaliana]	Arabidopsis lyrata subsp. lyrata hypothetical protein, mRNA
Isatis_indigotica_522	--	Molecular Function: nucleic acid binding (GO:0003676);; Cellular Component: nucleus (GO:0005634);; Molecular Function: zinc ion binding (GO:0008270);; Biological Process: response to red or far red light (GO:0009639);;	--	sp|Q9SY66|FRS11_ARATH Protein FAR1-RELATED SEQUENCE 11 OS=Arabidopsis thaliana GN=FRS11 PE=2 SV=1	Putative uncharacterized protein GN=RCOM_0619330 OS=Ricinus communis (Castor bean) PE=4 SV=1	protein FAR1-related sequence 11 [Arabidopsis thaliana]	Arabidopsis thaliana protein FAR1-related sequence 11 (FRS11) mRNA, complete cds
Isatis_indigotica_523	--	Molecular Function: farnesyltranstransferase activity (GO:0004311);; Cellular Component: mitochondrion (GO:0005739);; Biological Process: ubiquinone biosynthetic process (GO:0006744);; Cellular Component: chloroplast (GO:0009507);; Cellular Component: etioplast (GO:0009513);; Biological Process: terpenoid biosynthetic process (GO:0016114);;	K13789|2e-18|ath:AT1G49530|geranylgeranyl diphosphate synthase, type II [EC:2.5.1.1 2.5.1.10 2.5.1.29]	sp|O22043|GGPP6_ARATH Geranylgeranyl pyrophosphate synthase 6, mitochondrial OS=Arabidopsis thaliana GN=GGPP6 PE=2 SV=2	Putative uncharacterized protein GN=ARALYDRAFT_891852 OS=Arabidopsis lyrata subsp. lyrata (Lyre-leaved rock-cress) PE=3 SV=1	geranylgeranyl pyrophosphate synthase 1 [Arabidopsis thaliana]	Arabidopsis lyrata subsp. lyrata hypothetical protein, mRNA
Isatis_indigotica_524	[H]	Molecular Function: farnesyltranstransferase activity (GO:0004311);; Cellular Component: mitochondrion (GO:0005739);; Biological Process: isoprenoid biosynthetic process (GO:0008299);; Cellular Component: chloroplast (GO:0009507);; Cellular Component: etioplast (GO:0009513);; Biological Process: glucosinolate biosynthetic process (GO:0019761);;	K13789|4e-41|ath:AT1G49530|geranylgeranyl diphosphate synthase, type II [EC:2.5.1.1 2.5.1.10 2.5.1.29]	sp|O22043|GGPP6_ARATH Geranylgeranyl pyrophosphate synthase 6, mitochondrial OS=Arabidopsis thaliana GN=GGPP6 PE=2 SV=2	Putative uncharacterized protein GN=ARALYDRAFT_891852 OS=Arabidopsis lyrata subsp. lyrata (Lyre-leaved rock-cress) PE=3 SV=1	hypothetical protein ARALYDRAFT_891852 [Arabidopsis lyrata subsp. lyrata]	Arabidopsis thaliana gene for geranyl geranyl pyrophosphate synthase, complete cds
Isatis_indigotica_526	[O]	Molecular Function: ubiquitin-protein ligase activity (GO:0004842);; Molecular Function: zinc ion binding (GO:0008270);; Biological Process: protein ubiquitination (GO:0016567);; Molecular Function: metal ion binding (GO:0046872);;	--	sp|P0C034|ATL10_ARATH RING-H2 finger protein ATL10 OS=Arabidopsis thaliana GN=ATL10 PE=2 SV=1	Zinc finger family protein GN=ARALYDRAFT_474062 OS=Arabidopsis lyrata subsp. lyrata (Lyre-leaved rock-cress) PE=4 SV=1	zinc finger family protein [Arabidopsis lyrata subsp. lyrata]	Arabidopsis lyrata subsp. lyrata zinc finger family protein, mRNA
Isatis_indigotica_527	--	Cellular Component: mitochondrion (GO:0005739);;	--	sp|Q8GW57|PP134_ARATH Pentatricopeptide repeat-containing protein At1g80150, mitochondrial OS=Arabidopsis thaliana GN=At1g80150 PE=2 SV=2	Pentatricopeptide repeat-containing protein GN=ARALYDRAFT_895980 OS=Arabidopsis lyrata subsp. lyrata (Lyre-leaved rock-cress) PE=4 SV=1	pentatricopeptide repeat-containing protein [Arabidopsis thaliana]	Brassica rapa subsp. pekinensis clone KBrB044D01, complete sequence
Isatis_indigotica_528	--	Cellular Component: mitochondrion (GO:0005739);;	--	sp|Q8GW57|PP134_ARATH Pentatricopeptide repeat-containing protein At1g80150, mitochondrial OS=Arabidopsis thaliana GN=At1g80150 PE=2 SV=2	Pentatricopeptide repeat-containing protein GN=ARALYDRAFT_895980 OS=Arabidopsis lyrata subsp. lyrata (Lyre-leaved rock-cress) PE=4 SV=1	pentatricopeptide repeat-containing protein [Arabidopsis lyrata subsp. lyrata]	Arabidopsis thaliana chromosome 1, complete sequence
Isatis_indigotica_532	--	--	--	--	Putative uncharacterized protein At2g42050 GN=At2g42050 OS=Arabidopsis thaliana (Mouse-ear cress) PE=2 SV=1	hypothetical protein [Arabidopsis thaliana]	Arabidopsis thaliana chromosome 3, complete sequence
Isatis_indigotica_533	--	--	--	--	Putative uncharacterized protein F25I24.210 GN=AT4G11000 OS=Arabidopsis thaliana (Mouse-ear cress) PE=2 SV=1	ankyrin repeat-containing protein [Arabidopsis thaliana]	Arabidopsis thaliana chromosome 4, complete sequence
Isatis_indigotica_534	--	--	--	--	Putative uncharacterized protein F25I24.210 GN=AT4G11000 OS=Arabidopsis thaliana (Mouse-ear cress) PE=2 SV=1	ankyrin repeat-containing protein [Arabidopsis thaliana]	Arabidopsis thaliana chromosome 4, complete sequence
Isatis_indigotica_535	--	--	--	--	Putative uncharacterized protein F25I24.210 GN=AT4G11000 OS=Arabidopsis thaliana (Mouse-ear cress) PE=2 SV=1	ankyrin repeat-containing protein [Arabidopsis thaliana]	Arabidopsis thaliana chromosome 4, complete sequence
Isatis_indigotica_537	--	Cellular Component: chloroplast thylakoid membrane (GO:0009535);; Biological Process: NADH dehydrogenase complex (plastoquinone) assembly (GO:0010258);; Cellular Component: NAD(P)H dehydrogenase complex (plastoquinone) (GO:0010598);; Molecular Function: oxidoreductase activity, acting on NADH or NADPH, quinone or similar compound as acceptor (GO:0016655);; Biological Process: oxidation-reduction …	--	sp|Q2V2S7|NDHM_ARATH NAD(P)H-quinone oxidoreductase subunit M, chloroplastic OS=Arabidopsis thaliana GN=ndhM PE=2 SV=1	Putative uncharacterized protein GN=ARALYDRAFT_327981 OS=Arabidopsis lyrata subsp. lyrata (Lyre-leaved rock-cress) PE=4 SV=1	NAD(P)H-quinone oxidoreductase subunit M [Arabidopsis thaliana]	Arabidopsis thaliana NAD(P)H-quinone oxidoreductase subunit M (NDH-M) mRNA, complete cds
Isatis_indigotica_538	--	--	--	--	--	--	Arabidopsis thaliana chromosome 3, complete sequence
Isatis_indigotica_539	--	Cellular Component: extracellular region (GO:0005576);; Biological Process: defense response (GO:0006952);; Biological Process: cell adhesion (GO:0007155);; Biological Process: response to wounding (GO:0009611);; Biological Process: flower development (GO:0009908);; Cellular Component: thioglucosidase complex (GO:0010169);; Molecular Function: thioglucosidase binding (GO:0010180);; Molecular Func…	--	sp|Q9SAV1|MB11_ARATH Myrosinase-binding protein-like At1g52030 OS=Arabidopsis thaliana GN=F-ATMBP PE=2 SV=1	Myrosinase-binding protein-like protein GN=MBP1.2 OS=Arabidopsis thaliana (Mouse-ear cress) PE=2 SV=1	myrosinase binding protein [Arabidopsis thaliana]	Arabidopsis thaliana myrosinase-binding protein 2 (MBP2) mRNA, complete cds
Isatis_indigotica_540	[T]	Biological Process: response to molecule of fungal origin (GO:0002238);; Cellular Component: cytoplasm (GO:0005737);; Cellular Component: plasma membrane (GO:0005886);; Biological Process: response to stress (GO:0006950);;	--	sp|Q8LGG8|USPAL_ARATH Universal stress protein A-like protein OS=Arabidopsis thaliana GN=At3g01520 PE=1 SV=2	Universal stress protein (USP) family protein GN=T15N1_170 OS=Arabidopsis thaliana (Mouse-ear cress) PE=2 SV=1	universal stress protein (USP) family protein [Arabidopsis thaliana]	Arabidopsis thaliana universal stress protein (USP) family protein (AT5G14680) mRNA, complete cds
Isatis_indigotica_542	--	Cellular Component: ubiquitin ligase complex (GO:0000151);; Molecular Function: transcription cofactor activity (GO:0003712);; Molecular Function: ubiquitin-protein ligase activity (GO:0004842);; Cellular Component: nucleus (GO:0005634);; Cellular Component: mitochondrion (GO:0005739);; Cellular Component: cytosol (GO:0005829);; Biological Process: ubiquitin-dependent protein catabolic process (G…	--	--	Ubiquitin-protein ligase 1 GN=UPL1 OS=Arabidopsis lyrata subsp. lyrata (Lyre-leaved rock-cress) PE=4 SV=1	ubiquitin-protein ligase 1 [Arabidopsis lyrata subsp. lyrata]	Arabidopsis thaliana ubiquitin-protein ligase 1 (UPL1) mRNA, complete cds
Isatis_indigotica_543	--	--	K02941|2e-08|ath:AT3G09200|large subunit ribosomal protein LP0	sp|O04204|RLA01_ARATH 60S acidic ribosomal protein P0-1 OS=Arabidopsis thaliana GN=RPP0A PE=2 SV=1	Uncharacterized protein At3g09200.2 GN=At3g09200 OS=Arabidopsis thaliana (Mouse-ear cress) PE=4 SV=1	putative 60S acidic ribosomal protein, 5&apos; partial [Arabidopsis thaliana]	Arabidopsis lyrata subsp. lyrata 60S acidic ribosomal protein P0, mRNA
Isatis_indigotica_544	[D]	Cellular Component: nucleus (GO:0005634);; Biological Process: glucuronoxylan metabolic process (GO:0010413);; Biological Process: xylan biosynthetic process (GO:0045492);;	--	sp|A5PKK7|GORAB_BOVIN RAB6-interacting golgin OS=Bos taurus GN=GORAB PE=2 SV=2	Putative uncharacterized protein GN=ARALYDRAFT_485662 OS=Arabidopsis lyrata subsp. lyrata (Lyre-leaved rock-cress) PE=4 SV=1	hypothetical protein ARALYDRAFT_485662 [Arabidopsis lyrata subsp. lyrata]	Arabidopsis thaliana uncharacterized protein (AT3G52900) mRNA, complete cds
Isatis_indigotica_545	--	Cellular Component: nucleus (GO:0005634);; Cellular Component: mitochondrion (GO:0005739);; Biological Process: heat acclimation (GO:0010286);;	--	--	Putative uncharacterized protein GN=ARALYDRAFT_913003 OS=Arabidopsis lyrata subsp. lyrata (Lyre-leaved rock-cress) PE=4 SV=1	hypothetical protein ARALYDRAFT_913003 [Arabidopsis lyrata subsp. lyrata]	Arabidopsis lyrata subsp. lyrata hypothetical protein, mRNA
Isatis_indigotica_546	--	Biological Process: trichome morphogenesis (GO:0010090);; Cellular Component: microtubule cytoskeleton (GO:0015630);; Biological Process: root development (GO:0048364);;	--	sp|Q9M3A3|ABIL2_ARATH Protein ABIL2 OS=Arabidopsis thaliana GN=ABIL2 PE=1 SV=1	Putative uncharacterized protein GN=ARALYDRAFT_485287 OS=Arabidopsis lyrata subsp. lyrata (Lyre-leaved rock-cress) PE=4 SV=1	hypothetical protein ARALYDRAFT_485287 [Arabidopsis lyrata subsp. lyrata]	Brassica rapa subsp. pekinensis clone KBrB062J16, complete sequence
Isatis_indigotica_547	--	Molecular Function: serine-type carboxypeptidase activity (GO:0004185);; Cellular Component: extracellular region (GO:0005576);; Cellular Component: vacuole (GO:0005773);; Biological Process: proteolysis (GO:0006508);; Biological Process: microtubule nucleation (GO:0007020);; Cellular Component: cytoplasmic membrane-bounded vesicle (GO:0016023);;	--	sp|Q9ZQQ0|SCP26_ARATH Serine carboxypeptidase-like 26 OS=Arabidopsis thaliana GN=SCPL26 PE=2 SV=1	Putative uncharacterized protein GN=AP7_B10.1 OS=Arabidopsis lyrata subsp. petraea (Northern rock-cress) PE=4 SV=1	hypothetical protein AP7_B10.1 [Arabidopsis lyrata subsp. petraea]	Arabidopsis lyrata subsp. lyrata hypothetical protein, mRNA
Isatis_indigotica_548	[R]	Molecular Function: nucleotide binding (GO:0000166);; Cellular Component: cytoplasm (GO:0005737);; Cellular Component: heterotrimeric G-protein complex (GO:0005834);; Cellular Component: Cul4-RING ubiquitin ligase complex (GO:0080008);;	--	sp|Q3SZD4|WDR18_BOVIN WD repeat-containing protein 18 OS=Bos taurus GN=WDR18 PE=2 SV=1	Putative uncharacterized protein GN=ARALYDRAFT_485276 OS=Arabidopsis lyrata subsp. lyrata (Lyre-leaved rock-cress) PE=4 SV=1	hypothetical protein ARALYDRAFT_485276 [Arabidopsis lyrata subsp. lyrata]	Arabidopsis lyrata subsp. lyrata hypothetical protein, mRNA
Isatis_indigotica_550	--	Cellular Component: plasma membrane (GO:0005886);; Biological Process: phosphatidylinositol biosynthetic process (GO:0006661);; Cellular Component: cytoplasmic membrane-bounded vesicle (GO:0016023);; Biological Process: vesicle-mediated transport (GO:0016192);;	--	sp|Q9CR60|GOT1B_MOUSE Vesicle transport protein GOT1B OS=Mus musculus GN=Golt1b PE=2 SV=1	Got1/Sft2-like vescicle transport protein GN=At3g03180 OS=Arabidopsis thaliana (Mouse-ear cress) PE=2 SV=1	Got1/Sft2-like vescicle transport protein [Arabidopsis thaliana]	Arabidopsis thaliana Got1/Sft2-like vescicle transport protein (AT3G03180) mRNA, complete cds
Isatis_indigotica_551	--	Cellular Component: mitochondrion (GO:0005739);;	--	sp|Q567C3|CA074_DANRE UPF0739 protein C1orf74 homolog OS=Danio rerio GN=zgc:112163 PE=2 SV=1	Uncharacterized protein At3g59490.2 GN=At3g59490 OS=Arabidopsis thaliana (Mouse-ear cress) PE=4 SV=1	uncharacterized protein [Arabidopsis thaliana]	Arabidopsis lyrata subsp. lyrata hypothetical protein, mRNA
Isatis_indigotica_552	--	Biological Process: response to molecule of bacterial origin (GO:0002237);; Molecular Function: protein serine/threonine kinase activity (GO:0004674);; Molecular Function: protein tyrosine kinase activity (GO:0004713);; Molecular Function: phosphoprotein phosphatase activity (GO:0004721);; Molecular Function: protein binding (GO:0005515);; Molecular Function: ATP binding (GO:0005524);; Cellular C…	--	sp|Q9ZWC8|BRL1_ARATH Serine/threonine-protein kinase BRI1-like 1 OS=Arabidopsis thaliana GN=BRL1 PE=1 SV=1	Putative uncharacterized protein GN=ARALYDRAFT_892562 OS=Arabidopsis lyrata subsp. lyrata (Lyre-leaved rock-cress) PE=3 SV=1	hypothetical protein ARALYDRAFT_892562 [Arabidopsis lyrata subsp. lyrata]	Arabidopsis lyrata subsp. lyrata hypothetical protein, mRNA
Isatis_indigotica_553	[P]	Molecular Function: voltage-gated chloride channel activity (GO:0005247);; Cellular Component: nucleus (GO:0005634);; Biological Process: chloride transport (GO:0006821);; Biological Process: iron ion transport (GO:0006826);; Molecular Function: nitrate:hydrogen symporter activity (GO:0009671);; Cellular Component: plant-type vacuole membrane (GO:0009705);; Biological Process: plant-type cell wal…	--	sp|P92942|CLCB_ARATH Chloride channel protein CLC-b OS=Arabidopsis thaliana GN=CLC-B PE=1 SV=1	CLC-B GN=ARALYDRAFT_484500 OS=Arabidopsis lyrata subsp. lyrata (Lyre-leaved rock-cress) PE=4 SV=1	chloride channel protein CLC-b [Arabidopsis thaliana]	Arabidopsis thaliana chromosome 3, complete sequence
Isatis_indigotica_554	--	--	--	sp|P92942|CLCB_ARATH Chloride channel protein CLC-b OS=Arabidopsis thaliana GN=CLC-B PE=1 SV=1	CLC-B GN=ARALYDRAFT_484500 OS=Arabidopsis lyrata subsp. lyrata (Lyre-leaved rock-cress) PE=4 SV=1	CLC-B [Arabidopsis lyrata subsp. lyrata]	Arabidopsis thaliana chromosome 3, complete sequence
Isatis_indigotica_555	--	Molecular Function: transcription cofactor activity (GO:0003712);; Cellular Component: mitochondrion (GO:0005739);; Biological Process: regulation of transcription, DNA-dependent (GO:0006355);;	--	--	Uncharacterized protein GN=At4g32295 OS=Arabidopsis thaliana (Mouse-ear cress) PE=2 SV=1	uncharacterized protein [Arabidopsis thaliana]	Arabidopsis thaliana uncharacterized protein (AT4G32295) mRNA, complete cds
Isatis_indigotica_556	--	Molecular Function: structural constituent of cell wall (GO:0005199);; Biological Process: plant-type cell wall organization (GO:0009664);; Biological Process: trichoblast differentiation (GO:0010054);;	--	sp|Q9M1G9|EXTN2_ARATH Extensin-2 OS=Arabidopsis thaliana GN=EXT2 PE=2 SV=1	Putative uncharacterized protein GN=ARALYDRAFT_900273 OS=Arabidopsis lyrata subsp. lyrata (Lyre-leaved rock-cress) PE=4 SV=1	hypothetical protein ARALYDRAFT_900273 [Arabidopsis lyrata subsp. lyrata]	Arabidopsis lyrata subsp. lyrata predicted protein, mRNA
Isatis_indigotica_559	[GER]	Molecular Function: GDP-fucose transmembrane transporter activity (GO:0005457);; Molecular Function: UDP-galactose transmembrane transporter activity (GO:0005459);; Molecular Function: UDP-glucose transmembrane transporter activity (GO:0005460);; Cellular Component: Golgi apparatus (GO:0005794);; Cellular Component: plasma membrane (GO:0005886);; Biological Process: purine nucleobase transport (G…	--	sp|Q9SRE4|UGAL2_ARATH UDP-galactose transporter 2 OS=Arabidopsis thaliana GN=UDP-GALT2 PE=2 SV=1	Putative uncharacterized protein At5g42420 GN=At5g42420 OS=Arabidopsis thaliana (Mouse-ear cress) PE=2 SV=1	Nucleotide-sugar transporter family protein [Arabidopsis thaliana]	Arabidopsis lyrata subsp. lyrata hypothetical protein, mRNA
Isatis_indigotica_561	--	--	--	--	--	--	Arabidopsis thaliana chromosome 4, complete sequence
Isatis_indigotica_563	--	--	--	--	Uncharacterized protein GN=At5g53710 OS=Arabidopsis thaliana (Mouse-ear cress) PE=4 SV=1	uncharacterized protein [Arabidopsis thaliana]	Arabidopsis thaliana chromosome 5, complete sequence
Isatis_indigotica_565	--	Biological Process: MAPK cascade (GO:0000165);; Molecular Function: nucleic acid binding (GO:0003676);; Molecular Function: sequence-specific DNA binding transcription factor activity (GO:0003700);; Cellular Component: nucleus (GO:0005634);; Biological Process: protein targeting to membrane (GO:0006612);; Molecular Function: zinc ion binding (GO:0008270);; Biological Process: response to bacteriu…	--	sp|Q700D2|JKD_ARATH Zinc finger protein JACKDAW OS=Arabidopsis thaliana GN=JKD PE=1 SV=1	Zinc finger protein-like GN=At5g60470 OS=Arabidopsis thaliana (Mouse-ear cress) PE=4 SV=1	zinc finger protein-like [Arabidopsis thaliana]	Arabidopsis thaliana C2H2 and C2HC zinc finger-containing protein (AT5G60470) mRNA, complete cds
Isatis_indigotica_566	--	Molecular Function: nucleic acid binding (GO:0003676);; Molecular Function: sequence-specific DNA binding transcription factor activity (GO:0003700);; Cellular Component: nucleus (GO:0005634);; Biological Process: regulation of transcription, DNA-dependent (GO:0006355);; Biological Process: signal transduction (GO:0007165);; Molecular Function: zinc ion binding (GO:0008270);; Biological Process: …	--	sp|Q700D2|JKD_ARATH Zinc finger protein JACKDAW OS=Arabidopsis thaliana GN=JKD PE=1 SV=1	Zinc finger (C2H2 type) family protein GN=At5g60470 OS=Arabidopsis thaliana (Mouse-ear cress) PE=2 SV=1	zinc finger (C2H2 type) family protein [Arabidopsis thaliana]	Arabidopsis thaliana chromosome 5, complete sequence
Isatis_indigotica_567	--	Biological Process: RNA methylation (GO:0001510);; Molecular Function: structural constituent of ribosome (GO:0003735);; Cellular Component: nucleolus (GO:0005730);; Cellular Component: mitochondrion (GO:0005739);; Cellular Component: Golgi apparatus (GO:0005794);; Cellular Component: plasma membrane (GO:0005886);; Biological Process: rRNA processing (GO:0006364);; Biological Process: translation…	--	sp|O82500|Y4117_ARATH Putative disease resistance protein At4g11170 OS=Arabidopsis thaliana GN=At4g11170 PE=2 SV=1	Predicted protein GN=ARALYDRAFT_675206 OS=Arabidopsis lyrata subsp. lyrata (Lyre-leaved rock-cress) PE=4 SV=1	predicted protein [Arabidopsis lyrata subsp. lyrata]	Brassica rapa cultivar R500 disease resistance protein homolog (MPL12-5-BR-2) gene, partial cds
Isatis_indigotica_568	--	Molecular Function: ATP binding (GO:0005524);; Biological Process: signal transduction (GO:0007165);; Cellular Component: chloroplast (GO:0009507);; Molecular Function: nucleoside-triphosphatase activity (GO:0017111);; Biological Process: defense response to bacterium (GO:0042742);; Molecular Function: ADP binding (GO:0043531);;	--	sp|O82500|Y4117_ARATH Putative disease resistance protein At4g11170 OS=Arabidopsis thaliana GN=At4g11170 PE=2 SV=1	Predicted protein GN=ARALYDRAFT_659859 OS=Arabidopsis lyrata subsp. lyrata (Lyre-leaved rock-cress) PE=4 SV=1	predicted protein [Arabidopsis lyrata subsp. lyrata]	Brassica rapa subsp. pekinensis isolate BrTNL17 disease resistance protein gene, complete cds
Isatis_indigotica_569	--	Molecular Function: binding (GO:0005488);; Cellular Component: nucleus (GO:0005634);;	--	--	F22C12.1 OS=Arabidopsis thaliana (Mouse-ear cress) PE=4 SV=1	F22C12.1 [Arabidopsis thaliana]	Brassica rapa subsp. pekinensis clone KBrB065N20, complete sequence
Isatis_indigotica_571	[C]	Cellular Component: mitochondrion (GO:0005739);; Cellular Component: cytosol (GO:0005829);; Biological Process: response to wounding (GO:0009611);; Biological Process: jasmonic acid biosynthetic process (GO:0009695);; Biological Process: response to salicylic acid stimulus (GO:0009751);; Biological Process: leaf senescence (GO:0010150);; Molecular Function: FMN binding (GO:0010181);; Molecular Fu…	K05894|4e-17|ath:AT1G76680|12-oxophytodienoic acid reductase [EC:1.3.1.42]	sp|Q8LAH7|OPR1_ARATH 12-oxophytodienoate reductase 1 OS=Arabidopsis thaliana GN=OPR1 PE=1 SV=2	12-oxophytodienoate reductase 1 GN=OPR1 OS=Arabidopsis lyrata subsp. lyrata (Lyre-leaved rock-cress) PE=4 SV=1	12-oxophytodienoate reductase [Arabidopsis thaliana]	Arabidopsis thaliana Full-length cDNA Complete sequence from clone GSLTFB69ZE10 of Flowers and buds of strain col-0 of Arabidopsis thaliana (thale cress)
Isatis_indigotica_572	[C]	Cellular Component: cytosol (GO:0005829);; Biological Process: response to wounding (GO:0009611);; Biological Process: jasmonic acid biosynthetic process (GO:0009695);; Biological Process: response to salicylic acid stimulus (GO:0009751);; Biological Process: leaf senescence (GO:0010150);; Molecular Function: FMN binding (GO:0010181);; Molecular Function: 12-oxophytodienoate reductase activity (G…	K05894|2e-91|ath:AT1G76680|12-oxophytodienoic acid reductase [EC:1.3.1.42]	sp|Q8LAH7|OPR1_ARATH 12-oxophytodienoate reductase 1 OS=Arabidopsis thaliana GN=OPR1 PE=1 SV=2	mRNA, clone: RTFL01-02-M20 OS=Thellungiella halophila (Salt cress) PE=2 SV=1	unnamed protein product [Thellungiella halophila]	Brassica rapa subsp. pekinensis clone KBrB087B10, complete sequence
Isatis_indigotica_573	--	Cellular Component: nucleus (GO:0005634);; Cellular Component: mitochondrion (GO:0005739);; Cellular Component: plasmodesma (GO:0009506);; Molecular Function: oxidoreductase activity, acting on paired donors, with incorporation or reduction of molecular oxygen, 2-oxoglutarate as one donor, and incorporation of one atom each of oxygen into both donors (GO:0016706);; Biological Process: oxidation-r…	--	--	Oxidoreductase GN=ARALYDRAFT_491023 OS=Arabidopsis lyrata subsp. lyrata (Lyre-leaved rock-cress) PE=4 SV=1	oxidoreductase [Arabidopsis lyrata subsp. lyrata]	Arabidopsis lyrata subsp. lyrata oxidoreductase, mRNA
Isatis_indigotica_574	--	Cellular Component: nucleus (GO:0005634);; Molecular Function: zinc ion binding (GO:0008270);; Cellular Component: plasmodesma (GO:0009506);; Molecular Function: oxidoreductase activity, acting on paired donors, with incorporation or reduction of molecular oxygen, 2-oxoglutarate as one donor, and incorporation of one atom each of oxygen into both donors (GO:0016706);; Biological Process: oxidatio…	--	sp|Q66JG8|ALKB5_XENTR Probable alpha-ketoglutarate-dependent dioxygenase ABH5 OS=Xenopus tropicalis GN=alkbh5 PE=2 SV=1	Oxidoreductase GN=ARALYDRAFT_491023 OS=Arabidopsis lyrata subsp. lyrata (Lyre-leaved rock-cress) PE=4 SV=1	oxidoreductase [Arabidopsis lyrata subsp. lyrata]	Arabidopsis thaliana oxidoreductase, 2OG-Fe(II) oxygenase family protein (AT4G36090) mRNA, complete cds
Isatis_indigotica_575	--	Molecular Function: DNA binding (GO:0003677);; Molecular Function: sequence-specific DNA binding transcription factor activity (GO:0003700);; Cellular Component: nucleus (GO:0005634);; Biological Process: regulation of transcription, DNA-dependent (GO:0006355);; Molecular Function: zinc ion binding (GO:0008270);; Biological Process: determination of bilateral symmetry (GO:0009855);; Biological Pr…	--	sp|Q84TE9|DOF53_ARATH Dof zinc finger protein DOF5.3 OS=Arabidopsis thaliana GN=DOF5.3 PE=2 SV=1	Zinc finger protein-like GN=At5g60200 OS=Arabidopsis thaliana (Mouse-ear cress) PE=2 SV=1	Dof zinc finger protein DOF5.3 [Arabidopsis thaliana]	Brassica rapa subsp. pekinensis clone KBrH010D15, complete sequence
Isatis_indigotica_576	--	Cellular Component: nucleus (GO:0005634);;	--	--	Putative uncharacterized protein GN=ARALYDRAFT_496694 OS=Arabidopsis lyrata subsp. lyrata (Lyre-leaved rock-cress) PE=4 SV=1	hypothetical protein ARALYDRAFT_496694 [Arabidopsis lyrata subsp. lyrata]	Arabidopsis lyrata subsp. lyrata hypothetical protein, mRNA
Isatis_indigotica_578	--	Biological Process: response to hypoxia (GO:0001666);; Molecular Function: sequence-specific DNA binding transcription factor activity (GO:0003700);; Cellular Component: plasma membrane (GO:0005886);; Biological Process: regulation of transcription, DNA-dependent (GO:0006355);; Biological Process: determination of bilateral symmetry (GO:0009855);; Biological Process: systemic acquired resistance,…	--	sp|Q9SN46|LRX5_ARATH Leucine-rich repeat extensin-like protein 5 OS=Arabidopsis thaliana GN=LRX5 PE=2 SV=2	Putative uncharacterized protein T22K18.13 GN=T22K18.13 OS=Arabidopsis thaliana (Mouse-ear cress) PE=4 SV=1	unknown protein [Arabidopsis thaliana]	Arabidopsis thaliana chromosome 3, complete sequence
Isatis_indigotica_579	--	Molecular Function: binding (GO:0005488);; Biological Process: metabolic process (GO:0008152);;	--	sp|P10978|POLX_TOBAC Retrovirus-related Pol polyprotein from transposon TNT 1-94 OS=Nicotiana tabacum PE=2 SV=1	Putative retroelement polyprotein GN=F11O6.6 OS=Arabidopsis thaliana (Mouse-ear cress) PE=4 SV=1	Putative retroelement polyprotein [Arabidopsis thaliana]	Brassica rapa subsp. pekinensis clone KBrB064A13, complete sequence
Isatis_indigotica_581	[Z]	Molecular Function: GTPase activity (GO:0003924);; Molecular Function: structural constituent of cytoskeleton (GO:0005200);; Molecular Function: GTP binding (GO:0005525);; Cellular Component: cell wall (GO:0005618);; Cellular Component: nucleolus (GO:0005730);; Cellular Component: vacuole (GO:0005773);; Cellular Component: Golgi apparatus (GO:0005794);; Cellular Component: cytosol (GO:0005829);; …	K07375|5e-17|ath:AT2G29550|tubulin beta	sp|P29515|TBB7_ARATH Tubulin beta-7 chain OS=Arabidopsis thaliana GN=TUBB7 PE=2 SV=1	Tubulin beta-7 chain GN=TUB7 OS=Arabidopsis lyrata subsp. lyrata (Lyre-leaved rock-cress) PE=3 SV=1	tubulin beta [Arabidopsis thaliana]	Arabidopsis thaliana chromosome 2, complete sequence
Isatis_indigotica_582	--	Cellular Component: intracellular (GO:0005622);; Biological Process: ubiquitin-dependent protein catabolic process (GO:0006511);; Molecular Function: zinc ion binding (GO:0008270);;	--	sp|O94317|YH5D_SCHPO Uncharacterized serine-rich protein C215.13 OS=Schizosaccharomyces pombe GN=SPBC215.13 PE=1 SV=1	PRLI-interacting factor K (Fragment) GN=At4g15420 OS=Arabidopsis thaliana (Mouse-ear cress) PE=2 SV=1	PRLI-interacting factor K [Arabidopsis thaliana]	Brassica rapa subsp. pekinensis clone KBrS003O10, complete sequence
Isatis_indigotica_583	--	Cellular Component: mitochondrion (GO:0005739);;	--	sp|Q9CAA8|PP108_ARATH Putative pentatricopeptide repeat-containing protein At1g68930 OS=Arabidopsis thaliana GN=PCMP-H22 PE=3 SV=1	Pentatricopeptide repeat-containing protein GN=ARALYDRAFT_476024 OS=Arabidopsis lyrata subsp. lyrata (Lyre-leaved rock-cress) PE=4 SV=1	pentatricopeptide repeat-containing protein [Arabidopsis lyrata subsp. lyrata]	Brassica rapa subsp. pekinensis clone KBrB073F16, complete sequence
Isatis_indigotica_584	--	Cellular Component: mitochondrion (GO:0005739);;	--	sp|Q9CAA8|PP108_ARATH Putative pentatricopeptide repeat-containing protein At1g68930 OS=Arabidopsis thaliana GN=PCMP-H22 PE=3 SV=1	Pentatricopeptide repeat-containing protein GN=ARALYDRAFT_476024 OS=Arabidopsis lyrata subsp. lyrata (Lyre-leaved rock-cress) PE=4 SV=1	pentatricopeptide repeat-containing protein [Arabidopsis thaliana]	Brassica rapa subsp. pekinensis clone KBrB073F16, complete sequence
Isatis_indigotica_585	[R]	Molecular Function: nucleotide binding (GO:0000166);; Biological Process: microtubule cytoskeleton organization (GO:0000226);; Cellular Component: kinetochore (GO:0000776);; Biological Process: cytokinesis by cell plate formation (GO:0000911);; Molecular Function: protein binding (GO:0005515);; Cellular Component: nucleus (GO:0005634);; Biological Process: mitotic cell cycle spindle assembly chec…	K02180|7e-67|ath:AT1G49910|cell cycle arrest protein BUB3	sp|Q9WVA3|BUB3_MOUSE Mitotic checkpoint protein BUB3 OS=Mus musculus GN=Bub3 PE=2 SV=1	Putative uncharacterized protein GN=ARALYDRAFT_474121 OS=Arabidopsis lyrata subsp. lyrata (Lyre-leaved rock-cress) PE=4 SV=1	hypothetical protein ARALYDRAFT_474121 [Arabidopsis lyrata subsp. lyrata]	Arabidopsis lyrata subsp. lyrata hypothetical protein, mRNA
Isatis_indigotica_586	[R]	Molecular Function: nucleotide binding (GO:0000166);; Biological Process: microtubule cytoskeleton organization (GO:0000226);; Cellular Component: kinetochore (GO:0000776);; Biological Process: cytokinesis by cell plate formation (GO:0000911);; Molecular Function: protein binding (GO:0005515);; Cellular Component: nucleus (GO:0005634);; Biological Process: mitotic cell cycle spindle assembly chec…	K02180|2e-52|ath:AT1G49910|cell cycle arrest protein BUB3	sp|Q9WVA3|BUB3_MOUSE Mitotic checkpoint protein BUB3 OS=Mus musculus GN=Bub3 PE=2 SV=1	Mitotic checkpoint protein, putative GN=AT1G49910 OS=Arabidopsis thaliana (Mouse-ear cress) PE=4 SV=1	cell cycle arrest protein BUB3 [Arabidopsis thaliana]	Arabidopsis lyrata subsp. lyrata hypothetical protein, mRNA
Isatis_indigotica_587	[R]	Molecular Function: nucleotide binding (GO:0000166);; Biological Process: microtubule cytoskeleton organization (GO:0000226);; Cellular Component: kinetochore (GO:0000776);; Biological Process: cytokinesis by cell plate formation (GO:0000911);; Molecular Function: protein binding (GO:0005515);; Cellular Component: nucleus (GO:0005634);; Biological Process: mitotic cell cycle spindle assembly chec…	K02180|1e-107|ath:AT1G49910|cell cycle arrest protein BUB3	sp|Q1JQB2|BUB3_BOVIN Mitotic checkpoint protein BUB3 OS=Bos taurus GN=BUB3 PE=2 SV=1	Mitotic checkpoint protein, putative GN=AT1G49910 OS=Arabidopsis thaliana (Mouse-ear cress) PE=4 SV=1	hypothetical protein ARALYDRAFT_474121 [Arabidopsis lyrata subsp. lyrata]	Arabidopsis thaliana cell cycle arrest protein BUB3 (BUB3.2) mRNA, complete cds
Isatis_indigotica_588	--	Biological Process: RNA 5'-end processing (GO:0000966);; Molecular Function: RNA binding (GO:0003723);; Cellular Component: mitochondrion (GO:0005739);; Biological Process: mRNA processing (GO:0006397);;	--	sp|Q9SXD1|PPR91_ARATH Pentatricopeptide repeat-containing protein At1g62670, mitochondrial OS=Arabidopsis thaliana GN=At1g62670 PE=2 SV=2	Pentatricopeptide (PPR) repeat-containing protein GN=AT1G62670 OS=Arabidopsis thaliana (Mouse-ear cress) PE=4 SV=1	pentatricopeptide (PPR) repeat-containing protein [Arabidopsis thaliana]	Arabidopsis thaliana chromosome 1, complete sequence
Isatis_indigotica_589	--	Cellular Component: integral to plasma membrane (GO:0005887);; Biological Process: calcium ion transport (GO:0006816);; Biological Process: Golgi organization (GO:0007030);; Molecular Function: sucrose transmembrane transporter activity (GO:0008515);; Biological Process: response to salt stress (GO:0009651);; Biological Process: sucrose transport (GO:0015770);; Biological Process: cellular cation…	--	sp|O82587|SWT12_ARATH Bidirectional sugar transporter SWEET12 OS=Arabidopsis thaliana GN=SWEET12 PE=2 SV=1	mRNA, clone: RTFL01-02-L20 OS=Thellungiella halophila (Salt cress) PE=2 SV=1	unnamed protein product [Thellungiella halophila]	Thellungiella halophila mRNA, complete cds, clone: RTFL01-02-L20
Isatis_indigotica_590	--	Cellular Component: integral to plasma membrane (GO:0005887);; Biological Process: calcium ion transport (GO:0006816);; Biological Process: Golgi organization (GO:0007030);; Molecular Function: sucrose transmembrane transporter activity (GO:0008515);; Biological Process: response to salt stress (GO:0009651);; Biological Process: sucrose transport (GO:0015770);; Biological Process: cellular cation…	--	sp|O82587|SWT12_ARATH Bidirectional sugar transporter SWEET12 OS=Arabidopsis thaliana GN=SWEET12 PE=2 SV=1	Putative uncharacterized protein GN=ARALYDRAFT_484952 OS=Arabidopsis lyrata subsp. lyrata (Lyre-leaved rock-cress) PE=4 SV=1	MTN3-like protein [Arabidopsis thaliana]	Arabidopsis thaliana MTN3-like protein (MTN3) mRNA, complete cds
Isatis_indigotica_591	--	--	--	--	--	--	Brassica rapa subsp. pekinensis clone KBrH120G08, complete sequence
Isatis_indigotica_592	[J]	Molecular Function: structural constituent of ribosome (GO:0003735);; Cellular Component: cytosol (GO:0005829);; Cellular Component: ribosome (GO:0005840);; Biological Process: translational elongation (GO:0006414);;	K02942|7e-31|isc:IscW_ISCW006538|large subunit ribosomal protein LP1	sp|P02402|RLA1_ARTSA 60S acidic ribosomal protein P1 OS=Artemia salina PE=1 SV=2	Putative uncharacterized protein OS=Picea sitchensis (Sitka spruce) PE=4 SV=1	unknown [Picea sitchensis]	Zea mays LOC100282819 (csu408(grp)), mRNA >gi|195625375|gb|EU962400.1| Zea mays clone 242319 60S acidic ribosomal protein P1 mRNA, complete cds
Isatis_indigotica_593	--	Biological Process: G2 phase of mitotic cell cycle (GO:0000085);; Cellular Component: cytoplasm (GO:0005737);; Biological Process: RNA processing (GO:0006396);; Molecular Function: protein methyltransferase activity (GO:0008276);; Biological Process: RNA modification (GO:0009451);; Biological Process: photomorphogenesis (GO:0009640);; Biological Process: cullin deneddylation (GO:0010388);; Biolog…	--	sp|Q8K3A9|MEPCE_MOUSE 7SK snRNA methylphosphate capping enzyme OS=Mus musculus GN=Mepce PE=1 SV=2	Putative uncharacterized protein GN=ARALYDRAFT_495181 OS=Arabidopsis lyrata subsp. lyrata (Lyre-leaved rock-cress) PE=4 SV=1	hypothetical protein ARALYDRAFT_495181 [Arabidopsis lyrata subsp. lyrata]	Arabidopsis lyrata subsp. lyrata hypothetical protein, mRNA
Isatis_indigotica_594	--	Molecular Function: binding (GO:0005488);; Biological Process: purine nucleobase transport (GO:0006863);;	--	--	F28K20.4 protein GN=F28K20.4 OS=Arabidopsis thaliana (Mouse-ear cress) PE=4 SV=1	Contains reverse transcriptase domain (rvt) PF|00078 [Arabidopsis thaliana]	--
Isatis_indigotica_596	--	Molecular Function: beta-galactosidase activity (GO:0004565);; Cellular Component: cell wall (GO:0005618);; Biological Process: carbohydrate metabolic process (GO:0005975);; Biological Process: cellular cation homeostasis (GO:0030003);; Molecular Function: carbohydrate binding (GO:0030246);; Molecular Function: cation binding (GO:0043169);; Cellular Component: apoplast (GO:0048046);; Biological P…	--	sp|Q9SCV8|BGAL4_ARATH Beta-galactosidase 4 OS=Arabidopsis thaliana GN=BGAL4 PE=1 SV=1	Predicted protein GN=ARALYDRAFT_685312 OS=Arabidopsis lyrata subsp. lyrata (Lyre-leaved rock-cress) PE=3 SV=1	beta-galactosidase [Arabidopsis thaliana]	Arabidopsis thaliana chromosome 5, complete sequence
Isatis_indigotica_597	[J]	Molecular Function: RNA binding (GO:0003723);; Molecular Function: tRNA (guanine-N2-)-methyltransferase activity (GO:0004809);; Cellular Component: nucleus (GO:0005634);; Biological Process: mRNA export from nucleus (GO:0006406);; Biological Process: protein import into nucleus (GO:0006606);; Biological Process: tRNA processing (GO:0008033);; Cellular Component: chloroplast (GO:0009507);; Biologi…	--	sp|Q9SRU7|TRM2_ARATH Probable N(2),N(2)-dimethylguanosine tRNA methyltransferase 2 OS=Arabidopsis thaliana GN=At3g02320 PE=2 SV=3	RNA binding protein GN=ARALYDRAFT_896198 OS=Arabidopsis lyrata subsp. lyrata (Lyre-leaved rock-cress) PE=4 SV=1	putative N2,N2-dimethylguanosine tRNA methyltransferase [Arabidopsis thaliana]	Arabidopsis lyrata subsp. lyrata RNA binding protein, mRNA
Isatis_indigotica_598	[J]	Molecular Function: RNA binding (GO:0003723);; Molecular Function: tRNA (guanine-N2-)-methyltransferase activity (GO:0004809);; Cellular Component: nucleus (GO:0005634);; Biological Process: mRNA export from nucleus (GO:0006406);; Biological Process: protein import into nucleus (GO:0006606);; Biological Process: tRNA processing (GO:0008033);; Cellular Component: chloroplast (GO:0009507);;	--	sp|Q9SRU7|TRM2_ARATH Probable N(2),N(2)-dimethylguanosine tRNA methyltransferase 2 OS=Arabidopsis thaliana GN=At3g02320 PE=2 SV=3	RNA binding protein GN=ARALYDRAFT_896198 OS=Arabidopsis lyrata subsp. lyrata (Lyre-leaved rock-cress) PE=4 SV=1	putative N(2),N(2)-dimethylguanosine tRNA methyltransferase 2 [Arabidopsis thaliana]	Arabidopsis thaliana putative N(2),N(2)-dimethylguanosine tRNA methyltransferase 2 (AT3G02320) mRNA, complete cds
Isatis_indigotica_599	--	Molecular Function: transporter activity (GO:0005215);; Molecular Function: copper ion binding (GO:0005507);; Cellular Component: cell wall (GO:0005618);; Cellular Component: nucleolus (GO:0005730);; Cellular Component: mitochondrial inner membrane (GO:0005743);; Cellular Component: vacuole (GO:0005773);; Cellular Component: plasma membrane (GO:0005886);; Cellular Component: chloroplast envelope …	K05863|2e-37|vvi:100260298| adenine nucleotide translocator)	sp|O22342|ADT1_GOSHI ADP,ATP carrier protein 1, mitochondrial OS=Gossypium hirsutum GN=ANT1 PE=2 SV=1	Putative uncharacterized protein OS=Glycine max (Soybean) PE=2 SV=1	unknown [Glycine max]	PREDICTED: Vitis vinifera ADP,ATP carrier protein 1, mitochondrial-like (LOC100248265), mRNA
Isatis_indigotica_600	[M]	Cellular Component: Golgi membrane (GO:0000139);; Cellular Component: plasmodesma (GO:0009506);; Cellular Component: integral to membrane (GO:0016021);; Molecular Function: cellulose synthase (UDP-forming) activity (GO:0016760);;	--	sp|Q9ZQB9|CSLCC_ARATH Probable xyloglucan glycosyltransferase 12 OS=Arabidopsis thaliana GN=CSLC12 PE=1 SV=1	Putative uncharacterized protein GN=ARALYDRAFT_489694 OS=Arabidopsis lyrata subsp. lyrata (Lyre-leaved rock-cress) PE=4 SV=1	hypothetical protein ARALYDRAFT_489694 [Arabidopsis lyrata subsp. lyrata]	Arabidopsis lyrata subsp. lyrata hypothetical protein, mRNA
Isatis_indigotica_601	--	Cellular Component: Golgi apparatus (GO:0005794);; Cellular Component: plasmodesma (GO:0009506);; Cellular Component: membrane (GO:0016020);; Molecular Function: cellulose synthase (UDP-forming) activity (GO:0016760);;	--	sp|Q9ZQB9|CSLCC_ARATH Probable xyloglucan glycosyltransferase 12 OS=Arabidopsis thaliana GN=CSLC12 PE=1 SV=1	Putative uncharacterized protein GN=ARALYDRAFT_489694 OS=Arabidopsis lyrata subsp. lyrata (Lyre-leaved rock-cress) PE=4 SV=1	hypothetical protein ARALYDRAFT_489694 [Arabidopsis lyrata subsp. lyrata]	Brassica rapa subsp. pekinensis clone KBrH034P23, complete sequence
Isatis_indigotica_602	--	Molecular Function: magnesium ion binding (GO:0000287);; Molecular Function: phospholipid-translocating ATPase activity (GO:0004012);; Molecular Function: calmodulin binding (GO:0005516);; Molecular Function: ATP binding (GO:0005524);; Cellular Component: plasma membrane (GO:0005886);; Biological Process: cation transport (GO:0006812);; Biological Process: metabolic process (GO:0008152);; Cellula…	K01530|2e-31|ath:AT1G68710|phospholipid-translocating ATPase [EC:3.6.3.1]	sp|Q9SX33|ALA9_ARATH Putative phospholipid-transporting ATPase 9 OS=Arabidopsis thaliana GN=ALA9 PE=2 SV=1	Putative uncharacterized protein GN=ARALYDRAFT_475997 OS=Arabidopsis lyrata subsp. lyrata (Lyre-leaved rock-cress) PE=4 SV=1	phospholipid-translocating ATPase [Arabidopsis thaliana]	Brassica rapa subsp. pekinensis clone KBrB034A02, complete sequence
Isatis_indigotica_604	[P]	Molecular Function: magnesium ion binding (GO:0000287);; Molecular Function: phospholipid-translocating ATPase activity (GO:0004012);; Molecular Function: ATP binding (GO:0005524);; Cellular Component: plasma membrane (GO:0005886);; Biological Process: cation transport (GO:0006812);; Biological Process: metabolic process (GO:0008152);; Cellular Component: chloroplast envelope (GO:0009941);; Molec…	K01530|3e-38|ath:AT1G68710|phospholipid-translocating ATPase [EC:3.6.3.1]	sp|Q9SX33|ALA9_ARATH Putative phospholipid-transporting ATPase 9 OS=Arabidopsis thaliana GN=ALA9 PE=2 SV=1	Putative uncharacterized protein GN=ARALYDRAFT_475997 OS=Arabidopsis lyrata subsp. lyrata (Lyre-leaved rock-cress) PE=4 SV=1	hypothetical protein ARALYDRAFT_475997 [Arabidopsis lyrata subsp. lyrata]	Brassica rapa subsp. pekinensis clone KBrB034A02, complete sequence
Isatis_indigotica_606	[R]	Cellular Component: intracellular membrane-bounded organelle (GO:0043231);;	--	sp|Q01042|IE68_SHV21 Immediate-early protein OS=Saimiriine herpesvirus 2 (strain 11) GN=73 PE=3 SV=1	Singapore isolate B (sub-type 7) whole genome shotgun sequence assembly, scaffold_11 GN=GSBLH_T00001490001 OS=Blastocystis hominis PE=4 SV=1	hypothetical protein [Candida glabrata CBS 138]	--
Isatis_indigotica_609	--	--	--	--	--	--	Arabidopsis thaliana chromosome 5, complete sequence
Isatis_indigotica_610	--	Cellular Component: cytoplasmic membrane-bounded vesicle (GO:0016023);; Cellular Component: anchored to membrane (GO:0031225);;	--	--	Uncharacterized protein GN=At5g40980 OS=Arabidopsis thaliana (Mouse-ear cress) PE=4 SV=1	uncharacterized protein [Arabidopsis thaliana]	Brassica rapa subsp. pekinensis clone KBrH006F04, complete sequence
Isatis_indigotica_611	--	Molecular Function: RNA binding (GO:0003723);; Cellular Component: cytosol (GO:0005829);; Biological Process: nucleocytoplasmic transport (GO:0006913);; Cellular Component: chloroplast (GO:0009507);; Biological Process: plant-type cell wall organization (GO:0009664);; Biological Process: cell wall modification (GO:0042545);; Biological Process: photoperiodism, flowering (GO:0048573);;	--	sp|O94260|G3BP_SCHPO Putative G3BP-like protein OS=Schizosaccharomyces pombe GN=nxt3 PE=1 SV=1	Putative NTF2-containing RNA-binding protein GN=At5g48650 OS=Arabidopsis thaliana (Mouse-ear cress) PE=2 SV=1	nuclear transport factor 2 and RNA recognition motif domain-containing protein [Arabidopsis thaliana]	Arabidopsis thaliana nuclear transport factor 2 and RNA recognition motif domain-containing protein (AT5G48650) mRNA, complete cds
Isatis_indigotica_612	[IQ]	Biological Process: autophagy (GO:0006914);; Cellular Component: chloroplast (GO:0009507);; Biological Process: response to symbiotic fungus (GO:0009610);; Molecular Function: 4-coumarate-CoA ligase activity (GO:0016207);; Molecular Function: Photinus-luciferin 4-monooxygenase (ATP-hydrolyzing) activity (GO:0047077);; Biological Process: oxidation-reduction process (GO:0055114);;	--	sp|Q84P24|4CLL6_ARATH 4-coumarate--CoA ligase-like 6 OS=Arabidopsis thaliana GN=4CLL6 PE=2 SV=2	Putative uncharacterized protein GN=ARALYDRAFT_492955 OS=Arabidopsis lyrata subsp. lyrata (Lyre-leaved rock-cress) PE=4 SV=1	hypothetical protein ARALYDRAFT_492955 [Arabidopsis lyrata subsp. lyrata]	Arabidopsis lyrata subsp. lyrata hypothetical protein, mRNA
Isatis_indigotica_613	--	Molecular Function: ATP binding (GO:0005524);; Cellular Component: nucleus (GO:0005634);; Cellular Component: endoplasmic reticulum (GO:0005783);; Cellular Component: plasma membrane (GO:0005886);; Biological Process: ATP catabolic process (GO:0006200);; Biological Process: cation transport (GO:0006812);; Biological Process: drug transmembrane transport (GO:0006855);; Biological Process: cellular…	--	sp|Q7PC82|AB42G_ARATH ABC transporter G family member 42 OS=Arabidopsis thaliana GN=ABCG42 PE=2 SV=1	Putative uncharacterized protein GN=ARALYDRAFT_355259 OS=Arabidopsis lyrata subsp. lyrata (Lyre-leaved rock-cress) PE=4 SV=1	hypothetical protein ARALYDRAFT_355259 [Arabidopsis lyrata subsp. lyrata]	Arabidopsis thaliana ABC transporter G family member 43 (AT4G15236) mRNA, complete cds
Isatis_indigotica_614	[L]	Molecular Function: GTP binding (GO:0005525);; Cellular Component: nucleus (GO:0005634);; Cellular Component: mitochondrion (GO:0005739);; Cellular Component: vacuolar membrane (GO:0005774);; Biological Process: endocytosis (GO:0006897);; Cellular Component: chloroplast (GO:0009507);; Biological Process: response to bacterium (GO:0009617);;	--	sp|P54120|AIG1_ARATH Protein AIG1 OS=Arabidopsis thaliana GN=AIG1 PE=2 SV=1	Predicted protein GN=ARALYDRAFT_663044 OS=Arabidopsis lyrata subsp. lyrata (Lyre-leaved rock-cress) PE=4 SV=1	predicted protein [Arabidopsis lyrata subsp. lyrata]	Arabidopsis lyrata subsp. lyrata predicted protein, mRNA
Isatis_indigotica_616	--	Cellular Component: chloroplast (GO:0009507);;	--	sp|Q9C6R9|PPR66_ARATH Pentatricopeptide repeat-containing protein At1g31790 OS=Arabidopsis thaliana GN=PCMP-A1 PE=2 SV=1	Pentatricopeptide repeat-containing protein GN=ARALYDRAFT_890732 OS=Arabidopsis lyrata subsp. lyrata (Lyre-leaved rock-cress) PE=4 SV=1	pentatricopeptide repeat-containing protein [Arabidopsis thaliana]	Arabidopsis thaliana chromosome 1, complete sequence
Isatis_indigotica_617	--	Biological Process: response to virus (GO:0009615);; Molecular Function: carbohydrate binding (GO:0030246);;	--	sp|O80998|MB21_ARATH Myrosinase-binding protein-like At2g25980 OS=Arabidopsis thaliana GN=At2g25980 PE=2 SV=1	T20M3.2 protein GN=AT1G05760 OS=Arabidopsis thaliana (Mouse-ear cress) PE=4 SV=1	protein restricted tev movement 1 [Arabidopsis thaliana]	Arabidopsis thaliana protein restricted tev movement 1 (RTM1) mRNA, complete cds
Isatis_indigotica_619	--	Molecular Function: ATP binding (GO:0005524);; Cellular Component: extracellular region (GO:0005576);; Cellular Component: plasma membrane (GO:0005886);; Biological Process: ATP catabolic process (GO:0006200);; Biological Process: toxin catabolic process (GO:0009407);; Cellular Component: plastid (GO:0009536);; Biological Process: response to cyclopentenone (GO:0010583);; Molecular Function: ATPa…	--	sp|Q9FLT5|AB9A_ARATH ABC transporter A family member 9 OS=Arabidopsis thaliana GN=ABCA9 PE=3 SV=1	Predicted protein GN=ARALYDRAFT_685858 OS=Arabidopsis lyrata subsp. lyrata (Lyre-leaved rock-cress) PE=3 SV=1	predicted protein [Arabidopsis lyrata subsp. lyrata]	Arabidopsis lyrata subsp. lyrata hypothetical protein, mRNA
Isatis_indigotica_620	[O]	Biological Process: protein folding (GO:0006457);; Cellular Component: chloroplast (GO:0009507);; Biological Process: response to high light intensity (GO:0009644);; Biological Process: vegetative to reproductive phase transition of meristem (GO:0010228);; Molecular Function: heat shock protein binding (GO:0031072);; Molecular Function: unfolded protein binding (GO:0051082);; Biological Process: …	--	sp|Q39079|DNJ13_ARATH Chaperone protein dnaJ 13 OS=Arabidopsis thaliana GN=ATJ13 PE=1 SV=2	J-domain protein GN=ARALYDRAFT_482541 OS=Arabidopsis lyrata subsp. lyrata (Lyre-leaved rock-cress) PE=4 SV=1	J-domain protein [Arabidopsis thaliana]	Arabidopsis lyrata subsp. lyrata J-domain protein, mRNA
Isatis_indigotica_621	[Q]	Cellular Component: peroxisome (GO:0005777);; Cellular Component: chloroplast (GO:0009507);; Biological Process: phylloquinone biosynthetic process (GO:0042372);; Molecular Function: acyl-CoA hydrolase activity (GO:0047617);;	--	sp|P77781|YDII_ECOLI Esterase YdiI OS=Escherichia coli (strain K12) GN=ydiI PE=1 SV=1	Thioesterase-like protein GN=F11A17.13 OS=Arabidopsis thaliana (Mouse-ear cress) PE=2 SV=1	thioesterase family protein [Arabidopsis lyrata subsp. lyrata]	Arabidopsis thaliana chromosome 1, complete sequence
Isatis_indigotica_622	--	Cellular Component: nucleus (GO:0005634);;	--	--	Uncharacterized protein GN=At3g27250 OS=Arabidopsis thaliana (Mouse-ear cress) PE=2 SV=1	uncharacterized protein [Arabidopsis thaliana]	Arabidopsis thaliana chromosome 3, complete sequence
Isatis_indigotica_624	--	Cellular Component: Golgi apparatus (GO:0005794);; Biological Process: response to heat (GO:0009408);; Biological Process: response to cold (GO:0009409);; Cellular Component: plant-type cell wall (GO:0009505);; Cellular Component: chloroplast (GO:0009507);; Biological Process: response to wounding (GO:0009611);; Biological Process: response to mechanical stimulus (GO:0009612);; Biological Process…	K08235|1e-171|ath:AT4G30280|xyloglucan:xyloglucosyl transferase [EC:2.4.1.207]	sp|Q9M0D2|XTH18_ARATH Probable xyloglucan endotransglucosylase/hydrolase protein 18 OS=Arabidopsis thaliana GN=XTH18 PE=2 SV=1	ATXTH19 GN=ARALYDRAFT_491721 OS=Arabidopsis lyrata subsp. lyrata (Lyre-leaved rock-cress) PE=4 SV=1	ATXTH19 [Arabidopsis lyrata subsp. lyrata]	Arabidopsis lyrata subsp. lyrata ATXTH19, mRNA
Isatis_indigotica_625	--	--	K08300|3e-06|tcx:Tcr_0703|ribonuclease E [EC:3.1.26.12]	--	--	--	--
Isatis_indigotica_626	--	Cellular Component: Golgi apparatus (GO:0005794);; Biological Process: response to stress (GO:0006950);; Biological Process: response to temperature stimulus (GO:0009266);; Cellular Component: plant-type cell wall (GO:0009505);; Biological Process: response to hormone stimulus (GO:0009725);; Biological Process: xylem development (GO:0010089);; Biological Process: xyloglucan metabolic process (GO:…	K08235|2e-39|ath:AT4G30280|xyloglucan:xyloglucosyl transferase [EC:2.4.1.207]	sp|Q9M0D2|XTH18_ARATH Probable xyloglucan endotransglucosylase/hydrolase protein 18 OS=Arabidopsis thaliana GN=XTH18 PE=2 SV=1	ATXTH18/XTH18 GN=ARALYDRAFT_491722 OS=Arabidopsis lyrata subsp. lyrata (Lyre-leaved rock-cress) PE=4 SV=1	ATXTH18/XTH18 [Arabidopsis lyrata subsp. lyrata]	Arabidopsis thaliana chromosome 4, complete sequence
Isatis_indigotica_627	--	Cellular Component: nucleus (GO:0005634);; Cellular Component: mitochondrion (GO:0005739);; Biological Process: response to oxidative stress (GO:0006979);;	--	--	Uncharacterized protein GN=F18C1.16 OS=Arabidopsis thaliana (Mouse-ear cress) PE=4 SV=1	uncharacterized protein [Arabidopsis thaliana]	Arabidopsis thaliana uncharacterized protein (AT3G05570) mRNA, complete cds
Isatis_indigotica_628	--	--	--	--	--	--	Arabidopsis thaliana chromosome 5, complete sequence
Isatis_indigotica_629	--	--	--	--	Putative uncharacterized protein GN=ARALYDRAFT_913468 OS=Arabidopsis lyrata subsp. lyrata (Lyre-leaved rock-cress) PE=4 SV=1	hypothetical protein ARALYDRAFT_913468 [Arabidopsis lyrata subsp. lyrata]	Arabidopsis thaliana uncharacterized protein (AT4G30150) mRNA, complete cds
Isatis_indigotica_630	--	--	--	--	Putative uncharacterized protein GN=ARALYDRAFT_913468 OS=Arabidopsis lyrata subsp. lyrata (Lyre-leaved rock-cress) PE=4 SV=1	hypothetical protein ARALYDRAFT_913468 [Arabidopsis lyrata subsp. lyrata]	Arabidopsis lyrata subsp. lyrata hypothetical protein, mRNA
Isatis_indigotica_631	--	--	--	--	Putative uncharacterized protein GN=ARALYDRAFT_913468 OS=Arabidopsis lyrata subsp. lyrata (Lyre-leaved rock-cress) PE=4 SV=1	hypothetical protein ARALYDRAFT_913468 [Arabidopsis lyrata subsp. lyrata]	Arabidopsis lyrata subsp. lyrata hypothetical protein, mRNA
Isatis_indigotica_632	[G]	Cellular Component: cytosol (GO:0005829);; Cellular Component: chloroplast (GO:0009507);; Biological Process: cytokinin mediated signaling pathway (GO:0009736);;	--	sp|Q09676|YA03_SCHPO Uncharacterized protein C5H10.03 OS=Schizosaccharomyces pombe GN=SPAC5H10.03 PE=2 SV=1	ZW10-like protein GN=At5g64460 OS=Arabidopsis thaliana (Mouse-ear cress) PE=2 SV=1	phosphoglycerate mutase-like protein [Arabidopsis thaliana]	Arabidopsis lyrata subsp. lyrata hypothetical protein, mRNA
Isatis_indigotica_633	[I]	Molecular Function: enoyl-CoA hydratase activity (GO:0004300);; Cellular Component: mitochondrion (GO:0005739);; Biological Process: metabolic process (GO:0008152);; Molecular Function: hydrolase activity (GO:0016787);; Molecular Function: isomerase activity (GO:0016853);;	--	sp|Q5XF59|HIBC4_ARATH 3-hydroxyisobutyryl-CoA hydrolase-like protein 1, mitochondrial OS=Arabidopsis thaliana GN=At3g60510 PE=2 SV=1	Enoyl-CoA hydratase/isomerase family protein GN=ARALYDRAFT_486525 OS=Arabidopsis lyrata subsp. lyrata (Lyre-leaved rock-cress) PE=4 SV=1	enoyl-CoA hydratase/isomerase family protein [Arabidopsis lyrata subsp. lyrata]	Arabidopsis lyrata subsp. lyrata enoyl-CoA hydratase/isomerase family protein, mRNA
Isatis_indigotica_635	--	Biological Process: MAPK cascade (GO:0000165);; Cellular Component: chloroplast (GO:0009507);; Biological Process: salicylic acid biosynthetic process (GO:0009697);; Biological Process: systemic acquired resistance, salicylic acid mediated signaling pathway (GO:0009862);; Biological Process: regulation of hydrogen peroxide metabolic process (GO:0010310);; Biological Process: negative regulation o…	--	--	Uncharacterized protein GN=At1g13520 OS=Arabidopsis thaliana (Mouse-ear cress) PE=2 SV=1	uncharacterized protein [Arabidopsis thaliana]	Arabidopsis thaliana uncharacterized protein (AT1G13520) mRNA, complete cds
Isatis_indigotica_636	--	Molecular Function: endonuclease activity (GO:0004519);; Cellular Component: mitochondrion (GO:0005739);; Cellular Component: chloroplast (GO:0009507);; Biological Process: mRNA modification (GO:0016556);; Molecular Function: hydrolase activity, acting on glycosyl bonds (GO:0016798);;	--	sp|Q9SJ73|PP148_ARATH Pentatricopeptide repeat-containing protein At2g04860 OS=Arabidopsis thaliana GN=PCMP-E74 PE=2 SV=2	Pentatricopeptide repeat-containing protein GN=ARALYDRAFT_899293 OS=Arabidopsis lyrata subsp. lyrata (Lyre-leaved rock-cress) PE=4 SV=1	pentatricopeptide repeat-containing protein [Arabidopsis lyrata subsp. lyrata]	Brassica rapa subsp. pekinensis clone KBrS008C11, complete sequence
Isatis_indigotica_637	--	Cellular Component: plastid small ribosomal subunit (GO:0000312);; Molecular Function: structural constituent of ribosome (GO:0003735);; Molecular Function: transmembrane signaling receptor activity (GO:0004888);; Molecular Function: protein binding (GO:0005515);; Cellular Component: nucleus (GO:0005634);; Cellular Component: mitochondrial small ribosomal subunit (GO:0005763);; Biological Process…	--	sp|Q9SYC9|VAP14_ARATH Vesicle-associated protein 1-4 OS=Arabidopsis thaliana GN=PVA14 PE=2 SV=1	TIR-NBS-LRR class disease resistance protein GN=At5g45220 OS=Arabidopsis thaliana (Mouse-ear cress) PE=4 SV=1	TIR-NBS-LRR class disease resistance protein [Arabidopsis thaliana]	Arabidopsis thaliana TIR-NBS-LRR class disease resistance protein (AT5G45220) mRNA, complete cds
Isatis_indigotica_638	--	--	--	--	--	--	Arabidopsis lyrata subsp. lyrata hypothetical protein, mRNA
Isatis_indigotica_640	--	--	--	--	--	--	Arabidopsis lyrata subsp. lyrata hypothetical protein, mRNA
Isatis_indigotica_641	--	Molecular Function: ATP binding (GO:0005524);; Cellular Component: nucleus (GO:0005634);; Biological Process: plant-type cell wall modification (GO:0009827);; Biological Process: pollen tube growth (GO:0009860);; Molecular Function: kinase activity (GO:0016301);; Biological Process: phosphorylation (GO:0016310);;	--	--	Putative uncharacterized protein At2g30630 GN=At2g30630 OS=Arabidopsis thaliana (Mouse-ear cress) PE=2 SV=1	nucleoside/nucleotide kinase-like protein [Arabidopsis thaliana]	Arabidopsis lyrata subsp. lyrata hypothetical protein, mRNA
Isatis_indigotica_642	--	Molecular Function: calmodulin binding (GO:0005516);; Cellular Component: nucleus (GO:0005634);;	--	--	Putative uncharacterized protein dl3415w GN=dl3415w OS=Arabidopsis thaliana (Mouse-ear cress) PE=4 SV=1	hypothetical protein [Arabidopsis thaliana]	Arabidopsis lyrata subsp. lyrata IQ-domain 19 (IQD19), mRNA
Isatis_indigotica_643	--	Molecular Function: calmodulin binding (GO:0005516);; Cellular Component: nucleus (GO:0005634);;	--	sp|Q8LPG9|IQD14_ARATH Protein IQ-DOMAIN 14 OS=Arabidopsis thaliana GN=IQD14 PE=1 SV=1	Protein IQ-domain 19 GN=IQD19 OS=Arabidopsis thaliana (Mouse-ear cress) PE=4 SV=1	protein IQ-domain 19 [Arabidopsis thaliana]	Arabidopsis lyrata subsp. lyrata IQ-domain 19 (IQD19), mRNA
Isatis_indigotica_644	--	--	--	--	--	--	Arabidopsis thaliana chromosome 2, complete sequence
Isatis_indigotica_645	--	--	--	--	--	--	Arabidopsis thaliana chromosome 1, complete sequence
Isatis_indigotica_646	--	--	--	--	Putative uncharacterized protein AT4g22450 GN=AT4g22450 OS=Arabidopsis thaliana (Mouse-ear cress) PE=2 SV=1	hypothetical protein [Arabidopsis thaliana]	--
Isatis_indigotica_647	--	Molecular Function: nucleic acid binding (GO:0003676);; Cellular Component: nucleus (GO:0005634);;	--	sp|Q6DGZ0|CCD75_DANRE Coiled-coil domain-containing protein 75 OS=Danio rerio GN=ccdc75 PE=2 SV=1	Putative uncharacterized protein GN=ARALYDRAFT_486242 OS=Arabidopsis lyrata subsp. lyrata (Lyre-leaved rock-cress) PE=4 SV=1	hypothetical protein ARALYDRAFT_486242 [Arabidopsis lyrata subsp. lyrata]	Arabidopsis lyrata subsp. lyrata hypothetical protein, mRNA
Isatis_indigotica_648	--	--	--	--	--	--	Arabidopsis lyrata subsp. lyrata hypothetical protein, mRNA
Isatis_indigotica_650	--	Molecular Function: ATP binding (GO:0005524);; Cellular Component: nucleus (GO:0005634);; Biological Process: protein targeting to membrane (GO:0006612);; Cellular Component: chloroplast (GO:0009507);; Biological Process: salicylic acid biosynthetic process (GO:0009697);; Biological Process: defense response to fungus, incompatible interaction (GO:0009817);; Biological Process: salicylic acid med…	--	sp|O82500|Y4117_ARATH Putative disease resistance protein At4g11170 OS=Arabidopsis thaliana GN=At4g11170 PE=2 SV=1	TIR-NBS-LRR class disease resistance protein GN=At5g38850 OS=Arabidopsis thaliana (Mouse-ear cress) PE=4 SV=1	TIR-NBS-LRR class disease resistance protein [Arabidopsis thaliana]	Raphanus sativus Rfo genomic region from maintainer genotype
Isatis_indigotica_651	--	Biological Process: DNA-dependent DNA replication (GO:0006261);; Biological Process: DNA methylation (GO:0006306);; Biological Process: cell proliferation (GO:0008283);; Biological Process: regulation of flower development (GO:0009909);; Biological Process: histone H3-K9 methylation (GO:0051567);;	--	--	Putative uncharacterized protein GN=ARALYDRAFT_487469 OS=Arabidopsis lyrata subsp. lyrata (Lyre-leaved rock-cress) PE=4 SV=1	hypothetical protein ARALYDRAFT_487469 [Arabidopsis lyrata subsp. lyrata]	Arabidopsis thaliana uncharacterized protein (AT5G06590) mRNA, complete cds
Isatis_indigotica_652	[G]	Molecular Function: glycerone kinase activity (GO:0004371);; Molecular Function: ATP binding (GO:0005524);; Cellular Component: cytoplasm (GO:0005737);; Biological Process: glycerol metabolic process (GO:0006071);; Biological Process: response to symbiotic fungus (GO:0009610);; Biological Process: cellular response to phosphate starvation (GO:0016036);; Biological Process: phosphorylation (GO:001…	--	sp|O04059|DHBK_SOLLC Putative 3,4-dihydroxy-2-butanone kinase OS=Solanum lycopersicum GN=DHBK PE=2 SV=1	Dihydroxyacetone kinase GN=At1g48430 OS=Arabidopsis thaliana (Mouse-ear cress) PE=4 SV=1	Dihydroxyacetone kinase [Arabidopsis thaliana]	Arabidopsis lyrata subsp. lyrata dihydroxyacetone kinase family protein, mRNA
Isatis_indigotica_653	[G]	Molecular Function: glycerone kinase activity (GO:0004371);; Molecular Function: ATP binding (GO:0005524);; Cellular Component: cytoplasm (GO:0005737);; Biological Process: glycerol metabolic process (GO:0006071);; Biological Process: response to symbiotic fungus (GO:0009610);; Biological Process: cellular response to phosphate starvation (GO:0016036);; Biological Process: phosphorylation (GO:001…	--	sp|O04059|DHBK_SOLLC Putative 3,4-dihydroxy-2-butanone kinase OS=Solanum lycopersicum GN=DHBK PE=2 SV=1	Dihydroxyacetone kinase family protein GN=ARALYDRAFT_336963 OS=Arabidopsis lyrata subsp. lyrata (Lyre-leaved rock-cress) PE=4 SV=1	dihydroxyacetone kinase family protein [Arabidopsis lyrata subsp. lyrata]	Arabidopsis lyrata subsp. lyrata dihydroxyacetone kinase family protein, mRNA
Isatis_indigotica_654	--	Cellular Component: Golgi apparatus (GO:0005794);; Molecular Function: zinc ion binding (GO:0008270);; Molecular Function: metal ion binding (GO:0046872);;	--	--	Zinc finger family protein GN=ARALYDRAFT_476570 OS=Arabidopsis lyrata subsp. lyrata (Lyre-leaved rock-cress) PE=4 SV=1	zinc finger family protein [Arabidopsis lyrata subsp. lyrata]	Arabidopsis lyrata subsp. lyrata zinc finger family protein, mRNA
Isatis_indigotica_655	--	Biological Process: MAPK cascade (GO:0000165);; Biological Process: response to superoxide (GO:0000303);; Cellular Component: extracellular region (GO:0005576);; Cellular Component: plasma membrane (GO:0005886);; Biological Process: regulation of transcription, DNA-dependent (GO:0006355);; Biological Process: protein folding (GO:0006457);; Biological Process: protein targeting to membrane (GO:000…	--	sp|Q9C9H7|RLP12_ARATH Receptor-like protein 12 OS=Arabidopsis thaliana GN=RLP12 PE=2 SV=1	Receptor like protein 32 GN=AT3G05650 OS=Arabidopsis thaliana (Mouse-ear cress) PE=4 SV=1	receptor like protein 32 [Arabidopsis thaliana]	Arabidopsis thaliana chromosome 3, complete sequence
Isatis_indigotica_656	--	Cellular Component: nucleus (GO:0005634);; Biological Process: determination of bilateral symmetry (GO:0009855);; Biological Process: polarity specification of adaxial/abaxial axis (GO:0009944);; Biological Process: meristem initiation (GO:0010014);; Biological Process: regulation of meristem growth (GO:0010075);;	--	--	Uncharacterized protein GN=At3g13980 OS=Arabidopsis thaliana (Mouse-ear cress) PE=4 SV=1	uncharacterized protein [Arabidopsis thaliana]	Arabidopsis lyrata subsp. lyrata hypothetical protein, mRNA
Isatis_indigotica_657	--	Molecular Function: RNA polymerase II transcription cofactor activity (GO:0001104);; Biological Process: mitotic recombination (GO:0006312);; Biological Process: regulation of transcription from RNA polymerase II promoter (GO:0006357);; Biological Process: protein folding (GO:0006457);; Biological Process: embryo sac egg cell differentiation (GO:0009560);; Cellular Component: prefoldin complex (G…	--	sp|Q54ND3|UXT_DICDI Protein UXT homolog OS=Dictyostelium discoideum GN=DDB_G0285389 PE=3 SV=1	Putative uncharacterized protein At1g26660 GN=At1g26660 OS=Arabidopsis thaliana (Mouse-ear cress) PE=2 SV=1	Prefoldin chaperone subunit family protein [Arabidopsis thaliana]	Arabidopsis thaliana Prefoldin chaperone subunit family protein (AT1G26660) mRNA, complete cds
Isatis_indigotica_658	--	Molecular Function: protein binding (GO:0005515);; Cellular Component: nucleus (GO:0005634);; Cellular Component: cytoplasm (GO:0005737);; Molecular Function: zinc ion binding (GO:0008270);; Biological Process: protein ubiquitination (GO:0016567);; Molecular Function: metal ion binding (GO:0046872);;	--	sp|Q9SPL2|CIP8_ARATH E3 ubiquitin-protein ligase CIP8 OS=Arabidopsis thaliana GN=CIP8 PE=1 SV=1	Putative uncharacterized protein GN=ARALYDRAFT_496711 OS=Arabidopsis lyrata subsp. lyrata (Lyre-leaved rock-cress) PE=4 SV=1	hypothetical protein ARALYDRAFT_496711 [Arabidopsis lyrata subsp. lyrata]	Arabidopsis lyrata subsp. lyrata hypothetical protein, mRNA
Isatis_indigotica_659	--	Molecular Function: sequence-specific DNA binding transcription factor activity (GO:0003700);; Cellular Component: nucleus (GO:0005634);; Cellular Component: cytosol (GO:0005829);; Cellular Component: plasma membrane (GO:0005886);; Biological Process: regulation of transcription, DNA-dependent (GO:0006355);; Molecular Function: phosphoric diester hydrolase activity (GO:0008081);; Cellular Compone…	--	sp|Q8GVE5|TLP2_ARATH Tubby-like F-box protein 2 OS=Arabidopsis thaliana GN=TULP2 PE=2 SV=1	Putative uncharacterized protein GN=ARALYDRAFT_480735 OS=Arabidopsis lyrata subsp. lyrata (Lyre-leaved rock-cress) PE=4 SV=1	putative Tub family protein [Arabidopsis thaliana]	Arabidopsis thaliana AT2G18280 mRNA, complete cds, clone: RAFL22-16-L14
Isatis_indigotica_660	--	Molecular Function: nucleic acid binding (GO:0003676);; Molecular Function: ribonuclease H activity (GO:0004523);; Cellular Component: extracellular region (GO:0005576);;	--	--	Non-LTR retroelement reverse transcriptase-like protein OS=Arabidopsis thaliana (Mouse-ear cress) PE=4 SV=1	unknown, partial [Arabidopsis halleri subsp. halleri]	--
Isatis_indigotica_661	--	Cellular Component: extracellular region (GO:0005576);; Biological Process: defense response (GO:0006952);; Biological Process: cell adhesion (GO:0007155);; Biological Process: response to wounding (GO:0009611);; Biological Process: flower development (GO:0009908);; Cellular Component: thioglucosidase complex (GO:0010169);; Molecular Function: thioglucosidase binding (GO:0010180);; Molecular Func…	--	sp|Q9SAV1|MB11_ARATH Myrosinase-binding protein-like At1g52030 OS=Arabidopsis thaliana GN=F-ATMBP PE=2 SV=1	Myrosinase-binding protein 2 GN=MBP2 OS=Arabidopsis lyrata subsp. lyrata (Lyre-leaved rock-cress) PE=4 SV=1	myrosinase-binding protein 2 [Arabidopsis lyrata subsp. lyrata]	Brassica rapa subsp. pekinensis clone KBrB018N18, complete sequence
Isatis_indigotica_662	--	--	--	--	Putative uncharacterized protein GN=23.t00068 OS=Brassica oleracea (Wild cabbage) PE=4 SV=1	hypothetical protein 23.t00068 [Brassica oleracea]	Arabidopsis thaliana chromosome 3, complete sequence
Isatis_indigotica_663	[R]	Cellular Component: extracellular region (GO:0005576);; Cellular Component: membrane (GO:0016020);;	--	sp|P27476|NSR1_YEAST Nuclear localization sequence-binding protein OS=Saccharomyces cerevisiae GN=NSR1 PE=1 SV=1	Vacuolar iron transporter-like protein GN=At5g24290 OS=Arabidopsis thaliana (Mouse-ear cress) PE=4 SV=1	AT5G24290 [Arabidopsis thaliana]	Arabidopsis lyrata subsp. lyrata hypothetical protein, mRNA
Isatis_indigotica_664	[G]	Molecular Function: starch synthase activity (GO:0009011);; Cellular Component: amyloplast (GO:0009501);; Cellular Component: chloroplast (GO:0009507);; Biological Process: starch biosynthetic process (GO:0019252);;	K13679|1e-105|vvi:100243677|granule-bound starch synthase [EC:2.4.1.242]	sp|O82627|SSG1_ANTMA Granule-bound starch synthase 1, chloroplastic/amyloplastic OS=Antirrhinum majus GN=WAXY PE=2 SV=1	Putative uncharacterized protein GN=VIT_15s0048g02600 OS=Vitis vinifera (Grape) PE=3 SV=1	GBSSII-1 [Prunus persica]	Prunus persica GBSSII-1 gene, complete cds
Isatis_indigotica_665	[G]	Biological Process: glucan biosynthetic process (GO:0009250);; Cellular Component: plastid (GO:0009536);; Molecular Function: glucosyltransferase activity (GO:0046527);;	--	sp|Q42857|SSG1_IPOBA Granule-bound starch synthase 1, chloroplastic/amyloplastic OS=Ipomoea batatas GN=WAXY PE=2 SV=2	Granule-bound starch synthase GBSS3 OS=Malus domestica (Apple) PE=3 SV=1	granule-bound starch synthase GBSS3 [Malus x domestica]	Malus x domestica granule bound starch synthase Ia precursor (GBSSIa) mRNA, complete cds
Isatis_indigotica_666	[G]	Molecular Function: starch synthase activity (GO:0009011);; Biological Process: glucan biosynthetic process (GO:0009250);;	K13679|0.0|rcu:RCOM_0969310|granule-bound starch synthase [EC:2.4.1.242]	sp|Q00775|SSG1_SOLTU Granule-bound starch synthase 1, chloroplastic/amyloplastic OS=Solanum tuberosum GN=WAXY PE=1 SV=1	Granule-bound starch synthase GN=Waxy OS=Nelumbo nucifera (Sacred lotus) PE=3 SV=1	granule-bound starch synthase [Nelumbo nucifera]	Prunus persica GBSSII-1 gene, complete cds
Isatis_indigotica_667	--	Biological Process: RNA methylation (GO:0001510);; Molecular Function: structural constituent of ribosome (GO:0003735);; Molecular Function: ATP binding (GO:0005524);; Cellular Component: nucleolus (GO:0005730);; Cellular Component: mitochondrion (GO:0005739);; Cellular Component: Golgi apparatus (GO:0005794);; Cellular Component: plasma membrane (GO:0005886);; Biological Process: rRNA processing…	--	sp|O82500|Y4117_ARATH Putative disease resistance protein At4g11170 OS=Arabidopsis thaliana GN=At4g11170 PE=2 SV=1	Predicted protein (Fragment) GN=ARALYDRAFT_675671 OS=Arabidopsis lyrata subsp. lyrata (Lyre-leaved rock-cress) PE=4 SV=1	predicted protein [Arabidopsis lyrata subsp. lyrata]	Arabidopsis lyrata subsp. lyrata predicted protein, mRNA
Isatis_indigotica_668	--	--	--	--	--	--	Zea mays clone 18409 mRNA sequence
Isatis_indigotica_670	--	--	--	--	--	--	Arabidopsis thaliana chromosome 1, complete sequence
Isatis_indigotica_671	--	Cellular Component: mitochondrion (GO:0005739);; Cellular Component: chloroplast (GO:0009507);;	--	--	Mitochondrial transcription termination factor family protein GN=At5g23930 OS=Arabidopsis thaliana (Mouse-ear cress) PE=4 SV=1	Mitochondrial transcription termination factor family protein [Arabidopsis thaliana]	Arabidopsis thaliana chromosome 5, complete sequence
Isatis_indigotica_672	--	Molecular Function: DNA binding (GO:0003677);; Cellular Component: nucleus (GO:0005634);; Cellular Component: Golgi apparatus (GO:0005794);; Biological Process: transcription, DNA-dependent (GO:0006351);; Biological Process: xyloglucan metabolic process (GO:0010411);;	--	--	Putative uncharacterized protein At3g28150 GN=TBL22 OS=Arabidopsis thaliana (Mouse-ear cress) PE=2 SV=1	protein trichome birefringence-like 22 [Arabidopsis thaliana]	Arabidopsis thaliana protein trichome birefringence-like 22 (TBL22) mRNA, complete cds
Isatis_indigotica_673	--	Cellular Component: Golgi apparatus (GO:0005794);; Biological Process: xyloglucan metabolic process (GO:0010411);;	--	--	Predicted protein GN=ARALYDRAFT_664662 OS=Arabidopsis lyrata subsp. lyrata (Lyre-leaved rock-cress) PE=4 SV=1	predicted protein [Arabidopsis lyrata subsp. lyrata]	Arabidopsis lyrata subsp. lyrata predicted protein, mRNA
Isatis_indigotica_674	--	Cellular Component: nucleus (GO:0005634);; Cellular Component: mitochondrion (GO:0005739);; Biological Process: response to chitin (GO:0010200);;	--	--	Predicted protein GN=ARALYDRAFT_667915 OS=Arabidopsis lyrata subsp. lyrata (Lyre-leaved rock-cress) PE=4 SV=1	predicted protein [Arabidopsis lyrata subsp. lyrata]	Arabidopsis thaliana chromosome 2, complete sequence
Isatis_indigotica_675	--	Cellular Component: cytoplasm (GO:0005737);; Biological Process: metal ion transport (GO:0030001);; Molecular Function: metal ion binding (GO:0046872);;	--	--	Putative uncharacterized protein AT4g39700 GN=AT4g39700 OS=Arabidopsis thaliana (Mouse-ear cress) PE=4 SV=1	heavy metal transport/detoxification domain-containing protein [Arabidopsis thaliana]	Arabidopsis thaliana heavy metal transport/detoxification domain-containing protein (AT4G39700) mRNA, complete cds
Isatis_indigotica_676	--	Cellular Component: extracellular region (GO:0005576);; Cellular Component: plasma membrane (GO:0005886);; Biological Process: vacuole organization (GO:0007033);; Cellular Component: plasmodesma (GO:0009506);; Cellular Component: integral to membrane (GO:0016021);; Cellular Component: cytoplasmic membrane-bounded vesicle (GO:0016023);;	--	sp|Q9M028|LMBD2_ARATH LIMR family protein At5g01460 OS=Arabidopsis thaliana GN=At5g01460 PE=2 SV=1	LMBR1 integral membrane family protein GN=ARALYDRAFT_908005 OS=Arabidopsis lyrata subsp. lyrata (Lyre-leaved rock-cress) PE=4 SV=1	LMBR1-like membrane protein [Arabidopsis thaliana]	Arabidopsis thaliana LMBR1-like membrane protein (AT5G01460) mRNA, complete cds
Isatis_indigotica_677	--	Cellular Component: endoplasmic reticulum lumen (GO:0005788);; Biological Process: protein folding (GO:0006457);; Cellular Component: plasmodesma (GO:0009506);; Biological Process: response to high light intensity (GO:0009644);; Biological Process: abscisic acid biosynthetic process (GO:0009688);; Biological Process: pollen tube growth (GO:0009860);; Biological Process: heat acclimation (GO:00102…	--	--	DNAJ heat shock N-terminal domain-containing protein GN=ARALYDRAFT_478205 OS=Arabidopsis lyrata subsp. lyrata (Lyre-leaved rock-cress) PE=4 SV=1	DNAJ heat shock N-terminal domain-containing protein [Arabidopsis lyrata subsp. lyrata]	Arabidopsis lyrata subsp. lyrata DNAJ heat shock N-terminal domain-containing protein, mRNA
Isatis_indigotica_678	[O]	Cellular Component: endoplasmic reticulum lumen (GO:0005788);; Biological Process: protein folding (GO:0006457);; Cellular Component: plasmodesma (GO:0009506);; Biological Process: response to high light intensity (GO:0009644);; Biological Process: abscisic acid biosynthetic process (GO:0009688);; Biological Process: pollen tube growth (GO:0009860);; Biological Process: heat acclimation (GO:00102…	--	sp|Q54IP0|DNJC7_DICDI DnaJ homolog subfamily C member 7 homolog OS=Dictyostelium discoideum GN=dnajc7 PE=1 SV=1	DNAJ heat shock N-terminal domain-containing protein GN=ARALYDRAFT_478205 OS=Arabidopsis lyrata subsp. lyrata (Lyre-leaved rock-cress) PE=4 SV=1	DNAJ heat shock N-terminal domain-containing protein [Arabidopsis lyrata subsp. lyrata]	Arabidopsis lyrata subsp. lyrata DNAJ heat shock N-terminal domain-containing protein, mRNA
Isatis_indigotica_679	--	Cellular Component: cell wall (GO:0005618);; Biological Process: cellular glucan metabolic process (GO:0006073);; Molecular Function: cellulase activity (GO:0008810);; Molecular Function: xyloglucan:xyloglucosyl transferase activity (GO:0016762);; Biological Process: cell wall macromolecule catabolic process (GO:0016998);; Molecular Function: xyloglucan-specific endo-beta-1,4-glucanase activity (…	K08235|0.0|ath:AT3G44990|xyloglucan:xyloglucosyl transferase [EC:2.4.1.207]	sp|P93046|XTH31_ARATH Probable xyloglucan endotransglucosylase/hydrolase protein 31 OS=Arabidopsis thaliana GN=XTH31 PE=2 SV=2	mRNA, clone: RTFL01-27-I05 OS=Thellungiella halophila (Salt cress) PE=2 SV=1	unnamed protein product [Thellungiella halophila]	Thellungiella halophila mRNA, complete cds, clone: RTFL01-27-I05
Isatis_indigotica_680	[RTKL]	Molecular Function: protein serine/threonine kinase activity (GO:0004674);; Molecular Function: protein tyrosine kinase activity (GO:0004713);; Molecular Function: ATP binding (GO:0005524);; Cellular Component: plasma membrane (GO:0005886);; Molecular Function: carbohydrate binding (GO:0030246);; Molecular Function: ubiquitin protein ligase binding (GO:0031625);; Biological Process: protein autop…	--	sp|O64783|Y1137_ARATH G-type lectin S-receptor-like serine/threonine-protein kinase At1g61370 OS=Arabidopsis thaliana GN=At1g61370 PE=3 SV=2	Predicted protein GN=ARALYDRAFT_675246 OS=Arabidopsis lyrata subsp. lyrata (Lyre-leaved rock-cress) PE=4 SV=1	S-locus lectin protein kinase family protein [Arabidopsis thaliana]	Arabidopsis lyrata subsp. lyrata predicted protein, mRNA
Isatis_indigotica_681	--	--	--	--	--	--	Arabidopsis thaliana chromosome 5, complete sequence
Isatis_indigotica_682	--	--	--	--	Putative uncharacterized protein GN=ARALYDRAFT_475185 OS=Arabidopsis lyrata subsp. lyrata (Lyre-leaved rock-cress) PE=4 SV=1	hypothetical protein ARALYDRAFT_475185 [Arabidopsis lyrata subsp. lyrata]	Arabidopsis thaliana chromosome 1, complete sequence
Isatis_indigotica_683	--	Molecular Function: protein serine/threonine kinase activity (GO:0004674);; Molecular Function: protein tyrosine kinase activity (GO:0004713);; Molecular Function: ATP binding (GO:0005524);; Cellular Component: plasma membrane (GO:0005886);; Biological Process: protein phosphorylation (GO:0006468);; Molecular Function: carbohydrate binding (GO:0030246);; Biological Process: recognition of pollen …	--	sp|O64783|Y1137_ARATH G-type lectin S-receptor-like serine/threonine-protein kinase At1g61370 OS=Arabidopsis thaliana GN=At1g61370 PE=3 SV=2	Predicted protein GN=ARALYDRAFT_675246 OS=Arabidopsis lyrata subsp. lyrata (Lyre-leaved rock-cress) PE=4 SV=1	S-locus lectin protein kinase family protein [Arabidopsis thaliana]	Arabidopsis thaliana chromosome 1, complete sequence
Isatis_indigotica_684	--	Biological Process: respiratory burst involved in defense response (GO:0002679);; Molecular Function: protein serine/threonine kinase activity (GO:0004674);; Molecular Function: protein tyrosine kinase activity (GO:0004713);; Molecular Function: ATP binding (GO:0005524);; Cellular Component: plasma membrane (GO:0005886);; Biological Process: response to chitin (GO:0010200);; Molecular Function: c…	--	sp|O64783|Y1137_ARATH G-type lectin S-receptor-like serine/threonine-protein kinase At1g61370 OS=Arabidopsis thaliana GN=At1g61370 PE=3 SV=2	Predicted protein GN=ARALYDRAFT_675246 OS=Arabidopsis lyrata subsp. lyrata (Lyre-leaved rock-cress) PE=4 SV=1	predicted protein [Arabidopsis lyrata subsp. lyrata]	Arabidopsis lyrata subsp. lyrata predicted protein, mRNA
Isatis_indigotica_685	[RTKL]	Molecular Function: protein serine/threonine kinase activity (GO:0004674);; Molecular Function: protein tyrosine kinase activity (GO:0004713);; Molecular Function: ATP binding (GO:0005524);; Cellular Component: plasma membrane (GO:0005886);; Biological Process: protein phosphorylation (GO:0006468);; Molecular Function: carbohydrate binding (GO:0030246);; Biological Process: recognition of pollen …	--	sp|O64783|Y1137_ARATH G-type lectin S-receptor-like serine/threonine-protein kinase At1g61370 OS=Arabidopsis thaliana GN=At1g61370 PE=3 SV=2	Predicted protein GN=ARALYDRAFT_675246 OS=Arabidopsis lyrata subsp. lyrata (Lyre-leaved rock-cress) PE=4 SV=1	predicted protein [Arabidopsis lyrata subsp. lyrata]	Arabidopsis lyrata subsp. lyrata predicted protein, mRNA
Isatis_indigotica_686	--	Biological Process: response to karrikin (GO:0080167);;	--	sp|Q9M8T3|Y2910_ARATH Putative gamma-glutamylcyclotransferase At3g02910 OS=Arabidopsis thaliana GN=At3g02910 PE=2 SV=2	Putative uncharacterized protein GN=ARALYDRAFT_916756 OS=Arabidopsis lyrata subsp. lyrata (Lyre-leaved rock-cress) PE=4 SV=1	hypothetical protein ARALYDRAFT_916756 [Arabidopsis lyrata subsp. lyrata]	Arabidopsis lyrata subsp. lyrata hypothetical protein, mRNA
Isatis_indigotica_687	--	Biological Process: response to karrikin (GO:0080167);;	--	sp|Q9M8T3|Y2910_ARATH Putative gamma-glutamylcyclotransferase At3g02910 OS=Arabidopsis thaliana GN=At3g02910 PE=2 SV=2	Putative uncharacterized protein At5g46720 GN=At5g46720 OS=Arabidopsis thaliana (Mouse-ear cress) PE=2 SV=1	AIG2-like (avirulence induced gene) family protein [Arabidopsis thaliana]	Brassica rapa subsp. pekinensis clone KBrB034P04, complete sequence
Isatis_indigotica_688	--	--	--	--	--	--	Brassica rapa subsp. pekinensis clone KBrB091G04, complete sequence
Isatis_indigotica_689	[T]	Biological Process: inactivation of MAPK activity (GO:0000188);; Molecular Function: protein tyrosine phosphatase activity (GO:0004725);; Molecular Function: calmodulin binding (GO:0005516);; Cellular Component: nucleus (GO:0005634);; Cellular Component: mitochondrion (GO:0005739);; Biological Process: phosphatidylinositol biosynthetic process (GO:0006661);; Molecular Function: protein tyrosine/s…	--	sp|Q84JU4|IBR5_ARATH Protein-tyrosine-phosphatase IBR5 OS=Arabidopsis thaliana GN=IBR5 PE=1 SV=1	Indole-3-butyric acid response 5 GN=IBR5 OS=Arabidopsis lyrata subsp. lyrata (Lyre-leaved rock-cress) PE=4 SV=1	protein-tyrosine-phosphatase IBR5 [Arabidopsis thaliana]	Arabidopsis thaliana protein-tyrosine-phosphatase IBR5 (IBR5) mRNA, complete cds
Isatis_indigotica_690	--	Cellular Component: cytoplasm (GO:0005737);;	--	--	Putative uncharacterized protein GN=ARALYDRAFT_491149 OS=Arabidopsis lyrata subsp. lyrata (Lyre-leaved rock-cress) PE=4 SV=1	hypothetical protein ARALYDRAFT_491149 [Arabidopsis lyrata subsp. lyrata]	Arabidopsis lyrata subsp. lyrata hypothetical protein, mRNA
Isatis_indigotica_691	--	Molecular Function: structural constituent of ribosome (GO:0003735);; Cellular Component: ribosome (GO:0005840);; Biological Process: translation (GO:0006412);;	--	sp|Q6BZG0|SPT5_DEBHA Transcription elongation factor SPT5 OS=Debaryomyces hansenii GN=SPT5 PE=3 SV=2	Uncharacterized protein GN=At1g73850 OS=Arabidopsis thaliana (Mouse-ear cress) PE=4 SV=1	uncharacterized protein [Arabidopsis thaliana]	Arabidopsis thaliana uncharacterized protein (AT1G73850) mRNA, complete cds
Isatis_indigotica_693	--	Molecular Function: structural constituent of ribosome (GO:0003735);; Cellular Component: ribosome (GO:0005840);; Biological Process: translation (GO:0006412);;	--	--	At1g73850 GN=At1g73850 OS=Arabidopsis thaliana (Mouse-ear cress) PE=2 SV=1	At1g73850 [Arabidopsis thaliana]	Arabidopsis thaliana uncharacterized protein (AT1G73850) mRNA, complete cds
Isatis_indigotica_694	--	Biological Process: maltose metabolic process (GO:0000023);; Cellular Component: nucleus (GO:0005634);; Biological Process: cytokinin mediated signaling pathway (GO:0009736);; Biological Process: starch biosynthetic process (GO:0019252);; Biological Process: positive regulation of catalytic activity (GO:0043085);;	--	--	TPX2 (Targeting protein for Xklp2) family protein GN=At2g25480 OS=Arabidopsis thaliana (Mouse-ear cress) PE=2 SV=1	TPX2 (targeting protein for Xklp2) family protein [Arabidopsis thaliana]	Arabidopsis thaliana chromosome 2, complete sequence
Isatis_indigotica_695	--	--	--	--	--	--	Brassica rapa subsp. pekinensis clone KBrB045C17, complete sequence
Isatis_indigotica_697	--	Cellular Component: nucleus (GO:0005634);; Biological Process: DNA repair (GO:0006281);; Biological Process: organelle organization (GO:0006996);; Molecular Function: oxidoreductase activity, acting on single donors with incorporation of molecular oxygen, incorporation of two atoms of oxygen (GO:0016702);; Molecular Function: oxidoreductase activity, acting on paired donors, with incorporation or…	--	--	Oxidoreductase, 2OG-Fe(II) oxygenase-like protein GN=At2g22260 OS=Arabidopsis thaliana (Mouse-ear cress) PE=2 SV=2	oxidoreductase, 2OG-Fe(II) oxygenase-like protein [Arabidopsis thaliana]	Arabidopsis thaliana oxidoreductase, 2OG-Fe(II) oxygenase-like protein (AT2G22260) mRNA, complete cds
Isatis_indigotica_699	--	Molecular Function: organic cyclic compound binding (GO:0097159);;	--	sp|P08770|TRA1_MAIZE Putative AC transposase OS=Zea mays PE=2 SV=2	T1J24.3 protein GN=T1J24.3 OS=Arabidopsis thaliana (Mouse-ear cress) PE=2 SV=1	contains similarity to transposases [Arabidopsis thaliana]	Arabidopsis thaliana chromosome 4, complete sequence
Isatis_indigotica_700	--	--	--	--	5S ribosomal RNA GN=At2g06390 OS=Arabidopsis thaliana (Mouse-ear cress) PE=2 SV=1	5S ribosomal RNA [Arabidopsis thaliana]	Brassica oleracea clone BOT01-16N14, complete sequence
Isatis_indigotica_701	--	--	--	--	--	--	Arabidopsis thaliana chromosome 1, complete sequence
Isatis_indigotica_702	[T]	Molecular Function: protein serine/threonine phosphatase activity (GO:0004722);; Cellular Component: plasma membrane (GO:0005886);; Biological Process: metabolic process (GO:0008152);;	--	sp|O80492|P2C05_ARATH Probable protein phosphatase 2C 5 OS=Arabidopsis thaliana GN=At1g09160 PE=2 SV=1	mRNA, clone: RTFL01-24-B19 OS=Thellungiella halophila (Salt cress) PE=2 SV=1	unnamed protein product [Thellungiella halophila]	Thellungiella halophila mRNA, complete cds, clone: RTFL01-24-B19
Isatis_indigotica_703	[R]	Molecular Function: nucleotide binding (GO:0000166);; Cellular Component: cytoplasm (GO:0005737);; Biological Process: production of ta-siRNAs involved in RNA interference (GO:0010267);; Cellular Component: Cul4-RING ubiquitin ligase complex (GO:0080008);;	K12880|0.0|ath:AT5G56130|THO complex subunit 3	sp|Q8VE80|THOC3_MOUSE THO complex subunit 3 OS=Mus musculus GN=Thoc3 PE=2 SV=1	Transducin family protein GN=ARALYDRAFT_918757 OS=Arabidopsis lyrata subsp. lyrata (Lyre-leaved rock-cress) PE=4 SV=1	transducin family protein [Arabidopsis lyrata subsp. lyrata]	Arabidopsis lyrata subsp. lyrata transducin family protein, mRNA
Isatis_indigotica_705	[M]	Molecular Function: nucleotide binding (GO:0000166);; Molecular Function: UDP-glucose 4-epimerase activity (GO:0003978);; Cellular Component: Golgi stack (GO:0005795);; Cellular Component: cytosol (GO:0005829);; Cellular Component: plasma membrane (GO:0005886);; Biological Process: galactose metabolic process (GO:0006012);; Biological Process: response to stress (GO:0006950);; Biological Process:…	K01784|4e-54|ath:AT4G23920|UDP-glucose 4-epimerase [EC:5.1.3.2]	sp|Q9T0A7|GALE3_ARATH UDP-glucose 4-epimerase 3 OS=Arabidopsis thaliana GN=At4g23920 PE=2 SV=1	UDP-D-glucose/UDP-D-galactose 4-epimerase 2 GN=UGE2 OS=Arabidopsis lyrata subsp. lyrata (Lyre-leaved rock-cress) PE=3 SV=1	UDP-D-glucose/UDP-D-galactose 4-epimerase 2 [Arabidopsis lyrata subsp. lyrata]	Arabidopsis lyrata subsp. lyrata UDP-D-glucose/UDP-D-galactose 4-epimerase 2 (UGE2), mRNA
Isatis_indigotica_706	--	Molecular Function: microtubule motor activity (GO:0003777);; Molecular Function: ATP binding (GO:0005524);; Cellular Component: cytoplasm (GO:0005737);; Cellular Component: microtubule (GO:0005874);; Cellular Component: microtubule associated complex (GO:0005875);; Biological Process: microtubule-based movement (GO:0007018);;	--	--	Putative Kinesin motor protein-related GN=B21F5.3 OS=Brassica oleracea (Wild cabbage) PE=3 SV=1	Putative Kinesin motor protein-related [Brassica oleracea]	Genomic sequence for broccoli [Brassica oleracea L. (Italica group)] BAC clone B21F5, complete sequence
Isatis_indigotica_707	--	Cellular Component: nucleus (GO:0005634);; Cellular Component: cytosol (GO:0005829);;	--	sp|Q8QZZ7|TPRKB_MOUSE TP53RK-binding protein OS=Mus musculus GN=Tprkb PE=2 SV=1	Uncharacterized protein GN=At4g34412 OS=Arabidopsis thaliana (Mouse-ear cress) PE=2 SV=1	uncharacterized protein [Arabidopsis thaliana]	Arabidopsis lyrata subsp. lyrata hypothetical protein, mRNA
Isatis_indigotica_708	--	--	--	sp|P07087|ALPS_TACTR Anti-lipopolysaccharide factor OS=Tachypleus tridentatus PE=1 SV=1	--	--	--
Isatis_indigotica_709	--	--	--	--	--	--	Arabidopsis thaliana chromosome 3, complete sequence
Isatis_indigotica_710	--	Cellular Component: cytosol (GO:0005829);; Biological Process: defense response (GO:0006952);; Biological Process: signal transduction (GO:0007165);; Molecular Function: nucleoside-triphosphatase activity (GO:0017111);; Molecular Function: ADP binding (GO:0043531);;	--	sp|Q7KRY7|LAP4_DROME Protein lap4 OS=Drosophila melanogaster GN=scrib PE=1 SV=1	Predicted protein GN=ARALYDRAFT_676827 OS=Arabidopsis lyrata subsp. lyrata (Lyre-leaved rock-cress) PE=4 SV=1	predicted protein [Arabidopsis lyrata subsp. lyrata]	Arabidopsis lyrata subsp. lyrata predicted protein, mRNA
Isatis_indigotica_711	--	Molecular Function: cytochrome-c oxidase activity (GO:0004129);; Cellular Component: mitochondrion (GO:0005739);; Cellular Component: chloroplast (GO:0009507);; Biological Process: oxidation-reduction process (GO:0055114);;	K02267|8e-72|ath:AT1G32710|cytochrome c oxidase subunit VIb [EC:1.9.3.1]	sp|O94581|COX12_SCHPO Cytochrome c oxidase subunit 6B OS=Schizosaccharomyces pombe GN=cox12 PE=2 SV=2	Predicted protein GN=ARALYDRAFT_681020 OS=Arabidopsis lyrata subsp. lyrata (Lyre-leaved rock-cress) PE=4 SV=1	cytochrome c oxidase subunit VIb [Arabidopsis thaliana]	Arabidopsis lyrata subsp. lyrata predicted protein, mRNA
Isatis_indigotica_712	--	--	--	--	--	--	Brassica rapa subsp. pekinensis clone KBrB045C17, complete sequence
Isatis_indigotica_713	--	--	--	--	--	--	Arabidopsis thaliana chromosome 5, complete sequence
Isatis_indigotica_714	--	Cellular Component: nucleus (GO:0005634);; Cellular Component: plastid (GO:0009536);;	--	--	Putative uncharacterized protein GN=ARALYDRAFT_487736 OS=Arabidopsis lyrata subsp. lyrata (Lyre-leaved rock-cress) PE=4 SV=1	hypothetical protein ARALYDRAFT_487736 [Arabidopsis lyrata subsp. lyrata]	Arabidopsis thaliana chromosome 5, complete sequence
Isatis_indigotica_716	--	Molecular Function: sequence-specific DNA binding transcription factor activity (GO:0003700);; Cellular Component: nucleus (GO:0005634);; Biological Process: regulation of transcription, DNA-dependent (GO:0006355);; Biological Process: jasmonic acid mediated signaling pathway (GO:0009867);; Biological Process: defense response to bacterium (GO:0042742);; Molecular Function: sequence-specific DNA …	--	sp|Q93WU9|WRK51_ARATH Probable WRKY transcription factor 51 OS=Arabidopsis thaliana GN=WRKY51 PE=2 SV=1	WRKY DNA-binding protein 51 GN=WRKY51 OS=Arabidopsis lyrata subsp. lyrata (Lyre-leaved rock-cress) PE=4 SV=1	WRKY DNA-binding protein 51 [Arabidopsis lyrata subsp. lyrata]	Arabidopsis lyrata subsp. lyrata WRKY DNA-binding protein 51 (WRKY51), mRNA
Isatis_indigotica_717	--	Cellular Component: cytoplasmic membrane-bounded vesicle (GO:0016023);;	--	--	Putative uncharacterized protein GN=ARALYDRAFT_487673 OS=Arabidopsis lyrata subsp. lyrata (Lyre-leaved rock-cress) PE=4 SV=1	hypothetical protein ARALYDRAFT_487673 [Arabidopsis lyrata subsp. lyrata]	Arabidopsis lyrata subsp. lyrata hypothetical protein, mRNA
Isatis_indigotica_718	--	Cellular Component: nucleus (GO:0005634);; Biological Process: phosphate ion transport (GO:0006817);; Biological Process: galactolipid biosynthetic process (GO:0019375);; Biological Process: negative regulation of transcription, DNA-dependent (GO:0045892);; Biological Process: cellular response to cold (GO:0070417);; Biological Process: positive regulation of cellular response to phosphate starva…	--	sp|Q5PP62|SPX3_ARATH SPX domain-containing protein 3 OS=Arabidopsis thaliana GN=SPX3 PE=2 SV=1	Phosphorus starvation-induced protein GN=SPX3 OS=Brassica campestris (Field mustard) PE=2 SV=1	SPX domain-harboring protein 3.1 [Brassica napus]	Brassica rapa phosphorus starvation-induced protein (SPX3) mRNA, complete cds
Isatis_indigotica_719	--	Cellular Component: cytoplasm (GO:0005737);; Molecular Function: transferase activity, transferring acyl groups other than amino-acyl groups (GO:0016747);; Biological Process: response to karrikin (GO:0080167);;	--	sp|Q9SND9|Y3028_ARATH Uncharacterized acetyltransferase At3g50280 OS=Arabidopsis thaliana GN=At3g50280 PE=1 SV=1	Transferase family protein GN=ARALYDRAFT_903260 OS=Arabidopsis lyrata subsp. lyrata (Lyre-leaved rock-cress) PE=4 SV=1	transferase family protein [Arabidopsis lyrata subsp. lyrata]	Brassica rapa subsp. pekinensis clone KBrS005G02, complete sequence
Isatis_indigotica_720	--	Cellular Component: nucleus (GO:0005634);; Biological Process: photomorphogenesis (GO:0009640);; Biological Process: embryo development ending in seed dormancy (GO:0009793);; Biological Process: seed germination (GO:0009845);; Biological Process: regulation of flower development (GO:0009909);; Biological Process: meristem structural organization (GO:0009933);; Biological Process: seed dormancy pr…	--	--	Uncharacterized protein GN=At3g20490 OS=Arabidopsis thaliana (Mouse-ear cress) PE=4 SV=1	uncharacterized protein [Arabidopsis thaliana]	Arabidopsis lyrata subsp. lyrata predicted protein, mRNA
Isatis_indigotica_721	--	--	--	--	--	--	Arabidopsis thaliana chromosome 1, complete sequence
Isatis_indigotica_722	--	Cellular Component: mitochondrion (GO:0005739);; Biological Process: RNA splicing (GO:0008380);;	--	sp|Q9S7R4|PP125_ARATH Pentatricopeptide repeat-containing protein At1g74900, mitochondrial OS=Arabidopsis thaliana GN=OTP43 PE=2 SV=1	Putative uncharacterized protein At1g74900 (Fragment) GN=At1g74900 OS=Arabidopsis thaliana (Mouse-ear cress) PE=2 SV=1	hypothetical protein [Arabidopsis thaliana]	Arabidopsis thaliana chromosome 1, complete sequence
Isatis_indigotica_723	--	Molecular Function: 1-phosphatidylinositol-3-phosphate 5-kinase activity (GO:0000285);; Biological Process: double-strand break repair via homologous recombination (GO:0000724);; Molecular Function: protein serine/threonine kinase activity (GO:0004674);; Molecular Function: ATP binding (GO:0005524);; Cellular Component: nucleus (GO:0005634);; Biological Process: chromatin organization (GO:0006325…	K04728|1e-117|ath:AT3G48190|ataxia telangectasia mutated family protein [EC:2.7.11.1]	sp|Q9M3G7|ATM_ARATH Serine/threonine-protein kinase ATM OS=Arabidopsis thaliana GN=ATM PE=2 SV=1	Putative uncharacterized protein GN=ARALYDRAFT_323420 OS=Arabidopsis lyrata subsp. lyrata (Lyre-leaved rock-cress) PE=4 SV=1	hypothetical protein ARALYDRAFT_323420 [Arabidopsis lyrata subsp. lyrata]	Arabidopsis lyrata subsp. lyrata hypothetical protein, mRNA
Isatis_indigotica_724	--	Molecular Function: 1-phosphatidylinositol-3-phosphate 5-kinase activity (GO:0000285);; Biological Process: double-strand break repair via homologous recombination (GO:0000724);; Molecular Function: protein serine/threonine kinase activity (GO:0004674);; Molecular Function: ATP binding (GO:0005524);; Cellular Component: nucleus (GO:0005634);; Biological Process: chromatin organization (GO:0006325…	K04728|2e-57|ath:AT3G48190|ataxia telangectasia mutated family protein [EC:2.7.11.1]	sp|Q9M3G7|ATM_ARATH Serine/threonine-protein kinase ATM OS=Arabidopsis thaliana GN=ATM PE=2 SV=1	Putative uncharacterized protein GN=ARALYDRAFT_323420 OS=Arabidopsis lyrata subsp. lyrata (Lyre-leaved rock-cress) PE=4 SV=1	hypothetical protein ARALYDRAFT_323420 [Arabidopsis lyrata subsp. lyrata]	Arabidopsis lyrata subsp. lyrata hypothetical protein, mRNA
Isatis_indigotica_725	--	Cellular Component: chloroplast (GO:0009507);;	--	sp|Q5UNY4|YL728_MIMIV Uncharacterized protein L728 OS=Acanthamoeba polyphaga mimivirus GN=MIMI_L728 PE=4 SV=1	Putative uncharacterized protein GN=ARALYDRAFT_917317 OS=Arabidopsis lyrata subsp. lyrata (Lyre-leaved rock-cress) PE=4 SV=1	hypothetical protein ARALYDRAFT_917317 [Arabidopsis lyrata subsp. lyrata]	Brassica rapa subsp. pekinensis clone KBrH013D23, complete sequence
Isatis_indigotica_727	[R]	Molecular Function: iron ion binding (GO:0005506);; Cellular Component: cytoplasm (GO:0005737);; Biological Process: systemic acquired resistance (GO:0009627);; Biological Process: salicylic acid biosynthetic process (GO:0009697);; Molecular Function: oxidoreductase activity, acting on paired donors, with incorporation or reduction of molecular oxygen, 2-oxoglutarate as one donor, and incorporati…	--	sp|Q05965|FL3H_MATIN Naringenin,2-oxoglutarate 3-dioxygenase (Fragment) OS=Matthiola incana GN=FHT PE=2 SV=1	Oxidoreductase GN=ARALYDRAFT_352125 OS=Arabidopsis lyrata subsp. lyrata (Lyre-leaved rock-cress) PE=3 SV=1	oxidoreductase [Arabidopsis lyrata subsp. lyrata]	Arabidopsis lyrata subsp. lyrata oxidoreductase, mRNA
Isatis_indigotica_728	--	Cellular Component: vacuolar proton-transporting V-type ATPase, V0 domain (GO:0000220);; Biological Process: cell morphogenesis (GO:0000902);; Cellular Component: mitochondrion (GO:0005739);; Cellular Component: Golgi apparatus (GO:0005794);; Cellular Component: plasma membrane (GO:0005886);; Biological Process: calcium ion transport (GO:0006816);; Biological Process: Golgi organization (GO:00070…	K02154|4e-10|ath:AT4G39080|V-type H+-transporting ATPase subunit I [EC:3.6.3.14]	--	V-type H+-transporting ATPase subunit I GN=VHA-A3 OS=Arabidopsis thaliana (Mouse-ear cress) PE=2 SV=1	V-type H+-transporting ATPase subunit I [Arabidopsis thaliana]	Brassica rapa subsp. pekinensis clone KBrB091M07, complete sequence
Isatis_indigotica_729	[L]	Cellular Component: cytoplasm (GO:0005737);; Biological Process: methylation-dependent chromatin silencing (GO:0006346);; Biological Process: cell-cell signaling (GO:0007267);; Biological Process: virus induced gene silencing (GO:0009616);; Biological Process: vegetative phase change (GO:0010050);; Biological Process: production of ta-siRNAs involved in RNA interference (GO:0010267);; Biological …	--	sp|O67124|RAD50_AQUAE Probable DNA double-strand break repair rad50 ATPase OS=Aquifex aeolicus GN=rad50 PE=3 SV=1	At3g12550-like protein OS=Boechera drummondii (Drummond's rockcress) PE=4 SV=1	At3g12550-like protein [Boechera stricta]	Arabidopsis lyrata subsp. lyrata hypothetical protein, mRNA
Isatis_indigotica_730	--	Cellular Component: cytoplasm (GO:0005737);; Biological Process: methylation-dependent chromatin silencing (GO:0006346);; Biological Process: cell-cell signaling (GO:0007267);; Biological Process: virus induced gene silencing (GO:0009616);; Biological Process: vegetative phase change (GO:0010050);; Biological Process: production of ta-siRNAs involved in RNA interference (GO:0010267);; Biological …	--	--	Putative uncharacterized protein T2E22.14 GN=T2E22.14 OS=Arabidopsis thaliana (Mouse-ear cress) PE=4 SV=1	unknown protein; 49125-46422 [Arabidopsis thaliana]	Brassica rapa subsp. pekinensis clone KBrB039A19, complete sequence
Isatis_indigotica_731	--	Cellular Component: mitochondrion (GO:0005739);;	--	--	TRX domain-containing protein GN=At1g48070 OS=Arabidopsis thaliana (Mouse-ear cress) PE=2 SV=1	TRX domain-containing protein [Arabidopsis thaliana]	Arabidopsis thaliana chromosome 1, complete sequence
Isatis_indigotica_732	[RTKL]	Biological Process: maltose metabolic process (GO:0000023);; Biological Process: MAPK cascade (GO:0000165);; Biological Process: response to molecule of bacterial origin (GO:0002237);; Biological Process: regulation of response to biotic stimulus (GO:0002831);; Molecular Function: protein serine/threonine kinase activity (GO:0004674);; Molecular Function: protein tyrosine kinase activity (GO:0004…	--	sp|Q3ECH2|Y1670_ARATH Probable receptor-like protein kinase At1g67000 OS=Arabidopsis thaliana GN=At1g67000 PE=2 SV=2	Putative uncharacterized protein GN=ARALYDRAFT_894402 OS=Arabidopsis lyrata subsp. lyrata (Lyre-leaved rock-cress) PE=3 SV=1	hypothetical protein ARALYDRAFT_894402 [Arabidopsis lyrata subsp. lyrata]	Arabidopsis thaliana chromosome 1, complete sequence
Isatis_indigotica_733	--	--	--	--	--	--	Brassica rapa subsp. pekinensis clone KBrB018D16, complete sequence
Isatis_indigotica_734	[G]	Molecular Function: galactokinase activity (GO:0004335);; Molecular Function: ATP binding (GO:0005524);; Cellular Component: cytosol (GO:0005829);; Biological Process: galactose metabolic process (GO:0006012);; Biological Process: D-galacturonate metabolic process (GO:0046396);; Biological Process: carbohydrate phosphorylation (GO:0046835);; Molecular Function: galacturonokinase activity (GO:0047…	K00849|0.0|ath:AT3G10700|galactokinase [EC:2.7.1.6]	sp|Q896X8|GAL1_CLOTE Galactokinase OS=Clostridium tetani GN=galK PE=3 SV=1	GHMP kinase family protein GN=ARALYDRAFT_478404 OS=Arabidopsis lyrata subsp. lyrata (Lyre-leaved rock-cress) PE=3 SV=1	GHMP kinase family protein [Arabidopsis lyrata subsp. lyrata]	Arabidopsis lyrata subsp. lyrata GHMP kinase family protein, mRNA
Isatis_indigotica_737	--	Molecular Function: protein serine/threonine kinase activity (GO:0004674);; Molecular Function: protein tyrosine kinase activity (GO:0004713);; Molecular Function: ATP binding (GO:0005524);; Cellular Component: plasma membrane (GO:0005886);; Biological Process: protein phosphorylation (GO:0006468);; Biological Process: drug transmembrane transport (GO:0006855);; Molecular Function: phosphoric die…	--	--	RSH3 OS=Arabidopsis thaliana (Mouse-ear cress) PE=2 SV=1	RSH3 [Arabidopsis thaliana]	Arabidopsis lyrata subsp. lyrata hypothetical protein, mRNA
Isatis_indigotica_739	[H]	Biological Process: sulfur amino acid metabolic process (GO:0000096);; Molecular Function: ribonuclease activity (GO:0004540);; Cellular Component: mitochondrion (GO:0005739);; Biological Process: pentose-phosphate shunt (GO:0006098);; Biological Process: rRNA processing (GO:0006364);; Biological Process: glycine catabolic process (GO:0006546);; Biological Process: unsaturated fatty acid biosynth…	K03801|1e-151|ath:AT1G04640|lipoyl(octanoyl) transferase [EC:2.3.1.181]	sp|Q9SXP7|LIPB_ARATH Octanoyltransferase OS=Arabidopsis thaliana GN=LIP2 PE=1 SV=1	Putative uncharacterized protein GN=ARALYDRAFT_311551 OS=Arabidopsis lyrata subsp. lyrata (Lyre-leaved rock-cress) PE=3 SV=1	hypothetical protein ARALYDRAFT_311551 [Arabidopsis lyrata subsp. lyrata]	Arabidopsis lyrata subsp. lyrata hypothetical protein, mRNA
Isatis_indigotica_740	--	Cellular Component: nucleus (GO:0005634);;	--	sp|Q75JC9|Y8484_DICDI Uncharacterized protein DDB_G0271670 OS=Dictyostelium discoideum GN=DDB_G0271670 PE=4 SV=1	Uncharacterized protein GN=At5g61040 OS=Arabidopsis thaliana (Mouse-ear cress) PE=4 SV=1	uncharacterized protein [Arabidopsis thaliana]	Arabidopsis lyrata subsp. lyrata hypothetical protein, mRNA
Isatis_indigotica_741	--	--	--	--	--	--	Arabidopsis thaliana chromosome 4, complete sequence
Isatis_indigotica_742	--	Molecular Function: cation binding (GO:0043169);;	--	--	Zinc knuckle containing protein GN=25.t00012 OS=Brassica oleracea (Wild cabbage) PE=4 SV=1	Zinc knuckle containing protein [Brassica oleracea]	Brassica rapa subsp. pekinensis clone KBrH010J09, complete sequence
Isatis_indigotica_744	--	Biological Process: G2 phase of mitotic cell cycle (GO:0000085);; Cellular Component: mitochondrial matrix (GO:0005759);; Biological Process: protein targeting to mitochondrion (GO:0006626);; Biological Process: pyrimidine ribonucleotide biosynthetic process (GO:0009220);; Biological Process: embryo sac egg cell differentiation (GO:0009560);; Biological Process: photomorphogenesis (GO:0009640);; …	--	sp|Q8W487|YB95_ARATH Uncharacterized protein At2g39795, mitochondrial OS=Arabidopsis thaliana GN=At2g39795 PE=1 SV=1	Putative uncharacterized protein At3g55605 GN=At3g55605 OS=Arabidopsis thaliana (Mouse-ear cress) PE=2 SV=1	Mitochondrial glycoprotein family protein [Arabidopsis thaliana]	Arabidopsis thaliana mRNA for hypothetical protein, complete cds, clone: RAFL14-36-C13
Isatis_indigotica_747	--	Cellular Component: SAGA-type complex (GO:0070461);;	--	--	Putative uncharacterized protein GN=ARALYDRAFT_491290 OS=Arabidopsis lyrata subsp. lyrata (Lyre-leaved rock-cress) PE=4 SV=1	hypothetical protein ARALYDRAFT_491290 [Arabidopsis lyrata subsp. lyrata]	Arabidopsis lyrata subsp. lyrata hypothetical protein, mRNA
Isatis_indigotica_748	--	--	--	--	Putative uncharacterized protein AT4g08220 GN=AT4g08220 OS=Arabidopsis thaliana (Mouse-ear cress) PE=2 SV=1	putative protein [Arabidopsis thaliana]	--
Isatis_indigotica_749	--	--	--	--	Putative uncharacterized protein GN=ARALYDRAFT_312926 OS=Arabidopsis lyrata subsp. lyrata (Lyre-leaved rock-cress) PE=4 SV=1	hypothetical protein ARALYDRAFT_312926 [Arabidopsis lyrata subsp. lyrata]	--
Isatis_indigotica_751	--	--	--	--	Putative uncharacterized protein F20D21.25 GN=F20D21.25 OS=Arabidopsis thaliana (Mouse-ear cress) PE=4 SV=1	Hypothetical protein [Arabidopsis thaliana]	--
Isatis_indigotica_752	--	Cellular Component: mitochondrion (GO:0005739);; Biological Process: cellular response to phosphate starvation (GO:0016036);; Biological Process: galactolipid biosynthetic process (GO:0019375);; Biological Process: negative regulation of transcription, DNA-dependent (GO:0045892);;	--	--	Putative uncharacterized protein OS=Arabidopsis thaliana (Mouse-ear cress) PE=2 SV=1	unknown [Arabidopsis thaliana]	Arabidopsis lyrata subsp. lyrata hypothetical protein, mRNA
Isatis_indigotica_753	--	--	--	--	--	--	Arabidopsis thaliana chromosome 3, complete sequence
Isatis_indigotica_755	[IQR]	Molecular Function: nucleotide binding (GO:0000166);; Cellular Component: nucleus (GO:0005634);; Molecular Function: protochlorophyllide reductase activity (GO:0016630);; Biological Process: oxidation-reduction process (GO:0055114);;	--	sp|Q9HBH5|RDH14_HUMAN Retinol dehydrogenase 14 OS=Homo sapiens GN=RDH14 PE=1 SV=1	Rossmann-fold NAD(P)-binding domain-containing protein GN=At5g50130 OS=Arabidopsis thaliana (Mouse-ear cress) PE=2 SV=1	Rossmann-fold NAD(P)-binding domain-containing protein [Arabidopsis thaliana]	Arabidopsis thaliana Rossmann-fold NAD(P)-binding domain-containing protein (AT5G50130) mRNA, complete cds
Isatis_indigotica_756	--	Molecular Function: nucleotide binding (GO:0000166);; Cellular Component: cytoplasmic mRNA processing body (GO:0000932);; Molecular Function: RNA binding (GO:0003723);; Cellular Component: nucleus (GO:0005634);; Biological Process: regulation of translation (GO:0006417);; Biological Process: pollen germination (GO:0009846);; Molecular Function: oxidoreductase activity (GO:0016491);; Biological Pr…	--	sp|Q9FGL9|PTBP2_ARATH Polypyrimidine tract-binding protein homolog 2 OS=Arabidopsis thaliana GN=At5g53180 PE=2 SV=1	Putative uncharacterized protein GN=ARALYDRAFT_495390 OS=Arabidopsis lyrata subsp. lyrata (Lyre-leaved rock-cress) PE=4 SV=1	polypyrimidine tract-binding protein 2 [Arabidopsis thaliana]	Arabidopsis thaliana polypyrimidine tract-binding protein 2 (PTB2) mRNA, complete cds
Isatis_indigotica_757	--	Molecular Function: amine transmembrane transporter activity (GO:0005275);; Cellular Component: plasma membrane (GO:0005886);; Biological Process: glucose catabolic process (GO:0006007);; Biological Process: amino acid transport (GO:0006865);; Biological Process: response to ozone (GO:0010193);; Molecular Function: amino acid transmembrane transporter activity (GO:0015171);; Cellular Component: i…	--	sp|Q495N2|S36A3_HUMAN Proton-coupled amino acid transporter 3 OS=Homo sapiens GN=SLC36A3 PE=1 SV=2	Amino acid transporter family protein GN=ARALYDRAFT_483287 OS=Arabidopsis lyrata subsp. lyrata (Lyre-leaved rock-cress) PE=4 SV=1	amino acid transporter family protein [Arabidopsis lyrata subsp. lyrata]	Arabidopsis lyrata subsp. lyrata amino acid transporter family protein, mRNA
Isatis_indigotica_758	--	Cellular Component: nucleus (GO:0005634);; Cellular Component: chloroplast (GO:0009507);;	--	--	Putative uncharacterized protein GN=ARALYDRAFT_887855 OS=Arabidopsis lyrata subsp. lyrata (Lyre-leaved rock-cress) PE=4 SV=1	hypothetical protein ARALYDRAFT_887855 [Arabidopsis lyrata subsp. lyrata]	Arabidopsis thaliana uncharacterized protein (AT1G06510) mRNA, complete cds
Isatis_indigotica_759	--	--	--	--	--	--	Brassica rapa subsp. pekinensis clone KBrB037A01, complete sequence
Isatis_indigotica_761	--	--	--	--	--	--	Arabidopsis thaliana chromosome 5, complete sequence
Isatis_indigotica_762	--	Molecular Function: DNA binding (GO:0003677);; Molecular Function: ATP-dependent DNA helicase activity (GO:0004003);; Molecular Function: ATP binding (GO:0005524);; Cellular Component: nucleus (GO:0005634);; Cellular Component: mitochondrion (GO:0005739);; Biological Process: DNA-dependent DNA replication (GO:0006261);;	--	--	Putative uncharacterized protein GN=ARALYDRAFT_889526 OS=Arabidopsis lyrata subsp. lyrata (Lyre-leaved rock-cress) PE=4 SV=1	hypothetical protein ARALYDRAFT_889526 [Arabidopsis lyrata subsp. lyrata]	Arabidopsis lyrata subsp. lyrata hypothetical protein, mRNA
Isatis_indigotica_763	--	Cellular Component: extracellular region (GO:0005576);; Cellular Component: vacuolar membrane (GO:0005774);; Cellular Component: plasma membrane (GO:0005886);; Biological Process: carbohydrate metabolic process (GO:0005975);; Molecular Function: lyase activity (GO:0016829);; Molecular Function: carbohydrate binding (GO:0030246);;	--	--	Rhamnogalacturonate lyase family protein GN=AT4G24430 OS=Arabidopsis thaliana (Mouse-ear cress) PE=2 SV=1	Rhamnogalacturonate lyase family protein [Arabidopsis thaliana]	Arabidopsis lyrata subsp. lyrata hypothetical protein, mRNA
Isatis_indigotica_764	--	Cellular Component: extracellular region (GO:0005576);; Cellular Component: vacuolar membrane (GO:0005774);; Cellular Component: plasma membrane (GO:0005886);; Biological Process: carbohydrate metabolic process (GO:0005975);; Molecular Function: lyase activity (GO:0016829);; Molecular Function: carbohydrate binding (GO:0030246);;	--	sp|Q8RJP2|RHIE_DICD3 Rhamnogalacturonate lyase OS=Dickeya dadantii (strain 3937) GN=rhiE PE=1 SV=1	AT4g24430/T22A6_260 OS=Arabidopsis thaliana (Mouse-ear cress) PE=2 SV=1	AT4g24430/T22A6_260 [Arabidopsis thaliana]	Arabidopsis lyrata subsp. lyrata hypothetical protein, mRNA
Isatis_indigotica_767	--	--	--	sp|Q06704|IMH1_YEAST Golgin IMH1 OS=Saccharomyces cerevisiae GN=IMH1 PE=1 SV=1	--	hypothetical protein CHGG_05305 [Chaetomium globosum CBS 148.51]	--
Isatis_indigotica_769	--	--	--	--	--	--	Thellungiella parvula phosphatase, cyclin J18, clathrin assembly protein-related protein, BPC1, SGR5/ATIDD15, leucine-rich receptor kinase, endomemebrane protein 70, salt overly sensitive 1, glutamate decarboxylae 4, oligopeptide transport protein, peptide transporter, and NADH-ubiquinone oxidoreductase B18 genes, complete cds; and unknown genes
Isatis_indigotica_771	[R]	Biological Process: transition metal ion transport (GO:0000041);; Cellular Component: cytosol (GO:0005829);; Biological Process: nucleotide biosynthetic process (GO:0009165);; Biological Process: flavonoid biosynthetic process (GO:0009813);; Biological Process: response to nitrate (GO:0010167);; Biological Process: regulation of anion channel activity (GO:0010359);; Biological Process: nitrate tr…	--	sp|Q39224|SRG1_ARATH Protein SRG1 OS=Arabidopsis thaliana GN=SRG1 PE=2 SV=1	Putative uncharacterized protein GN=ARALYDRAFT_488949 OS=Arabidopsis lyrata subsp. lyrata (Lyre-leaved rock-cress) PE=3 SV=1	hypothetical protein ARALYDRAFT_488949 [Arabidopsis lyrata subsp. lyrata]	Arabidopsis lyrata subsp. lyrata hypothetical protein, mRNA
Isatis_indigotica_772	--	Molecular Function: DNA binding (GO:0003677);; Molecular Function: chromatin binding (GO:0003682);; Molecular Function: sequence-specific DNA binding transcription factor activity (GO:0003700);; Molecular Function: calmodulin binding (GO:0005516);; Cellular Component: nucleus (GO:0005634);; Biological Process: response to cold (GO:0009409);; Biological Process: response to water deprivation (GO:0…	K09422|1e-102|ath:AT2G47190|myb proto-oncogene protein, plant	--	MYB transcription factor Atmyb2 GN=Atmyb2 OS=Arabidopsis thaliana (Mouse-ear cress) PE=4 SV=1	myb domain protein 2 [Arabidopsis thaliana]	Arabidopsis lyrata subsp. lyrata MYB transcription factor Atmyb2, mRNA
Isatis_indigotica_773	[KAD]	Molecular Function: DNA binding (GO:0003677);; Molecular Function: chromatin binding (GO:0003682);; Molecular Function: sequence-specific DNA binding transcription factor activity (GO:0003700);; Molecular Function: calmodulin binding (GO:0005516);; Cellular Component: nucleus (GO:0005634);; Biological Process: response to cold (GO:0009409);; Biological Process: response to water deprivation (GO:0…	K09422|8e-80|ath:AT2G47190|myb proto-oncogene protein, plant	sp|P81396|MYB40_ANTMA Myb-related protein 340 OS=Antirrhinum majus GN=MYB340 PE=2 SV=1	MYB transcription factor Atmyb2 (Fragment) GN=Atmyb2 OS=Arabis gemmifera PE=4 SV=1	MYB transcription factor Atmyb2 [Arabidopsis halleri subsp. gemmifera]	Arabidopsis lyrata subsp. lyrata MYB transcription factor Atmyb2, mRNA
Isatis_indigotica_774	--	Molecular Function: nucleotide binding (GO:0000166);;	--	--	Nucleotide binding protein GN=ARALYDRAFT_482705 OS=Arabidopsis lyrata subsp. lyrata (Lyre-leaved rock-cress) PE=4 SV=1	nucleotide binding protein [Arabidopsis lyrata subsp. lyrata]	Arabidopsis thaliana transducin/WD-40 repeat-containing protein (AT2G37160) mRNA, complete cds
Isatis_indigotica_775	[R]	Molecular Function: nucleotide binding (GO:0000166);; Biological Process: protein N-linked glycosylation (GO:0006487);; Cellular Component: chloroplast (GO:0009507);; Biological Process: hormone-mediated signaling pathway (GO:0009755);; Biological Process: sugar mediated signaling pathway (GO:0010182);; Biological Process: negative regulation of response to stimulus (GO:0048585);; Biological Proc…	--	sp|A2QVV2|CREC_ASPNC Probable catabolite repression protein creC OS=Aspergillus niger (strain CBS 513.88 / FGSC A1513) GN=creC PE=3 SV=1	Transducin/WD-40 repeat-containing protein GN=At2g37160 OS=Arabidopsis thaliana (Mouse-ear cress) PE=4 SV=1	transducin/WD-40 repeat-containing protein [Arabidopsis thaliana]	Arabidopsis thaliana transducin/WD-40 repeat-containing protein (AT2G37160) mRNA, complete cds
Isatis_indigotica_776	--	--	--	--	--	--	Arabidopsis thaliana chromosome 3, complete sequence
Isatis_indigotica_777	--	--	--	--	--	--	Thellungiella parvula phosphatase, cyclin J18, clathrin assembly protein-related protein, BPC1, SGR5/ATIDD15, leucine-rich receptor kinase, endomemebrane protein 70, salt overly sensitive 1, glutamate decarboxylae 4, oligopeptide transport protein, peptide transporter, and NADH-ubiquinone oxidoreductase B18 genes, complete cds; and unknown genes
Isatis_indigotica_779	[S]	Cellular Component: plasma membrane (GO:0005886);; Biological Process: signal transduction (GO:0007165);; Biological Process: determination of bilateral symmetry (GO:0009855);; Biological Process: regulation of flower development (GO:0009909);; Biological Process: leaf morphogenesis (GO:0009965);; Biological Process: meristem initiation (GO:0010014);; Biological Process: meristem maintenance (GO:…	--	sp|O80809|CLV2_ARATH Leucine-rich repeat receptor-like protein CLAVATA2 OS=Arabidopsis thaliana GN=CLV2 PE=1 SV=1	Putative uncharacterized protein GN=ARALYDRAFT_475632 OS=Arabidopsis lyrata subsp. lyrata (Lyre-leaved rock-cress) PE=4 SV=1	hypothetical protein ARALYDRAFT_475632 [Arabidopsis lyrata subsp. lyrata]	Brassica rapa subsp. pekinensis clone KBrB070J11, complete sequence
Isatis_indigotica_780	--	--	--	--	--	--	Arabidopsis thaliana chromosome 2, complete sequence
Isatis_indigotica_781	--	--	--	--	--	--	Arabidopsis thaliana chromosome 1, complete sequence
Isatis_indigotica_782	--	--	--	--	--	--	Arabidopsis lyrata subsp. lyrata hypothetical protein, mRNA
Isatis_indigotica_783	--	--	--	--	--	--	Arabidopsis thaliana chromosome 4, complete sequence
Isatis_indigotica_784	--	Biological Process: MAPK cascade (GO:0000165);; Cellular Component: extracellular region (GO:0005576);; Cellular Component: plasma membrane (GO:0005886);; Biological Process: regulation of transcription, DNA-dependent (GO:0006355);; Biological Process: protein targeting to membrane (GO:0006612);; Biological Process: response to bacterium (GO:0009617);; Biological Process: systemic acquired resist…	--	sp|Q9C9H7|RLP12_ARATH Receptor-like protein 12 OS=Arabidopsis thaliana GN=RLP12 PE=2 SV=1	Putative uncharacterized protein GN=ARALYDRAFT_493970 OS=Arabidopsis lyrata subsp. lyrata (Lyre-leaved rock-cress) PE=4 SV=1	hypothetical protein ARALYDRAFT_493970 [Arabidopsis lyrata subsp. lyrata]	Arabidopsis lyrata subsp. lyrata hypothetical protein, mRNA
Isatis_indigotica_785	[R]	Molecular Function: nucleotide binding (GO:0000166);; Molecular Function: protein binding (GO:0005515);; Cellular Component: nucleus (GO:0005634);; Biological Process: regulation of transcription, DNA-dependent (GO:0006355);; Biological Process: negative regulation of gene expression, epigenetic (GO:0045814);;	K11293|0.0|ath:AT3G44530|protein HIRA/HIR1	sp|Q9LXN4|HIRA_ARATH Protein HIRA OS=Arabidopsis thaliana GN=HIRA PE=1 SV=1	Protein HIRA/HIR1 GN=HIRA OS=Arabidopsis thaliana (Mouse-ear cress) PE=4 SV=1	RecName: Full=Protein HIRA; AltName: Full=Histone regulator protein	Arabidopsis lyrata subsp. lyrata predicted protein, mRNA
Isatis_indigotica_786	--	--	--	--	--	--	Arabidopsis thaliana chromosome 1, complete sequence
Isatis_indigotica_787	[TZDR]	Molecular Function: calmodulin-dependent protein kinase activity (GO:0004683);; Molecular Function: protein tyrosine kinase activity (GO:0004713);; Molecular Function: calcium ion binding (GO:0005509);; Molecular Function: ATP binding (GO:0005524);; Cellular Component: nucleus (GO:0005634);; Cellular Component: cytoplasm (GO:0005737);; Cellular Component: plasma membrane (GO:0005886);; Biological…	--	sp|Q8RWL2|CDPKT_ARATH Calcium-dependent protein kinase 29 OS=Arabidopsis thaliana GN=CPK29 PE=2 SV=2	Calcium-dependent protein kinase 29 GN=CPK29 OS=Arabidopsis thaliana (Mouse-ear cress) PE=4 SV=1	calcium-dependent protein kinase 29 [Arabidopsis thaliana]	Arabidopsis thaliana calcium-dependent protein kinase 29 (CPK29) mRNA, complete cds
Isatis_indigotica_788	[RTKL]	Biological Process: pseudouridine synthesis (GO:0001522);; Molecular Function: RNA binding (GO:0003723);; Molecular Function: calmodulin-dependent protein kinase activity (GO:0004683);; Molecular Function: protein tyrosine kinase activity (GO:0004713);; Molecular Function: calcium ion binding (GO:0005509);; Molecular Function: ATP binding (GO:0005524);; Cellular Component: nucleus (GO:0005634);; …	K13412|2e-94|rcu:RCOM_1599390|calcium-dependent protein kinase [EC:2.7.11.1]	sp|Q8RWL2|CDPKT_ARATH Calcium-dependent protein kinase 29 OS=Arabidopsis thaliana GN=CPK29 PE=2 SV=2	Calcium-dependent protein kinase 29 GN=CPK29 OS=Arabidopsis thaliana (Mouse-ear cress) PE=4 SV=1	calcium-dependent protein kinase 29 [Arabidopsis thaliana]	Arabidopsis lyrata subsp. lyrata T4O12.25, mRNA
Isatis_indigotica_789	[RTKL]	Biological Process: pseudouridine synthesis (GO:0001522);; Molecular Function: RNA binding (GO:0003723);; Molecular Function: calmodulin-dependent protein kinase activity (GO:0004683);; Molecular Function: protein tyrosine kinase activity (GO:0004713);; Molecular Function: calcium ion binding (GO:0005509);; Molecular Function: ATP binding (GO:0005524);; Cellular Component: nucleus (GO:0005634);; …	--	sp|Q8RWL2|CDPKT_ARATH Calcium-dependent protein kinase 29 OS=Arabidopsis thaliana GN=CPK29 PE=2 SV=2	Calcium-dependent protein kinase 29 GN=CPK29 OS=Arabidopsis thaliana (Mouse-ear cress) PE=4 SV=1	RecName: Full=Calcium-dependent protein kinase 29	Arabidopsis lyrata subsp. lyrata T4O12.25, mRNA
Isatis_indigotica_790	--	Cellular Component: mitochondrion (GO:0005739);;	--	sp|Q1PFA6|PP144_ARATH Pentatricopeptide repeat-containing protein At2g02750 OS=Arabidopsis thaliana GN=PCMP-E22 PE=2 SV=2	Pentatricopeptide repeat-containing protein GN=ARALYDRAFT_904499 OS=Arabidopsis lyrata subsp. lyrata (Lyre-leaved rock-cress) PE=4 SV=1	pentatricopeptide repeat-containing protein [Arabidopsis thaliana]	Arabidopsis thaliana chromosome 2, complete sequence
Isatis_indigotica_791	--	--	--	--	--	--	Arabidopsis thaliana chromosome 2, complete sequence
Isatis_indigotica_792	--	Biological Process: transcription, DNA-dependent (GO:0006351);; Biological Process: response to hormone stimulus (GO:0009725);; Biological Process: tissue development (GO:0009888);; Biological Process: organ development (GO:0048513);; Biological Process: positive regulation of cellular process (GO:0048522);; Biological Process: cellular component organization or biogenesis (GO:0071840);;	--	sp|Q5Z6B6|NAC76_ORYSJ NAC domain-containing protein 76 OS=Oryza sativa subsp. japonica GN=NAC76 PE=2 SV=2	Os08g0157900 protein GN=P0498E12.103 OS=Oryza sativa subsp. japonica (Rice) PE=2 SV=1	Os08g0157900 [Oryza sativa Japonica Group]	--
Isatis_indigotica_794	--	Molecular Function: protein binding (GO:0005515);; Cellular Component: nucleus (GO:0005634);; Cellular Component: cytoplasm (GO:0005737);; Molecular Function: phosphatidylethanolamine binding (GO:0008429);; Biological Process: positive regulation of flower development (GO:0009911);; Biological Process: regulation of stomatal movement (GO:0010119);; Biological Process: photoperiodism, flowering (G…	--	sp|Q9S7R5|TSF_ARATH Protein TWIN SISTER of FT OS=Arabidopsis thaliana GN=TSF PE=2 SV=1	Predicted protein GN=ARALYDRAFT_658060 OS=Arabidopsis lyrata subsp. lyrata (Lyre-leaved rock-cress) PE=4 SV=1	predicted protein [Arabidopsis lyrata subsp. lyrata]	Arabidopsis lyrata subsp. lyrata predicted protein, mRNA
Isatis_indigotica_795	--	Molecular Function: kinase activity (GO:0016301);; Biological Process: phosphorylation (GO:0016310);; Biological Process: recognition of pollen (GO:0048544);;	--	sp|P07761|SLSG6_BRAOL S-locus-specific glycoprotein S6 OS=Brassica oleracea GN=SLSG PE=2 SV=2	S receptor kinase SRK09 (Fragment) OS=Arabidopsis lyrata (Lyre-leaved rock-cress) PE=4 SV=1	S receptor kinase SRK09 [Arabidopsis lyrata]	Arabidopsis lyrata S-receptor kinase (SRK) gene, SRK-13-9 allele, exon 1 and partial cds
Isatis_indigotica_796	--	--	--	--	Uncharacterized protein GN=At5g62280 OS=Arabidopsis thaliana (Mouse-ear cress) PE=2 SV=1	uncharacterized protein [Arabidopsis thaliana]	Brassica rapa subsp. pekinensis clone KBrH014E13, complete sequence
Isatis_indigotica_797	[RTKL]	Molecular Function: nucleotide binding (GO:0000166);; Molecular Function: protein serine/threonine kinase activity (GO:0004674);; Cellular Component: nucleus (GO:0005634);; Cellular Component: plasma membrane (GO:0005886);; Biological Process: cellular membrane fusion (GO:0006944);; Biological Process: pollen tube growth (GO:0009860);; Biological Process: protein autophosphorylation (GO:0046777);;	--	sp|Q9ZVM9|Y1461_ARATH Probable serine/threonine-protein kinase At1g54610 OS=Arabidopsis thaliana GN=At1g54610 PE=1 SV=1	Cdc2-like protein OS=Arabidopsis thaliana (Mouse-ear cress) PE=4 SV=1	unnamed protein product [Vitis vinifera]	Arabidopsis thaliana chromosome 5, complete sequence
Isatis_indigotica_798	--	Molecular Function: sequence-specific DNA binding transcription factor activity (GO:0003700);; Cellular Component: nucleus (GO:0005634);; Biological Process: cell adhesion (GO:0007155);; Biological Process: xylem development (GO:0010089);; Biological Process: trichome morphogenesis (GO:0010090);; Biological Process: glucuronoxylan metabolic process (GO:0010413);; Molecular Function: sequence-spec…	--	sp|P46606|HD1_BRANA Homeobox protein HD1 OS=Brassica napus GN=HD1 PE=2 SV=1	Putative uncharacterized protein GN=ARALYDRAFT_475053 OS=Arabidopsis lyrata subsp. lyrata (Lyre-leaved rock-cress) PE=3 SV=1	RecName: Full=Homeobox protein HD1	B.napus hd1 mRNA for homeodomain-containing protein
Isatis_indigotica_799	[O]	Molecular Function: thioredoxin-disulfide reductase activity (GO:0004791);; Cellular Component: mitochondrial matrix (GO:0005759);; Cellular Component: cytosol (GO:0005829);; Biological Process: pollen germination (GO:0009846);; Cellular Component: chloroplast envelope (GO:0009941);; Biological Process: cell growth (GO:0016049);; Biological Process: removal of superoxide radicals (GO:0019430);; B…	K00384|7e-49|ath:AT4G35460|thioredoxin reductase (NADPH) [EC:1.8.1.9]	sp|Q39243|TRXB1_ARATH Thioredoxin reductase 1 OS=Arabidopsis thaliana GN=NTR1 PE=1 SV=3	Thioredoxin reductase GN=NTR1 OS=Arabidopsis lyrata subsp. lyrata (Lyre-leaved rock-cress) PE=3 SV=1	thioredoxin reductase 1 [Arabidopsis thaliana]	Arabidopsis thaliana chromosome 4, complete sequence
Isatis_indigotica_800	--	Molecular Function: protein binding (GO:0005515);; Cellular Component: chloroplast (GO:0009507);; Cellular Component: membrane (GO:0016020);; Biological Process: intracellular signal transduction (GO:0035556);;	--	sp|Q8GWT5|CNIH3_ARATH Protein cornichon homolog 3 OS=Arabidopsis thaliana GN=At1g62880 PE=2 SV=1	Cornichon family protein GN=ARALYDRAFT_475064 OS=Arabidopsis lyrata subsp. lyrata (Lyre-leaved rock-cress) PE=4 SV=1	protein cornichon-3 [Arabidopsis thaliana]	Arabidopsis thaliana protein cornichon-3 (AT1G62880) mRNA, complete cds
Isatis_indigotica_801	--	Molecular Function: protein binding (GO:0005515);; Cellular Component: chloroplast (GO:0009507);; Cellular Component: membrane (GO:0016020);; Biological Process: intracellular signal transduction (GO:0035556);;	--	sp|Q8GWT5|CNIH3_ARATH Protein cornichon homolog 3 OS=Arabidopsis thaliana GN=At1g62880 PE=2 SV=1	Cornichon family protein GN=ARALYDRAFT_475064 OS=Arabidopsis lyrata subsp. lyrata (Lyre-leaved rock-cress) PE=4 SV=1	cornichon family protein [Arabidopsis lyrata subsp. lyrata]	Arabidopsis thaliana protein cornichon-3 (AT1G62880) mRNA, complete cds
Isatis_indigotica_802	[R]	Cellular Component: mitochondrion (GO:0005739);; Biological Process: RNA splicing (GO:0008380);; Molecular Function: Ran GTPase binding (GO:0008536);; Biological Process: mitochondrial respiratory chain complex I assembly (GO:0032981);;	--	sp|Q40521|RB11B_TOBAC Ras-related protein Rab11B OS=Nicotiana tabacum GN=RAB11B PE=2 SV=1	Similarity to regulator of chromosome condensation GN=At5g60870 OS=Arabidopsis thaliana (Mouse-ear cress) PE=4 SV=1	regulator of chromosome condensation repeat-containing protein [Arabidopsis thaliana]	Arabidopsis lyrata subsp. lyrata regulator of chromosome condensation family protein, mRNA
Isatis_indigotica_803	--	--	--	sp|Q9UQ35|SRRM2_HUMAN Serine/arginine repetitive matrix protein 2 OS=Homo sapiens GN=SRRM2 PE=1 SV=2	Predicted protein GN=ARALYDRAFT_339730 OS=Arabidopsis lyrata subsp. lyrata (Lyre-leaved rock-cress) PE=4 SV=1	--	Arabidopsis lyrata subsp. lyrata predicted protein, mRNA
Isatis_indigotica_804	[H]	Molecular Function: serine C-palmitoyltransferase activity (GO:0004758);; Molecular Function: protein binding (GO:0005515);; Cellular Component: endoplasmic reticulum membrane (GO:0005789);; Cellular Component: chloroplast (GO:0009507);; Cellular Component: integral to membrane (GO:0016021);; Biological Process: cell growth (GO:0016049);; Biological Process: sphingolipid biosynthetic process (GO:…	K00654|0.0|ath:AT4G36480|serine palmitoyltransferase [EC:2.3.1.50]	sp|O15269|SPTC1_HUMAN Serine palmitoyltransferase 1 OS=Homo sapiens GN=SPTLC1 PE=1 SV=1	Serine palmitoyltransferase long chain base subunit GN=LCB1 OS=Brassica rapa subsp. chinensis (Pak-choi) PE=2 SV=1	serine palmitoyltransferase long chain base subunit [Brassica rapa subsp. chinensis]	Brassica rapa subsp. chinensis serine palmitoyltransferase long chain base subunit (LCB1) mRNA, complete cds
Isatis_indigotica_807	--	Cellular Component: mitochondrion (GO:0005739);; Biological Process: cell-cell signaling (GO:0007267);; Cellular Component: plastid (GO:0009536);; Biological Process: virus induced gene silencing (GO:0009616);; Biological Process: production of ta-siRNAs involved in RNA interference (GO:0010267);; Molecular Function: AMP binding (GO:0016208);; Molecular Function: isomerase activity (GO:0016853);;…	K00142|2e-76|ath:AT5G35930|acyl-CoA synthetase [EC:6.2.1.-]	sp|Q5RG49|ACSF4_DANRE Acyl-CoA synthetase family member 4 OS=Danio rerio GN=aasdh PE=3 SV=1	Putative uncharacterized protein GN=ARALYDRAFT_330218 OS=Arabidopsis lyrata subsp. lyrata (Lyre-leaved rock-cress) PE=4 SV=1	unknown protein [Arabidopsis thaliana]	Arabidopsis lyrata subsp. lyrata hypothetical protein, mRNA
Isatis_indigotica_808	--	Molecular Function: protein kinase activity (GO:0004672);; Molecular Function: ATP binding (GO:0005524);; Cellular Component: extracellular region (GO:0005576);; Cellular Component: plasma membrane (GO:0005886);; Biological Process: protein phosphorylation (GO:0006468);; Biological Process: response to oxidative stress (GO:0006979);; Cellular Component: chloroplast (GO:0009507);; Biological Proce…	--	sp|Q8GWJ7|CRK19_ARATH Cysteine-rich receptor-like protein kinase 19 OS=Arabidopsis thaliana GN=CRK19 PE=2 SV=2	Putative uncharacterized protein GN=ARALYDRAFT_484965 OS=Arabidopsis lyrata subsp. lyrata (Lyre-leaved rock-cress) PE=3 SV=1	cysteine-rich receptor-like protein kinase 19 [Arabidopsis thaliana]	Arabidopsis thaliana chromosome 4, complete sequence
Isatis_indigotica_809	--	Molecular Function: zinc ion binding (GO:0008270);; Molecular Function: metal ion binding (GO:0046872);;	--	sp|Q24400|MLP2_DROME Muscle LIM protein Mlp84B OS=Drosophila melanogaster GN=Mlp84B PE=1 SV=1	Transcription factor (Fragment) OS=Lycoris longituba PE=2 SV=1	transcription factor [Lycoris longituba]	--
Isatis_indigotica_810	--	Cellular Component: nucleus (GO:0005634);; Biological Process: meiosis I (GO:0007127);; Biological Process: nucleic acid metabolic process (GO:0090304);;	--	sp|Q9FZ52|FDL3_ARATH F-box/FBD/LRR-repeat protein At1g16930 OS=Arabidopsis thaliana GN=At1g16930 PE=2 SV=1	F-box family protein GN=ARALYDRAFT_889087 OS=Arabidopsis lyrata subsp. lyrata (Lyre-leaved rock-cress) PE=4 SV=1	F-box/RNI-like/FBD-like domains-containing protein [Arabidopsis thaliana]	Arabidopsis thaliana chromosome 1, complete sequence
Isatis_indigotica_813	--	Molecular Function: GDP-fucose transmembrane transporter activity (GO:0005457);; Molecular Function: UDP-galactose transmembrane transporter activity (GO:0005459);; Molecular Function: UDP-glucose transmembrane transporter activity (GO:0005460);; Cellular Component: Golgi apparatus (GO:0005794);; Cellular Component: plasma membrane (GO:0005886);; Biological Process: purine nucleobase transport (G…	--	sp|Q9SRE4|UGAL2_ARATH UDP-galactose transporter 2 OS=Arabidopsis thaliana GN=UDP-GALT2 PE=2 SV=1	mRNA, clone: RTFL01-03-E08 OS=Thellungiella halophila (Salt cress) PE=2 SV=1	unnamed protein product [Thellungiella halophila]	Thellungiella halophila mRNA, complete cds, clone: RTFL01-03-E08
Isatis_indigotica_815	[CE]	Molecular Function: magnesium ion binding (GO:0000287);; Molecular Function: isocitrate dehydrogenase (NAD+) activity (GO:0004449);; Molecular Function: ATP binding (GO:0005524);; Cellular Component: mitochondrion (GO:0005739);; Biological Process: tricarboxylic acid cycle (GO:0006099);; Biological Process: isocitrate metabolic process (GO:0006102);; Molecular Function: zinc ion binding (GO:00082…	K00030|1e-51|ath:AT5G03290|isocitrate dehydrogenase (NAD+) [EC:1.1.1.41]	sp|Q945K7|IDH5_ARATH Isocitrate dehydrogenase [NAD] catalytic subunit 5, mitochondrial OS=Arabidopsis thaliana GN=IDH5 PE=1 SV=1	Putative uncharacterized protein GN=ARALYDRAFT_487101 OS=Arabidopsis lyrata subsp. lyrata (Lyre-leaved rock-cress) PE=3 SV=1	hypothetical protein ARALYDRAFT_487101 [Arabidopsis lyrata subsp. lyrata]	Arabidopsis thaliana mRNA for putative dehydrogenase, complete cds, clone: RAFL14-59-C20
Isatis_indigotica_816	--	--	--	--	Copia-like retrotransposable element OS=Arabidopsis thaliana (Mouse-ear cress) PE=4 SV=1	copia-like retrotransposable element [Arabidopsis thaliana]	Arabidopsis thaliana chromosome 3, complete sequence
Isatis_indigotica_817	--	Molecular Function: DNA binding (GO:0003677);; Cellular Component: nucleus (GO:0005634);; Cellular Component: plasma membrane (GO:0005886);; Biological Process: cell wall biogenesis (GO:0042546);;	--	sp|Q9M2D8|Y3126_ARATH Uncharacterized protein At3g61260 OS=Arabidopsis thaliana GN=At3g61260 PE=1 SV=1	Remorin family protein GN=At4g00670 OS=Arabidopsis thaliana (Mouse-ear cress) PE=2 SV=1	Remorin family protein [Arabidopsis thaliana]	Arabidopsis thaliana Remorin family protein (AT4G00670) mRNA, complete cds
Isatis_indigotica_818	--	Cellular Component: chromosome (GO:0005694);; Cellular Component: nucleolus (GO:0005730);; Biological Process: meiosis (GO:0007126);;	--	--	Uncharacterized protein GN=At2g46980 OS=Arabidopsis thaliana (Mouse-ear cress) PE=2 SV=1	uncharacterized protein [Arabidopsis thaliana]	Arabidopsis lyrata subsp. lyrata hypothetical protein, mRNA
Isatis_indigotica_819	--	Molecular Function: inositol-polyphosphate 5-phosphatase activity (GO:0004445);; Molecular Function: endonuclease activity (GO:0004519);; Molecular Function: exonuclease activity (GO:0004527);; Cellular Component: cytoplasm (GO:0005737);; Biological Process: response to abscisic acid stimulus (GO:0009737);; Biological Process: auxin metabolic process (GO:0009850);; Biological Process: determinati…	--	sp|Q9LR47|IP5P3_ARATH Type I inositol-1,4,5-trisphosphate 5-phosphatase CVP2 OS=Arabidopsis thaliana GN=CVP2 PE=1 SV=2	Type I inositol-1,4,5-trisphosphate 5-phosphatase CVP2 GN=ARALYDRAFT_333866 OS=Arabidopsis lyrata subsp. lyrata (Lyre-leaved rock-cress) PE=4 SV=1	T25N20.12 [Arabidopsis thaliana]	Arabidopsis thaliana Type I inositol-1,4,5-trisphosphate 5-phosphatase CVP2 (CVP2) mRNA, complete cds
Isatis_indigotica_821	--	Molecular Function: DNA binding (GO:0003677);; Molecular Function: sequence-specific DNA binding transcription factor activity (GO:0003700);; Cellular Component: nucleus (GO:0005634);; Biological Process: regulation of transcription, DNA-dependent (GO:0006355);; Biological Process: cell adhesion (GO:0007155);; Cellular Component: plasmodesma (GO:0009506);; Biological Process: response to ethylene…	--	sp|Q9ZPY6|ARFK_ARATH Auxin response factor 11 OS=Arabidopsis thaliana GN=ARF11 PE=2 SV=3	Putative uncharacterized protein GN=ARALYDRAFT_904120 OS=Arabidopsis lyrata subsp. lyrata (Lyre-leaved rock-cress) PE=4 SV=1	hypothetical protein ARALYDRAFT_904120 [Arabidopsis lyrata subsp. lyrata]	Brassica rapa subsp. pekinensis auxin response factor 11 (ARF11) mRNA, complete cds
Isatis_indigotica_822	--	Molecular Function: oxidoreductase activity, acting on paired donors, with incorporation or reduction of molecular oxygen, 2-oxoglutarate as one donor, and incorporation of one atom each of oxygen into both donors (GO:0016706);; Biological Process: oxidation-reduction process (GO:0055114);;	K10768|2e-71|vvi:100252488|alkylated DNA repair protein alkB homolog 6	sp|Q8K2U2|ALKB6_MOUSE Probable alpha-ketoglutarate-dependent dioxygenase ABH6 OS=Mus musculus GN=Alkbh6 PE=2 SV=2	Putative uncharacterized protein F9F13.6 GN=AT4G20350 OS=Arabidopsis thaliana (Mouse-ear cress) PE=2 SV=1	oxidoreductase [Arabidopsis thaliana]	Arabidopsis thaliana oxidoreductase (AT4G20350) mRNA, complete cds
Isatis_indigotica_823	[V]	Biological Process: very long-chain fatty acid metabolic process (GO:0000038);; Biological Process: sulfur amino acid metabolic process (GO:0000096);; Biological Process: polysaccharide biosynthetic process (GO:0000271);; Molecular Function: ribonuclease P activity (GO:0004526);; Molecular Function: transporter activity (GO:0005215);; Molecular Function: ATP binding (GO:0005524);; Cellular Compon…	K12608|8e-30|ath:AT1G03905|CCR4-NOT complex subunit CAF16	sp|Q3EDJ0|AB19I_ARATH ABC transporter I family member 19 OS=Arabidopsis thaliana GN=ABCI19 PE=2 SV=1	Putative uncharacterized protein GN=ARALYDRAFT_311479 OS=Arabidopsis lyrata subsp. lyrata (Lyre-leaved rock-cress) PE=4 SV=1	ABC transporter I family member 19 [Arabidopsis thaliana]	Arabidopsis lyrata subsp. lyrata hypothetical protein, mRNA
Isatis_indigotica_824	--	Biological Process: very long-chain fatty acid metabolic process (GO:0000038);; Biological Process: sulfur amino acid metabolic process (GO:0000096);; Biological Process: polysaccharide biosynthetic process (GO:0000271);; Molecular Function: ribonuclease P activity (GO:0004526);; Molecular Function: transporter activity (GO:0005215);; Molecular Function: ATP binding (GO:0005524);; Cellular Compon…	K12608|3e-39|ath:AT1G03905|CCR4-NOT complex subunit CAF16	sp|Q3EDJ0|AB19I_ARATH ABC transporter I family member 19 OS=Arabidopsis thaliana GN=ABCI19 PE=2 SV=1	ABC transporter I family member 21 GN=POP1 OS=Arabidopsis thaliana (Mouse-ear cress) PE=4 SV=1	ABC transporter I family member 19 [Arabidopsis thaliana]	Arabidopsis thaliana ABC transporter I family member 19 (AT1G03905) mRNA, complete cds
Isatis_indigotica_825	--	Biological Process: defense response (GO:0006952);; Cellular Component: chloroplast (GO:0009507);; Biological Process: response to biotic stimulus (GO:0009607);; Cellular Component: membrane (GO:0016020);; Biological Process: mRNA modification (GO:0016556);;	--	sp|Q93VR4|ML423_ARATH MLP-like protein 423 OS=Arabidopsis thaliana GN=MLP423 PE=1 SV=1	Bet v I allergen family protein OS=Brassica campestris (Field mustard) PE=2 SV=1	bet v I allergen family protein [Brassica rapa]	Zea mays clone 10157 mRNA sequence
Isatis_indigotica_826	--	Molecular Function: protein serine/threonine kinase activity (GO:0004674);; Molecular Function: ATP binding (GO:0005524);; Cellular Component: nucleus (GO:0005634);; Cellular Component: cytosol (GO:0005829);; Biological Process: protein phosphorylation (GO:0006468);; Biological Process: response to salt stress (GO:0009651);; Biological Process: abscisic acid mediated signaling pathway (GO:0009738…	K14498|1e-07|zma:100216941|serine/threonine-protein kinase SRK2 [EC:2.7.11.1]	sp|Q6ZI44|SAPK6_ORYSJ Serine/threonine-protein kinase SAPK6 OS=Oryza sativa subsp. japonica GN=SAPK6 PE=2 SV=1	Serine/threonine-protein kinase GN=pk4 OS=Fagus sylvatica (Beechnut) PE=2 SV=1	unknown [Medicago truncatula]	Arabidopsis lyrata subsp. lyrata hypothetical protein, mRNA
Isatis_indigotica_827	--	Cellular Component: nucleus (GO:0005634);; Biological Process: DNA replication (GO:0006260);; Biological Process: DNA methylation (GO:0006306);; Biological Process: cell proliferation (GO:0008283);; Biological Process: histone H3-K9 methylation (GO:0051567);;	--	sp|Q5U4U4|DONS_XENLA Protein downstream neighbor of son homolog OS=Xenopus laevis GN=donson PE=2 SV=1	Putative uncharacterized protein GN=ARALYDRAFT_485881 OS=Arabidopsis lyrata subsp. lyrata (Lyre-leaved rock-cress) PE=4 SV=1	hypothetical protein ARALYDRAFT_485881 [Arabidopsis lyrata subsp. lyrata]	Arabidopsis lyrata subsp. lyrata hypothetical protein, mRNA
Isatis_indigotica_828	--	Cellular Component: nucleus (GO:0005634);; Biological Process: DNA replication (GO:0006260);; Biological Process: DNA methylation (GO:0006306);; Biological Process: cell proliferation (GO:0008283);; Biological Process: histone H3-K9 methylation (GO:0051567);;	--	--	Putative uncharacterized protein GN=ARALYDRAFT_485881 OS=Arabidopsis lyrata subsp. lyrata (Lyre-leaved rock-cress) PE=4 SV=1	hypothetical protein ARALYDRAFT_485881 [Arabidopsis lyrata subsp. lyrata]	Arabidopsis lyrata subsp. lyrata hypothetical protein, mRNA
Isatis_indigotica_829	--	Cellular Component: endoplasmic reticulum (GO:0005783);; Biological Process: intracellular protein transport (GO:0006886);; Cellular Component: chloroplast (GO:0009507);; Cellular Component: integral to membrane (GO:0016021);; Cellular Component: cytoplasmic membrane-bounded vesicle (GO:0016023);;	--	--	Putative uncharacterized protein GN=ARALYDRAFT_473983 OS=Arabidopsis lyrata subsp. lyrata (Lyre-leaved rock-cress) PE=4 SV=1	hypothetical protein ARALYDRAFT_473983 [Arabidopsis lyrata subsp. lyrata]	Arabidopsis lyrata subsp. lyrata hypothetical protein, mRNA
Isatis_indigotica_830	[RTKL]	Molecular Function: protein serine/threonine kinase activity (GO:0004674);; Molecular Function: transmembrane receptor protein tyrosine kinase activity (GO:0004714);; Molecular Function: phosphoprotein phosphatase activity (GO:0004721);; Molecular Function: ATP binding (GO:0005524);; Cellular Component: vacuole (GO:0005773);; Cellular Component: plasma membrane (GO:0005886);; Biological Process: …	--	sp|C0LGK9|Y2242_ARATH Probable LRR receptor-like serine/threonine-protein kinase At2g24230 OS=Arabidopsis thaliana GN=At2g24230 PE=2 SV=1	Putative uncharacterized protein GN=ARALYDRAFT_481279 OS=Arabidopsis lyrata subsp. lyrata (Lyre-leaved rock-cress) PE=4 SV=1	hypothetical protein ARALYDRAFT_481279 [Arabidopsis lyrata subsp. lyrata]	Arabidopsis lyrata subsp. lyrata hypothetical protein, mRNA
Isatis_indigotica_831	--	Molecular Function: protein serine/threonine kinase activity (GO:0004674);; Molecular Function: transmembrane receptor protein tyrosine kinase activity (GO:0004714);; Molecular Function: phosphoprotein phosphatase activity (GO:0004721);; Molecular Function: ATP binding (GO:0005524);; Cellular Component: vacuole (GO:0005773);; Cellular Component: plasma membrane (GO:0005886);; Biological Process: …	--	sp|C0LGK9|Y2242_ARATH Probable LRR receptor-like serine/threonine-protein kinase At2g24230 OS=Arabidopsis thaliana GN=At2g24230 PE=2 SV=1	Putative uncharacterized protein GN=ARALYDRAFT_481279 OS=Arabidopsis lyrata subsp. lyrata (Lyre-leaved rock-cress) PE=4 SV=1	hypothetical protein ARALYDRAFT_481279 [Arabidopsis lyrata subsp. lyrata]	Arabidopsis thaliana chromosome 2, complete sequence
Isatis_indigotica_832	--	Biological Process: petal formation (GO:0048451);; Biological Process: sepal formation (GO:0048453);; Biological Process: RNA-directed DNA methylation (GO:0080188);;	--	sp|Q8N9W4|GG6L2_HUMAN Golgin subfamily A member 6-like protein 2 OS=Homo sapiens GN=GOLGA6L2 PE=2 SV=2	XH/XS domain-containing protein GN=ARALYDRAFT_471538 OS=Arabidopsis lyrata subsp. lyrata (Lyre-leaved rock-cress) PE=4 SV=1	XH/XS domain-containing protein [Arabidopsis lyrata subsp. lyrata]	Arabidopsis lyrata subsp. lyrata XH/XS domain-containing protein, mRNA
Isatis_indigotica_833	--	Cellular Component: nucleus (GO:0005634);; Biological Process: embryo development ending in seed dormancy (GO:0009793);;	K13140|6e-42|ath:AT4G14590|integrator complex subunit 3	sp|Q1LXC9|INT3_DANRE Integrator complex subunit 3 OS=Danio rerio GN=ints3 PE=2 SV=1	Putative uncharacterized protein dl3335w GN=At4g14590 OS=Arabidopsis thaliana (Mouse-ear cress) PE=2 SV=1	integrator complex subunit 3 [Arabidopsis thaliana]	Arabidopsis thaliana chromosome 4, complete sequence
Isatis_indigotica_834	--	Cellular Component: nucleus (GO:0005634);;	--	--	Putative uncharacterized protein (Fragment) GN=ARALYDRAFT_477343 OS=Arabidopsis lyrata subsp. lyrata (Lyre-leaved rock-cress) PE=4 SV=1	hypothetical protein ARALYDRAFT_477343 [Arabidopsis lyrata subsp. lyrata]	Arabidopsis lyrata subsp. lyrata hypothetical protein, mRNA
Isatis_indigotica_835	--	--	--	--	--	--	Arabidopsis thaliana chromosome 2, complete sequence
Isatis_indigotica_836	--	Cellular Component: nucleus (GO:0005634);; Cellular Component: plasma membrane (GO:0005886);; Cellular Component: integral to membrane (GO:0016021);;	--	--	Uncharacterized protein GN=F19K16.25 OS=Arabidopsis thaliana (Mouse-ear cress) PE=4 SV=1	uncharacterized protein [Arabidopsis thaliana]	Arabidopsis lyrata subsp. lyrata F20B17.20, mRNA
Isatis_indigotica_838	--	Cellular Component: mitochondrion (GO:0005739);;	--	sp|Q9C866|PPR65_ARATH Pentatricopeptide repeat-containing protein At1g31430 OS=Arabidopsis thaliana GN=PCMP-E55 PE=2 SV=1	Pentatricopeptide repeat-containing protein GN=ARALYDRAFT_473633 OS=Arabidopsis lyrata subsp. lyrata (Lyre-leaved rock-cress) PE=4 SV=1	pentatricopeptide repeat-containing protein [Arabidopsis lyrata subsp. lyrata]	Arabidopsis lyrata subsp. lyrata pentatricopeptide repeat-containing protein, mRNA
Isatis_indigotica_839	--	Molecular Function: nucleic acid binding (GO:0003676);;	--	sp|P0C2F6|RNHX1_ARATH Putative ribonuclease H protein At1g65750 OS=Arabidopsis thaliana GN=At1g65750 PE=3 SV=1	Non-LTR retroelement reverse transcriptase-like OS=Arabidopsis thaliana (Mouse-ear cress) PE=4 SV=1	RecName: Full=Putative ribonuclease H protein At1g65750	--
Isatis_indigotica_840	--	Cellular Component: cytoplasm (GO:0005737);;	--	sp|Q3TAA7|S11IP_MOUSE Serine/threonine-protein kinase 11-interacting protein OS=Mus musculus GN=Stk11ip PE=1 SV=1	Putative uncharacterized protein GN=At3g17920 OS=Arabidopsis thaliana (Mouse-ear cress) PE=4 SV=1	unnamed protein product [Arabidopsis thaliana]	Arabidopsis lyrata subsp. lyrata hypothetical protein, mRNA
Isatis_indigotica_841	--	--	--	--	--	--	Thellungiella parvula phosphatase, cyclin J18, clathrin assembly protein-related protein, BPC1, SGR5/ATIDD15, leucine-rich receptor kinase, endomemebrane protein 70, salt overly sensitive 1, glutamate decarboxylae 4, oligopeptide transport protein, peptide transporter, and NADH-ubiquinone oxidoreductase B18 genes, complete cds; and unknown genes
Isatis_indigotica_842	--	Biological Process: RNA splicing, via endonucleolytic cleavage and ligation (GO:0000394);; Cellular Component: plasma membrane (GO:0005886);; Biological Process: cobalt ion transport (GO:0006824);; Biological Process: methionine biosynthetic process (GO:0009086);; Biological Process: pyrimidine ribonucleotide biosynthetic process (GO:0009220);; Cellular Component: chloroplast (GO:0009507);; Biolo…	--	sp|Q07404|UREH_BACSB Urease accessory protein ureH OS=Bacillus sp. (strain TB-90) GN=ureH PE=3 SV=1	At2g16800/T24I21.21 GN=ARALYDRAFT_480562 OS=Arabidopsis lyrata subsp. lyrata (Lyre-leaved rock-cress) PE=4 SV=1	At2g16800/T24I21.21 [Arabidopsis lyrata subsp. lyrata]	Arabidopsis thaliana high-affinity nickel-transport-like protein (AT2G16800) mRNA, complete cds
Isatis_indigotica_843	[R]	Biological Process: protein folding (GO:0006457);; Biological Process: response to heat (GO:0009408);; Biological Process: response to high light intensity (GO:0009644);; Biological Process: brassinosteroid mediated signaling pathway (GO:0009742);; Biological Process: unidimensional cell growth (GO:0009826);; Cellular Component: integral to membrane (GO:0016021);; Molecular Function: glutamate bi…	--	sp|Q94A20|BI1L_ARATH BI1-like protein OS=Arabidopsis thaliana GN=At4g15470 PE=2 SV=1	Glutamate binding protein GN=ARALYDRAFT_490289 OS=Arabidopsis lyrata subsp. lyrata (Lyre-leaved rock-cress) PE=4 SV=1	glutamate binding protein [Arabidopsis lyrata subsp. lyrata]	Arabidopsis lyrata subsp. lyrata glutamate binding protein, mRNA
Isatis_indigotica_844	--	--	--	--	Predicted protein GN=ARALYDRAFT_682813 OS=Arabidopsis lyrata subsp. lyrata (Lyre-leaved rock-cress) PE=4 SV=1	predicted protein [Arabidopsis lyrata subsp. lyrata]	--
Isatis_indigotica_845	[B]	Cellular Component: nucleosome (GO:0000786);; Molecular Function: DNA binding (GO:0003677);; Cellular Component: cell wall (GO:0005618);; Cellular Component: nucleolus (GO:0005730);; Biological Process: nucleosome assembly (GO:0006334);; Biological Process: cell proliferation (GO:0008283);; Biological Process: DNA mediated transformation (GO:0009294);; Biological Process: response to wounding (GO…	K11251|3e-52|pop:POPTR_232345|histone H2A	sp|Q9C681|H2A1_ARATH Probable histone H2A.1 OS=Arabidopsis thaliana GN=At1g51060 PE=1 SV=1	Histone H2A (Fragment) GN=HTA901 OS=Populus trichocarpa (Western balsam poplar) PE=3 SV=1	histone H2 [Populus trichocarpa]	Arabidopsis lyrata subsp. lyrata hypothetical protein, mRNA
Isatis_indigotica_846	[B]	Cellular Component: nucleosome (GO:0000786);; Molecular Function: DNA binding (GO:0003677);; Cellular Component: cell wall (GO:0005618);; Cellular Component: nucleolus (GO:0005730);; Biological Process: nucleosome assembly (GO:0006334);; Biological Process: DNA mediated transformation (GO:0009294);; Biological Process: response to wounding (GO:0009611);; Biological Process: response to bacterium …	K11251|4e-33|ath:AT1G51060|histone H2A	sp|Q9C681|H2A1_ARATH Probable histone H2A.1 OS=Arabidopsis thaliana GN=At1g51060 PE=1 SV=1	Histone H2A GN=ARALYDRAFT_918601 OS=Arabidopsis lyrata subsp. lyrata (Lyre-leaved rock-cress) PE=3 SV=1	hypothetical protein ARALYDRAFT_918601 [Arabidopsis lyrata subsp. lyrata]	Arabidopsis thaliana chromosome 1, complete sequence
Isatis_indigotica_847	--	Cellular Component: nucleus (GO:0005634);;	--	--	Putative uncharacterized protein GN=ARALYDRAFT_347129 OS=Arabidopsis lyrata subsp. lyrata (Lyre-leaved rock-cress) PE=4 SV=1	hypothetical protein ARALYDRAFT_347129 [Arabidopsis lyrata subsp. lyrata]	Arabidopsis thaliana chromosome 3, complete sequence
Isatis_indigotica_848	[E]	Biological Process: amino acid transmembrane transport (GO:0003333);; Molecular Function: catalase activity (GO:0004096);; Molecular Function: protein binding (GO:0005515);; Cellular Component: nucleus (GO:0005634);; Cellular Component: mitochondrion (GO:0005739);; Cellular Component: peroxisome (GO:0005777);; Biological Process: starch metabolic process (GO:0005982);; Biological Process: fatty a…	--	sp|Q5PR34|CTR2_DANRE Low affinity cationic amino acid transporter 2 OS=Danio rerio GN=slc7a2 PE=2 SV=1	Putative uncharacterized protein GN=ARALYDRAFT_340533 OS=Arabidopsis lyrata subsp. lyrata (Lyre-leaved rock-cress) PE=4 SV=1	cationic amino acid transporter 4 [Arabidopsis thaliana]	Arabidopsis thaliana cationic amino acid transporter 4 (CAT4) mRNA, complete cds
Isatis_indigotica_849	[RTKL]	Biological Process: activation of MAPKK activity (GO:0000186);; Molecular Function: MAP kinase kinase kinase activity (GO:0004709);; Molecular Function: ATP binding (GO:0005524);; Cellular Component: plasma membrane (GO:0005886);; Biological Process: gibberellic acid mediated signaling pathway (GO:0009740);; Biological Process: pollen tube growth (GO:0009860);; Cellular Component: chloroplast env…	--	sp|Q9FE20|PBS1_ARATH Serine/threonine-protein kinase PBS1 OS=Arabidopsis thaliana GN=PBS1 PE=1 SV=1	Putative uncharacterized protein At1g20650 GN=At1g20650 OS=Arabidopsis thaliana (Mouse-ear cress) PE=2 SV=1	protein kinase [Arabidopsis lyrata subsp. lyrata]	Arabidopsis thaliana protein kinase-like protein (AT1G20650) mRNA, complete cds
Isatis_indigotica_850	--	Biological Process: activation of MAPKK activity (GO:0000186);; Molecular Function: MAP kinase kinase kinase activity (GO:0004709);; Molecular Function: ATP binding (GO:0005524);; Cellular Component: plasma membrane (GO:0005886);; Biological Process: gibberellic acid mediated signaling pathway (GO:0009740);; Biological Process: pollen tube growth (GO:0009860);; Cellular Component: chloroplast env…	--	sp|Q9FE20|PBS1_ARATH Serine/threonine-protein kinase PBS1 OS=Arabidopsis thaliana GN=PBS1 PE=1 SV=1	Putative uncharacterized protein At1g20650 GN=At1g20650 OS=Arabidopsis thaliana (Mouse-ear cress) PE=2 SV=1	unknown protein [Arabidopsis thaliana]	Arabidopsis lyrata subsp. lyrata protein kinase, mRNA
Isatis_indigotica_851	[RTKL]	Biological Process: MAPK cascade (GO:0000165);; Molecular Function: protein serine/threonine kinase activity (GO:0004674);; Molecular Function: protein binding (GO:0005515);; Molecular Function: ATP binding (GO:0005524);; Cellular Component: plasma membrane (GO:0005886);; Biological Process: gibberellic acid mediated signaling pathway (GO:0009740);; Biological Process: defense response to bacteri…	--	sp|Q9FE20|PBS1_ARATH Serine/threonine-protein kinase PBS1 OS=Arabidopsis thaliana GN=PBS1 PE=1 SV=1	Putative uncharacterized protein At1g20650 GN=At1g20650 OS=Arabidopsis thaliana (Mouse-ear cress) PE=2 SV=1	protein kinase [Arabidopsis lyrata subsp. lyrata]	Arabidopsis lyrata subsp. lyrata protein kinase, mRNA
Isatis_indigotica_852	--	--	K06943|1e-18|ath:AT1G50920|nucleolar GTP-binding protein	sp|Q9C6I8|NOG1_ARATH Nucleolar GTP-binding protein 1 OS=Arabidopsis thaliana GN=At1g50920 PE=2 SV=1	Putative uncharacterized protein GN=ARALYDRAFT_341336 OS=Arabidopsis lyrata subsp. lyrata (Lyre-leaved rock-cress) PE=4 SV=1	hypothetical protein ARALYDRAFT_341336 [Arabidopsis lyrata subsp. lyrata]	Arabidopsis lyrata subsp. lyrata hypothetical protein, mRNA
Isatis_indigotica_853	--	Molecular Function: DNA binding (GO:0003677);; Molecular Function: chromatin binding (GO:0003682);; Molecular Function: sequence-specific DNA binding transcription factor activity (GO:0003700);; Cellular Component: nucleus (GO:0005634);; Biological Process: response to salicylic acid stimulus (GO:0009751);; Biological Process: response to jasmonic acid stimulus (GO:0009753);; Biological Process: …	K09422|1e-34|ath:AT1G16490|myb proto-oncogene protein, plant	--	Putative transcription factor (Fragment) GN=MYB58 OS=Arabidopsis thaliana (Mouse-ear cress) PE=2 SV=1	putative transcription factor, partial [Arabidopsis thaliana]	Arabidopsis thaliana chromosome 1, complete sequence
Isatis_indigotica_854	[KAD]	Molecular Function: DNA binding (GO:0003677);; Molecular Function: sequence-specific DNA binding transcription factor activity (GO:0003700);; Cellular Component: nucleus (GO:0005634);; Biological Process: response to salt stress (GO:0009651);; Biological Process: response to ethylene stimulus (GO:0009723);; Biological Process: response to auxin stimulus (GO:0009733);; Biological Process: response…	K09422|1e-42|ath:AT1G16490|myb proto-oncogene protein, plant	sp|Q7XBH4|MYB4_ORYSJ Myb-related protein Myb4 OS=Oryza sativa subsp. japonica GN=MYB4 PE=2 SV=2	Putative myb-related transcription factor OS=Arabidopsis thaliana (Mouse-ear cress) PE=2 SV=1	putative myb-related transcription factor [Arabidopsis thaliana]	Arabidopsis thaliana chromosome 1, complete sequence
Isatis_indigotica_856	[E]	Molecular Function: acetyl-CoA:L-glutamate N-acetyltransferase activity (GO:0004042);; Molecular Function: glutamate N-acetyltransferase activity (GO:0004358);; Cellular Component: mitochondrion (GO:0005739);; Biological Process: arginine biosynthetic process (GO:0006526);; Biological Process: pyrimidine ribonucleotide biosynthetic process (GO:0009220);; Cellular Component: chloroplast stroma (GO…	K00620|0.0|ath:AT2G37500|glutamate N-acetyltransferase / amino-acid N-acetyltransferase [EC:2.3.1.35 2.3.1.1]	sp|Q9ZUR7|ARGJ_ARATH Arginine biosynthesis bifunctional protein ArgJ, chloroplastic OS=Arabidopsis thaliana GN=At2g37500 PE=1 SV=2	Arginine biosynthesis protein ArgJ family GN=ARALYDRAFT_482744 OS=Arabidopsis lyrata subsp. lyrata (Lyre-leaved rock-cress) PE=3 SV=1	arginine biosynthesis bifunctional protein ArgJ [Arabidopsis thaliana]	Arabidopsis lyrata subsp. lyrata arginine biosynthesis protein ArgJ family, mRNA
Isatis_indigotica_857	--	Cellular Component: nucleus (GO:0005634);; Biological Process: embryo development ending in seed dormancy (GO:0009793);; Biological Process: cellular metabolic process (GO:0044237);; Biological Process: primary metabolic process (GO:0044238);; Biological Process: organic substance metabolic process (GO:0071704);;	--	--	EMB1703 GN=ARALYDRAFT_324617 OS=Arabidopsis lyrata subsp. lyrata (Lyre-leaved rock-cress) PE=4 SV=1	EMB1703 [Arabidopsis lyrata subsp. lyrata]	Arabidopsis lyrata subsp. lyrata EMB1703, mRNA
Isatis_indigotica_858	--	--	--	--	--	--	Vitis vinifera contig VV78X266809.11, whole genome shotgun sequence
Isatis_indigotica_859	--	Biological Process: G2 phase of mitotic cell cycle (GO:0000085);; Biological Process: double-strand break repair via homologous recombination (GO:0000724);; Molecular Function: nucleic acid binding (GO:0003676);; Molecular Function: catalytic activity (GO:0003824);; Cellular Component: cytoplasm (GO:0005737);; Biological Process: photomorphogenesis (GO:0009640);; Biological Process: response to i…	--	sp|Q9NG98|TOP3A_DROME DNA topoisomerase 3-alpha OS=Drosophila melanogaster GN=Top3alpha PE=2 SV=2	Zinc knuckle family protein GN=ARALYDRAFT_323073 OS=Arabidopsis lyrata subsp. lyrata (Lyre-leaved rock-cress) PE=4 SV=1	zinc knuckle family protein [Arabidopsis lyrata subsp. lyrata]	Arabidopsis thaliana CCHC-type zinc knuckle protein (AT3G42860) mRNA, complete cds
Isatis_indigotica_860	--	--	--	--	Zinc knuckle family protein GN=Op_42860 OS=Olimarabidopsis pumila (Dwarf rocket) PE=4 SV=1	zinc knuckle family protein [Olimarabidopsis pumila]	--
Isatis_indigotica_861	--	Cellular Component: nucleus (GO:0005634);;	--	--	Putative uncharacterized protein GN=ARALYDRAFT_317076 OS=Arabidopsis lyrata subsp. lyrata (Lyre-leaved rock-cress) PE=4 SV=1	hypothetical protein ARALYDRAFT_317076 [Arabidopsis lyrata subsp. lyrata]	--
Isatis_indigotica_863	--	Molecular Function: calmodulin binding (GO:0005516);; Cellular Component: nucleus (GO:0005634);;	--	--	Calmodulin-binding protein GN=ARALYDRAFT_353717 OS=Arabidopsis lyrata subsp. lyrata (Lyre-leaved rock-cress) PE=4 SV=1	calmodulin-binding protein [Arabidopsis lyrata subsp. lyrata]	Arabidopsis lyrata subsp. lyrata calmodulin-binding protein, mRNA
Isatis_indigotica_864	[R]	Molecular Function: nucleotide binding (GO:0000166);; Molecular Function: RNA binding (GO:0003723);; Cellular Component: nucleus (GO:0005634);;	--	sp|Q9SVM8|GRP2_ARATH Glycine-rich RNA-binding protein 2, mitochondrial OS=Arabidopsis thaliana GN=GRP2 PE=1 SV=1	RNA recognition motif-containing protein GN=F17A17.34 OS=Arabidopsis thaliana (Mouse-ear cress) PE=2 SV=1	RNA recognition motif-containing protein [Arabidopsis thaliana]	Arabidopsis lyrata subsp. lyrata hypothetical protein, mRNA
Isatis_indigotica_865	--	Molecular Function: nucleotide binding (GO:0000166);; Biological Process: response to cadmium ion (GO:0046686);;	--	sp|P52578|IFRH_SOLTU Isoflavone reductase homolog OS=Solanum tuberosum PE=2 SV=1	Allergenic isoflavone reductase-like protein Bet v 6.0102 GN=BETV6.0102 OS=Betula pendula (European white birch) PE=2 SV=1	allergenic isoflavone reductase-like protein Bet v 6.0102 [Betula pendula]	Betula pendula allergenic isoflavone reductase-like protein Bet v 6.0102 (BETV6.0102) mRNA, complete cds
Isatis_indigotica_866	--	Biological Process: unsaturated fatty acid biosynthetic process (GO:0006636);; Cellular Component: chloroplast (GO:0009507);; Biological Process: phosphatidylglycerol metabolic process (GO:0046471);; Molecular Function: delta 3-trans-hexadecenoic acid phosphatidylglycerol desaturase activity (GO:0052637);; Biological Process: response to karrikin (GO:0080167);;	--	--	Putative uncharacterized protein GN=ARALYDRAFT_481151 OS=Arabidopsis lyrata subsp. lyrata (Lyre-leaved rock-cress) PE=4 SV=1	hypothetical protein ARALYDRAFT_481151 [Arabidopsis lyrata subsp. lyrata]	Arabidopsis thaliana chromosome 4, complete sequence
Isatis_indigotica_867	--	Biological Process: unsaturated fatty acid biosynthetic process (GO:0006636);; Cellular Component: chloroplast (GO:0009507);; Molecular Function: acid-amino acid ligase activity (GO:0016881);; Biological Process: phosphatidylglycerol metabolic process (GO:0046471);; Molecular Function: delta 3-trans-hexadecenoic acid phosphatidylglycerol desaturase activity (GO:0052637);; Biological Process: resp…	--	sp|A6QLM0|TM189_BOVIN Transmembrane protein 189 OS=Bos taurus GN=TMEM189 PE=2 SV=1	Putative uncharacterized protein GN=ARALYDRAFT_481151 OS=Arabidopsis lyrata subsp. lyrata (Lyre-leaved rock-cress) PE=4 SV=1	hypothetical protein ARALYDRAFT_481151 [Arabidopsis lyrata subsp. lyrata]	Arabidopsis lyrata subsp. lyrata hypothetical protein, mRNA
Isatis_indigotica_868	--	Molecular Function: triglyceride lipase activity (GO:0004806);; Cellular Component: extracellular region (GO:0005576);; Biological Process: lipid metabolic process (GO:0006629);;	--	--	Triacylglycerol lipase-like protein GN=At5g18630 OS=Arabidopsis thaliana (Mouse-ear cress) PE=2 SV=1	alpha/beta-hydrolase domain-containing protein [Arabidopsis thaliana]	Arabidopsis lyrata subsp. lyrata predicted protein, mRNA
Isatis_indigotica_869	--	Cellular Component: extracellular region (GO:0005576);; Cellular Component: nucleus (GO:0005634);; Cellular Component: vacuolar membrane (GO:0005774);; Biological Process: response to wounding (GO:0009611);; Biological Process: jasmonic acid biosynthetic process (GO:0009695);; Biological Process: anthocyanin-containing compound biosynthetic process (GO:0009718);; Biological Process: response to a…	--	--	Embryo-specific protein 3 GN=ARALYDRAFT_487542 OS=Arabidopsis lyrata subsp. lyrata (Lyre-leaved rock-cress) PE=4 SV=1	embryo-specific protein 3 [Arabidopsis lyrata subsp. lyrata]	Arabidopsis thaliana embryo-specific protein 3 (ATS3) mRNA, complete cds
Isatis_indigotica_870	--	Molecular Function: DNA binding (GO:0003677);; Molecular Function: sequence-specific DNA binding transcription factor activity (GO:0003700);; Cellular Component: nucleus (GO:0005634);; Biological Process: regulation of transcription, DNA-dependent (GO:0006355);; Molecular Function: zinc ion binding (GO:0008270);; Biological Process: embryo development ending in seed dormancy (GO:0009793);;	--	sp|Q9M160|Y4095_ARATH Uncharacterized protein At4g00950 OS=Arabidopsis thaliana GN=At4g00950 PE=2 SV=1	mRNA, clone: RTFL01-36-J10 OS=Thellungiella halophila (Salt cress) PE=2 SV=1	unnamed protein product [Thellungiella halophila]	Thellungiella halophila mRNA, complete cds, clone: RTFL01-36-J10
Isatis_indigotica_871	--	Molecular Function: DNA binding (GO:0003677);; Molecular Function: sequence-specific DNA binding transcription factor activity (GO:0003700);; Cellular Component: nucleus (GO:0005634);; Biological Process: regulation of transcription, DNA-dependent (GO:0006355);; Molecular Function: zinc ion binding (GO:0008270);; Biological Process: embryo development ending in seed dormancy (GO:0009793);;	--	sp|Q9M160|Y4095_ARATH Uncharacterized protein At4g00950 OS=Arabidopsis thaliana GN=At4g00950 PE=2 SV=1	mRNA, clone: RTFL01-36-J10 OS=Thellungiella halophila (Salt cress) PE=2 SV=1	unnamed protein product [Thellungiella halophila]	Thellungiella halophila mRNA, complete cds, clone: RTFL01-36-J10
Isatis_indigotica_872	--	Biological Process: microtubule cytoskeleton organization (GO:0000226);; Biological Process: cytokinesis by cell plate formation (GO:0000911);; Biological Process: carbohydrate metabolic process (GO:0005975);; Biological Process: DNA methylation (GO:0006306);; Biological Process: methylation-dependent chromatin silencing (GO:0006346);; Cellular Component: plant-type cell wall (GO:0009505);; Biolo…	--	sp|Q9FJU9|E1313_ARATH Glucan endo-1,3-beta-glucosidase 13 OS=Arabidopsis thaliana GN=At5g56590 PE=1 SV=1	Glycosyl hydrolase family 17 protein GN=ARALYDRAFT_918818 OS=Arabidopsis lyrata subsp. lyrata (Lyre-leaved rock-cress) PE=3 SV=1	glycosyl hydrolase family 17 protein [Arabidopsis lyrata subsp. lyrata]	Arabidopsis lyrata subsp. lyrata glycosyl hydrolase family 17 protein, mRNA
Isatis_indigotica_873	--	Molecular Function: hydrolase activity, hydrolyzing O-glycosyl compounds (GO:0004553);; Biological Process: carbohydrate metabolic process (GO:0005975);; Cellular Component: plant-type cell wall (GO:0009505);; Cellular Component: cytoplasmic membrane-bounded vesicle (GO:0016023);; Molecular Function: cation binding (GO:0043169);; Cellular Component: anchored to plasma membrane (GO:0046658);;	--	sp|Q9FJU9|E1313_ARATH Glucan endo-1,3-beta-glucosidase 13 OS=Arabidopsis thaliana GN=At5g56590 PE=1 SV=1	Glycosyl hydrolase family 17 protein GN=ARALYDRAFT_918818 OS=Arabidopsis lyrata subsp. lyrata (Lyre-leaved rock-cress) PE=3 SV=1	glucan endo-1,3-beta-glucosidase 13 [Arabidopsis thaliana]	Arabidopsis lyrata subsp. lyrata glycosyl hydrolase family 17 protein, mRNA
Isatis_indigotica_874	--	Molecular Function: catalytic activity (GO:0003824);;	--	sp|Q922P9|GLYR1_MOUSE Putative oxidoreductase GLYR1 OS=Mus musculus GN=Glyr1 PE=2 SV=1	Putative uncharacterized protein F9G14_260 GN=F9G14_260 OS=Arabidopsis thaliana (Mouse-ear cress) PE=2 SV=1	PWWP domain-containing protein [Arabidopsis thaliana]	Arabidopsis lyrata subsp. lyrata PWWP domain-containing protein, mRNA
Isatis_indigotica_875	--	--	--	--	--	--	Arabidopsis thaliana chromosome 3, complete sequence
Isatis_indigotica_876	[GEPR]	Molecular Function: sugar:hydrogen symporter activity (GO:0005351);; Cellular Component: mitochondrion (GO:0005739);; Cellular Component: plasma membrane (GO:0005886);; Biological Process: phosphate ion transport (GO:0006817);; Cellular Component: chloroplast (GO:0009507);; Molecular Function: phosphate ion transmembrane-transporting ATPase activity (GO:0015415);; Cellular Component: integral to …	K08176|1e-146|ath:AT1G20860|MFS transporter, PHS family, inorganic phosphate transporter	sp|Q9SYQ1|PHT18_ARATH Probable inorganic phosphate transporter 1-8 OS=Arabidopsis thaliana GN=PHT1-8 PE=2 SV=2	Phosphate transporter family protein GN=ARALYDRAFT_335330 OS=Arabidopsis lyrata subsp. lyrata (Lyre-leaved rock-cress) PE=4 SV=1	phosphate transporter family protein [Arabidopsis lyrata subsp. lyrata]	Arabidopsis lyrata subsp. lyrata phosphate transporter family protein, mRNA
Isatis_indigotica_877	--	Biological Process: ethylene biosynthetic process (GO:0009693);;	--	--	Putative uncharacterized protein GN=ARALYDRAFT_313393 OS=Arabidopsis lyrata subsp. lyrata (Lyre-leaved rock-cress) PE=4 SV=1	hypothetical protein ARALYDRAFT_313393 [Arabidopsis lyrata subsp. lyrata]	Brassica rapa subsp. pekinensis clone KBrB080N15, complete sequence
Isatis_indigotica_878	--	Molecular Function: DNA binding (GO:0003677);; Molecular Function: sequence-specific DNA binding transcription factor activity (GO:0003700);; Cellular Component: nucleus (GO:0005634);; Biological Process: regulation of transcription, DNA-dependent (GO:0006355);; Molecular Function: protein dimerization activity (GO:0046983);;	--	sp|Q56XR0|BH071_ARATH Transcription factor bHLH71 OS=Arabidopsis thaliana GN=BHLH71 PE=1 SV=1	mRNA, clone: RTFL01-52-J01 OS=Thellungiella halophila (Salt cress) PE=2 SV=1	unnamed protein product [Thellungiella halophila]	Thellungiella halophila mRNA, complete cds, clone: RTFL01-52-J01
Isatis_indigotica_879	--	Molecular Function: nucleic acid binding (GO:0003676);; Molecular Function: zinc ion binding (GO:0008270);;	--	sp|Q5EB97|ZCH10_RAT Zinc finger CCHC domain-containing protein 10 OS=Rattus norvegicus GN=Zcchc10 PE=2 SV=2	Putative uncharacterized protein GN=ARALYDRAFT_494997 OS=Arabidopsis lyrata subsp. lyrata (Lyre-leaved rock-cress) PE=4 SV=1	hypothetical protein ARALYDRAFT_494997 [Arabidopsis lyrata subsp. lyrata]	Brassica rapa subsp. pekinensis clone KBrS013H10, complete sequence
Isatis_indigotica_880	--	Molecular Function: sequence-specific DNA binding transcription factor activity (GO:0003700);; Cellular Component: nucleus (GO:0005634);; Biological Process: chromatin assembly or disassembly (GO:0006333);; Biological Process: regulation of translation (GO:0006417);; Biological Process: plastid organization (GO:0009657);; Biological Process: leaf morphogenesis (GO:0009965);; Biological Process: c…	--	sp|Q8GW46|YAB5_ARATH Axial regulator YABBY 5 OS=Arabidopsis thaliana GN=YAB5 PE=2 SV=1	mRNA, clone: RTFL01-24-G08 OS=Thellungiella halophila (Salt cress) PE=2 SV=1	axial regulator YABBY 5 [Arabidopsis thaliana]	Thellungiella halophila mRNA, complete cds, clone: RTFL01-24-G08
Isatis_indigotica_881	--	Molecular Function: structural constituent of ribosome (GO:0003735);; Cellular Component: cell wall (GO:0005618);; Cellular Component: plasma membrane (GO:0005886);; Biological Process: translation (GO:0006412);; Cellular Component: plasmodesma (GO:0009506);; Cellular Component: chloroplast (GO:0009507);; Cellular Component: cytosolic large ribosomal subunit (GO:0022625);; Biological Process: rib…	K02910|5e-14|ath:AT4G26230|large subunit ribosomal protein L31e	sp|P51420|RL313_ARATH 60S ribosomal protein L31-3 OS=Arabidopsis thaliana GN=RPL31C PE=2 SV=2	Putative ribosomal protein GN=At4g26230 OS=Arabidopsis thaliana (Mouse-ear cress) PE=4 SV=1	60S ribosomal protein L31 [Arabidopsis lyrata subsp. lyrata]	Brassica rapa subsp. pekinensis clone KBrB069F08, complete sequence
Isatis_indigotica_882	[R]	Biological Process: MAPK cascade (GO:0000165);; Biological Process: regulation of response to biotic stimulus (GO:0002831);; Biological Process: regionalization (GO:0003002);; Molecular Function: DNA binding (GO:0003677);; Molecular Function: sequence-specific DNA binding transcription factor activity (GO:0003700);; Cellular Component: nucleus (GO:0005634);; Biological Process: regulation of tran…	--	sp|Q9ZV33|DOF22_ARATH Dof zinc finger protein DOF2.2 OS=Arabidopsis thaliana GN=DOF2.2 PE=2 SV=2	Dof-type zinc finger domain-containing protein GN=ARALYDRAFT_481796 OS=Arabidopsis lyrata subsp. lyrata (Lyre-leaved rock-cress) PE=4 SV=1	Dof-type zinc finger domain-containing protein [Arabidopsis lyrata subsp. lyrata]	Arabidopsis lyrata subsp. lyrata Dof-type zinc finger domain-containing protein, mRNA
Isatis_indigotica_883	--	Biological Process: MAPK cascade (GO:0000165);; Biological Process: regulation of response to biotic stimulus (GO:0002831);; Biological Process: regionalization (GO:0003002);; Molecular Function: DNA binding (GO:0003677);; Molecular Function: sequence-specific DNA binding transcription factor activity (GO:0003700);; Cellular Component: nucleus (GO:0005634);; Biological Process: regulation of tran…	--	sp|Q9ZV33|DOF22_ARATH Dof zinc finger protein DOF2.2 OS=Arabidopsis thaliana GN=DOF2.2 PE=2 SV=2	Dof zinc finger protein DOF2.2 GN=At2g28810 OS=Arabidopsis thaliana (Mouse-ear cress) PE=4 SV=1	putative DOF zinc finger protein [Arabidopsis thaliana]	Arabidopsis thaliana chromosome 2, complete sequence
Isatis_indigotica_884	--	Biological Process: response to stress (GO:0006950);; Cellular Component: chloroplast stroma (GO:0009570);;	--	--	mRNA, clone: RTFL01-25-P14 OS=Thellungiella halophila (Salt cress) PE=2 SV=1	unnamed protein product [Thellungiella halophila]	Thellungiella halophila mRNA, complete cds, clone: RTFL01-25-P14
Isatis_indigotica_885	--	Molecular Function: binding (GO:0005488);; Cellular Component: endosome (GO:0005768);; Cellular Component: Golgi apparatus (GO:0005794);; Cellular Component: trans-Golgi network (GO:0005802);; Molecular Function: methyltransferase activity (GO:0008168);; Biological Process: methylation (GO:0032259);;	--	sp|Q9LN50|PMTS_ARATH Probable methyltransferase PMT28 OS=Arabidopsis thaliana GN=At1g19430 PE=1 SV=1	Putative uncharacterized protein GN=ARALYDRAFT_889384 OS=Arabidopsis lyrata subsp. lyrata (Lyre-leaved rock-cress) PE=4 SV=1	putative methyltransferase PMT28 [Arabidopsis thaliana]	Arabidopsis lyrata subsp. lyrata hypothetical protein, mRNA
Isatis_indigotica_887	--	Cellular Component: nucleus (GO:0005634);; Cellular Component: mitochondrion (GO:0005739);; Biological Process: DNA replication initiation (GO:0006270);; Biological Process: regulation of DNA replication (GO:0006275);; Biological Process: DNA methylation (GO:0006306);; Biological Process: cell proliferation (GO:0008283);; Biological Process: histone H3-K9 methylation (GO:0051567);; Biological Pro…	--	--	Uncharacterized protein GN=At3g23740 OS=Arabidopsis thaliana (Mouse-ear cress) PE=4 SV=1	uncharacterized protein [Arabidopsis thaliana]	Arabidopsis thaliana uncharacterized protein (AT3G23740) mRNA, complete cds
Isatis_indigotica_888	--	Biological Process: DNA replication (GO:0006260);; Biological Process: macromolecule methylation (GO:0043414);; Biological Process: regulation of cellular process (GO:0050794);; Biological Process: regulation of macromolecule metabolic process (GO:0060255);;	--	--	Putative uncharacterized protein GN=ARALYDRAFT_479889 OS=Arabidopsis lyrata subsp. lyrata (Lyre-leaved rock-cress) PE=4 SV=1	hypothetical protein ARALYDRAFT_479889 [Arabidopsis lyrata subsp. lyrata]	Arabidopsis lyrata subsp. lyrata hypothetical protein, mRNA
Isatis_indigotica_889	--	Molecular Function: protein kinase activity (GO:0004672);; Molecular Function: ATP binding (GO:0005524);; Biological Process: protein phosphorylation (GO:0006468);; Cellular Component: chloroplast (GO:0009507);;	--	--	Putative uncharacterized protein GN=ARALYDRAFT_490459 OS=Arabidopsis lyrata subsp. lyrata (Lyre-leaved rock-cress) PE=4 SV=1	hypothetical protein ARALYDRAFT_490459 [Arabidopsis lyrata subsp. lyrata]	Brassica rapa subsp. pekinensis clone KBrB010G10, complete sequence
Isatis_indigotica_890	--	Cellular Component: chloroplast (GO:0009507);; Molecular Function: transferase activity, transferring phosphorus-containing groups (GO:0016772);;	--	--	Putative uncharacterized protein GN=ARALYDRAFT_490459 OS=Arabidopsis lyrata subsp. lyrata (Lyre-leaved rock-cress) PE=4 SV=1	hypothetical protein ARALYDRAFT_490459 [Arabidopsis lyrata subsp. lyrata]	Brassica rapa subsp. pekinensis clone KBrB010G10, complete sequence
[truncated: 27,440 more rows]
