# Supplementary material for: High-Throughput Sequencing and De Novo Assembly of the Isatis indigotica Transcriptome
Source: PLoS One. 2014 Sep 26;9(9):e102963. doi: 10.1371/journal.pone.0102963 (PMC4178013; doi:10.1371/journal.pone.0102963)
Supplement: Dataset S1 — Assembled sequences of I. indigotica unigenes. (FASTA) [file pone.0102963.s008.fasta]

>Isatis_indigotica_1
UGAAGAAAAAAGGAAGAAGAAGAGAAAAUGAGUCUAGCUCUGGGCUCCUCCUCCCAUGACGUUAUCACGCCUGGAUCCCA
UCGUCAUCAUAAUCUUAAACUCCUCGAAAUCAAUCGUCCCGUCUCCAUCCUUAUCCACACCACCGAUCAUCUUCCUACAC
UCCGCGAUGGAGCAUUCGUCGCCGAGACUCCUCAAAACCUCGUGCAGCUCCUCCGCCGAGAUCGAUCCGUUCCCGUCGAU
GUCAUAAACAGAGAAGGCGUCCUUCAGAUUCUCCAGCACUUCGUUCUGAUCCAUCCCUUUGGUGUUCAGCUCAACGAACU
CCUCGAAGUUUAUGUAACCGUCUCCUUUCCGAUCGAUCUCCGUGAUCGCCUUCUGCAGCUCCUCCUCCGGAACCUCGUG
>Isatis_indigotica_2
UUCUUUUGCAGGUGAUCAGCAUAGUCCCUGCUUUAGCCGGCUCAGAGCUUUGGCCCAACCAAGGCUUUUUCAUCAAAGUC
UCAGAUUCUUCUCACUCCACCUAUGUCUCAUUGAGGAACGAAGACAACGAACUUAUCUUGAACAACAAAUUGGGUUUGGG
ACAGUUCUUCUACGUUGAUAAACUUGAAGCUGGGACACCUGUUCCUGUCAUGGUGGGAGUUAGACCGAUCUCUGGACGCC
AUCCUUUUG
>Isatis_indigotica_3
AAAAAAAAAAAAAACAAGGAAAAUAAUGAAACUCUUCUUCGUGGUGGCGGUAUCCAUUGCCCUUCUCUUAAGCCUCUUCG
AUUUUUCCGGCGAGAGUCCAAAACAUGGAGAGUCAACGUUGACUGUUCAUUUCCCUGAAUUCCGUCUGAUUCCGACCACC
GGAGCUUCAGGACCGGAGAGUUUCGUCUUCGAUAUCUCCGGCGAAGGUCCUUACACCGGUUUAUCUGACGGUCGAAUUGU
UAAGUGGAUAGCUAAUGAGAGCCGUUGGAUCGAUUUCGCCGUCACCACCCCAACAAGAAUCGAGUGACAAGAUAAAGAAA
AUGUUGCAUUCCUAUUAUUUGCUAAGAUUCAGAGUAUACAAAACCUAUGUUUAUGAAAGAUGGG
>Isatis_indigotica_4
ACGCAACAACCACAUAUCCAGGUUUCUUCAUCUUACAUAUCUUUCGUUUCUCGAUCUCUCUUUCUAAAUCUCUAGAUUUG
GUUUUUGUUAUUUGCUGGGAUGAGUUUAAGUAUAUUCCUUAGUGCGCUAGAUCUAAAUCGCAGCUUCGAGAUUCUGAUGG
UGUCGGUGGUGUGUGAGAAGAGUUUUUCUGUUUGAUGCUUUUUAUGUACGAGGGAUGGAUAAUUUGAAUUUGAUCUUGGG
GAUAGUCUUCGACAAGGUUUUUUUUUUUUAGAUUAAUCGGUAAUGUCACUUUUGAGGGGUUUUAAGAGUUGCUUUUAAGU
UGCUUAAUCUGAGGUUAAUGUAGCUGCUGAGAUGUCAGGUUGAUUGAUUGAUGAUGAAUCCCGAUCCGUGAGGUUUUUAU
GGGGAGGAGAGCCUUGUCGUCUUGAUUGAA
>Isatis_indigotica_5
GAAAAAAGGUGUUAGGAAAAAGAAGUGCAAGAGAGAAAAUGAGAGUUAAAGAAAAACAAACCUGAGAGUAUUAGAGAGCA
AGAGAGAAUCGCAACAAUCUUGUAUGCAAUACUGGCGUAGAAAUUGGGAAAACGAGAGAAGGAAUCCGUUAACAUAGAGU
ACUUUUGCCCAAGCAAAUUGGGAAUUAGAGUCCAACUCUGGUUAGAGAAAGUCGGAGCAGUAGAGCCAUUUUCAGGCAAC
GCAGCCACGUGUUGGACCUUGCAAGGACAUGAGUUUGUCUUUCCUAAAUUCGUAACGUUAGAAGAAGAGAACUGGUUAGG
AGCUUCACGUGAUGGAGACAUAUACGGAUUGGUUAACGAUGGGUCCUGGGAGAAACAUGUUUGUACCUGGGAGUGGGAGA
GACAAGUUUAAUGAUCUCUCUCUCUCUCUUGUAAUAUCAGCUCCUUUAGUGGAACUGAUAGGUUUCGUGCCUGGAUCUAG
ACAUGAACGGUGUAAUCAGAUUUUGUGUGGGACUCAAGACGAUUAUGGAUAGAAUUAAUGGGCAAAUUUUCAGACUGGAC
ACAAA
>Isatis_indigotica_6
AUCAAAUUGAUAACGGAGAUUGAAAGGGUAACAGACAAUGGAAGAAAAAAAAUCACUUGUUGAAGGAAAAGUCAAGAAAG
AUGUCUGAUAUAUAAUCAUGGAACAGUAGUAUGAAGUCGUUCAACAAAAAAAGAACAAUAGUAUGAAUCUCCGGAAAACA
AUAUAUUAAACAAAUCCCCAAAAUCCGAUCUCAGGUUUGUUGUUUAUUUCGUAAGCAACCCUUUUUCUCAGGUAACUUAC
CUAAGAUGUCAAGAAACCAUAUAAUAACAUAGAAAAAUAGAGCCGACAAGAUUGAGAGUGUUGUUGAUUUCACUCUUCAG
CGUGGACAACGCUGAUCUCACCUCUCUCAAGCAAGUCAUAGAAAGCUCUGGUUUUCCUCUGCUCGUUCCAAUGGUGCAUC
UUCCAGAGACCACCAGCAGCUAAACCGAGUGCCAAACCGAUAACUAAUUCCUUCACCACACUCGGGCCUUUCAGUGUGGC
AUGCGCAACCUUGUGUCCUGCCAUUUCUUUAUCUCAACCUACCACAAUUCCGCAAAAUUUUAAAGGAAACGACAGAUCAG
AGGGAAGAAUCUGGGAUUUACCCGAGUCUGAUGAGCGAGAGAGAGAAGCACGACGAACGAAAUGGGAUUGAAACUGCGGA
AGCAGAGAGCAAGACAUACAUGGAAGUG
>Isatis_indigotica_7
GAGGUGGCAGAAGAUUAAUGAUCUGGUCGGCAAGUUCUGUGGAUCAUAUGAGGCUGCAAAAAGAGAGAAGUUGUGGUCCU
UAUUGCAAAGCGAAGCUUUGAUAUGAGAUUAAUGUCCUUAUAUAUCGCAAAGCGAAGCUGUGGUGUAUGCUUCGGAGUAU
AGUAAUGUCCAGGAGAUAUAUGCUGAUGUAAGGCUAGUUUUCAAGAACGCAAUGAGAUAUAACGAAGAAAAGGAGGAUGU
UCAUGUGAUGGCUGAAGCUCUGUUGGCGAAAUUUGAAGAGAAAUGGCUUCUCAUAAUGCCUAAACUCGCUGAAGAGGUAC
CACGUACGCCUGAUUUUCUCUUUUCCAAGUCCUGGAUGUGUUUUUGUUAACUACUUUUGGUAUGAACGGCAAAAGAGACA
GGCAUAUGGCGAAGCAGAGGAGCGUGCAAAUAAGCAGCUUACUGCGGAGGCUGCUCAAGCGAACAUGGCCUCAGAGAGCA
ACCCAAGCUAGUUUCCCGGCUGGAGCUCCUGAAGUCGAGCUUGACAUCGAUGUUCAGACUGAUGUUACUUUGUGGAGACU
GAAGGUGUUUGUGCAAGAAGCA
>Isatis_indigotica_8
CUUUUCUCUUUUCUUCUUCUCCUUUCAAUGAUGUGUACGCUUCACCUCUAAGUUUUGACCCAAAGUUUCAUCAUUUUCUC
UUCUCUCUUAAAACCGGAAUAUACCUAGAAUGCGUUUCGACUGGAGAUUCACUGUUCAUAUCUCGACCUCGUGAUGAAUU
UCUCUGCUUAUCAAUGGAGAUGAUGAGCUCUUCUUCUUCUUCUACACAAGUCGUAUCAUUCAGAGACAUGGGGAUGUACG
AACCGUUCCAACAGUUAUCUGGUUGGGAAAAUGCUUUCAACACUAUUAGUAGUAAUCAGAACAACAACAAUCAGAGUUCU
UCCACAAUUCUUGAGGUGGAGGCUAGAGCAGAAGCAGAUGAUAACAAUAAGGCAAAUUAUACUUCUUUGUAUAACUCUGC
UGAAGCAGAACCUUCUAGUAACAAUGAUCAGGACGAAGACCAAAUCAAUGAUAAGAUGAAACGGAGAUUGGCUCAGAACC
GAGAGGCUGCUCGCAAAAGUCGUUUGAGAAAGAAGGCCCAUGUCCAGCAGUUAGAAGAAAGCCGGCUAAAGUUAUCACAG
CUCGAGCAGGAACUUGUAAGAGCUAGACAGCAGGGAUUAUGCGUACGUAACUCAUCGGAUACUAGUUAUCUUGGACCAGC
UGGGACCAUGAACACAGGGAUUGCUUCAUUUGAGAUGGAAUACGCACACUGGCUAGAAGAGCAAAACAAGAGAGUUAGUG
AGAUUCGAACAGCGCUCCAAGCGCAUAUCAGCGACAUUGAGCUCAAAAUGCUGGUUGAUAUUUGUUUGAACCACUACGCA
AAUCUCUUCCGCAUGAAAGCUGAUGCUGCAAAGGCUGAUGUGUUCUUCUUGAUAUCGGGAAUGUGGCGAACUUCAACUGA
ACGCUUCUUCCAGUGGAUUGGAGGUUUCCGCCCAUCCGAGUUGUUAAAUGUUGUGAUGCCAUACAUCGAGCCCUUAACCG
AUCAACAACUCUUGGAGGUGCGAAACCUCCAACAGUCGUCUCAGCAAGCAGAGGAGGCUCUCUCUCAAGGCUUAGAUAAA
CUUCAGCAAGGUUUGGUCGAAAACAUAGCAGUUGACAUAAGAGUUGUUGAGUCUGUGAAUCACGGGGCUCAAAUGGCUUC
AGCCAUGGAGAAUCUUCAAGCACUAGAGGGUUUUGUGAACCAGGCGGAUCAUCUAAGAAAGCAGACUCUGCAGCAAAUGA
GUAAGAUCUUGACGACAAGACAGUCUGCUCGAGGCUUGCUCGCUUUAGGAGAGUACUUCCACAGACUUCGUGCUUUAAGU
UCUCUUUGGGCAGCUCGUCCACGAGAACACACGUAACAAGUUUAGGAGGCAAAGCAAAGAGAACAGAAGCACAAGAAAGG
AGAGUCAAGGUCGAAUGAUGUUUAGCUAGGGACUUGGUUAUCUGUGGGUGGAAGUGUGUGGUGAUGUAGAGUGAUUGAUU
CUCCGUUAAAGCAUCAUCUCCCUCAUUGAUGUUUUGGUUUUGCUAAAUGAAUUGUUUACAGAAAUGAAUAACGAAGGUGU
AAAUUUGGGUGAAAACAUGUUAUGUACUUGAAAAAUAAGGCUCUUUAUAUAUGGAUAAAUAUAUAGGGUUUGUAGUCUUC
AUAUGUGAGAAUUGUCUUGACUCUUGAGGAAAGACUUCAAAUUUUUUCGUUUGCUUUUCAGAAAGCGCUUUUGUCGUCAU
CAUUUUUAUUUCUGCUUUCUUCGCUAAUGGAGGAAAGCAAAGAAAGAAGAGAGCUAAAAGAAAUAAAGAAAUAAGAAAAC
AAAAAUGUCUCUCCACUUUUCCUCCUAAGUUUUCAUCAUUCUUUAUGUGGUGGUGAAGAUCAUAUCGCCGUUUAACGGGA
GCUUCUCUGCUUAUCAGUGAAGUGAUUAUCAGAAUCAAAUGACCAUGAACACAGGGAUGGUUGCAUUCGAGAGGGAAUAU
GGUCUGUGGCUAGAAGAACAGAACAGGAGAGUUG
>Isatis_indigotica_9
GAGAUCCAUCCCGAAACCGGACCGGGGCGGGGGGGGCUCAGCUGUUUUGGGGGGGGGGUUUGGGGGGGAAGGGGGUUUGG
UUUUUUUUUUUUUUUUUUUGGUUGUGACGUGAUGUUAGACAAUAACACUUCGAAGCUCUCCAGUGAAUUUUUUAGCUAAG
AGAGAGCUACAGAAGAAAGCUUUCACACACGGAUUUUCUCGGAUCUGAGAUCUUGGAUCCGAACAUCGUUUAUUCGAAAU
CGUCAAUUCAAGGUCUAAGAAAGAUCUUAGUUAUGUCAAGAAGGCAAGUAGGUUCGACGAGGCGUGUAGGGGAUAGUGGA
AGCUUCCCAUUUGUAGGAGCUUUGCACUCAAAAACUCGUUCAUCUCCUCUGUUAUCUAUUUGCCUUGUCCUCGUGGGAGC
AUGCCUUCUCAUUGGUUAUGCUUACAGCGGUCCAGGUAUGUUUAAAAGUAUCAGAGAAGUCAGCAAGAUCACAGGUGACU
AUUCUUGCACAGCAGAAGUUCAACGUGCCAUUCCUGUUCUUAAGAAUGCUUACGGAGAUAGCAUGCGCAAAGUCUUGCAC
GUGGGUCCUGAAACAUGCUCAGUGGUCUCUAGUCUGUUGAAGGAACAAGAGACUGAAGCAUGGGGUGUUG
>Isatis_indigotica_10
AGCAUGGGGUGUUGAACCAUAUGAUGUAGAGGAUGCAGACUCUAACUGCAAAAGUCUUUUGCAUAAAGGCCUUGUACGUG
UGGCUGACAUCAAGUUCCCUCUGCCUUACCGGUCAAAGUCAUUUUCUCUUGUGAUCGUCUCAGAUGCUCUGGAUUACCUC
UCACCCAAGUAUCUUAACAAAACUGUUCCUGAACUUGCACGAGUUGCUUCAGAUGGUGUCGUUCUUUUUGCAGGUAAUCC
UGGAAAGCAAAAGGCUAAAGUUGCAGAAUUGUCGAAAUUUGGACGGCCGGCUAAAAUGCGUAGCUCGUCGUGGUGGAACC
GUUUCUUCUCACAGACAAAUUUAGAGGAAAACGAAGCAGCAAGCAAGAAAUUUGAACAAGGAGCUUCUAAGAUCUCAUAC
AAACCAGCUUGUCAAGUGUUCCACCUCAAGCCAUUACAUUAGAACUUUACUAUUGUUACUGGUCUUCAAACCAGAUAUAU
CUCCUCUCUGUUAUAUGGCUUUUUUUUCCUCUAUAGAAAGAAACAAGAGUUCCACAAAAUUGUAACCCAUGCUCAACGAU
UUGAUUCAUAAUUUAACUAUUCAAUAAACUAGUAGAUGAGCUAGGCCCAAUAGUAAAA
>Isatis_indigotica_11
GAAGGAUGUCACACCUUGCAUUCUAGAUAGAUGUUUCUUCACUUUGCCUUCACAGCCUCUGCAGUGACAGUGAAGAGACA
CUCUAAGAACAACCACCUGGUGGUCUGAACCAGAAGAAGUCUUCUUCUUCUCUUCGAUUGCAGCACCAGAGCCUCUUUUU
GGCGAGGAAGGUUCACCUUCCUCCGUUACAGCCGUAUCCUUACGCAAAGACCCGGAUAAAGAAACCGGUUCGGAUCCCAG
AAGAUACCUAGUAGAACCAGGUGGGGUACUUUUGGUAACGUCACACGCGGGUCGCGCAACACAGCCAAAACUCUUCCUCG
CUAAGCUAAUAUUAUCACUGCUCAUCAGCUUCAACAACGACCCUGAACUGCUCUUCCUUCCCUUAUCCACCUGAAUCAUC
UUCCCGUCACCGGAGGAGGAAGGGGAGGACGGUAUUCUCGUGAUUUUCGAAAGCUGACGGUACGGUUCAAUGUAGUCGUC
GCCAGAAGAGCACGGUGCCGUGAAAGAUCUCCGACCAUCUUUGAUAAUCGGGUUGUGACGGUCGAUGGCUCGUGCCACGA
CGCUCCGUUCGUCGUGGUUAGCCGUGGCCGUCGAUGCUUGCGAUGCACAAAACAUAUUGCCUUUCAUGUAUUUUUGUUUU
UGUUGGUUGGGAGAGAAACUUUAGCAAGAACAAAAGCUCAUUAAUAUAUGCAAACAAUCACAUAUACGUUAUAGAUACAU
GUGUGCAAUUGAUAAUGCGUC
>Isatis_indigotica_12
UUCGAUGAAAUGCCUGAGAGAGAUUUGGUCUCAUGGAACUCUUUAAUAUCUGGGUAUUCUGGGAGAGGAUAUGUUGGAAA
AUGUAUUGAGGCUUUAUCUAAGAUGAUGAGAUCUGAGGUUGGUUUUGGUUUUAGACCGAAUGAAGUUACGUUUAUGUCGA
UUAUAUCAGCUUGUGUUCAUGGAAAGAGUAGAGAAGAAGGACGUUGCAUUCAUGGGAUGGUGAUGAAAUCUGGUGUACUU
GA
>Isatis_indigotica_13
GUUUCUGGGUGAUGAUAAUUAAGCUUUUGUGCUUUAAUGGAAGGACCUUGACACCUCUCUCUCUCUUUCUCUUUGCUAUU
CCUCUCUUCUACAGCUCCUAAACUAUUCUCCUUCUCUGCUAAUAUCCGACUCUAAUCGAUCGUCUCCUUCUUCGCUAGCU
CCAUUUUCAUUCAGCGAUUUGUUUUGCCUCUGAGUUGUAGGAACCAAAGAGUAUCCAAAUGUCACCGGAAGAGGAGCUGC
AGGGCAAUGUCUCUGUGGCAAGUUCUUCACCUACUAGCAAUUGCAUCUCGAGGAACAACUCAUCUGGAGGACUCAAGGAG
CAUAACUACUUGGGCCUGUCUGAUUGUUCUUCUGUCGGAAGCUCAACUCUCUCUGGCCUCGCGGAAGAUGACAAAGCCAC
UAUCAGCCUCAAGGCCACAGAGCUGACACUUGGCCUUCCCGGAUCACAGUCUCCUGCUCGAGACACGGAUCUCAACUUAC
UGAGCCCAGCAAAGCUCGAUGAGAAACCUUUCUUCCCUUUGCUCCCUACGAAAGAGGAGUUAUGCUCGUCUUCUCAGAAG
AACAUUGCCUCAGGGAACAAAAGAGGCUUCUCUGACACAAUGGAUCAGUUUUCUGAAGCUAAAAGUUCAGUUUAUACUGA
GAAAAACUGGAUGUUCCCCGAAGCUGUAGCCACCCAAUCUGUCAUAAAGAAGGAAGUGCCACAAAACAUACCGAAAGGAC
AGUCGAGCACUACAAACAAUAGCUCUAGCCCACCUGCAGCCAAGGCACAGAUUGUUGGUUGGCCUCCAGUGAGAUCCUAC
AGGAAGAAUACGUUGGCCACCACUUGUAAAAACAGUGAUGAAGUUGAUGGGAGGCCAGGUGCCGGGGCCCUCUUCGUGAA
GGUCAGUAUGGAUGGUGCUCCUUAUCUGAGGAAAGUUGACCUGAGGAGCUACACUAACUACGGGGAGCUUUCUUCAGCCU
UAGAGAAAAUGUUCACCACUUUUACUCUUGGUGAGAUGUUUCUGUGAUUGCUCUACUGAUGUUAAUCCAAGCUUCUUUGU
UAGAACACUCAUGGUGGAUCGACGUGUGCAAUCGAAGUGGUUGACCCUGCAUGUUUAUUUGAUGGUAGGUCAAUGUGGAU
CUAAUGGAGCUACAGGGAAGGAUGUGCUUAGCGAGACCAAACUCAAGGAUCUUCUGAAUGGAAAAGACUAUGUGCUCACU
UAUGAGGACAAGGAUGGGGACUGGAUGCUUGUUGGAGAUGUUCCAUGGGAGAUGU
>Isatis_indigotica_14
GGAGAUGUUCCAUGGGAGAUGUUUAUUGAUGUCUGCAAGAAGCUGAAGAUAAUGAAAGGCUGUGAUGCCAUUGGGCUAGC
UGCAGCUCCGAGAGCAGUGGAGAAAUCGAAGAUGAGAGCUUAAAGACUGGAAAAUGACAAAAGCUUUCUAAUUAUACAAA
UAUGUGCGAUUCCCUUUUGGUGGUGUUAUUAAAACAAAACAUCUACAUCUUUAGUUUCUGAGACUAUUUAAAAAAAAAAA
AGACUGCGUUUGUAAGGAAAUGAAGAAGAAUUAAAAUGAUCUAUUUUUGUUGUUGUUGCUGCUUGCUUUAGUCGAACCAG
UAACUGGUCGCUGUUUCUACUUUCUAGAGUCUUGGUCUAUGUUUGGUUUUGAUUUCGAUGUUUGGUUGACUUUUUAUUUU
AUUCUGGGAUAUUGAUGUAAUGUUGUUUACUCUCUCUCUCCGCCCUUCCGCCUUAUUCCUGUUUCGGUUUUUCGUUUUGU
UUUGAUUCUGCUUUUGGAUUUGUAAAAUUAAUCUAAAUAAAGCCACUUUGUAAUUCGUUGUUUUUUAAUAAUAAAAUUUU
AGUUUGGUG
>Isatis_indigotica_15
GAGCCUUGUCGUCUUGAUUGAAUUAUCUUAUAUAUAUAUAUACCUAUGAAUUGUUUCGUAAUUCUCAAGCUUUGAGCUUU
AGAUGAUGCGUGAGAAUCUGGCAACUUAAUGUGUCUGCUGCUUGUUUUAGUAUCUUCUUCUUUCCAUAUCUGCCUCUGAA
AACUUUACUAAGGUUUUUAAACUUGUGUCUUUGUUUGAUAGGUCUCUGUGUCUGAUCGAG
>Isatis_indigotica_16
AAACCAAGCUGUUUUAAUGCAAAACCUUUUUCUUUGAGAACAUUCCUCCAAUAAACAAAGGGAUCAAACUCUUCUUCUUC
UUUGUCGUCGUCAUAUUCUCCUUCUUUCUCAUCGAAGGGUGUCUCUCAAGAAACAUCUCCACCACCGGACCAUUACUAUU
ACCCGUCGUCGGGUUUGCGAAUUUCACGUAUCUCUUCUCACGCAUCGAUCUCAACCUUGGACUAGUACUAAUUGGUCCAU
CAUCAACAUGAGGAACCAACACUUCGAAUUUGGUUUUGAAAACAGUAUCAUCGACUUUCCUUACGGGUUCCUCAGGAUCU
ACUCUCAGCUUCUGAAGCUCUUGUUUUGUCCUUUCAAGCUCUUCCUUGAGAGAAGACAAAGAGUUUCUCAUUUGUAAGCU
UUCCUCUUUUGCUCUUUUGAGAUUGUGUUUUGUCUCUUCAAGCUCUGUCUCAAUCUUUGCUGGAUCUUCGCCCUCCAUCA
CUUUGAGAUGGUUGGAAUAGACUUGACUCGCUAAGACUCUCUCGCCGAACAAAGCUACGGCUUCUUUGACGGUUUUAAAC
GGUGCCGUUGUGUCGAUCUCUGCUCUCUUCAUCGUCUCCAUCAUAUGGUUGCUG
>Isatis_indigotica_17
CCGAAAGGAUAACGAAGCUGAUACUGAAGAUAUCGUUUUGUUCCCUCUUGUUUGGUUUUACUGAUCUACUAACAAAAGGU
UGUAAGAGACCCUUGUUCACAUGUUCUGCCACAUGAGCUUAUUUGACUCAAGAAACUGAAAAAUACAUUCGACUCUCACC
UUCAUCUACACCUAGCUACAUGAUGACUGUACUGUAAGGUUGUUCUGUUUUAGACCAGUCUACACAAAAUGUAAGACUUG
AAAGAGACUUGAAUUCGCCGGUGAAAAUUUGAUUCUUGGGACAAUUCAAGAACUGAAAAUAGUGCAGUGUCUGACUAAAA
UCACCAGAAGAAAAGGCAAACUACAUACACAUGAAAAUUAGGAAUCAGUAUUGCAUCGAGUAGACAUUUUAGAGAUCAGA
UGCUUUCAUUUUUCUGGGGCGCUUAUGAGCAGGUGAAGGAGUAUCUGAUUGUCUUCCAGGACCCUUGCGCUUUUGUUCCU
UCUUGAUUGGUCUUUCCGCUCCAAAACUGAAUGGCUCAGGUGCGAAAACACGAUCCUUCGGAGUAUCUGGCAUUGCGGCA
UAUGACCCUUCACGGUGUGAUGAACCUUCUGAUUCUUUAUACUGUAGCUGCUUCUGAAGAUUCAGUAGUGUUAGAAUUUC
UUUUCGUAAUUCAAGAUGCUCAUCACAUACAGUUUUUGUAGGAACCUUUGGUUUUAAAUUAACCCCGAGAUCUUGCAGAG
UCUGCUCAACGCGCUUGAUCGUUCGAAGACCAACAGCAGAGCUUGCAGCUUGGACCAUUUGUUCAAGUCCAUAGGUUCUC
AAGUAUACAUGAAGCAUGCGCAGAGAAGCAAGGGUAGAUGCAUAAUCUGCCAUAGUUAGUGUUGAUGGAGCCACAGCAGU
UGCAGGAAGUUGAGAAUUGGAAGAUGGAGAUACACUACGCCCUGGACCUCCAUCAGCUUUAUCAAGACCGAUAUUCUCAU
UCGCAGACACAUCAGGCUCUGCCGCACGACGUGCAGCCAAACGCAUCUCUGUGAUUCUUUUAGCCUCCGCAAGAAUCUCA
GCAUCUUUCUUCUCCUGAUGUCUACUCUGGGACAGGACCAUGGACAAUGCACGUUUGCGCUCUCUAUCGCGUGUAAUAUC
AUAAGGCUCCUUCAUCAGAGGAUGGUUUGCCAAAUCUGCUGGAGACUGAGCUCUAGCACGCAGCAGGGCGCGAGUUACAC
UAUAGUAACGAUCCUUCAAUUCCUCUACAGGCCGCGAUAAUGGAAAGCGAUCAGCAAUUACAGUGAAACGGAGAUCAAAC
CUUUCACACAAUUCAAACAACUGAUCUGUCUCUUCCUUGGUCCACACAGGGUCGGUUAAAUGAUUCUCAUACUCAUCGUC
CGUGUAUUUCAAGAUAUCAACUGACUUGUUAUAUUUGGCAAAGGAAUAAUCACCUGUUGGUGGAACAUCAUUUACCACUC
UAACCCAAUGAUAAAGCUGCAGAUCAUCUUUCCUAGCAGAACUUUUGAAGGGAAGCCAUUGCCAAGCAACCUUCUCAUCA
GCUGGAGGACGUCGCUUUAAGUGGGUAACAUCAAUUGAAGGCAUAAGAGGCGCAACGCCGCCUGUAAGCGCAUAAACCUC
GCGAGAAACGCCAUCGGGUUUCCUAUGGGACUCCUUCUGGGGUCGAGAUUUCUUCUCAUGGCUUAAAGACAGUGGAGUCU
UCGGCAACCCGAGAAUGUCCUUUGCGUCCGUGCCACCCAUCCCGAGAUCAGCCUUCCCGAUUUAACGGGUCCAAUCCAGA
GACUAUACGAUCUUAGGGUUUCCAAUAUUACCUAAUUUCGCGAUAUUU
>Isatis_indigotica_18
AUUCUAUCAUUUUUGGAUUCGAAUUUCAAAUCUACGAAGUAGACUUAUAAUCUUUUUCCAUUGCACAUUGUAGAAUUCUA
AGUUUCAAUAAUGAUCAUAAAUUUCUUUUCAUGGAAGUAAAAAAAACGAAUCGACCGUUCGACUAUUUCUUCAAAUUUAA
GACAAAGAUGAGAAAAGGAAGAACAUAUAUAUGUUCUGUAAUAUAUAACCAUAUUGAAUUGCAAAUACAAAAAUGAUAGA
AUCUUUGUUGAUUAGACUAAAUCAAUAUGGAUGGGGCUAAAAAAAAAUGACAGAAGAUACCAAAGAAAUAAAAUAAGUAU
CUAUAUGUAAUAAAUUCCAAGGUUUCGGCAUAAGAAAAAGCGGAAAGACAUCAUAAUGAGAUCCUAAUCUCAAAGUCUCA
AAGCAAAAAAGGGGAUAUGGCGGAAUUGGUAGACGCUACGGACUUAAUUGGAUUGAGCCUUGGUAUGGAAACCUACUAAG
UGAUAACUUUCAAAUUCAGAGAAACCCUGGAAUUAACACUGGGCAAUCCUGAGCCAAAUCCUGGGUUACGCGAACAAACC
AGAGUUUAGAAAACGAGAAAAAAGGGAUAGGUGCAGAGACUCAAUGGAAGCUGUUCUAACAAAUGGAGUUCACUACCUUG
UGUUGAUCAAAUGAUUCACUUCAUAGUCUGAUAGAUCCUUGGUGGAAUAAUCGGACGAGAAUAAAGAUAGAGUCCCAUUC
UACAUGUCAAUACUGACAACAAUGAAAUUUAUAGUAAGAUGAAAAUCCGUUGACUUUUAAAAUCGUGAGGGUUCAAGUCC
CUCUAUCCCCAACCCUACUCCCCAAAAAAGUCCGUUUGACACCUUACCCUUUUUUUAGUUAUUCAAAAAUGCAUUAUCUU
UUUUCAUUCAUCCGACGCUUUUACAAACUAUAAUUUCUUUUCUUAUUAUAUACAAGUCUUGUGGGAUAUAUCAUACACGU
ACAAAUGAGAAAGAAAUGUCGAUUUGAAUUAUUUAGAAUCUAUAUCAUUUUUCAUGUUAAAACUUAGAAAGUCUUCUUUU
CAAAGAUCCAAGAAAUUCCCGGUCCAAAACUUUUUGCAUUUCCUACUUUUUCGUUUCUUUUCUUUUAAUUGACAUAGACC
UAAGUCAUCUAGUAAAAUGAGGAUGAUACUUCGGUAAUGGCCGGGAUAGCUCAGUUGGUAGAGCAGAGGACUGAAAAUCC
UCGUGUCACCAGUUCAAAUCUGGUUCUUGGCAUAGGAUUGAUUAAUUUUGAUAAGUUUCUAGUCUUCAAAUUAAACGUAU
CUUUAGUAAAAAAAAUGCAAUCAUCCUUUCUUCCCUUCUCUUUUUUGUUCAUGUUGGGGAUCCAUCCGUUCAAAAAGAAU
GUAUAAGACUUUAUACAUAAUACAUAUUCGAAAGAAAAGGUCUGUUUGAAAGAAUCAAACAAAACAAGUAAAAAAAAAGA
UCGAUAUCUAUAGUAUCUAUCGUUGAAGGGGAGAAAUACCCCCAAGAUUCAUUAGAUACAAUAGAAAUAGAAUUGUACCC
CCCCCCAUUUAUUGCUUUCCGAUCUUAUUUAUUCAUUCCCAGUUAUGUGACUAAAGUUGACUAAGUUAUGCGCGCGAUAC
AAAGUUCAUAAUGCAGAACUCUUUUUUUUUUUUUUAGUUCAUCCUAUUGGCUCGGCUUUUUUUUUAGGAAAAAAAGUCUC
UUUUAAAUUGGAGAUCAAGCUAUCUAUAAUAAUAUGAAUGAGACCUUAAUUCUUCUGUUUGUUUUAUCUAAAAAAGAAUC
GAAUUCAAAAUAUUCCGUGAAGGUCCGUAGUUGUAGAAGCUAAGACUCAUUUUUUAUCAUUCAAUAAGCAUCUUGUAUUU
CAUAAAAAUUGGGGGCAAUAUAAUCCUUACGUAAAGGCCACCCUAUCCAACUUUCGGGCAUUAAGAUUCGUUUCAGCCGC
GGAUGGCUAUCAUAGGUGAUUCCUAACAUAUCAUAAGAUUCCCGUUCUUGAAAAUCCGUACUUUUCCAAACCCAGAAAAC
AGAUGGAAUUCUGGGAUUACUCCUGUGAGUAAAUACUUUUAUGCAGACUUCUUCCGCUUGAUUGACACCAUAUUCUAUUC
UCGUAAGAUGAUACACACUGGCUAAGAGGCCACCUGGUGCCACAUCAUAGGCACAUUGGGAACGUAAAUAAUUGUAACCA
UAUACAUAUAAAAUUACAGCAAUAGAAUGCCAAUCUUCGGGCUUUAUUUGUAAAGUCUCUAUUCCUUGGUAAUCGAAGCC
CAACGAUCUAUGAACCAGCCCGCGUUUGGCUAGCCAAACGGACAAAGUGCCCUGCAUCUUUUUUAUUUCCCCCCACACCU
UUUUUAUAUAAAAUGAAGUAUUUCACAUUUACCAUGAGUUCUAAUUUAUGAAGAUUUUUUUCUUAUUCUCUAAAAUCCUC
CCUAAUUCACUAAUUCGUGGGAAGAUACUGGACUUUUGUAUUUAAAAAAUGUUUCAGUAGAGAUCUCUGAAGUAGAUGAU
GGUGGAUAGAGUAAUUCUUGAUCAUAAUUUCCAGUAUGCGUACUGCGUACAACAAAAAACUUGUGAUUGGUAGUAAAACA
CCGAUUACCCCGUUGAGGUCUAAUUCGAUCCUUAUAGAUUUCUCCAGCUAUUUUCUUACGAAGCUUUGUUAUAGCGUCUA
UAACAGCCUCUGGUUUAGGUGGACAACCCGGCAAAUAGACAUCUACAGGAAUUAGCUUAUCAACUCCUCGAACAGUACUA
UAAGAGUCGGUACUGAACAUCCCCCCUGUAAUUGUACACGCUCCCAUAGCAAUAACAUACUUUGGUUCAGGCAUUUGUUC
AUAUAAUCUCACUAAAGAAGGAGCCAUUUUCAUUGUUACUGUACCUGCUGUUAAAAUAAGGUCUGCCUGUCUAGGACUUG
AUCUUGGUACUAGCCCAUAACGAUCAAAGUCAAAUCGGGAACCUAUUAAUGAGGCAAAUUCAAUGAAACAACAACUGGUA
CCAUAAAGAAGUGGCCAUAGGCUGGAAAGUCUUGACCAAUUUGAAAGAUCAUUUAACGUAGUUGAAAUAACUGAAUUUUU
UGUUGUUCGAUCAAGUACGGGAAACUUAAUGGAAUUCAUAAUUGUUUCAAUGGUUUUUUUUUUACUUUUUUUUAUUGUUA
UUGUACAAGUAUUCAGGAAACGAACUAAGACCAUUCCAACGCUCCUUUUCGCCAUGCAUAAACUAAACCAAGAAUUAGGA
UAAGCACGAAAAUGAAAGCUUCUAUAAAAGCGGAUACCCCCAGUACAUCGAAACUCAUUGCCCACGGAUACAGAAAAACU
GUUUCAACAUCAAAAACAACAAAAACUAGAGCAAACAUAUAAUAACGGAUUCUAAAUUGUAACCAAGCAUCCCCGAUCGG
UUCUAUACCUGAUUCAUAACUAGAAAGUUUCUCUGGCCCCUUCCUAAUUGGAGAUAAAACCCCGGAAAUUAGAAAUGCCA
AAACAGGAAUAGCACUUGAUAUUAUUAAAAAUGCCCAGAAAAUAUCAUAUUCGUAAAGCAGAAACAUAGACGAACUCCUA
UGAAUGUGGAAAAAAUGCCCGCUUAGUCAAUUCCAAUCGGAGUGGAUUGGGCAAGGGAUAUAGAACUCUUGAGUCAAAAC
AAAAUUUUAGGUUAAUCGAAUCAUUUAUUUUAGUUUGGUUGCUGUAGUAGACGUCUCAUUUUAAGAUUUAUUGAUUGUAA
UCUUAUUUUCAGUACACUUAUUACUUAAUAUUUCCAUGUUUCUAUUACUAAUAGUUUCUAAUA
>Isatis_indigotica_19
UUCUUGAGCAGCACAUGGUCAACUUAGCUUUGCUUCGUCUCCCUCUUCCUCCCGCAGUUGCAGAGUUACAGCAGCAACAA
GUCGUCGUUUUAGUUCUCUUCUAUUUUUUUUUUCUGCAUUAGUUAGGGUUUUAACUUUUAAUUUUUAACCUCUAUAUUAA
UAAAAUGGGCUAAAGUUGGUUAAAAAUAGCAAAAUAAAAUAAGUUUCAAAAG
>Isatis_indigotica_20
GCCAAAAAAUAAGAAGAAAAUGUCCAAAACAAGAAUUAACUUACAGUAUUAUCAUUUGGUUAUAUACUAGGGUAACUCUU
AAACACUCUGUUACCAAGAUUAAAUGUAGAUAGAACAAAACUACAAAUUAAUUUUCUCCAAACCAUUUGAAUUUUUCCUC
UAAAAUCUAAUAGAUAUAUCACCAUUUGAAGCCAUCAACUAGGAGGAAGUGUUGUACACCUAACAAUAUAUCAAUUCGUA
GAACAAGUAUGAGAGAGAGAGAGAGAGA
>Isatis_indigotica_21
AGAUAAUGCUUUAGAUUAAUUUUCUCUCCCCUCUCUCGUCUCUGCAAUUUGCCAAGACACCGCUUGACACUUUUCCGAUC
GAUUUCUUUCCAGGGCCGCCGGCACCUGUCGGCGGCUCUUACCCUUUCUUUUCUUAAUCGCUUUUUAUACAGUUCCCUUG
UUAAUUAAGAUUAAUUGGUGGAUUAUGAAUCCAAAAGAGAGUUUGCAAAAGAGGUUUCAAUGGCGAUUUCAGAGGAGAUU
CGGAUCUCGGAUCACACAAUUGGCUUUUCUCUUAUGUUCAAUUUACAUCGUAAUCUCUGGGUUUAUCAAGGUAUUCAUUC
AAUUGCCCAAUUACAUUCUUUUUUUCCGGCAGUCUCGUUUCUAUGGUGGUUGUCGGCUUUGUUCUCUCUUUCCAAAAAGA
CUCACGACAGUGCAAAUCCCGCGUCUCUUAGAUAAAGUCUUAUUUGAUGUUGGUUGUCUAUGUUUCCGUGGGUUGUAUUU
GGGGGGAUUGUGUUUGUCCUCUCUUUGGGGUUUUGUCUCUCCGAUCACACAUUGGAGAUUAACUUGUUGGUGGAUCUCCG
CUUGGCCUUUCUACAAUGGAGAUGCACGUGUUACAGUCCGUCUCAUAUGGAAGCCGGGGAUAAUUGGGCACAAACAAAGU
CUAGGAAUCAAUCACAUGGGGCUUUUAACUACUUGUGGAACAAGGUUGUGUCAGUUUUCACAUUAUCAACAAACAUGGGG
UUUGGUUACAGCUAAGGAAGAUGUUAUCUCCUCGUGUAGGAGAUGUUUAUAUGGUUUGCGAUGUAACGGAUGGAUCGCAA
CCAAUGAUCUUUUAAGAAGUUAUUGGAAUCUCAUCAAAAAGAUGUUAGCCAAGCACAAAGAUCUGAAGAUGAAGAUGAAG
AUGAACAAGGAACAUAACAGAUUUUGUAAUCUGUUAGCGCGUUAUAAGUCUUAUCUAUGUAUGAAAGCAGCGUGUUAAUU
CCUUUUCGUUUAUUCGUCUCUUUUACAUUGUCAAUCCUUUGGUUUAUUUGUAUCUAUCUAUGAUAACUCUGUAAUUUUGG
UUAAGUAAUAAAGAAGUUUAGCCGACA
>Isatis_indigotica_22
ACCAUUUCUGUCUUUAGCAUACAAUUAAUAUAUUCUUCAGCACAAGCACUAUAUCUUUAACAGUCGUUGACAAAUUUCGC
GUACUGUACCUUGCCCAGAACUCAAAUAUCGCUUCGUCUAUCAACUCAUAUCCAUUAUAAGAAACAUAUGGGCCUAUAUU
AGCCCGUAUCACGAAUUCACCAAAACUCUCCUCGUCCAGAUACAACAAAAGUCUACAAAACCAACAUUGAGAAUUACAUA
AAAGUAAACUCCUUUCACAUAGACACAAAAUGCCUAGCUCUUUGCUCAUUACACCGACACUCCUAGUUCAAGAUUUCACC
UGUGAUGGGUGAAACAUGGUGGUUAGUGGAUUGCUGUCUGUUUUUGGAACCUAGUACCACCAUAGACUUUGGGGGAAUCA
AACCGGCCCUGAAAAGCAUAUUUUCGACCGAGUCUGUUGGUUGAGCUCCAACCGAUAACCAGUACUUGAUUCUGUCGAAU
UUGAGGCUCACUCUUUUCGCUUCGUCUUUCCCUUGCAGCGGAUCGUAAAACCCUAAGACCUCGAUUUGUUUGCCGUCCCU
CCGAGAUUUGUCAUCGGCGGCAACUACACGAUAGAAGGGUCGAUGUUUACAACCGAAACGCGCGAGCCUGAUCUUCACCG
CCAUUUCCGCAGCUCUCAGCUUCAAAAAUUGAGGACACGGAGAAGAAGACGAGUAAGGUUUUAGCUGGGUUUUGGUUUUU
CACUCUUAUCCGCAUUCUAUAUCCAUGGAGAAAAAGCCGAA
>Isatis_indigotica_23
UACAGCUGCAUCAACUUAUCCUUGAUGACAAAUUGUAACAAAAGAUAAUCAAACGCUGAACCACAUGAUAACACUUAGAA
AUAGAGUGAGCGAUUCUCAAUGCAUUGCACUUAGAUACUUGUGACAAAUUAUAAGCAACAUGAGCAAAUUUAUGGGAUAA
CACACAAAAGGUAGGAUAACUUAAAAGAUCAUUCAUAUUUUUACACAAACCAAGAGCGAAACACUGUGAACUGGCUAAGC
CUGAAGCAGAAAUUGUAGAACAAGAAGUGUUAACACACAUGUGGUGUCACUAUAGUAAGUAAAAAUGUUCUUACCUUUUG
GAGUAUUGUUAAUUUAA
>Isatis_indigotica_24
UAUAUUAACAUAAAAAUUAGCCAAAAAAUGCAUCGGUUAGGUUGACAUUAGCAGUGUAGAUAAUGACUCUACAUUAGCCA
AACGUAGAGUCGGUUAGGUUUGGGAUCGUGCUGCGUAAAUCUCCGGAGAAGAGAAGAGAGAUUAAAAGCUCUUGGAGACC
AAGCAGAGAUAAUUUUAGAAAGAUUUCAAGAUAUGUGCUCAGUAAUUCACAAUGGUUUCAUCUAAAAGUGAUGAAAACGA
UGGAGUUGAUAGCCGAUAGAACUGAAGAGGAGGAUUUGUAAAGUUCGUCAUUUUCUUUUUUCUUCUAAGAGGCGGGACUG
UAGCCUGUAGGGUACAAACGAUUAUCACUAAGUUAGUGGAAUACAAAUUUGUAAAAUUGGAAUAGAGGUG
>Isatis_indigotica_25
ACUGUAUGGUCAAAAUGUAUAGUUAAGCCUACACUCCAACUUCAAGAUUCCGAAAAUAACCAAUGUAAACGAUCAAAACA
GACGGUGGAGUCACCGUAAAGACAGAACCGAACCUAAUUUUGAUGAUCCACUGUUUGUAUAUCUACAACCUCGACACUCC
UAACCGCUCUAAUUUAUCUUCUUGGAUCCACAAACCUCUCAUGAUCAGUCCAUAGACGCAAACAUCAGCAGAAAGCAGAG
ACAUGAAAGAAACCCGAGGGAACAAUUUGGUGAGCUCAACCUCUGAAGCAACCAUCUCCCUUUGUUACCAUCAUACCAAA
CUCUUCUUUUCAAGAAUCACGAUCUUUGCCUGCUAGAAAGAGUAUGAGCUGUUACAUUGGGCACUUCAUUGUAAAACUCG
GGUUCGUCUUCUUCAUCAGAUGAUAACAAAGAUGGACCCAUCCAUGCUUUAAACCCUUCGUUCACUCGUCUUUCAACAUC
UGGUGUGAAUUCCAAAGGAUUAGCUUCAAGCAUCUCCAAGCCCUGAUGACUUCUGUUCCCAAACUCUCCUUCGUCAAUAC
UUAAAGCGGCUCUUCUUCCAAGGGCGAAAGCAGUUCCAGCAUACAAGAUUACCAAACCCCAUGAAGAUAUCUCGUAGCAC
CAAAACAAUGGCACAGAACAGCUGCUUCCUAGUGUCAGGAGGCUUGAGCCGAGAAAUAUAGCGAGGAUACCAUAGACGAU
AGCAAACACAACAUUCAGAAUUGACAGGCAACGAACCCCACCUCUUCUUGAAGCACAGUAGUUAUUUUCAACAACUUUUA
GAAACCCAUGACGGCGAGGAGCGGAAUAAGCCACAAAAAUUCCUGCUACGAGAUAAAGAGAUGAAACAAGGAAGAUAAUG
GUGGAGGGAAGGAAAACGACCAUCCAGUAGAAAUCGACAGUUUCUUGAUCCGUCAAGUAAAAAGCACCAGGAAAGAGAUC
GGAAUCACGAGCUCUGCCAUAGAUAGGCAAAGGCUGUAGCUUUAUGUCGCUGCAGAAUGGCCUCCUCAGAACAUUCGAAG
GGAAUACAAUCUUCAAGCUGACGAUCGUGCAAGUGAAGAUGACGAAGCAAAGGAAAGCCACCGUCGACAUUAGUGCCGGC
CUCUGAAGCUUGAGCCAGGCUCUAUCUUCCUCCCUAAGGCUCUCGUACUCCUGCUUCGGCAUAAAUGCCUGACGCAACGC
GUCUCCAAUGAUCGCCAUUGAAGAAUUCAAAGCACAAACCCCUAAUCCUUUAACUAGAAAUCAAGCUAGGUCUCGAAUUU
GAUUAAUGAGCCCGAGAUCUCAAACGAGGAAGAAGAAAGAUGGCGCGUGUAAAAGCGAUAUGGCAACUGCCGUCGCUCGU
CUAUAUAAUUAAUUACAGAUUGACCCCAAAUCUUUUUUUUUCAAUUAUCCAAUUUUCCGUAACA
>Isatis_indigotica_26
AAAAGAGGGCACUUAAUGCGCAGUAUGUCCUCUUGCCAGCUUGUUGCACCGUCCUCCGUCUCCUCUCCUUCCCCUCUCUC
UCUCCUCUCUCUCUCUAAAAAACCAUUCCUGCUUCUCUCUCUAGAAACCAGAAGAGAGAGGGAGAGAGAGAAAGCUACGG
AGCAAAAAGAAAAACAAUGUCUUCGGACGACGAAGGAAGAGAGGAGUAUCUCUUCAAGAUAGUGGUUAUCGGCGACUCGG
CGGUCGGUAAAUCGAACCUCCUGUCUCGGUACGCUAGGAACGAGUUCAGCGCCCACUCCAAAGCGACGAUCGGCGUCGAG
UUUCAGACUCAGAGCAUGGAGAUUGAAGGCAAGGAGGUCAAGGCUCAGAUUUGGGACACUGCCGGCCAAGAGCGUUUCCG
UGCCGUCACCUCCGCCUACUACCGUGGUGCCGUCGGCGCACUCGUCGUCUACGACAUUAGCCGCCGCACCACCUUCGAGA
GCGUCGGACGUUGGCUCGAUGAGCUCAAGAUCCAUUCUGAUACAACGGUGGCGAGAAUGCUGGUGGGGAACAAGUGUGAC
CUAGAAAACAUAAGAGCAGUGAGCGUGGAGGAAGGCAAAGACCUAGCAGAAUCCCAAGGACUCUUCUUUGUGGAAACAUC
GGCUCUUGAUUCGACCAACGUUAGGACAGCUUUCGAAAAGGUCAUACUUGAUAUCUACAAUACCGUGAGCCGUAAGCAAC
UAAACUCCGACACUUACAAAGAUGAACUCACCGUGAAUCGGGUAAGUCUUGUUAAGGACAAUAACACUGGCUCUAAACAG
AGCUCCGGUUUUUCUUGCUGUUCCACUUGAAAAAUACUCAAAAAUAAUCUAUUUUCGUUUUCCUUUCAUCUAUAUAUUUU
UUUCCCCCCUUACUUUGUCAUUGUAACUUUACGUACAUUUUCUAUGGUUGCCUCUAUCUCAUAGAAGAAAAAAGAAACAG
AAUUCAUG
>Isatis_indigotica_27
GUACACAUAGUGCUUCUUUGGUGGCGAGGAGAAGAAGUGGAAGAACGGUGGAGAAAGAGAUAGAGAAAAAUGGAGAACGC
UUUGUCUCCGUCGCCGUCGCCGGCAGGUGAAAUCGCCGGAAGAGUGUCGUCUCUGUUCGUUUAUCCGAUCAAAUCAUGUA
AAGGAAUUUCGUUGUCUCAGGCAUCUCUCACUCCCACCGGGUUUAGAUGGGAUCGAAACUGGUUGAUUGUGAACUCUAAA
GGAAGAGGAUUGACUCAAAGAGUGGAACCAAAGCUUUCCUUGAUUGAAGUAGAAAUGCCUAAACUUGCAUUUGAUGAGGA
CUGGGAGCCCGACAAGAGCUCUAACAUGUUGGUUAGAGCUCCUGGUAUGGAUGUACUUAAGGUUUCGCUAGCUAAACCGG
AGAAAAUAGCAGACGGUGUCUCGGUUUGGGAGUGGUUUGGCUCUGCACUUGAUGAAGGAGAUGAAGCAUCUGAGUGGUUU
ACAAGCUUUGUUGGGAAGCCUUGUCGACUUGUUCGUUUUGAUUCAGCCUCUGAGACAAGACCUGUGGAUCCAAAUUAUGC
UCCAGGUCACUUUGCGAUGUUCUCAGAUAUGUACCCGUUCUUGCUUAUAUCACAGGUGAGUCACCAUGAACGAGAAGGAU
UUUCUCGUUUCUGCUCUAAAGUAAUCUCAUAACGUUUUCUAGGGUUCUCUUGAUUGCCUGAAUGAGCUUCUCAAGGAGCC
UGUGCCGAUCAACCGAUUUAGACCCAACAUCUUGGUUGAUGGAUGUGAACCAUUUGCUGAAGACCUGUGGACAGAGAUCC
UCAUAGACAAUUUCACCUUCCAUGGUGUGAAAUUAUGCUCCCGUUGCAAGGUACCGACGAUUAAUCAAGAAACUGGAAUU
GGAGGUGAAGAACCAAUUGAGACUCUGAGGAGUUUCAGGUCAGACAAAGUUAUACAGCCAAAGAAGAAACUACAGGGAAA
GAUAUACUUUGGGCAGAACAUGGUUUGGAAGGAUCGAUUCGGCGAUGAGAUGGGGAAAACAAUAGAAAUUGGUGAUUCUG
UUCUUGUCUUUGGUAAACUCUCCUCUCCUGCUCAAGCAGCAACUUGAAAAAACAAGAAACAUGCAGCUUGUCAUAAGCAC
UAUGUAAAUUGUAAUUCUCACUCUUGUCUUGUUCUAAGAACUGUGAACGGCACUUAUCAUAUACCUCAACCUCACAGAGA
ACAAGAAAACCGAAACUAAAGAACCAUUAAACGCAUAGAUAGAUAGAGAACACAUGACAUUUUGCCCAUAUUGCUUUUAC
CCAUCUCUUCACAGAUGGAGUUGAGAUGCUUCACUUGAAAUGCUUUGCAUUGUUUACAUAGUACCAA
>Isatis_indigotica_28
UCACACAGUUCAUCAUUAAAUGGUUUCUAAUUCAUUUUAUUCAAACUGCUCUCUAUCUCUAAUUGCCAAAUCCUAAUUAA
UCAUUAGUUAUAAUUAACAGGUGUAGUCUAAAAUAUGCUCCCCACGUUCCCUCCUUCAAAUCCAUUCCCUUCCCCACAAU
UUUCUGUGCCAAAAUCAGUGUAGCAAUUAGCAUUCCUUUUAUUGUUUUGCCUCUCAAUAAGCUAUAGCUUUUUGGUAAAA
UCCUUCUGCUCCUCGCUUUUUAUUUUUUAUUUUUAUUUUUUUUUGUUCUCUUUUCUGAUUCGCUGAUCUUGAAGAGAAGC
CCUUUUCUGGCCUUUUCAUCCUCUCUUUUCAAUCCCUCCCCUCCCUAAUUCUCUCGUGCGUUCAGGAGGAAACCAGGUAU
GGUUCGGGCAUCAGAGCAAGAGCAGGAAAGUUAUAGGAGCAGGCUCUUCAAUUUCAAAUGGAGGAACAACGACAACAAUG
CAGGAAGACAUUCCAAGAGCCUCAGCGUCGAAACCGGUUUAGAUGAGGCUGCCACCGAAUCUCAGGAGGCUGAACCCUUG
ACCAUAAUCCAUCCUAACAAGGGCCCGCCACUUUUAAGAUCGGCUGCGGAUGAAGCAGCGCUCGCCGCAGCACAGGCUAG
GGAGAAACAGCUUCUCGCAGGCAUGUCUUUAGUCUUUUCCUUUUCGACAUUUCAAACCCCAUAUACAUUCGUAUCUCCAG
CUUUCUUAUCUAACUGGCUUGCGAUGACGAGGUCAGACAUGGAGCAGAUGAAAGAGCGCUUCUCUAAGCUGUUGCUAGGA
GAGGACAAUUCCGGUGGAGGCAAAGGAGUCUCCUCUGCUCUUGCCCUCUCAAACGCAAUCACAAACCUUGCAGGUAGGAU
UUUCUAAAUUGGAGCCUUUUGUCAUACAUUACCUAUCAAUCUGACAAUCGUCUUGUUGGUAGCUUCUGUGUUUGGAGAGC
AACGGCGUUUGGAGCCAAUGCCUGUAGAGAGGAGAGCAAGAUGGAGAAGAGAGAUUGAUUGGCUUCUCUCUGUAACCGAC
UACGUCGUUGAGUUUGCUCCAUCUCAACAAAAAAAUAAAGAUGGAACCAAUAUGGAAGUUAGUUACCUCUCCCUCUCUGC
CUGCUGCAUUUCAUUUGAUAACAUCUCCAUAUGAUUUACUGGCCUUAAAUAACAGAUAAUGACCACACGCCAACGUACUG
ACCUCCACAUGAACAUCCCCGCACUGAAGAAACUGGACGCCAUGCUCAUCGUAAGACCUCUAUCUCCUUGAGCGGCAAUA
CGCAAACCAUAUAAUAGUGUAACUAGCUACUUAAGUUCAGUUUAGCAUCGCCUGUUUUUGUCUUUUUGCCCCCUUUCUAC
UUAGGAUUGUCUAGAAAAUUUCAAGGACCAAAGCGAGUUCAGCUAUGUUUCAAAAAACUCGUCAGACACAGACAGUGCAA
ACGCAAAGAGAAAUGACGAUAAAUGGUGGAUUCCGACCGUCAAAGUUCCGGCAGAUGGUCUAUCAGAAGCUUCAAGAAGG
UUCUUGCAGUACCAGAAAGAUUGUGUAAACCAGGUUCUCAAGGCAGCGAUGGCCAUAAACGCGCAGGUCUUGUUCGAGAU
GGAGAUCCCGGAGAACUACAUCGACUCGCUCCCAAAGGUAAAACAGACACACUACCACCAAUUGCUUAUUAUCAGCAACU
UACACAUGCUUAUAUAAUGCAGAACGGGAGGGCAAGUCUAGGGGAUCAGAUGUACAGGAAUAUAACGGUGGACUUCUUCG
ACCCAGAAGAGUUCCUGAGCAGCAUGGACAUGUCGUCGGAGCACAAGAUCGUAGACCUCAAAAACAGAAUCGAGGCAUCA
AUCGUGAUAUGGAAACGCAAAAUGGUUCACAAGGACAGCAAAUCAUCGGCCCCGUGGGCUUCCGGAGUCAGUCUCGAGAA
GCGAGAGGUCUUCGAAGAGCGGGCUGAGACCAUUUUGCUUAUCCUCAAACAAAGGUACCCUGGGAUUUCUCAGUCUUCUC
UCGACAUCAGCAAAAUUCAGUUCAACAAGGUAACUCGGUUGAUCAAAUUUUGCAUGAUUCAUUCGGCUUUGGUUCUCCGA
UCUUACCUGGUUCUGCACCACAGGACGUGGGUCAAGCGGUGCUCGAGAGCUACUCACGAAUUCUGGAAAGCUUGGCGUAC
ACAGUAAUGUCGAGAAUCGACGACGUUUUAGAGGCAGAUCGAGCGGGGAACAAGAGGAGCACGCUGACGGAAUCCGAGGA
GGAGAUGCUCGUGGGAAGCAUGACGCUGUCGGAUUUCAUGGGAUGGGACGUGGAUCAGGGGAACGCCGACUUGGAGGCUA
AGAAGGAUACGUCGGAUGAUCAGUUGGUCAAGGAGAAGCUAAGCGUCGUCACCACCAAGAAGACGUCAUACCUUGAAACC
CUAGGCGGCGUCAAGAGUCCAACGGCGAGGCAUUGAUCUGGUGGAGAAGAACAAAUUAGGACAGAAAAAAUAUAAAUAAG
UCAAGAGAGG
>Isatis_indigotica_29
UUUUUGAAUCUUCUAUCAUAGGUACUGGUGUUUUUCGUACUUUGCAUUAAUCACUUGUGUCGGAAAAGUUUAAAUGCUGG
UUUUCGGUGAAAGCAAGGUCUAGCUUUUAGUUGCUGAAGAUUUUUAUAAUAUUGAGCUUGUUGGUCAUAUGAUUGUUGGU
GCUAUUGAAGGUUUCUGACAAUCUCAUUGCUUCAGGUCCCAGGUUGCAAUAGGAUG
>Isatis_indigotica_30
GAAGAUAUAUAUAUGUAUAUAUAUAUAUGUCUUAUACAUAUAUAUCUAUAUGAAUAGGGAUUAUUGUUUUACACAAUCGU
CACUAAAGUUUUUCACUAUUGCAUAGCAAAUGAGGAAUUCGCUCUUUUAAGAACGCAAAGGCUCUUUCAUUUUGCGGUUG
AAUAUUUUCUGUUCGGAAGACGGCCGGUUUUGGAGAUAAGGCACAACGUAUUUGACGACAUCGGGAUUCGACAUUCUGAU
AUGUGCGCCCUCUACACUCACAAACUUCACUUUUCCAGCAUCAUCCAAUGUUUUCAGACCGAUCCAGUCCUCUGUGUAGA
GCUUUGUCUGUUGUGCAGAGAGAAGUCGUUCGAAUUCACCGUCCGGGUAAAAUCCGAACCAAGAUGAAUCUUUUGGAACA
AUAACCUUAUCGCCUUCAAACUUGACAAGAACUAAGUUAUGUAAGCUGGUGAAACGGUCUUUGUAAGUGGAGUUUCUUUG
GUCUGGUAUCUCAUUAUUGAGCUUAGGUAGAUAUUUAGACUUUUCCAGGUACUUUGUCGUCUCGGUAGGGAUCUUGAGAU
AACCACUAGGAGCAAGAUGAUCUUGAAUGAAGUCGCUAUAAAUAUCUGACUUGAUCAGCUCAUCUGCUAUUUCACACAAU
AAUCCAGAACCACACAUAGGAACAGAGGAGAUUCCAGCAUGAGGACCGGCUAAGGAUAUGUAGUUGAAAACCGGAGGUCC
ACCAUCGCAGAACUCGAUCAAGCCUCUAGCCACUAGAUUCCCCUGAGAUCUUCCAACAAUGUUGUACCCUUGACGCAACU
CUUUCAUUUGCUUCACCUUCUCACACGUGAGUUCCGCUUGUUUCAUAAGUGGCAUGAACCAUGAGUCGCGUUCCCCAUUU
CCAACUUCUAGGCAAAAACCAGGAGAGCCAGAGAGGUUAGUGAGAAGCUGUGUGAAGUUAGCUUCUCUACCCUCAGAACA
CGCAGCUGAAAUUCCAUGAAGCAAUAUAAACGGAACUGAAACAGAGACUUGAACCAAGGCUAAGAAUACAAGCGCCACCG
CAAGUCCAGACCGGUUCUUCCCCAUAGAAAACGCGAAAGUUGCGAUUGGCGUUUUUGGUUUAUGUUUUUUUUUUUUUUUU
UUCCCCCCAAAAAAAAAAAAAAAAAACUUUUCUUUAGAUUUCGUCAUGGUCA
>Isatis_indigotica_31
UGGAUAUCAAAACAAUAUUACACUGUUAAGGAUCCUAUAGAAAGGGUGAUAACAAUAGUGAAAAAUAUGAAGAAAAAAAA
UACUGGAACUGAGAAAAAAAUUCAUAAAAACUUGAUCGGUUUAUCAUUCGGAGGGACUUGGCUGUAGCAGCAUCUCGAGG
UUUGGUAAGAUUGCAGUAGCUUCACCAUCAAGAACGACAACUUCACUGUGAUUCUUAAUGCAUUUGGUUGAGAAUUUGAC
AAUGUACUUAUUCUUGGUUUCUCUCAAAGCUGUGGCUUGAACCAAUCCGAGAAUUUCAUCCCCUACGUAAACAGGUGAUC
GGAAAUGCAGAGUUUGAGAUACAUAUACUGCUCCAGGGAAAUGGGCAGAGAUGAUACGAGGAAACAUGGAAGACACAAGC
AUUCCAUGGACAAGGCGAUUCUCGAACCCGGCUUUUCGGGCAGAUUCUUGAUCGAGAUGAAGUGGGUUCCAAUCAUGGCU
CACCUCAGCAUAGCUCUUAACAUCUUCACUUGAGAACACUCUUUUUUCUUUUAAAACAUCUCCAACUUUAAAUGUCUUUG
AAGUAACUGAUGAGAAACACCUCGAAACAAGGAGAUGUCUCGGAAGAAAUGUCUUCGCUAGCAUUGCUUCACCUUACUUG
UCUUAUCGACUUUUGAGCUCAGAAUCAUAUUAAAAUUGAGCUACG
>Isatis_indigotica_32
GUUACAAAAAGUAUUAGAAGCACUUGCUCCAAAACCCCCGAUUUUUGUAUUUAAAUAUUUAAUGCAGUACAUAUAUAUCA
UGAAAUGAGUUGUGACUUGAAAACAACUUUUGCAUUAGUCAUAGAAUUUGAACAAUCUAAUCUGUCGGAGUUACAGUCAC
ACUUGUCACUUAUCAGAUACAAGAAUUGUCUGAAAAUUGAAUCUGAAAUUCACAUCCACUGCUUCUCCGAAACACACUAA
UGGAUGAAAUUGAAAUGAUAAUCCUGAACAGAAGUUCCUCAAAAAGAAAGUGGUGAUGGAUGUAUCAGGCGUGUUUGAAG
AGCUUCAUGCUUAGCCAAUGAAAGUAGACAGCAACCAUUAUAACCGGGAGAGUCAAGGGGACCAAGAAGCAGUAGUACCU
AUCAUACGCCAUCGCUUGGAUUAAAGGAUUUUGAGAGAUCGGAGAUAAGCUCGAAGCGAAGGCUGCGAAGACGAAUCCGA
AGAAUGAAACGGAACCAAUGAUCACGAAGAAAUAUCCCCAGAAUAACUCUCUCGUCCCUGUCCCCGAAAGCUUCAUUUCA
UCGGAGGAUCUGGUCGUGAAUCGUCUG
>Isatis_indigotica_33
UUAAAGAAAAAUACAACAGCAUAAUUUGUGAAUUUACGUACUAUACGUUACAAAAAGAAAUAAACUUUUCUGGAAAAAAA
AAACUUCAUUAUAAAUCGUACAACAUUGUCAUGUUUAAGAUAAUCCACGAAAAAAAGACAACAAUAAUCCGAUAGUAGAU
UCUUCUCCGUCAAUUAUCAGAAGGUACUUUGGCUUAUGGACCUUGUCCUCCACACGAGUUAGAAGGAGGCGUAUCACUCC
GUGAUUCACCUGAGCGGCAUCUUACUCUGGGCCUUUUGAUUCUAGGCGUUCUGGCCUGGGUGACUCCAACUUGAAAUGAG
AUCAAUAAGAGCAGAAGAAAGAAAGAGAGAACCAAACGAACUAAAUGUGAUGUCCUUGUAGCCAUUGAUCAAUGUAAAUC
CUCGACUCUCCCUCAUUCCAUAUAUAACAAGACUCAUGUGACAUGUUAUAUAGUCAUAAAAAGGAAAGAAAGAAGAAGCU
CACGUUAUAGAAGAUGUG
>Isatis_indigotica_34
GGAAGGUCGCCGCCGCUCACCAGGUAAACUUUAAGUAACCCAUUGACUUCAUCGGUCAACGACAUUAAUAUAACGGUUCC
UUUCCCAAAAUAGAACUAAUCUCGUUAAUCGUCUCUUAACGAAUACUCCUAGUAUUUUAUUGUAUUGAUUUCAUCUAUGC
GUUUUGGAUUUUUUUUAUAGCGUUUUGGAGUAUAAAACAAUGUUUUGGAAAAAUAGUAGUAGCAUUUUAUGAUAUAGCUU
UCUUGUCAUUUAAAUCGUCUCGUGCAUGUUUGUGUUUCAGCUGCAUCACACAGACAAAUUC
>Isatis_indigotica_35
CGUAGAUGCUCCAAUCCAGCACCACCACAGAGGAUGCUUCCGGAGCCUGAGCGGGUGAGGAAGGGAUUGGGAUCAGAUCG
GAGGAGGAGGCGUCUAGGGUUCUUUUACGGCGGAGGAUAUACCAGCGUGUGUUUGGGUCAGGAGGAGGGGUUCGUAAGCA
UACGUACAAGUAUGUUUCGUUGCGAAGCAUCUUGUAGAGAUCAGGCGAAGCCACCAGAUGGCGACAACUCUUGGAGGUAA
GAGAUAAAGCUGCGUGGUCCACUCUCGAUACCCGUGCCACUAUGCUGAUAAGCAAAUCCUCUGGCAACCAUGAUAAAGGA
GACGAAGACGGAGAUGCUUCCACCUUCCUCCUCUUCUGCGGUGGUGACUCUUCGGAAUUGGACAUGAACUCAAAAGCUUG
UCUCUUUUUUCUUCUUUCGAUUGUUUGGUUUCUGUCUUUGUUUUGUUUGUUUUUUUUUCCAGAAAGAG
>Isatis_indigotica_36
GGAAGCCUCAUUUUCUGUUACUCUCAUUUGCAUCGAAGAUUCUUGCAGAAGCAAAUGCUCUUCUGAAAGUAGCUCUCGAU
CCAAGGCUUCUCAAUUUCGGAAAAGGCUAGUAAAAAAAAGAGAACCCUCUUGGUCUUGGAGUUGUCGAUGUCCAAUUCCG
AAGAGCAACCCCUUAAGAAGAGGAAGGGAGAGGCGUCUCCGGAAUCGUGUUUGGCAUAUGCUUUGGUUCUGAACUGCCUG
GCUCGAGUCUCGAGAUUAGAACUCGCGGCCUUAUCACUCUCUUGUGGCGUCGCCUGAUCUCUACAAGAUCCGAUUGCUGA
UUGGUCGCACCGAAACGUACGUGUACGUAUGCUUAAGAACCGAUACUCCCGAUCCAAACGUACGCUGGUAUAUUCUCCGC
CGUGGAAAAAACCAAUGACGACGGUAAUAACUGGGGAGAGGUAUUUGACCCAAAGACUCAAACUUGGCAUACUUUGCCGC
CCAUGCCGAAACGGAAGAAAGGCAAUAAGAAUAUCCACGACAGUUUUGUGAGGGAUCAAAAGGUUUACGCUGUCGAUGGA
ACGGAUAGAACCUUUUACUACUCGCCGAGGGAAGUUAAAUGGGGAACAGGGAAUCGUGGUGAAGUUAUAGGAAACCGAAG
GGAUUGGUGUAUGAUUGAUAAAUUGAUCUUUUGCCUUAGUAGAAACGGGACUAUAUUUUGGUGUCACCCAGAUGAGUUGG
AUUUGCAUGAACCAGAGGAGACGAUGGAUACAAAGGACGUUAAGGGGUUUGGAUUCUCUGAACAUGAGUCUCUUUCUUUC
CAGAGUUGUCCACUUUGGCGACCAUAUUCUUGAUCGGUGGGAACAAGACAGGAUCAAGUUUGGACAUGGUAGAAUCCAGC
CAGAGAACAGCAAGUUUGCUAGAAUCCGGGAAGUAGAAGGUUUACUUCCAGGGGCCAGACUGAGCAACUCUGGUGGGAAC
AUUGUGCUCUUUUGGGACCUCGUCAAGAGGGAUUGCCUUGAGAUUUGGUGUGCCGAGAUUUCUUUGGAGAGACGCCAAAG
ACGCAAGAUUUGGGGCAACAUUGAGUGGU
>Isatis_indigotica_37
AAAAGAGGAGAUUCAGAAGAAAACGGGUUAUAUCGUAAUGAGAGCUGAGGGGGAUAUAUGAUGUUGAUGCCAACACUUCG
AUUGAUCAGUUAUCUGAAGAACUCAACAUGAAGAUGCCAGAGGGCCAUCAGUACGAAACAGUCUCAGGUUUCAUCUGCGA
GGCAUUUGGGUAUAUCCCAAAGACUGGUGAGAGUGUGACGGUAGUCCUCGAAAAGGAAAACUGGGAAGAGCAUGAUGAAC
AAGAAGAGGGUAAACACGAGCGUCAAGAUCAGAAGGAGAAGCACCAAAUCUACAGACUAGAGAUACUGGCAGGGAAUGCC
AGAAAAGUGAGCGCCGUCCGGUUUGAGAGAGUUAAUGAUAUGGAUGAAGUUUCAGAGGCAGGCGAUGUAAGAAAAAUGGU
UCCCAAAUUCGUAAGAAAAUGGAGCAGCGAGGAAGAAUCUGAGGGUAACCAGCGUGAGCGGAACUCCUUGUACCAAGAAG
ACAAAGUCAAUAAUGCCGUCUCUGAUGAACAUUUAACUGCUGAAAAUGAAAGUAUGAAAACAGAACAAUGAUCCUGGGGA
AGUGGCAGAGGAAGAGACUAUCACUGUUGUAACUGAGCAUAUUAGUGUCUUUUUACAUUAAUCACUUUGCUUUACCAACA
CUGAGAUUUGAAUCCAUUAUCAAAGACGCUUACACACUCAGUGAGACCUAGAGAUGCUUAUGCGUAUAGGCUUGGAGAAC
CUCAGUGCUGGUGCCCGAAUGAUAUCAGGUUUCUCGAUCAAACAGAAGUCAUAAUUUGUGACUAGAUGAUGAAGAAA
>Isatis_indigotica_38
GACAAUCCUCCAAAGCAACACCCGGUUUCUCUCUCGUUGAAAGAUUUCGAGAAUAUGGUCAAGAGCAAAGCUCCAUUUGC
GCGUAAGUUCCACAAGAACGAUCCUGUGUUGGACAAGAUCGAUAAAGAGUUAUUGGGACGGACACACCGGUUUUCACCAG
GAGGAUGGUGUGUCGGGAGCUCGGAUAAUGGCAGUGAUCCGUGCUCGGUGCAAGGCAAUGACUCGGUUCUGAAGCCAGGA
CCUGGUGCUGAGAGGUUGCAAGAGCUCGUUCAAACGUUGUCUUCAGAGGAAUUUAAGAGAAAACAAUGUUCAUAAAUGCU
GAGGUUA
>Isatis_indigotica_39
UUCCAUUGAAGUUUCUUCUAUCUGUCUGGUUUCCGUUCAUGUAAAGCUGCGAGAAGAAGCUUAAGAAAACUCUCCUAUCC
UUCGUGCGUCUGCUGCUUCGGCCUUCAUUUCAUCUGCAGCAUCUGUCUUUGUCCAAGAAUUUGUCUUGUUAUGUUUUUUA
AAGAUGCAAGACUUAAACUUUAAGCAUUGUUUGGUUCUUGAACUCGAUUUAGUAAUUAGAUCUGACUCAGCUUAGGACUA
AACAAGCUUUUUCGCUUGCCAUGCCAAAAGCGAUAAACAGUAAAAACCCUUUUCUUUUUGUUCG
>Isatis_indigotica_40
UUUAUAUUAGAAAAAUUUGGGAUACAAUGAUCGUUUUUGUAUAACUGUAUAUCAAAAACCUACAAAUCUAUUUGAGUGAA
ACACAAACAAUGUACAAUUUUGAGUUUAUAUAAUCAUUACCUCUCAUGAACACUGUUUACUUCUGAAGUCAUCAGAUAAA
AGUGUCUGAACAAGCUCCUUUAGUCUCUCAGCACCAGGGCCUGGUUUCAAAACCGAGUCAUCGCCUCGAAUAGAGCACGG
AUCAGCACCGUCUUCCGAGCUCCCAACACACCAAGCUCCUGAGGAGAACCGGUGAGUGCGGCCUAAGAGUUCUUUAUCAA
UCUUGUCUAAUACAGGAUCGUUCUUGUGGAACUUUCGAGCAAAGGGGGCUUUGCUUUUGACCAUCUUGUCGAAAUCCUUC
AUCGAUAGAGAGUUCGGGUGUUGCUUUGGAGGAUAGUCCCAAGCAAUGUAGUGCAAGUCAUGCCCUAUAGCCGUGCUUUU
AAACUCUUCAGUGUUGCAUAUUACUGUGUGGAAAUAUCCUUCCGGUGAAGAAACAAAGUUAGUGUAGUACAUCAAGAUCG
UCCUCGGGAAAUUAUCCCAUCCCAAGAUUGAGUAUUCAAGGAAAGACCGAGUCAGAACUACCCAUGCUGAGCCUGUGAAC
AGCUUGAAAGAAGUGGGAAUUGAUCUGUGCUGCGUAGUCCAAGCAAUUUCGGUUUUCUUUGAUAGGUAUAAGCCAGGAUC
AACAAUGAUUGAUUUGGCCCUCUGGUUCAGUUUCCACCCGGUGAGCUUCAUAUGUUCGAUGAAAUUGAUGUUCCGAGACA
AAUUCGAGAAGAUGUACAACAAAUCAUCUUGUGUCAUGAGAGGAUAAUCCGAGGCACUAAGGUUGAGAAACCAAUCCCAA
UCCAAGCUCUCCUUAAGCAAAAUCGCGACGGCCUGAAGCGUACAAGCGAUCAUUGUAGGGCCUUUAUAGGUAACCAGAUU
AGACUGAGACAUAACACGAACGUUCUCAACUUCACGGAAAGUAGGAUCACUCUUCACAGACAUUGCGAGCUCCAGCCUUU
CCUUAGGUGGAGCUUCGAGAUCCAAGUGAAGAACAUACUGAUUUCUUGGAUGAUACACAGCUUGCAAAGUCCUCAUCAUC
CUAUGGCUAUCACCUUUAGUCCCCGAGAUCAGAUAAGCUAACCUAGGAGCCUCUGAAGAAUUCGAAUUCCGCGUUGAGUU
CAAAGACUUUCUCAAAUUUGACUCUACAAAGUAUUCAUUUGGUUCUUCUGAGACAUUAUCAAAAGGCGAUGGCUCUUCCA
CAUAAGAACUGUCAAACUGGAGAUAAAUGACAGACAUUAAGAGAGUAACCGACAAGACCAAGCUUGCCAGAAACGGGAAC
AUCCAUUUCCUGUCUCUGAAAACCCUAAACCCUGAAUGUCUGAUCCAAAUCAGCUUCCUAUACACUUUCCUCAUUCCCAG
AAUUUCAGGAAACGACCCAAUAGAGAGAUUUUGCUGCAGAGUUUUCGUGAGCUAUGUUCAGAAUUGUAGAAACUUCAACG
AAAGUAACAAAAGCUUAUUAAUAGAAGACGAGAGUUGAUAAGAAUACCAACAACCAAUGCACCA
>Isatis_indigotica_41
AUAAAAUGCGAAGGUAGGUCAUCAUCUCCUUUCUUGCCUAGCCAAGUGCCCUCUCUCUCUCUCUCGCUUUCUUUCUCUCA
UAAAUAACAUCACACAUCAGUCACCACCACUCUUCAAUCAGAUCUCUUGACAAAGUUAUUACAGAGAGUGUUAGAAACAC
UCUGUUUCAUUUUCAAGAUUUCACUAGAGAUGAUGAAGUUACGAGGAGUCGUUUCAUCGACCUUCUUCCUCUUACUGAUC
CUCUCCCUAUGUUCUGCCGAAAAAGAGGAAUUUUCUUCUACAGGGUAUGCUCAAAUAGAGUGCUUGAGAGUCCCGCCGUU
GGAGUUCGCAGGAGCGGCCAAAACAGCAGUCGACGCUAUCGGAAAAGCCGGAGCUAUAGUGUCCAAAUUCGACAAGAAAU
UCGGGAACUCACGAGUAGGCCAUGCGAUUCUUGAUUGUGUUGAUCUUCUUGAUUCUGCCGCUGAAGAGCUUUCUUGGAUC
AUCUCUGCCUCUCAGAAUCCCAAUGGUAAAGACAAUAGUACAGGAAACGUGGCUUCGGAUCUAAGGACAUGGAUAAGCGC
CGCCCUUUCUAACCAGGACACAUGUCUAGACGGCUUCGAGGGCACAAAUGGAAUUAUCAAAAAAGUUGUGGCCGGUGGUC
UCAGCCAGGUCGGUAAAACCGUCCGAAAUCUACUAACCAUGGUUCACUCUCCCUCCAAGCCCAAGCCUAAGCCCAAUAAA
GCCCAUCAGACAACCACCACCACUUAUAGUGGCUUCACUAAGUUUCCCUCAUGGGUUAGACCCGGUGAUCGGAAGUUGCU
GCAGACUGAUGGCAUUCCAACGGCGGCCGAUGCGGUUGUAGCAGCAGACGGGACGGGGAACUUCACGACGAUAAGCGAGG
CGGUGUUGGCCGCACCUGACUAUGGUACGAAUAGAUAUGUGAUACAUGUGAAAAGAGGUGUAUAUGUGGAGAAUGUAGAG
AUCAAGAAGAAGAAAUGGAACAUUAUGAUGGUCGGUGACGGCAUUGAUGCCACCGUCAUCACCGGUAACCGCAGUUUCAU
CGACGGUUGGACUACGUUCCGCUCUGCUACUUUCGCUGUGAGCGCAAGAGGAUUUAUCGCACGCGACAUAACGUUUCAAA
ACACAGCAGGACCAGAAAAACAUCAGGCAGUUGCGAUCAGGUCAGACUCAGAUCUCGGAGUUUUCUAUCGAUGUGCGAUG
AGAGGUUACCAAGACACUCUGUACGCCCACACAAUGCGUCAAUUCUUUAGAGAAUGCAUUAUAACAGGCACUGUAGAUUU
CAUAUUUGGAGAUGCUACAGCUGUAUUUCAAGACUGCCAAAUCAAAGCUAAACAAGGCCUACCAAACCAAAAGAACAGCA
UCACAGCUCAAGGACGUAAAGAUCCUAACCAGCCGACUGGAUUCAUGAUCCAGUUCAGUAACAUAACGGCUGAUACCGAC
CUACUUCCAAACUUGAAUAUCACCUCUACUUACUUGGGUAGGCCAUGGAAACUAUAUUCUAGAACAGUGUUCAUGCAAAA
CUACAUGAGUGAUGUACUCAAGCCCGAAGGGUGGCUCGAAUGGAACGGCAAUUUUGCGUUGGACACAUUAUACUAUGCCG
AAUAUAUGAACAACGGUCCGGGGGCUAGCCUUGACCUCCGUGUUAAGUGGCCAGGGUACCAUGUGUUCAAUACUUCGGCC
GAAGUUAUAAAUUUUACGGUGGCUCAGUUCAUACAAGGAAACUUAUGGCUGCCGGCAACUGGUGUCAGAUUUACUGCUGG
UCUAACUACGUAAACUAAUCAUCUUUGAUAUUAUAUUUCAUAUGGAUAUCUUAUUUUAUUUCCAAUUUUUAUUUAUUCUA
UAUAUACAUGGUUUUGGUGAAAUUUGAACUACUUGUUCUGUGAGUUUAAUAUGUAUUUAAGGAGUUAUAUACUAAGGGAA
GUAAAGCUGAUGUUGUUGUUUUUAUUUUACUAGAAUUUUCACACAAAUUAAG
>Isatis_indigotica_42
AAGAGCUCGUAAUGCUUCCUCUCCUUAGACCAGAUCUCUUCACAGGAGGUCUCUUAAAGCCCUGCAGGGGAAUCCUACUA
UUCGGUCCGCCUGGAACCGGUAAGACAAUGCUGGCUAAAGCUAUCGCGAGAGAGGCCGGAGCGAGCUUCAUAAACGUUUC
CAUGUCGACCAUAACUUCGAAAUGGUUUGGGGAAGACGAGAAGAAUGUUAGGGCUUUGUUUACUCUGGCUUCGAAAGUGU
CACCGACGAUUAUAUUUGUGGAUGAAGUUGAUAGUAUGUUGGGACAGAGAACGAGAGUUGGAG
>Isatis_indigotica_43
CUUCUUUAUGUAAGCCUUUGAAACUACUAAUUUCAAGUCUGAAUCCAAGAAAAAACAAGUUUCGAUUCAGACAAAGAUGA
UGCAGAGAAGAAGGGAGGUAAAAAGGAGUCAUGCUUUGUCCUCUUCGAUCUUCUUCUUCAUCUUGUUCCUUACUUUUUCU
CCUGCAGAGUUAACGGAUAAAGAUGUUAACUUUGAAGUUCUUGCUCUAUUAGAAAUCAAGAGCUCACUUAUCGAUCCUCA
UCGAGUUCUAAUGAACUGGGAUUACACAGCAGUUGAUCCUUGUAGCUGGAACAUGAUCACUUGCUCUCCUGAUGGUUCUG
UCAUAAGCCUAGGAGCUCCAAACCAGAACUUGUCAGGAACUCUUGCAUCCAGUAUUGGCAAUUUAACAAAUCUUCAGUUU
CUGCUAUUGCAGAACAACUACAUCACAGGAGAUAUCCCUCCUCAGAUUGGGAAACUGAUGAAACUCCAAACACUUGAUCU
CUCUACCAAUAACUUCACCGGUCAAAUCCCACACACUCUUUCUCAUUCCACAAAUCUUCAUUACUUGAAGCUGAAUAAUA
ACAGCCUGACAGGAACAAUUCCUAGCUCACUGGCGAAUACGACCCGACUAAUAUUAUUGGAUUUGUCGUACAAUAACUUG
AGUGGACCAGUUCCAAGAUCACAUGCCAUAACACUCAAUCUUACGGGCAAUCCCCAGAUUUGUCCUCCUGGAACUGAGGA
AGACUGCAACGGGACUCAGCCUAAGCCAACGUCACCUACAUUAAAUAGUUAUCAAAAUGAAGCAUCUAAUGGAGGAACAA
AAAAACAGAGAGCCGCGGUAGAAUUUGGUUUAAGCCUCACAUGUAUUUUCUUGUUUAUCAUUGGCUUUGGUUUUUAUUAA
GAGAAGACUGUAAAAACUUAGUUUCUAUUUGGGAAUCUUUUCUUUUUUUGGACAAAUCUAUUUGGGAAUCUUUCAUUAAU
AAUAAACAACUAAAAUGAUGGAAUGUAAAUAAAC
>Isatis_indigotica_44
AGAGAAGAAGAUCAUGAAGCCUGCUGAUACUUGAACAACACGACGGCUUCCUACUCUUGUUAAUCCAAGAAGUCCUACAU
UCUCUACUAGAACAGUAGAGCCUGUGCCUGUUCCGAAAAGACCAUCAAGCAGCACACCAAUGCCCUGCCAUCCAAUGCCU
CUACUCAAUACAUAAGCAGGAGGCGGUGUGGCUAUGGCUAAUCUUGAAGCCGCCAUGUACGCUCCAGUAGACUGCACAAA
CCCAUUAAUUCACUCGACCAUGGAUACAAGAACCGCAGACAUCAUAGCAAACGAAUGGCCAACUGAAAAUGUUGGAGGAC
CCCAUUGGAGAGGGUAAGGGAACUUGAACCAUGGAGCUGUUGAUAUAAGAUUUGCUUUGUCUGUGCGACAACUAUGCUGU
GUAAGCGAUGGCUUGUGUCUGUAUGCUCCACUAGCGGUCAAGAUAAUGGCGUAGAUCCAAACAAAAGUGACGCAGAUCAA
GAUUGGAAAUCUUUCAAAUAUAGGGACAUCUUUAAAUGGUCUGACAUGUUUUAGAUAUUGAGUUAGUCCAAUGACAAGCA
AUAGCAUCGGUAGUCCAAUCUCAAUGCAGUUCCCAAGCUGAGGAAAUCCACGCUGGAACAUCCCGAGACCAACCAAUCCA
ACAACUGGUGCCAUUCCUAGAGGACUGAAAAACCUUGAGAACAGACCCCAUAUUUGGCUAUAGCCAAGAAUGAUCUGUAU
ACUUGAUGCUACAAUCAAUGCCCCUUGUAUGGCUCGCAUCGUGUGUAUAAAUCUCUCAUGAUCAUUGGAGAUUCUUUGCA
AAGAAGAGUCAUUAAUGAUGUAAGCAAUGGGGACAACAUAAGCAAAAGAACCGCCAACAACAGCAGGCAACCUCGUACCG
AAAAGAGCUUGAAGAAGUGUCUUGAUACCAGCUACAAAGAGUAGCGUCUGCAUAACCCGUGCUUUGUCUCCAUCAGUCCC
ACCCAUUGCUGGCACGAGCAAUGCUGGUAUAAAAGCACUUGAUCCAAGCAUAAGAAUGUAGUUUUGAAAUGCUAGUAACA
CUGUUUCAGGCCAUGGAGGAUUAGAGUCGAUGCAAUACUCAAGGUCUUGAAGCUGUUCCAUUGGAGGAUGGCUAAUCCCC
GCCAUGGCUUCGCCGCCACAAAAAGAACAAAAAAAAGAACCUCCUUUUUACGAUGAAGGAGCCAGAGGAAGAAGACG
>Isatis_indigotica_45
UAUCUCUUUAAACUAAUUAUUGAUAUUCUAAUCGAAUAUACCAUACUAAAUCUAUUGCAAUCACAUAUAAUUUUGGUUGC
CAAAAAAGAAUACCCGUGCGAAUCACAUAAUGCUAACAAACAGUAUCAGAAAAUCUUGCCUACAAUCUCAUCUUAACGGU
AUAUAGAAACUAAAUAACUUGGCAGUCAAUCAAUGGAGAUAUUGUUAGAGAUAUUUCGUGAACACAAUAUUGAUAUGUAC
CCUACUUACUUUAUACUUUAUAAAUACUCUGUCUUCCAUCAAUACUCUACCAAGCAAAAAAAAAAAACACCGCACAAAUU
CUAAAUCGAAAAUGGCUCACCCUCUUCCAAUAUCUCUCUCCAAGAAACAUCAAAUGA
>Isatis_indigotica_46
UUUCUUUGAUGAACCUGCGUAAUUUAGUAUUUUGAAUCAAUGGGACCAGCUAAAGCUCAUAAAAAAAUUUAGGAUGAAAA
UAUUAGGCAAAAAGUUUAUAGUAUUCUAACCUUUGGACAAUUGAUCUUCAUUGUCUAAUGACAUGCUCCUUUCUUUUUUU
ACAGUAGCAUGAAUUUUGUUCCCUGAAAUCAAAUAGACAAUGGUUUGAAUAUAUUUUAGAUGAUUAGAGUGGAUUGUAUG
GUUUAAUUUAUGGCAAAGUAAGUACAAAUAUUACCUCUUGAUCGGUUAACACUAUUUACUUUCUGUUGCUUCCAUGUAUG
UAUUUGUCAUAUUGUGACGCUAAUUGGACGACUCAUUUGAUGUUUCUUGGAGAGA
>Isatis_indigotica_47
GAAGAGAAGUUGGUCACCAAGGUUAGUCCUGUUUUGAUUCUUUAUAUUUUCCCCUCUGGUAUCACGAGUAUACAGCAUGU
GAGCGAACUUUAAUUUAUGUGGGCAAGUUUUAUACAUGUUUUAGUGUCUGCAUAAUUGGAUAAGUUCUCUCUAUGGUGCC
UGUCUCUACCCCAUUCAUUAACUACUUCUAUUGCUUUUCUAUAGGUCGAAAAGCUUGGGAAAGUUC
>Isatis_indigotica_48
AACCUGGAUUUCUUGCGAUGAUCAGGCCAAGACCACCGGCUGCUUUCACAUAAGAGGCAGCUCUCGAUACAGCAGUGAAG
AGUGUUGUUGUUGUAAAACACAACACAACUUUCCCUGCCAUUGUACGGUUUGGGUUGAGAUUAAGCCGCUCACAGACACC
GGUAAAGGUCUCAUUGCUGAUCCCUGGAUUCUCUGGGUAAACCAAACUAGUGAAGCCA
>Isatis_indigotica_49
UAAUGAAGUUAAUACAACAUUAAAAACUCUGAGUCGUUUGCCUCCGCUUCCAUAAACCCACAAUGGAUCUUGCAUGGGUA
GUGUAUUUGGUUGCACCGAUCGCGGCAACAUACAAGUUUGUUCCGGCAAAUCCGCCGAUAACAACAUAUCUGCGGAAAGU
GCUAAACACUCUAAACCUGGUACGGCAAGUGUAGACACACCUCUCACGUUUAAACACUGUCCUUGCGCGACUUGUCCCGA
UCCUGAUGAUGAUGCCGUUUCUAUUUUCACAUCUUUCAUAAAAAUCUCUGUGCAUGGUACCCUCUCGCUGCACUUAAAAU
CAACGCCGUACUCUGACUUGGAUGUCCCCACGAAAUUACUAUACAUAACUUUGCUCACUUCCACCGCCGACGACUUAUCA
UCUUUGGAUUUGUCUGAAUCUCCAUUGUUGUAAUGCUGAUCGAUUAUGAUCGGAUUUUCAACAUUAUCUACAGUAAUUCC
AUUGAAAGUAAUCCUUCUUGCGUAACCCGAUCCUCCCGGCCAAGUUUUAAUCCGAGCCCCAUUCGUAGUUCCUCUAAAGU
UACAGUUUUGGACACAUACAUCCUCCACUGAAGCUAUCUCUCCAUCUUUUCCUAAGCUUCCUAUG
>Isatis_indigotica_50
GGUACACAACAGCAUCAACCUUUACACACAAAGAGAGAAAAAGAGAGUUUGUAUCAGCAAAGACAUAUAGCUUCACACAC
ACAUAGGAAUCUUCUGAUUUGGUUCCAACCAAUUUGUACAAACAUAAGCAAGAGCUUGUAUCUAAACCAUACACUUGUAU
GCAAUCAAUUUUGUGAACUAUAUGCAAGAGCUAUAGGAAUCUUCUGAUAUUG
>Isatis_indigotica_51
AAUUAACUGGUUUGACCAGGUGAGUGUUUUUUUCUUUUAAUCUAUUCGGCUGUUUGGUACAGAGCAAUAGAAGGCAUCAG
CUUUUUAGACGGAUCAAGAUAAACCCUAUCUCGACUUAAAGAUCGGUUGUUGUAUGUGUAGUCAGAUACUGUCAUAGGUU
UAGCUGAACUAGUUGAGACGCUGAACAACCAUAUACAUGCUAACCGGACUUGUGUCGUGUAUAAACAGCAUAACGAAAAC
CUACUUUGA
>Isatis_indigotica_52
GGUGACCUUCUUCAAUCCACCUAGCUAUGGAGCUCCGAUCAUAACUCUGUCCUGUGGAAACAAUCACAGGAUCCUUCAUC
AAAUUGAGAGAGAUGGGGCAAAUGAAAUCCGUUGGUGCUGUUGUAAACGUGUCGUUCAUCUCCUCCGCGAUGAAAGGUUU
CCUCUGUUUCUUCGUGUAGUCGAUUCUCCACUCCGAUCCAUCUUCAAUCUCGAAUAACAAAAACAUGGCGUACCGUGUGA
UAUCCACGAACCCGUUAAUCACUGACCUUGUAGGCUCCAAAUCACAGUCGUGAUUCACCAUCUCUUCUUCAAGAAACUCG
AUUUCAGCUCUGCAGCUCAUCGGGUCUCUAAUCUCCAAUUUGUCUACGAAGAAGGAUCUCAA
>Isatis_indigotica_53
GAAGAAGGUCACCGUACUUGUCCUAAAACAGGGCAAAAGCUUGACGACUCGUGUCUUGUCGUUCCCAAUCUAGCUCUGAG
AUACUUGAUAACGCGUUGGUGUGCAGCAGCGGGUAUAUCUCAUGAGUCACCGAAAAAGUCUCUUCCUUCGGUUCACCAAA
CAAGAGCUUCAACGGAAGCUACCAAAGCGACUGUAUCGAUCCUCGUACAAAAUCUAGCAGACGGGUCAGAGUCAGCUCAG
GCAGUGGCGGCAGGAGAAAUCCGUAUUCUAACCAGAACGGUAAUGGAAACGCGUACGUUGAUCGCGGAAGCGGGUGCGAU
CCCGCACUUGCGUAGGCUACUUAAGUCCGGAAACGCUGUUUUGCAAGAGAACUCCGUUACAUCCAUCUUUAAUCUAUCUA
UCGACGAGGAAAACAAAAGCCAGAUCAUGGAGGAACACGAUUGCCUUGAGUCGAUAAUGAGCGUUCUGGCAUCAGGUCUU
ACAAUGAAAGCUAGGGAAAACGCAGCAGCCACGUUGUAUUCUCUUUCCACAGUACAUGGAUACAAGAAAAGGAUCGCAAA
CGCGGAUGGCUGCAUCGAGUCGCUUGCAUCGUUGCUGCAAAACGGAACGACGAGAGGGAAGAAAGAUGCGGUCUAUGCUU
UAUAUAGCAUAUGGUUACACCCGGAUAACUGCAGCUUGGUGGUAAACUCGGGAGGAGUGUCGG
>Isatis_indigotica_54
AAUGUGCUUCCAAUUUAAGAAGGUGAUUGCCUAAACAACAAAAGUGACGCGCCUUGUGUCCGGCCGGGAACGACCUAUGC
CAACCUUCACAAGUGGCCCGUGGCUGAGGCGGAGUUCGUACGGUCAAUCAGUGAAGGCGGUGGCCAGCGUCGUACCACGG
UGGUGGACAGCAUCUCUUGCAGACAAAUGUACCUUCGGAGCUAUACCUUCUCAAGAAAAGAGGAGAACGAACAUGUAAGA
GAAGAUCUACAUGGCGAACAUGGCGCCGUUGACGGAAGAAAUGUAAGAGGAGAAAGGAAGAAGGCGACAAAGAACAAGAU
GAGGGAGAGUAGAAUGAUGCUGCAUGGGGCGUUUGUGGGAAGGCUCGUAAGGAAGUGUUUGUCUUGUGGUUUCUCGACUA
AGGUUAAUAUGUUGAAGCGUAAAGUUUAUCAACAGAGAGACA
>Isatis_indigotica_55
UUGAGAGAUGCUAAGUUGAUGUUGGGGGGAAUAACUCGUAGCUCUUCGCAGCUGCUCAUCUUCAACUUUUUCAGCUUGUG
UAGAUUCCUAAUAGAGUAGGGAAGCUCCACCAAACUUGAGCAAGACGUAAGUGACAGCGUCUCGAGAUUAGUAGCAUUCG
AAAGAUCUGGGAUUUCUUUCAACCUAUAGGAGAAGUCCAAAUUUAUCUUCUUGAGACUUGCAAGGUGCAUCCCAGAGCUU
CUCGAGAUUGCUUGCUGACAACUGGAGUUCGACGAGACGUUCCGGCUGAAAUGUUGCAGGAAGACGUUUUCCCGGAUAUG
AACGCCAAUAUAGUAACCUUAGACGAGGCAGAUAUUCCAAGUCCUCUUGUAUGUGUAUGGAGCUAACAUUUCCGUCUUCC
AUGCCCACUUGUGUGAAAAUUUGUAAGAACUGGAGAUUGCGCAUUGCUUCAAAGGCUCGCUUACUUAUACAGAGGUCGCC
CAUAUUAGUCAUAUCAAAUCUCAUACCUAUGAGAGAUCCAGUACCUGUUUCAUCGGCCAGUACAUUACGAAUCUCUUGGG
GCUCUACUAAAAACUGACGUUUC
>Isatis_indigotica_56
ACAGAUUGUCGAAGAAAGAUCAAUCUCUGUUUCUCCACAUUGCAUGCUUCUUUUUCUUCCACGAGGAUGUUGGUCAUUUG
ACAACCAUGCUCGCUCACAGCAACUUGGUGGAUGUUGGAAAUGGGUUGAAGACCUUAACUGAUAAGUCUCUGGUGCAUAU
UUAUAGAGAGAUAGUGAUGCACUCUUUACUACAAAAAUUGGGUAGACAGAUAGUUGUCGAACAGUCUGACGAGCCCG
>Isatis_indigotica_57
UAUCUACAAUGUGGAUUUUCCAUCAGAGAAAGAAGCUCUUGAGAUCUUAUGUUUAUCAGCUUUCAAGGAAACCUCCGUAC
GAGAUGGUUUUGAAGAGCUUGCAAAUAGAGUAGCUGGGUUUUGCAGUAAUCUUCCAUUAGGCCUUGCUGUUGUGGGUUCG
UCUUUGCGAGGGGAGAGCAAGAACGAGUGGGAACUUCAGUUAUCUAAGAUCGAAACUAGUCUCGACAGAAAAAUUGAGGA
UGUGUUGAGAGUGGGGUAUGACAGAUUG
>Isatis_indigotica_58
AUUCAAUGACAAAUCAGUUGAUUAGGAACUAGGAAGUAUAAUUUUUUAAAUAAAAUUGAAGAUGUGGAAUUGUUGGUGGU
CAAUCUUAGGAUUAACCAAAAACGAGGUCAUGGAAUAUCUAAACAUAACAAGCGUUUAAAUUAUCCAUUGCUCUAGCGAG
UUCUAGUGAUUCUUGUCACUAGUAAACAUAAUUGGAUGCUUCUGGAAGUUAGUAGAUGAAGAACACAUCCUCAAAAUGUU
UGUGCUUAAAGAAGAUAUAUGUGUGUGUGUUUCUUGGAUUUUAUAUCUGUUGUUCGUUCAUUGUCUGGUGGUCCUAUUUG
AUAUCUUGGCUGUUAGCUUGUGUUAUUUAAAUAUUCAGGAGGACCAGCUAGAUAUUAUUCUUUUUAACUCCUAGAUUCAG
UUAGUUUGCGUAACCAGAGGGUCAUAAGUUUUUGGUGAACUAACCAAUACUGAUGAUAUUAAGUAAUAAGAUAUGCGGAU
CCAGUAUCAGGAUUUUGAUUUAGUUGGUAACCAUUUCUUAAGAUUCAUUUAGAGAAUAUCAAGAAGAUUAGCUGGAGAAA
UGUGGAAAAUGAGUAUCUUACUUGUCAAAGUGGUUUGAGGUGUCGAUGUAAAUAUGGGAGGACUUUGUCAAUAGUAACCU
CUGCACGGCAUAUAGUUCUUUUAUUAAAAAAAAAAUCCGGCAAUCACUAUCACCGUUUUUAAGAUAAUUUUUAAAUUGUU
UUCAAUCUUUCAUGCCUCGAAUUUUGUUAGCUAAUCUGAGUUUUCUUCUUAUAAAAGUCAAUAAACCGGUAACCUUUCAU
CAUUUUCUUGUCUGGUUUCUUAUCUUUCUCGAUUUUGUCUUUUUGCAGGGGACUUAUUGUUCUGCUACA
>Isatis_indigotica_59
AUUCGAUAUAGAGAGGGAAUGUAAAGAGAUUUGCUUAAAUGCAGAAGAAACAACUCCGACUGUCAAACAGGAGGCAGCAG
AGAAUAUUCAAGAUCGUUUCGAUCCAAAGUAUAAAAAUUAUUAUCCCCAUGUUUAAAAAUUAGUCGAAAAGGCAAAGCGC
AAAAGACUAAAAAAAACUGUCAUUCCGCAGAUGAGUAGAUAUAUAGAUGGAUGUCUCUCUUGUAGGAAGGAAAAGAAUGG
AUUCUAACCAGAGGAGAUGACUGCUUGCGCAAUCUUUCAACAUGAGGACAAUGCUUUUUGAACCUCUGAUGUCACUUCUU
GGGGAGCCUUCUCGGCGUGGAUGUUUGUAAGAACGGCCUUCUUCGCGUAGUAGUCAAUCACCGGUUCGGUUUGGUUAUGG
AAAGCUGCAAGCCUCGACCUUAGAACCUCAGCGUUAUCAUCCUUGCGUUGGAUCAGAGGCUCUCCAGUAAUAUCAUCAAC
UCCAGGGGUUUUGGGAGGCGCGAAUUUUGUGUGGUAACUCCUGCCACUCGAUGGGUGGAUCCAUCUCCCGGUUAUUCUUU
CCUCCAGGACUGAGUCAUCGACAGCAAAGUUGAGAACUUUGUCGAUUCCAGUUCCUCGCUUCUUAAGCAUCUCGUCUAGC
UUCUCUGCCUGAGCAACAGUCCUGGGGAAACCAUCAAGGAUAAAACCUUUCUGGCAUUUUGGCUUGUUCAUGGCUUCAUC
AAUUAUUCCAACAACCAAAUCAUCAGAGACAAGCCCUCCCUUCUCCAUAGCUUCUUUGGCCUUGAGACCAAGAGGGGUCU
UAGCAGUAACAGCAGCUCUCAACAUGUCCCCAGUGGAUAAAUGACACAAGCAAUACUCAUCCUUCACAAUUGGAGACUGU
GUACCUUUCCCUGACCCUGGAGGUCCAAUGAAGAUGAGGCGUUUGUCGGGCUUUUGUGCACAUUUGAGGCGGCGGAGGAG
CUCGGACAUGAGAUCCACCGUCUGAACAUCUUCCAAAUCCGCCAUAGCUGAUCUAGUUUCGCGUCUGUUUAGCUUAAAGU
CUUCGUAUUUCUCGAAAAGGGUUUUUGCCCUCGCUGGUCAAAAGGGAUAUGUAACAGUAACCGAAGUCGG
>Isatis_indigotica_60
CCCUUACAUGGUUUACCUGUUUAUGUGCCUCCCUUCUUUGCUUAUCUUGUUUACUUCAUUGCUUGUUCUUUCUUGCUUCC
UUGUUUCUUUCUUUCCUUGAUUGCUUUACUUGCUUUGCUUGCUUGCUUCUUUGCCUUUUGGUUCCUCUGUUUUGCUUCUC
UGAUUUCUCUGUUGAGUUUAUGUUUUGUUUCUCUGUUUCUCUGAUUUCUCUGUUGAGUUCAUUUUUUUUUUUUUA
>Isatis_indigotica_61
AAUCAAUCACUCAAGGCUUAUGAAAUACAUAUGUUUAUGUUUGUCCGGUGGCAACGAGCUUGGCCGGCGGCGACUGGCGA
CCGCGAGUUUGACCGGCAUUAAGAGGGUGAGGGAGAACUGGAACGUGGCAGCGGAGAGAACACAAGAUAGGUCCAAAUAG
CAGCGGUGGAUGGUCAAAAAUGCGACAGCGGCCGAACUCGAGAUGUAUGUGAUAGUGGUGAACAGCGGCUCUGGAGAUAG
AUUUCAGAAACGGCGGCUGUAGAAGCUGGAUAUGCUGGAUCUGUAAUAACAAUUACAAAAACUAGUCAAAGAUACAGUCG
AGAUCAAUCGAAAGAAGAAAAGAAAAAAUAAGAAGAAAAAGAGAUACAGUCGAGAUCCAAUCGAAGAUCUGGAUCCAUGG
AGAGAAGGGGUAAGGUUCCGUCGUCUAGAGCCAUCGUACCUAGCUUCCGCCAUGAAAAGACAACCCUCGACCAACUUCAU
CGCCAUCAAAGACCAAAGGUUUCAGUGUGAAAACCAGAGAAAUGAAGAGGAG
>Isatis_indigotica_62
AUAUUUAGUUUGCACGUUUUUCUUUCUAUCUUUUUGGGGAUUCCCUGUAUACUACAGAGAUUGUAUGAAAAGUCAUAUAU
GUCAUAAAAAGAAUAGAAUUGAACUGCAUAAUUGUAUAAACAUUAAACGAUAGAUUAUGCAAUACUCGUCUUUAACAAAG
AGAUUGAAGUUGUGAAAGGGGGAACUGGUGGUCGUUUACUUGCUUCAAGGCUCAAAGCAUGAGCGUCUCCCAUCCUUUUC
UUAGAAGCAACUUUUAAGAAAAAAGAUGUCGAUCUAUAUAUAUUCGACCAAACUCAAACCCAGUACUCUUAUAUAGUAUU
CCAAAUUGAUCAUUUUCUCUGAUUCUCAUCAAUCAUUUGCCAACAUAUAUAACCAGUUGAAAUAUGCUUCGGUCACUUCU
UCUUCUUCAGCCUUUGGUCGAUCGAUAAUGAAGUGGCGAUGAGUCCCCGGAGAAGGCAUAGGGAACAUGUAUCUCUCUUU
AACUAACUCUCUGCUCAAACCACAUAUAUAUGCAUUAUAUGGUAAGAGGACUCUUAAUUGUAAAAAUAGGUUUCACCAAC
UUCCUUUUUUUUGCA
>Isatis_indigotica_63
GAUCCUUCUCCGUAAGUUCAUAAAAUACUUUACGUGCCGCAAGAAGAGUGCCACACUUUGCAUACAUAUCUAUGAGGGCG
UUGCCCAAUAAGAUAUUUGACAUGAAGCCACAUUUAAGGAUGUGAGAAUGGAUUCUAGAUGCAAAACUCAGUAAUGUUGA
AUGGGUGCAAGCUGAGACGAUAGCCAACAGAGUAACCGAGUUGGGUUCGACUCCUUCUUUUCUCAUUUGACUUAACAGAU
UCAUUGCUUCAGAGCAGUCUCCAGCCUCGGCAUAGCCACCAAUAAUUGAACUCCACAUUACAACAUCUCUCACUUUUGAU
UCUUCGAAUAGUAACCUAGAG
>Isatis_indigotica_64
AUUCUCCUGACUUCGAUUUCUCGGCGGAGAGGUAACUGGACGAGAAAAUAAAAAGCAGAUCGGGAAUCAUCUGAGAAACG
GAAAAAAAAAAAUCGGAGAGAGAUGAAUUUAGGGUUCCUGAUUGGAGUUUUGGGCGUCCUGAUUCUUUCGCAUGCCGCUU
AUUCAACAAUCCAAUAUAGAGGACUGUUGAAGAUCACGGAGGAAGAGUUCUCCAGGCCGCCCAUGAAUGUUGUUCUGGAG
UUGAUCAUUGGGCUUGCUCUCUGUAUGUGGGCUGCUUUGACUUUCCCUGGGAAAUUUCUCUCGAUCCAUCCGGACUCCGA
UGAAAACAGGGCGGUGUCUUUACCAGAUAACUCGGAUUUCAUGAUAUUCAAUCACCGUGGCCGACUGUUCCCACCGGAGA
UCGACAUGAAGUUUUGAUUUUUUUUUUUCUUUUAUCGCACUGCUUUAGUCAUACGCUCAUCUGUCCAAUGUAAUGAGAUG
UUGUUUCCAUUGAAAUUCUACUCAACGUAACUAGUCUGCUUUACAUCACUUUGUGAAUCUUGAAAGAGUCUGCUUAGAUU
AAUGAAAAAUCAACACAGCCACAAAGUGCCCGCAGGAUAGGUUUGUUGGCUACUAGUAUGAAAAUGCAAUAAAGUAAACG
ACAAAUCUUGCUUUCUUUAUUAACUCAGGUUACUACUAUCUGAGUCGAAAAGGUUAAAACA
>Isatis_indigotica_65
GUUUGAUACGUCAAACUGUUUCUGGUAUGUAUGUAAUUACGAGCUUUUAACACCAGGCGAAUGCACAAAGAAAAAUAUAU
GCUUCACUUAAUGUUCACUUCUUAUUCUAAGAAUGUCAAAACGGUAGAUGAACAUUCUGUUCUGUAGAUGCUUAACACCU
AUAAGCUCUUUAUAAGGAAUCUUCUCCUGUAUCUGCUCAAAAAAAUUAUGCAUUCGUUUUUGUUCUCUUGGUAAUGGCAU
GUUUCUGGUCACGUCCAGACGACUGGAA
>Isatis_indigotica_66
UAUGAAGCUUGUAAACUUGGGGCACGGCUUGACUGACUUUCUUUCAAAACCAAAAAAUAUUGGGCAACAAAAUUAUUUAC
UCUGUUCAUGGAUUCUUCUUCUUCGUCUUUGUCUCGAAACUGGAGAUUCAACGUCUUCCCGAGCUUCUGCGGUGAAGAUC
UUCGCAGAAACUUUCUCAGCCACUUCCUCAAGGAGCUGCAAAGCAAGGGAAUCAGCACAUUCAUUGAUAAUGAGAUCAAG
AGGAGCAAUUCCAUCGGCCCUGAGCUCGUGCGAGCGAUCAGAGAAUCCAGGCUCGCAGUCAUCUUGCUCUCGAAGAACUA
CGCGUGUUCGACCUGGUGUUUGAACGAAUUGCUCGAAAUCAUGAGCUGUAAGGAAGAGAUUGGCCAAACAGUGAUGCCGG
UUUUCUAUGAAGUUGAUCCGUCUCAUGUUAGAAAGCAGACCGGCGAUUUCGGAAAGGUCUUUGAAGAAACUUGUGUGGGG
AAAUCGGAAGAAGUGAGACAGGGAUGGACACGGGCUCUGACCGACGUCGCGCAUCUAGCCGGAGUGGAUUCUCGCCUCUG
GAGCAAUGAAGCAGACAUGGUUGAGAAACUUGCGUUGGACAUCUCGAAUGCGUUAAACGUUACACCUUCAAUGGACUUUG
AUGAUUUAGUUGGAAUAGAAGCUCAUAUCAAAAACAUGAGUCCAUUGUUAUCCCUAGAGUCUAGUGAUGUGAGGAUGGUA
GGGGUUUGGGGUCCUGCGGGAAUCGGGAAGACAACCAUUGCAAGAGCUCUAUACAACCGAUUCUCUCCUACAUUCCAGCA
UAGCGCGUUUAUGGAGAACAUUAGAGAAACAUAUAGGAGGAUCAACCUUGAUGAGUACGGUUCCAAGUUGCAUCUGCAAG
AGGAGUAUUUGUCUAAGCUUAUCAACCAUAAAGAUAUUAAGAUACCUCAUUUAGGUGUUGUACGGGAAAGGUUAAAGGAC
AGGAGAGUCUUUGUUGUUCUUGAUGAUGUUGAUGAACUAGAGCAACUAAUUGCCUUAGCCAACGAACCUCGAUGGUUUGG
AUCUGGAAGUAGGAUCGUGGUGACGACGCAAGAUAAACGGCUUCUGAGAGCACACGGGAUCGAUCGUGUAUACGAGGUGG
AAUUUCCAUCUACAACUGAAGCUCUUCAGAUCUUCUGUCAAGCUGCUUUUGGGCAAAAAUAUCCUUGUCUCGGUAUCAGG
GAGCUCGCGUUACAAGUUACUCAUCUUGCUGGCUAUCUUCCUUUGGGUUUAACUGUUUUGGGCUCAUAUUUGCGAGGAUU
UUCUAAGGAAGAGUGGAAAUAUGUAAUGCCUCGACUUACCACAAGUCUUGAUGGUAAGAUUGAGAAAAUUUUGAGAUUCA
GCUAUGAUGUCUUACAUAGUAAAGAUAAAUCCAUAUUUCUUCACAUUGCUUGUUUGUUCAAUGGUAAAAACGUCGAGGAU
GUUAAGACGUUGCUUGCGAAUAGUGACUUGGACGUUGACCACGGACUUAAAGCCUUGGCUGAUAAAUCUCUCAUAGUUAC
UCAUUGGGGAUACAUACAUAUGCACUCUCUGCUACAAAAAAUGGGUAGAGAGAUCAUCUGUCAACAGUCUGUUCACGAGC
CUGGAAAACGUCAGUUUUUGGUUGAUGCUGAGGAGAUUCGGAAUGUACUUUCCUGCAAUUCAGGUACAGGAACUGUUCUA
GGCAUAUCAUUCGAUGUAUCCAAAAUCAAUGGGGAGUUAUCCGUAAGUAAGAAUGCCUUCCAAGGAAUGCCUAAUCUUCA
GUUCUUGGAGAUAUACAAGAAGUGGGGAGAUACUAGAUCCAGACUAAAUCUGCCCCAUGGCAUGAACUGUCUAUCCCACA
AACUUAGGCUGCUACGUUGGGACUCAUUUCCGAUGAGAUCUUUGCCUUCCAAGUUCUGUCCAGAGUUCCUCGUGGAACUC
AUAAUGAGAUUUAGCAAGCUAGAGAAACUCUGGGAAGGAGUGCUACCACUUAGGAGUCUCAAAGUGAUGGAUUUGAGUUG
CUCCAGAAAGCUCAAAGAGAUUCCUCAUCUCUCAAAUGCCACAAAACUUAGGAAAUUUUCAGCAGAUGACUGCAAAAGCC
UCAGUGCGUUCCCACAUGUCCCUGACUGCAUCGAAGAGCUUGAAUUAAGCUCCACGGGAAUACAAGAAGUUCCUCCGUGG
AUCAAGAAUUUCACUCGGCUGCAUACACUCUGUAUGAGGAGAUGCCCGAAGUUGACCAAUAUCUCUAUGAACAUUUCAAA
GCUCGAGAAUCUUGAGGAAGUGGACUUUUCAGACAGUGUGUGUGGUACCCCUUUCUCUGCAAAAAUUUAUUGGAUCUCCG
AUGUCAAGACGCGGCUGAGUAUAAAGGCUAACAACAUUGAAGAAAUGUUGCCAAAAUGUCUACCGAGGAAGGCUUAUACU
UCUCCGGUUUCAUUGGAUUUGAGUUGUAACGAAGAUCUCGAAACCAUUCCAGAUUGCAUCAAAUAUUUCUCUCAACUUCA
UAAGCUUGACAUUGGAGAAUGCAGAAAGCUUACAUCACUUCCACAGCUUCCGGAAUCGCUUUCAGAGUUAGAUGCACAAG
AGUGCGAGUCUCUUGAGAUAAUAUAUGGAUCCUUUCACAAUCCCGACAUAUGUCUCAACUUUGCAAACUGCUUGAAACUC
AACAGAGAAGCAAGAGAGCUCGUCUGUACAUCACCUAGCAAGUACGCGAUCUUACCCGAUGAAGAACGGCCUGCAAUGUU
UACCGACCAAGCUUCUGGAAAUUUCGUGAAGGUUGUCCAUAUGAUUCCAAGACCAUUUCCUCGAUUCUUGAGAUAUAAGG
CAUGCAUUACGCUUGUCGCUCGCUCAGCUGUCUAUGACGAUGACUCUGGUGGUAUUGUCCGUGUAGCUUGUUGCAUCAGG
CGCAAACGCGGUGGCAAUGUUGUGAGGGAUGAAUCAAAAGAGUCACACAUACCUGUACUUGUAAAAGAUCAUCUCUUUAC
AUUGGGGGGUUAUUUGAUCCUAGACGAAGGCAAUGAUCCUGAAGUAGACGCAACAUUCAGCGAGUUUCUGUUCGAGUUCA
AGGCCAACAUAAAAGUGGAGAUCAUAGGAUGUCAAUUUACAGUUCGUGGAGGCAAAAGGGACGAUACUACAGAAUCUAAA
UGCAGUAAAGAAAUCUCCAGCCUGCAAAAUACAAGAUGAGCCAUGAAUCUGAGGAACAAAGAUAGGAUCCUCAGUAAAGA
AGAUUCUUCUGGUUUCUGAAAAUUUGAUGGAGCCCUUGUACAGACAAAGGCCAGAUUCGUCUAUAUACACUUAAUCCCAU
UCAUGAUUGUAUGUAUCAGCAAAUUAGCUUCAACUUUAAAUGCUUGAGUUUCUUACGCGAUUAAUUAA
>Isatis_indigotica_67
UGGUAACCCAAUCAAGCCUAAAAGGCUAAAAUGAUCUAACCGGGAAUUCAAACUGAAACUAGACUCAGUUUAGUAGGAAA
UCCAUUACAACAGAGUACACCGGAACACACGUAACGUACGUAUAAAUAUUAAUUCUCUUAGUAUUACAGGCUAUAACAAC
UGAUAUUCAUCUAUUAUAAUAAAAAAAUACAAACGUGGUAAGUAUCGUUCUGACUCUCAUCUACAAACACUCAAGUCUUG
ACCCAACCAUAAACAAACCAACUGGUUCACAAUCAUUCAAUUUCAGUUCGGUUUCUUCAGCAACUCCUCGUACCACAAUC
CAUGAACACUACGCGACACGUUCGCCACAAGAACCAGAAUGUCAGAAACCUCUAUAACCUUGUCCGAGAGAGACGCUGCU
CCGAUUCUUCUUAGCAUUGUUUCCACCAACUGUUUUCUCUUCGUGUUGUUACCCGCCAAAACGGCGGCUCGUGUUGCUAG
GUAUAUGGUCUGUGACACACGCGUGAACACUGCGUCUCCUGCUUGUAAGCUUUUCACAAGCAUGUUCGCAAUCACUUGUU
UCUUUGUCUCUGCAUCGUCAGAACCAAGAAGCUCGGAGAGUGUUUCCAUGAUUUCUGAAAGACCCGCAUCAGGUUUCGCA
UCUAACAUCUCGUAGAGCCGGUUAAUGCAAGUCCAUGUAAUGGUCUCCAUGUCAGUUGGGGAUGAGUUUUCGCUUGCAAG
UGUUUGCUGAAGGAUCAACACACUGACGGAGACUAGAAUGAUUUUCUGGAUUUGGGAUUGAAUAGCUCUCAGCCUAGUGA
GGUUGAGUUGAAAUGUUUCAGGGACAGUUUCUAAAGUAAGACCACCAAUUUCGCUCACCAUUUUUAAUAGGCCAAGACGA
ACAAGAAGAUCCACAGUUUCUCCUUUGCACUCGGACAGUUCAAUUCCUGGAAAUGGAGACGAAGUGGUAUUGACUUUUGA
GACAGAGGGGACAUUGCCUCCUGUUCUCAUGGUGGUCGACGGGAGGCCUGAUGACCCAGAGUUGUUAAUUGCGACAACAG
AAAGAGCAUCUCUAUGUUCUUUCCACUCCUUCUCCGCCUCUCCUCGAACACUAAAAAGCCAACGUUUCGUCAAUGGUAGA
GAGGAAGACGCUUGCUCUGGCGAACCAUGCCGACUGGAAAAUGACUUCUUCAGAUAUUCCAGACCAGCAGGUCCCUUGAG
AAGUGGCUCCAAUAGUUUCAAACGAGAUUUGCUGAUUUCCUUCUUCAGAAUCUGAAUCUGCUGCAAAACAAAGCGUAGCC
CCUUAACCAUUAAGACUGCAUAUGACGAAUUCGACUGGUCUUCAGUUGGAACUAUACCUCCAAGUUCUGUCAUUAAUUUA
UGGUGAGUACUUCUGAUUUCCUCUUCGUUAGCUGGAGCAGAGAGUUUCAGCAAAAUGCCAAGGGAAAACUCUAGAAUAUU
UCCAAGAUAACCCAUGUCGACAUUCCCAGAAGCCAGUAACUGUGACAGCACAUCCGUAUCGAUGGUUUGAACAAUCUCUU
GUCUCCAAUCUUUGGGAGAUAUCUCACAGAGUUCAUCCCUCACUUCGUUCAUGAGUUUUAUAACCCAGCUGAAGUCUGGC
UGCGACUGUUUCAUGGAUUCCAUGACGCCAUCCCAGAACGCCCUUUCCAUUGUCUCCUUAACCUUCACCUGAAGGUUGCU
UGUGUCUCCACUGUUACCCUCGAAGCUAUCAGCAAAACUACUGCUAUUGUCAUGGACAAUUUCAUUUACGAUUACUUCGU
UCUCACUAGCCAACGUUGCAUCUAAACCUGUCACAUUUGGAGGAGAAAUGCCCUCAACCCCAGACUUCAAAGACGGAGAA
GAACUUGAUGAUCCAGGAGAAGAUGAAGAUGGACGAAGCGAAUCUGCAGGUGCUUCAGAUUCUCCUGCUCCAUCAGUUUC
AGUAUAUAUAUCCGGAACAGUUGGGGAAGACACCUUCAACGGCUUCUGAUUCAUGCCACCGUCUAUUACUGAAGAAGUGU
GUUUAGACGCCUCAUUAAGCUCUGGCUCAUGAGCUUUGGCGAUAUCGUUUUCUAAAAGCUUAGCAUCGUUACUCUUCCAA
ACUACAAAUCCCUCGAGGUAAGAGCACCAAGCUUUAUCAAAUGCUUCUAGUUGAGAUCUGAACUUUUUUGGUCCUGGAGA
UAACAAAGAUACAUUGUCGUCCGGGACGGUGAAGUCUGGUCCUUCCAAUAUAACCUUCACCAACAAUUCAAACUCCCGGA
UAAGAUAGGUUGCAGAUUCCACUAACGCAAUCUCAUGUUCACCUCUUCCUCUAAAGAUUGCACCUGGAUGUUGCUUGAUC
AUGUAAGCACAAAGAAAUAUCCUAGCUGGGUAUCUCGCAAUCACUUUGAGUUUUUGUCUUCCCGUUUUCUUGGAAUCGGU
UGACUUAUGCUCGCUUUUACUCACGGAACUAGGUGAGUUUCCUCUUCGAGAUGGUGGAAAGAUGUGCUUAAGAAGAUGAU
CAAUAUUCUUCACAGUGGAUCCCUGAGAUAGAACGAGUCGGAUCUCCAAACGAUCAAGCAAUUCUUUAACUGUUCGAAUG
ACAGCAACGGAGUUCAUUUGAAUGGCAAGUUGCUCAAACGGCACUGACUCAAUGGACUUUUCAUCGAUCCCAAGCUCACG
AAAGGCUCUACCCAAGACAAAAGUAGAUCUCUUGUAUUUUGCAAACCUCUUCCAGCAUCUUUCUAACAUCCUCACAAGAU
GUUCUUUCUUCUUUUUCAUUGUUUCUGAUCUCUGAUGUGCACUAUCCAUGCCUCUCCUUCGCCUCAGGUACUGUGCUUUC
AGCCUCUUCGCCCUUUGAAGCCGCUCCUCUAAACGAUCCUUCAUUUUCCUUCUUUCAGCUUCCUUCCGACUCUGCACAGA
ACUAGCAGCUCCAAAAACCUGCGUCAACCUCGCGUUCGCUCUUCUCCUCUCCGCUUCAAGAAUUUUCAUUCGUUUACUCU
CAGCAGCCGCUCUUUUCUGAUAAAUCGCUGCACGCACACUCUCCUUAUACCUAUUCUCCUGAAUUGCUUUCUGCAUCAUG
CUCUGUGCAGCUCGCUGUCUCUUCGCCGCUCUACGUUGCGCCUUAGCUUUAAACAGAAGCAUCCUAUUCUUCUCUGCUUU
UUGAACCCUUUCUUCAACCUUUGUCUCUAACUCAUCACGCUCCUUCUCAACUCUUUGCUCAAGUCCGUUCUUAGCAGCUU
GUCUUGCUUCAUCUAACUUCGCUAAUCGAGCUAACUCCUUUUCAAGAAUACUUAACCUCUUUUGUUCAGCAGCAUUAAGC
UUUGAUUCAAGUCGCUGACUAAGCUCCUCUAUAGUUGCCGAUCUCGGGCUUCUCAUCUUAGGUCGUGCCUUGGUCGAAAG
UGAUUCAUAGUAUUGCUGCCGACGGAGAUCAGCUUCUCUGAGUUUGGAAUCGAUCUCUUCGGCGGAGACGGGGCUUUUCG
GUUCGAGAAGACGACGGCGAAGCCUCCGGGGAAGAGUCUUUGGCGACGAUGACGUCACGUUAUCAUCCUCGUUCACCGGG
AAACACAGGGAGAUUCCUCCUAAUCUUUCCGGUUCCGUCAUUGAAUUUCACAAACGCGAUUGCAGAUCGCGAAUCUGUUA
UAUAAAAGUGAUGAUUUGAAAGAAAAAAAAAAAGAAGGUAACUUUAUUGGAAAACGAAAGGAACACGAAGAAAGGUGUUC
UGUUCAGUGUGGACGACGCGUUAGGUUGUGUUUUUCGAAUUGUUUGGUUUUGAAGAAGACGAUGGGAGAUUUUAGCAAUA
AGACCCGUAAUUUUCUG
>Isatis_indigotica_68
UUCAGAAUCUGCAAGAAGAGAACACUCAAUGUAUGUGCCGUGUUUAAUCCCUAAGUCGGGUUUCAUUUAUUAGGAGGGCU
UAAUACAGUAAGGCUUGUGGAGUUUUAUAGACACAGUAGCUUUCCACUUUUGACAUAGUAUUAUGCUCACAGUCUAUGCA
GAAAGCUGAGAAAUGAUUAAUUAUUAUGUCGCAGAGUAGAAGCAACGAAAAUUGCGCAUAC
>Isatis_indigotica_69
GAAAUGUCGAUAUUAAGGUUGCUGUAGCAGAUAUUAAGAAAAAGGGUACUGUCCCUGAAGAUUUCCGAUCUGCUGAUGAA
CAGAUAGAGUACCUUGCUAACUAUGUGAUGGACUUGAAACAAAAAGUACAAUACUUGGAAUAUUUGAUUAAUCAACAAUC
UCAAGAGCCAUUCAGAGAUCAAGAACACGAAGAAAAACAAGAAGAACCGGUGGGUGAAGAUGUAGGAGAACAAGAAGAAA
ACGAAGAAUUACCAGUGGCUGAAGAUGCAGGAGAACAAGCUGUAUUUGAAGAGUCUGAAGUUUCCGUUUCUUAUAUAAAC
CGUCAGAAGAAACGAAACAAAAAGACUAAGGUGGUCACUGAAGAAGCAGAAACCGCACAGGCUGCAGAAAACUUACCUCA
UGUCACGGGUGUAACUCCAUCCCCAUAUGACCCGUUUGGUGAUUUGGAACCCAGUAAACUGGAGAGUUUAUUUCAUUUGC
UGUUAGCUGCUGAGGAGGAAUCUGAUGUAACCAAGAAAACCAGUGCACAUUUCUACAACGUUUUAACAACUUGUAGGGAU
AAAUGGCCUUAUGACACAUAUGGGUGGUUGAGUGGCAAGCAUAUGUGGUGUGCAAUGCAAAUGUUCUACCAGCGAUCUCA
ACGUAAUCCAUCUCCGUACCAUUCUCAAAGAAUUGUGUUCCUGGAUCAAUGGUUUGUCAUGAAUCUUGUAAGAUAUUACG
GGCACUUCAAGGCUAAAAAGUGGACAUUUACAGAUUUCUACAAAGGUGUCUUCAACGGUACGGAACCUUCUUACGCACCA
ACACACAAGAGGUGGCUAUAUGAUGUAGAUCAUCUCUAUGCAUGCCACUUUAUAAAUGGUAAUCACUGGGUUGCUUUGGA
UAUUGACUUGUGCAAGGAGACCAUUUAUGUCUACGAUAGCUUUUUGG
>Isatis_indigotica_70
UAAGGUUCUCGGCGGCGGAAAACGUACGUUUACGCCGAUCUCGUUUCAUAUAUUCACCAGUUUUGUACGGUUUCGUGUUC
GGUGGCUUGAUCUGGUUUACUUUCUUCGGUUUAGGGAUCGUUGUUGAUUUUCCUGGUGAUGUAUAGAUUGAAUCAGCACC
AGAUUUUCACAGAGAUUCAUUCUUGCAUUAGCUUUGAGUUUUGGAUUGUAUAUAUUGAAAAUGGAAGUGUAUUCAUGAUC
UUCUCAGAUUCACCCUAAAUUUGGUAGGAUACUUAACGAUCUUUGUAAUUGCAGCGGCUGAUAUAUUUAUGUGGAAGA
>Isatis_indigotica_71
GUCUUCCGCUCCUGCUGCUUCGAGGGACGUCAACAGCCCCCCCUCUCCAGCGCGCACGCAAACCCUAAAGAAUCCGUGAG
CCAUGAAAGCCUUCAGGAGUGUGAGUCGCUUCCUGGCGGUGGUGGCGGUGGUGUUGCUGGUGGUGAUGCUGUUGAUGGAC
GCCGCGGAGGCCACGCGAGGAAACAGGAGUGGGAGACGCGGCCGAAAGGGAGGCAGAAGGCUACCACUUCGAGGCCUAGA
AAAGUGCCUUUGUGGAAAGAUCGACCCUCUUCCAGAAUGCACGGCUUGCUUCGACAAACUCAGGGACGAAAGCGUGACUG
ACUGGACCGCAUUUGGAACCUGCCUCACCACCGUCCCGACCGUUCCUACGCCGAGCUUCAACUCCACCUGCACCACACAA
GCUUCUUCACGGAGGAACAGCUGAACAGCACCACUACCACUGUC
>Isatis_indigotica_72
GAAAGAGACUGCACAAGGAAUGAAAUUCUACUUUUAGGCUUUCAGAUACUUGGAGGAGAUGCUUUGUCUGUGACGCAAAG
CAAAGACAUGAGUUUGGAUCUUAUGUACUAAAUGCAAUUACGAGCAGUAGUUGUAACUAAAGAUCAAGACAAACGGUAAA
AAAGGAUUCAAACAUCCAAUUGGCUAAGAUGCUUAGACCAACAGCUUUCGACUGUGCAAGUCAAAAGUGCUGCAAAUAAU
GAUGUUCUUAUGACUAAAGUUUUUAAAUAUUCAUGAGGCAAAACAGAAGAAAGGAGAGUUUUUGAG
>Isatis_indigotica_73
GGUUUGACAUCAGAAUAUGCUCAUCCCGCUGAGAUUCUGUUCCUGGGUUUUGCUACCUUUAUUGGUCCGGCUCUCACCGG
GCCUCACCUAAUCACUCUUUGGUUGUGGUUGGUGCUUAGAGUCAUUGAGACAGUUGAAGCACAUUGUGGUUAUCAUUUUC
CUUGGAGUCCUUCUAAUUUUCUUCCUCUCUAUGGCGGUUCUGACUUCCAUGACUACCAUCAUCGAUUACUAUACACAAAG
UCUGGGAACUACUCAUCAACGUUUGUCUACAUGGAUUGGAUCUUUGGUACCGACAAGGGUUACAGAAAACUGAAGGCCCU
AAAAGAAACCUGACAACAAGUAAAACGUGAAACUUGGUUUAUCAAGAGGAAGGUCUC
>Isatis_indigotica_74
GAGGCAUUUGAAGAACAGGAGCGAAGUUCUGAAGCUUCUAGAGCUCAGGGACCGGAUGUUGAGAAAUUGGUUGAGGAGGU
UCAGGAGGCUAGACAAAUCAAACGGAUGCAUCACCCAACAAAGGUGAUGGGAAUGCAACACGAGCUUCAUGGUUUAAGAA
AUCGAAUUCAAGAGAAGUAUAUGAAUUCUGUUAAACUUCAUCAAGAGAUAGCAACAAUCAAAAGAGCCGAGGAAUCCAAG
UCCUGUCCAUUUGUACUCGAAGGCACACAAAGUCUCGGCUCUUGCUUAAGAAUCCGUGUCUCCUCAGAAAAUGCUCCAGG
AAAUGCUAUAGAUCUUUCCAAUUGUUCAAUCCAGUGGUACCGUGCA
>Isatis_indigotica_75
UCCAUCUCCCUAUAUCUUCGUCAAUCACAAAGCACGCCGACCACCUCUUCGCAGCUCCUCUGACCUGGAUGCGCCUUCUC
UCCCAGAAACCCUCAAUGCAGAUCCGGAGGCUACCGCAGAUGAUCACACCAAUGGUGUCUCUGAACGUCCUGUUUGGGAU
UCUAGUCCUCCUCAUGGGAAAUUUUGGGACGACAACUCUGCAAGUCAUAUCAGUAAUGGUCGGGUUGAAACCAACAAUGC
UGCCAAUGGUUUAGCAUGGGAAAGUUACCUGUUGGAGUCGGUCAGAAUAAAAUCUAACAUGGAGCGUGAGCCUGAAGAUU
UUUAUAACACAGGUCAAGCAGUACGCUUCACAAGUAACACAGAGGUAGCAGAUAAUGCAGGAGCUGAAAACCCGCACAAA
CUCUCUUCAUCUGGUGGAGAGUUUUAUGAUGCUCGUGAUGGUAACUUUCUGGACCUCUUUCUUCUUACUUAAUAUCUCAA
AAUAUGAGACGGCUGGAAG
>Isatis_indigotica_76
UUUUUUAGGGAUUGAAACUUCUGUUUGUUAUUACUAGAAACGAAAGAGAGCGUUACAGAGAAUAAUACAUGACUGAGAUU
GUUAAGAAAGCUCAGGAUAUCACAAGAUAAGUUGUCCUGGUUGUGCAAGUUGACAUCAAAGGGAUUGAAACUAAAAUAUG
AAAGCUUAUCAGAGUUGGGUUAUACAUUGCUUUGCUUAUACAUCUUAGUGUCCAACACUUGCUUCCCGCACAUGGCACAC
AAUCCUUUGCUAUAGGCACAAGUGUGACAGUAUUUACCAUCUUGAUGCACUUGCUGCUUGCAUAUCAUGCAUUUCGUGGU
AGCUGUACCGUAAGGUGACCAUCUAUUCUUCUUGGAGAGAAGCUUGUUCUCGUUGAUUUUACGGCCACCACCUUCAGUUA
CAUUACGAGCACCAUCCUUCCACUUAUCUGGAACUAUCACUUUAGAUAACUUCUUCUCACACUUAUCGCACACCAUCUUC
GUCUCCCGAGAGAUAGAUGAAUAAACCCUAGCGCUAAUUCGAUUCGAAAGAGAGAGACUUUUACCCUUUUGCGAGUUGAA
UUAUUUAUUAAGUUGUUUUUUUUCAAAAAAAAAAGUCGAUUUUUUGGAAAGUCCGGUGACCGCUUGUCGGUUAAAACGCG
AGGCUAGAG
>Isatis_indigotica_77
GAGAAGUGAAGGGAGGAGGAGAAAAGAAACAAAAGAAAAGAGAAACUUCCAUGUUCCCUGUUUCAACCAAAAACUUUCCG
ACAAACAAAAAGCUCCACCGCGUUAUAUAAAAAAACUGAGAGAGACUAAACGUGACAGAGGAAAGAAAUAAAAGAAACAA
AAGAAAAGAGAAUCUUCCAUCUGAAUUCUGAACUAUUUACCCACUUUUGCCCAUUGUGUGUUUCUUUCAAAUGCCAACCC
AUUUGACCCAUCUGAAAAACCUUCCCACCCUAAACGGCAGUUCAUAGUCUUUAGCAAGUGCUGGUUCUCUCGUUACAGUC
UCACUAUCAGACCAAACAUAAACCCCACGUUCUUGCUUGCUCCCAGGAACAGUAUUGUCCAAAAUCACAGCCAUGAUGAA
CGCAAUCACCAUAUUCAUCGAUAGCAACGUGUUCAUCACAUAGUUCACCCCUCUAUAUUGGCUUUUGAAGGGUCCAUGAG
AAGCGACAAUGUAAGGUUGGUAAUAACUUGGAACAGAGAGAUUCGAGUUUGGAGAAACACCAUACUGCUGGAAGUAAGCU
GGGACAGAGAGAGAAAAGAAAAGAGACAACCCGACAAUUAUGAUGUUCCUCGAGCUUCCAGCUUCACUAUAACGUAAGUU
UGAAAGACCUAAAGCCGUAAACAUUGCCCACAUGAAGCAAAGAAGAGAAGCAACCAUCACUUGAGGUAUAGAUGCGAUAA
AGCCUCCAACUUUACCAACAAGAGACAAUAUAACUAAAACACAUGCGCCUAACUCAACGACUCUGCGGCUUCCCAUUUUG
GUCACAGCGAUUGUGUGAACGUUUUCAGUUAAGGUGGUUGAACCAGUACCUGUACCCCAUAAACCGGCUAAGACACUUGU
GAAACCUUCAAGACCUAUUGCUCGGCUCACAACACCUGGAGUUGGAGGUCUUGCUGCUACUAACAGAGAAGAAGCAUGGU
ACGAACCAACCGAAUCUACUGAAGCAAUUAUGGAGACCACACACAUCACAAUAGACAUUUUCCAAGUGAAUAUUGGCACA
CCCCAUUGCAAUGGGUAAGGAAACCUAAACCAAGGAGCGGAUCUCAGGGCGUGAGACGUAUCAACACGACAGUACUUCAU
UCUGGUCAUGUAUUUUCUGCAGUGGCUUGAUACAACGUUUGAGACGGGAACGUUUGGGUCACAACCUUUGUAGGUGUAAG
CUCCUGUUUCGGUUAAAAGAAACGCAGCAGCCCAAGUGAUUGCAAGACUCAAUGGAACCGCAUAGAUUAGGAAAAUCCGA
UGGCUUAAAACUGAGAUUUUCCGGAGGUAAAGAGCAAAGAUGACCACGAGUAGUAUCUGCACUACACCGAUCUCAAGACA
UUUACCAACAAGCGGGAAACCGUAGCUGUAAAACGAAAGCCCAACAGCAGCUAUCGUCGGAGCAACAACUACUGGAUUGA
UCAACCUCAAAAUCAGCGACAUUAGACCAGUGUAUCCAAGCACCGCUUGAAAAGCUGAACCAAUUAUGACUGCUCCUUGU
AGCUCUCUCAUGAUAUGCUUGAAGUUAUUAUUUCCAUUCAAACCUUGAAACUCUGGAGAGUUUAUGAUGGCCAAAGCCGG
AGCAAGAAAAACAAAGGAAGGGCCUUGAAUCAAAGGAAGCCUCGACCCAAAUGAAGUAUGCAACAAUGUAGUGAUUCCAC
ACACAAAAAGUACAGUCGAGACAACAUUUGCAAUAUCCUCGUGCGAACCUCCCAUUGCAGGAACAAUAACCAGUGGAACA
AGAAUCAGUGAACCUAACAUUGAGAGGUAAUGCUGCAAACCAUAGAACCCAAUUGGAACAAGUCCAGGAGUAUCUCUGAG
UCCAUACUUCAUAUGCAAAUUUCUAGCCACGAAAUCAUCAUCCAUACUCUGUGGUAAAACCUCAACUGUCUCUUCGAUAC
GGUUCUGUCUCCUAACCGGGUCGCCCGACCCGUUAGCUCCAGCAUCGGGUCCGUUUGAUCUUCCGGCAACCCCAUCAGAA
UCUCUCCGUCUCUUAACCGGCUGAUCCUUAACCGGAACAGGAGGUUGUUGUCGUGGUGGUGGUGGU
>Isatis_indigotica_78
CACAACUGUACUUCGUCUCUCUUCUCUCUCUUUCUGGUGUUUUGUAAGAAAACCCUAAUUCCCAUUUUUUGUCGUUUUCU
UUCUUCUCCGGCGAGAAAGAGAUUUCUUUUGUAGAUCUAGAAAACUUCACUAUGCACUACUGAGAAAGAAAAAAAAAUCU
GUAAAAACAAAUGUCAAGCUCCGACCCGAAACCCGGACCUAAACCCGGUCCAUGGCCUCCAGCUCCAGAAGCCUCCGCAA
UGCCACCGUCUACAUGGGCCAAACGAACCGGAUUUCGUCCCAAAUUCUCCGGCGAGACUACCGCCUCUGAUUCCGGUUCC
GGUCAAGUCUCAUUGCCUGCUUCCGUCAGAGCCAGACAACCAGAAACCCACCCGGAUCUCGAAGCUGGCCAGGCUCGUCC
CCGUCCUCCUCCUGUCUCCGCCGUACCCAACGGCGAGACUGAUAAUAAAGAUAAGAACGACAAACCUCCACCACCACCAC
CACGACAACAA
>Isatis_indigotica_79
UAAAGAUUCGAAAUUUUUUACCGGUCAUCAUUGUUGUUUCAAAUCCAGGAAAAGAAGAAGGGACUCGAAUAUAAUAUGAA
UACCAACAGCAAUGUCUUUAAAACACUUACAUCUUCACUUUCCAUUUUAUUGAAUUCGACACAUAUCUGCAACUUUCUGC
AACUUGUUUCUCACACAACCAGCAAGCUGAGAAGAAAGAGAGAGGAGAGAGAGAGAAAAGAGAAGAAGAGACUCGAUUUG
UAAACAAACAUCAGGCUUUCGUACAACGCAAUCUGCGUUGGAGGCCGCUGCACGACUUGUCUUUCUAUUCGUAACAAACU
GAUUCUUGUGGUGUAUCCAUAGCAAUGUUGAAGGAUUUAGGUUGAUGAAAGAAGCAACUUAGUUACCCCAUACAUUGUCC
CAACCACCGCCGCCACCUGGUGCAGCGGCUUUAGGCCCCUCGAUGUAGUUCUGGUUUCCAUGGGGCUGGUGUGGUAAAGG
GAGUCCAUUAGGCCCUUGUGGCUGCUGCUGCAUCUUUCUAGGCUUUGUUCUCACCCCGAGCAUACGCAAUACAAAUCUUG
CUAAUUCUCCAUAUAACAUACCACCACGAUCAAAUAGCUGAAGAAGGGCAGACAUGAACAUAUGAAAGGCCUGUGUGUUU
UGGUCUAUCAGCAUCGCUACACGGCCAAAGAAAUUCACAGCACCUUGCAUCACGCGGAGAAAUGAUAUCCAGAAGCCUGG
UGGAGAUGGAGGUUGAUUAAAAGGGUCGUUUGGAUCUUGACCACCAUAAGGACUCAUUCCCAUUCCCAUUCCCAUUCCCG
UUCCCAUACCCAUACCAUAACCACCCAUUGUGCCACCUAAACUGCUGUUGUACAUCCCACCACCACCAUACAUGCCUGAA
CUUCCAUAGAGACCACCACCACCAUAACCUCCUCUAUUAUACAUGCUACUACCACCAUACAUUCCACCCCCAUAUGAGGA
ACCAUACCCACCUAGUGCUGAACCAUAAGUACCCGACCCAUACCCAGAGUUCAUACCUAGGUUUGAACCAUAACCACCAU
AAGUGCUUCCGUAGUUCUGUUGCUCCCAAGGUCUAGUUGGUACAGGCCUACUCAGAGCGUUCAUAUUAGCAGCUGUAUUA
GUCCUAUUCACGGACGACACUAGUUCACCGGGAUUGGCUGUGCCAGAAGCCUCGACUGAAUCAGCCGUGCUGGUAUUUGA
AGGAGGCCUGAAAGGCUUAGGACCAGAUGAGUUUCCUUCUUGUUCCCAAGGUUUAGGAGGACUGCCACCUGAUGGCUGAG
ACGUCGCCAUAACCGACACGAUACGAGAGCUCUUAAUCUCCGACGCCGACCUCAAGCGCGGAGGGAGAGAGAGAGAGAUG
GACAGAGAAAGAAGACAAAGGAGGAGGGACCUCGAAAAGAGAGGAAAAAAACAAACGGAUUACUUUCUUCUUUUAGGUUA
UUAUAUUUCGG
>Isatis_indigotica_80
GGAAAAUGCACGCCCUCCUGAUCACACUAGGUCUCUCCGAGGAAGAACCGUUUGCUUCUCGAGCUCUGUCCUUCUCUGCU
CUGUCUUCCUCAGGCGACGUCGACUACGCUUACAGAUUCUUGUCCAAGUUAUCCAAUCCUCCGGGCUUCAGCUGGAAUUU
CGUAAUACGAGGCUUCUCCGGUAGCAGGAACCCGGAGAGAACGAUCCGUGUGUAUAUCGAGAUGAUGAGGACCGGGUUUU
CACCAGAUCAUAUGACUUAUCCGUUUCUCCUCAAGUCGACUUGUCGUCUCUUGAACAGAAAAC
>Isatis_indigotica_81
UUUUUCACUUCAAUACUUUCCCACGGAGGAUUUGUGUAAAACGUUUGCGUUUUGUAUACAACCGGCUCUAUGGUUUGCUG
UUGCUUACAAGGCAAAUAGUUAAUUUGGUCCAAUUAUUCAAAUCUUGUAAGCUGCUUAAAAGUACAUAGAUUGAGUGGGG
UGCGCGUCCAAAUAACUAGGGUUAAACCUAACCACAACAAAAGUAAAACAAUCCUCAGUUACAACAACAAGUACAAACGU
UUUGGUUGUGUCGGAAUCAGAAACAUUUGCGGUGAACCACCGAUGGUCCAGUCUCGUCGUAGUCAGCUUUAGUAACAUGC
UGAUUCUGUGGAAAUACCACCUUGGCUAGUAUUGCUCCUCCAACCCAAGCCGAAUACAAUCCCAAAUUCUCGGGCAUAUA
UUCCGGCGGUUUCACCAGCGUUGGCCUAAUAGCAGAUGAGCACAAGUUUGCUUCCUUCUGAAAUCUGCCUUCGAAUCCUG
UCAUGGAGGUUGUGCCACCACAAAGUACAGUGUUCUCCAAGAGUUGCCUAUGGUUCUCAGAUGAUACUGUGGAGAUAAUC
CGGACAAGCUGUUCAACGAUUCCGUGUUCCUCCAAUCCCAAUAUUGAUGGCUGAAACAGAGCUUCACCAACAGAGUAUCU
CUCUCGCCCAAUGCUUAUCACCUGUCCAUCAGGAAGCGUAUGGUGCUCGAUUUCACAGUUUUGGGUUUUCUUGUAAGCAA
UUUCGUCCUCGGCACAGUUUGCAUACUGUUCCUUAAGCUUUUCAACAUCAGACAUGCUGAGAUUCACCGAAGGGUUGGAU
UUUCCAAGCUCUUGUGCGAAUAGUUUUGUAAGUUCGGUUCCACCGAGCUCAAACCGCUUCGAGGCAAUGUGGUGCACAGC
ACCUUCAAGAACUGGAGCAAUAUCUAUCUUCCCAUGACCAAUAUCAACAGUGCAACCGGAGAUCCUUCCAACAGCAUAAA
GGGACAACACUGCUUGCUCUGACGCAUAGAAUCCAGAAACAUUAAAUGUUUCAAACAUCAAUUGCACCAAUUGCUCCCUA
AUAGCCUUAGGAGUACAGAGUGGAUCUGUGAAGAGUAUAUUGCCUUCGUUACCCUCCUCCCAUCCAAGGCCAGUGUAUAC
GACAUACCGCAAGAGAUCCUCCAUAGCAUCCCAAUCUCUAAUGAAACCCCUUUCGAUAGGAUCAAGAGUGACAUCUUCAA
AAACAGUGGAAGGGUUAUCAGCUGAAGAAGACCCAUCAUCAACCAUUCGUUUCAUUUGAGAUGGAAUUAUCAUUGCAGGA
GACUGAUCAGGAAUUGCUGCUCCCGCUUUCAGGAGCUUAGAGCCAGCAUCAACAACAAGUGCUUCCAUUAUUUUCACUCA
CACACACACACACUCAAAAACCCUAAAUUCCCAGAAAAUUGCAGCACCAAGUUAGGGAAACUAAAGAAGAGAAGCUGUAA
GGACGAAAUCGAGUGAGAGACGGAGAAAGAGAGAAAAGAGAAGGGGUUUUCGAGGUAACUCCACCUUCAAUUGAAAGCUU
UAG
>Isatis_indigotica_82
AUGGCUUUGUGUGGGACCUUUACAUCUGUAACUCUCUUAUUCAUAUGUAUGGCUCGUUCCGUGACAGAGCUUCCGCGCGC
AAGCUGUUCGAUGAAAUGCCCGAUAAGAACUUGGUCACUUGGAACUCCAUUUUGGACGGGUAUGCCAAGUGCGGGGAUCU
UGUUUCGGCAAGACAGGUGUUUGAUGAGAUGACUGAGAGAGAUGUCGUGUCUUGGAGUUCUAUGGUCGAUGGGUAUGUUA
AGAGCGGUGAAUAUAGCGAAGCUCUUCAAGUUUUCGAUCAGAUGAUGCUCACGAGUUCAUCAAAGGCAAACGAAGUCACU
AUGGUUAGCGUCUUGUGUGCUUGCGCUCACUUGGGUGCGCUAAACCGAGGAAAGGAGGUGCAUCGCUAUAUACUCGAUAA
GAAUUUGCCCUUCACAGUUAUAUUGCAGACGUCGCUUAUUGAUAUGUACGCUAAAUGCGGGUCGAUAGGAGACGCUUGGG
GAGUAUUUAUCGGAGCAUCCGUUUGUGAUGUAUUGAUGUGGAAUGCUAUGAUUGGAGGGCUUGCGAGUCACGGUUUCAUU
AGGGAGUCGCUCCAGCUGUUUCACAAAAUGCAAGAGUCCGAGUUUGAACCAGACGAGAUAACAUUCUUGUGCUUGCUUGC
UGCUUGUUCCCAUGGCGGAUCAGUGAAAGAAGCUUGGCAUUUGUUUGGGUGUCUCAAGAAAAGUAAAGCAGAACCGAAGA
GUGAGCAUUAUGCGUGUAUGGUCGAUGUGCUUUCCCGGGCUGGUCUAGUUAAAGAAGCAUACGAGUUUAUAUCCGACAUG
CCGAUGCAACCGACGGGUUCAAUGUUGGGUGCUUUGGUUAACGGGUGUAUUAACCAUGGAAACAUGGAGCUUGCGGAGAC
AGUUGGAAAGAAGCUUAUAGAGUUGCAACCGCAUAAUGAUGGACGAUAUGUGGGGCUUGCAAACGUUUACGCGAUCAACA
AGCAGUUUGGCGCGGCUCGGUCUAUGAGAGAAGCAAUGGAGAAGAAAGGAGUGAAGAAAACUGCAGGACACAGUAUAAUU
GAAUUGAAUGGAACACCGCAUAGGUUCAUAGCUCAUGACAAAACACAUUUUGACUCCGACGAGAUCUACGCAGCGUUACA
UCUGGUUGGUACUUGGAUGGAUCUCAAUGUUGUCAAUGACUGUAGUGAAG
>Isatis_indigotica_83
UGACGAUCCAAAAACACGAAGUGAUGCUGAAUCUCUUGCUUUGAGUGAAACACAUGGGAUUGGAGGGUUUGAGUUUCUUU
UUGGUAUGGUUAUUUGGUAUGAUCUUCUAGCUGUUGUCAACAGAGUGAGUAAGAUUUUACAAUCAGAGGACAUGGAUAUU
GAUGUUGCCAUUGUUGAACUCAAGGGACUUGUCUCGUAUUUCCGCAAAUAUAGAGAGACAGGAUUUGAGAAAGCAAAGUC
CGAGGCUGUACGAAUUGCAGAGGAAAUGGGGAUAGAAGUUGGAUUUCCUGUGAAAAAGAAGAGGAUCAUUAGAAGAAAGA
AACAUGUUGACGAAGA
>Isatis_indigotica_84
GGAUCGAUCAUUUUUCCUUCGAUUUCACAUUUUAAAACAGUUCUGACACAUGACGAACACGGCGGCGACAUCGGAGGCGA
AGAUGACGACGGCUGAGGCACCGAAGAUAGUGUGGAACGAUGGGAAACGACGGUUCGAGACAGAGGAUCACGAAGCUUUC
AUCGAAUACAGGAUGAGGAACAACGGAAAGGUGAUGGAUCUUGUCCAUACCUACGUUCCUUCCUCCAAACGAGGCUUAGG
UUUGGCUUCGCAUCUCUGCGUC
>Isatis_indigotica_85
GCACGCUUCCUCUCACUCCAUCUCCGUCAUCCCUUCCUGCUCCUACGUUUCCGAUACGUUUCUUCCUAAAAACCCAUCAU
GGAAGCCUCUGCUUCACAGAGAGGAUCUCAAGUCUAGCAUCUGAAGAAAUACAAUAAUUGUUAAGCUCGUUUUCAAUUGU
GAACCGUUGGUUGUGUAAUCGAAAUCCGUCGGAGACCAGAGGGAUUGAAUUUGUAAUAAGAAUGUCUUUAUAUGACAAAU
AAUGGUUGGUUGAUUUUUGUAUAUCAAAAUCUGGCAGAGACGGUUACAACACUCGAACACAUUGUGAAUGAUCAUAUUAU
AAGGAAG
>Isatis_indigotica_86
GACUGAUCCAACUGCAAUACAUUUUUAUGUGAAGCAGGUAUGGUAUGGUGGCUCUUAGUGUUUGAUUUUGGGCCUCUUCA
CAAUCAUCACCGUGCAGUGGGCAUGAUGAGCACAGUAGUCACUGACACUGCCUAAAACAGCCCUCUUGAUAGCUCCAUAG
CCAUGACUACCCACAACCAAAAUGGACGCAUGGUGUUUCUCCACUGCCUCACAAAGAACAUUCCUCGCAUCUCCUUCCAC
CACCUCCACAACCACAUCACGCACCGAUUUAGUGGAGCAAAGUUCCCUAGCCUUUUCAACAACUCGGGCAGCGAUCUUCU
UCAAAUCCGCUUCCACAAGCGGUAAAACUUCGGCGGCUCCAGGGCCGGCGAGACCUAUGGCGGCGGAAGGAGUGGCUUUG
GAGUGGACGAGGACGAGCUUGAAAGGAUGGUCGGUGGCGUUAGGUG
>Isatis_indigotica_87
UUUCAUUUUCCUUUUGACAGUUUUUAUUUUCUUUUCUUUUUACAAUUGAUCUGUCCAUAUAAUUCUUUUAAAAAAAAUAC
UAAAAUUCAUAACAUGAAUCAAUUACAAGAAGAAUAAGGUACAAAACAGACACCUACAUAAGAUAUAGUCAUCGUCAUCA
UCAUCGCAUCAAUUCCAUGAACACAAAGCCAUUCCACAAGCUAUGCAACAGCAUCGAAGGUAACAAGUUUCUUGACCUUG
CGAAUAUCAACCCCAAAACCACUCCAAGGAACACCAACGGCAACAUCCUCUGCACAUUGAAAUGCGCCAACGCAAAAGCA
ACCGAACUCACAAGAAUCGCACACCAAACCGGCAUGUACCUAGUCAGAGACGGCAACAAGAACCCUCUGAACACUAUUUC
UUCCCAAACCGGUGCACAAACCGAUACCACAACCGCAUACAGGGCCAUUGCCACAGGGUCUCUAGCCAUGAUCGACUGCU
CGACACUUGAGAGCGAGACCGGACUUGAAGUUGGUGGGAGUGGCAAGAGGUUGAGGUUUAACUGGGAGAGACGGUUAACG
AAAGGGAACAUGAAACAGCCUAUGAUAACGUCUAGUUGCCAGUUUCCUUUGAGGGUGAAGCGGAACCAAUCGCUUGCAAG
UGGACGAAACAUGGAGAGGCAACGAUGGAGGAUAGCAAUCCCAGCUAGUCCUUCUGUUACAUCAGUUAUCAGACUGAACA
AAGCUUGGCCUCUAAAUGUGAGAGAGUCCUUGUGGAAACCUGAUAAAUGAGCCAUGAAUGGGAUCAUCCAUGACCCAAUG
AACCAGAAGGCGGCUA
>Isatis_indigotica_88
GCAAGGCUUCAAACCAAGUGGAUGAAGAUAUUCGGGAGACUCUGACACGAUUUCACACUGACAAAGAUUCGGAUUCUUUG
AAGCCUUAAACCUUGUUCCCAUCUUCUCAUAGAAAUUUCUUGAGAAUCUAAGCUCUCCUGAUAGAUUGUUUCCAUUGAUG
UACAGAGCACCAAGACAAGGCAAAGUCUCGAACUCUUUUGAUGGGACUGUGCCGGUUAACUCGUUGUCGUUCAGACCAAG
AAACCUCAAUCUUUUCAGCUUGGUUAAACCAGAAGGAAUCUCACCUCUUAAACCCAUCUUAGACAGAUCCAAAAUUACUA
AAUUACCCAUAUUCUCCCACUCUAUCCCCAUCAUGUCAUCAUUAUCCAUUGGGUUUCCUGAUAAAACCAGAUCCGUCAAA
GAUCCAAUAUUUUCGACGUUUUGAGACAACCCGCCAGAGAUUCUGUUGUUCCUCAGAUCCAACAGUGUAAGAUUCUUCAA
AAACCCGAUCCCUUGUGGUAACUUCCCUUCUAAUUGGUUAUUGCUUAGGUCAAGCUUAAGCAAUGAAACCAUCCCUCCAA
UAGAGGAAGGCAAUGUCUCUGAGAAAGAGUUUCUACUCAUAUCCAGGAUCAAUAGAUCUUUGAACCCAUCGAAACAAUCU
GGAAUCGUUCCGGUGAACAAGUUUCCCGCUAGAACCAACCGUUUUAAGCUCGAUAAAUUGCAGAGACUUGUCGGUAACUU
GCCAUUGAACCCAUUUUCAAGAACCACCAAAGACUUAAGCUUUGUGAGACUUCCAAGUGUUUCAGGAAGUUCACCAAUCA
AACCGGGAUUGGAUCUAAACUCGAGAGAUUCUAAGUUACUUCCCAAGUUUAUCCAAUCCUCCUUAGAUAUUGUCAACGAC
GACGUGAAACAGUUGACGAACGAGAGAGAUUUCAAGUGCUUGAGCUUGAAUAGCUGUGGCUUUAUCUCCAAACUUGCGGU
GCAAGAAAGCGAGUUUUCAUGAACAAGACCUAGGGUUAGCUCCGUGACAUACCACAAGUCAUCAUAGAGAUCACAAGAAA
CACCCUGAAUAGGAGUCCAACCACAAGGGUCAGGAUAAAG
>Isatis_indigotica_89
ACCAAUCUGAGAUGGAGUCAAACCCUUCUUUGCAAACUUGCAGAUGGAUUCAUCAACAUCCUGGGAGGUUGUCUUGAGCC
AACUCGGCGGUGAACGCUUGUAUGGAAGAGCAGAUGCUGAGAUUCCCUUUCCUUUACUGUGGAGCCGCCCCAUGCCGACU
GCUGUGAACUGAGAAAGCUUUCUCUGAGAUCGUUCUUCCUCGGUUUCGCCUGGCUGCGACUGCGCUAAAG
>Isatis_indigotica_90
GAAGAGUGUUACCGGAAACAAGAUUUUGAGAAUUUUGAAAGCUCAUGGUCUUGCUCCUGAGAUCCCUGAGGAUCUUUAUC
ACCUGAUCAAGAAAGCAGUUGCUAUCCGCAAGCAUCUGGAGAGGAACAGGAAAGACAAGGACUCCAAAUUCAGGUUGAUU
CUUGUGGAGAGCAGAAUCCACCGUCUUGCUCGUUACUACAAGAAGACCAAGAAGCUCCCUCCCGUCUGGAAGUACGAGUC
CACUACCGCAAGCACUCUUGUGGCUUAGGGAAGCAUUAAGUUGGUCAAAGUCCUUCAUGAACGGCCAUUUCAUUGCAGCA
UCAAUUUCUAUGACAAUGGACUUUGUAUCUCUGUUUUCGCUACUUUUUGAUGGUUUACAACUUACAAUUCGAUUUUGAAU
UUAGGGAAAACUCUUGUUUAUCUCCAUUUUGGCUAAUUUUUAUUUCCUUCUCUGUUCUCUCCGUGCUUUCAAAAAAAUUG
GUUAUGUUUCGUCAUGUAGCUCGCUUUGGGCUCGUUUAUGAAACACUCUGGUGAGGAGUCUCCAAAUCUCUCAACUUCAU
CACACGUUCACAAAAG
>Isatis_indigotica_91
AAAUAACAAAACAGAAAUAAGUUUAGAUCAAUUUACCUUGCAAAAAUCAUUACAUGAAUAACUUAUUUCAUUGCCUGAGC
AAAACAACACCAAGUCAAUAACCAUAAGAGAAAGAUGAAGGACACUCUGGUCUGAGAUAACAUUUCAAAGUAAACGAUUU
CUUCAGUUGUUUUUUUUCUUUCUUCCUUCUCCUCAUCGCGAUAAGCCUAAGAUAUCGUCGUCUUCGUCCGUUGAGGAUCC
AUCAUGUAAGCUCCUAUCAGUAACUCUGUAAGAUUCGUCCUGACGAUCUUCCAUAUCCGAUGCUCCGAUCUUGAUGUCAC
GGUGUUUAACUAGGAGCCAACGUAGCAGUUUGUCUUCUUUGUUGAGGUAGUGAAGCUCCUUGUUCAUGUUUGGAGUUGCC
AUCAUUGUGAUUUGCAUCAAUUGUCCCUGAUAGUGUCUUCCGUCGAGCUUCCUGAUACCGUAACCCAACUCGAUCUUGCC
AAACGAUUUGACCUCGGUGAGGACGCCAUUCCUGCUGUAAACGUGUUUCCCGAUACGCGCAACGAGAUCGAUGAGGCCUU
CCUUCCGGAUAAUUGGCUUGAACAGAAGCAUACAGUCGUAGAGCGGCAUUUCGGGAUCUCCUUCGUUCCGACGACAGUGA
AUACAGAGAAAAAGAUUAGAGAUUUCGAUUCGCUCGGGUUUACAUUAGGGUUUUAGUCUCUCCUUCCCAGACUCGCCGAC
GGCUGAUUUUUUCCUUAAAACGACAACGUAUAAGCCCGG
>Isatis_indigotica_92
CAAUGUUCAUAUAAAACGCGUAAAGGCAGCCUCAGCUUCUGACUAAACAAAGAGAGCUUUAGCAGAGAAGAAAUGAUGCA
CAUUGUGUAACAAUGUCACUAUGAGACAUUACUUAAAAAGUACAAUAAAAGAAGAACAAUCCGGUUUCACAAUGAAAAAA
ACUUUUUCUUGUGCCUUGUUUGUUUAUUCCUCUGGAUGUUUCAUAGAUAUACCUUUAAAGGGCCAUAGCAGUUCCAAGUU
CCUAGAUAAACUCACAAAUAUUGGUUAAGGCUUUUUUACGAGAGUUGAAUUGGUUCGCCACAUAGAUUCUCUAACUCCUC
UUCCAAAAGUUUAUGCAACUUCGCUUCUGUUCGCCGAUAAAUCCAUGCAUUAGCAUCACGGUCCCAGUCGAAUCUAGACG
GGCCACUCACAGGUGAAGACAUCCAGAUUUGUCGAUUUGGAGUUUGCUUAUUUAUUACAUAUGUGCCUAAAGAUCCAAGC
UUAAGGGUGAGAACUUCAUUCCCAUAAUCUAUGUCGAAACCAUCAAUCUGAACAUUAUCACCAUAAUCCUCAAUUUUCUC
AAGAAGGUCAUUUAUAGUGACAUUGGCUAAUCUGUGAAACUCGUCUUCCUGCAAAAUCGAACUAUAAUCGAUAGAAGCAG
GACCUUGAGAAGAAAAGCUUCUGGUAGUGAUAGAAUCAAGGAGGAUACGAGAUCCUACUCGCAAGAAUGAAUCCGACGGC
UCGGUGGUUUUCUGAGUCAAACAGAUUAAAACCCUUGCACCAUUGCUACGGAGAAGGGAUGGAGGAAGCUUGAGAGACCU
CGGCAAUUUCCGGAGAAACCUUGAAGCUGUAGCCAUG
>Isatis_indigotica_93
UAUAAAUUGAUGUAUCCAAAUUUUCACCAAACAAAAAAGUUGGUUCCCGUGACUCUUUUAAGAUCUCAAAGUAUUUUUGG
AGGAGAAUACAAACUCAUAAAUGAAAAAAAAAAUACAUUUUGUAAUCCAAACUUGGCUUUUAACUAUAAAUAAAGCUCAA
AGAGUUUCUGAGAGCACCUGUGAUUAAUUAAUAAGUCUGAUUUCUGUUGAAGCUGCCAAGAAAAGCUAUUCUGGGUUCUG
AAGAUCUGAUAUCAAAGGACUUGAUGAGCCUUUCCAUAGUAUCUGUUAAUGAACGGCGACUUGACGUCAGAGACAUCUGG
UGUUUCUGGUGAAGGCUGAGGGUAGAAUUUGUAGAACUUCAUGCUUUGAAAGGCUUGCUUAGUAUCUUCGCUCAUUUCUU
CUAUUGCUCUCUUUCGUGCCUCUCUUGCCUCUCGAUUAGCUUUCUUUGCAGCUCGAACUUGCUCUUUGACAUAUUCUUUG
AACUCAUCCUUUUGUUCUGCAGGUAAAGCUUCCUCUUCAAUCAGUUUAUCGACAAAUUCCUCAAGUUCGUCAAACUCCCA
GUCAAAUUCACAAACAACCGGCGGUUCAGAGGGGAACAUUAUUUGGACCUCAGUACUCUGUUCGAGUUCAUCUUCCAUAA
AUGGCUGAUAGAAAUACGGAAGGCAAUACUCGUACUUCUUAACGAGAUCUUCCUUCAUAUGUCUGAGAGCAGCUCUCCUC
UGCGUGCAGGUCAUGACAAAAAUUUGAAAGUUCAUCCUAUCAACUUGUCUACCUCUUUUGUCAAACGGAAUGUAAGGAAG
CCAGUCCAUUUUCAUCGUCUUCAUUGGAAUGAUUUCCUCCACUUCUCUCUGAACCGACGUGAUUCCUAUCUUAUCAGAAG
GUGGAAAGGGUGAUUCAACAGCAACAACUGCUGGGACAAGGACAAUCUUGUUUGCGCCUUUGUAGGGGACUAACUGAGGU
UCUGUACAGCCAAAAACAAAGACUUUCUUCCCGUGGAGCAAACCACCUUCCUCCAAUGCUUCUUCAAGAUUUUUGAAAUC
CCAAUUAAAUUCAUAAACUGCAUCUAAUUUGUCCCACUCAGUUCCCACUGGAAACGCAGCCUUCCACAAACCCUCCAGAU
UACGCUCUUCCUCGAAGUACUCAGGCUCUUCCUGUGGUUUGGUGACUCGAGCUUUCUUAGCUCUCGGAGCCGGUUUCUUC
UCAUCUUUCACCUCAGUUGCUUUCUUCGUGGCCCUCUUUCGCUUACCGCCACCGCGAGCAGCAGGUUUCUUCUUCUUAUC
UUCAUCUACUUCCUCGGCCUCGACGUCCUCCUUCUGCUGAGAAGAUGAAGCGCCAUUGACCUCGUCGAGCUGCUUCGGUG
AAUCGGGUUUAUCUUCGUCCUCGUCUUCCUGGUUUCCCUUGGCCUCUUCACCCUUCUCCUCGGCGGCUUCUUCCUGAGGC
UGUUGACUCUCCUCCUGCGUCGACGCCUCGAGAGACUCGGCAAUCACAUCGUCGUUCUGACUCUCGGCCACAGCACCUUU
GCGGCCAGCUUUUGAAGCACCUCUUCUCUUCGCUCCUUUCUUCAUUGCUCAGUGUAAUACCCAAAACUAAACAACAGGAG
AUUGAGAACGAAACUGGGUUCGAGAACAAUCCCUACCCCAAGCGAGACACACAAGGUAUAGAGAGAAAGCUAGGGCUCUA
UGGCGGUGGAUCCGGAAUUUCGAAUUUCAGAAAUUUUGGGGCUUUUUAUUUAUUUAUCUAGCGUUGUUUGUCUUCUCCCU
CUG
>Isatis_indigotica_94
UUCUGAUCAGUCAUUCAGCCUUGAUGCUGCAAAGACGAUGGCUAUGGAGUGUGAGGCUGAGGGAAGAGAAGAUUUAAAUU
UCUCUCUAAACAUACUGGUCCUUGGAAAGUCCGGUGUGGGAAAAAGUGCUACGAUAAAUUCCAUCAUGGGUGAUCAGAAU
GCGUCCAUUGAUGCAUUUCGACCUUCCACCACUUCGGUCAGAGAAAUUUCUAGAACAGUGGGUGGUGUCAAGAUCACGAU
CAUCGAUACACCUGGUCUUCUAAUCAAAGUGCCAACUCCAAAAUGUUGUCUUCGGUGAAGAAGGCAAUGAAGAAGUGCCC
CCCUGAUAUCGUUCUUUAUGUUGAUCGUCUUGAUGCUCAGAGCAGAGGUUUGAACAAUCUUCCCUUGCUAAGGACAGUCA
CUUCUUCUCUUGGCCCAUCCAUAUGGAAAAACGCCAUAG
>Isatis_indigotica_95
AAAAGAAAAUAUGUUUUUACAAGUUACAAAUUUUAAAGGCUUUAUACUAUGGGCUUUAUUGGGCACAAAAUAAACAUCGA
CCAGCCCAAUAAUUGCAAAACAGAAAACGAGUCUCUACUCUUUAGGGUUUUGCUGUCAUAUAAAGAAGCAAUAAGAGCAA
GCUGAGCAAAACCUUUUCGACAUCUCGGCCGCUUCUUUUCUGGGAGCUGCAUAGAAUCGGAGGAGUGAAGGGUUUAUCUU
CUGCGAAUUCAGCA
>Isatis_indigotica_96
AGGAUCACCGUUCAGGAUCGCAAUCUUUGCAGACCUCCACUUCGGUGAAGACGCGUGGACUGAUUGGGGUCCACGUCAGG
AUGUAAACUCUGUUAACGUCAUGUCGUCCGUUCUUGACGCCGAAACUCCAGAUUUUGUGGUGUACUUGGGAGAUGUAGUA
ACGGCUAACAACAUAGCAAUCCAAAACGCAAGCUUGUUUUGGGACAAAGCAAUCUCACCUACAAGAGACAGAAACAUUCC
AUGGGCCACUCUCUUUGGUAACCACGACGACGCCUCUUUCGUUUGGCCUUUGGAUUGGUUCUCUUCCUCCGGUAUCCCUC
CCAUUCGUUGCCCCUCUUUAUCAAACUCCUCGUCCUAUGAUGAUGGGUGCGCGUUUAGAGGUUCAACGCGAGUGGAACUG
AUUCGAGAAGAAGUAAAA
>Isatis_indigotica_97
GCUCUCUAUUCUCUCUCUAGAGCACUUCUUCUUCGGCUUCAGAGGGAGAUUGAGGGAAAUAUUAAUAGAAGUUUCCGUAU
UCUAACUCAGAUACUCUGUUUCUAUUUCCGGAGAUAUCAGAUCGGAUCGUAACUUUUUUUUUUUUUAAUUUAAACAAAGU
GUUUAAGAUGCAGACGACCAACGGCUCAGAUUCGACGUUGGCAACUCCCGGAGCGACGCCUCCGAUUCAGCAAACGACUC
CUCCGCCGCCUCAGCAGUGGCAGCAGCAGCAGCAGCAGCAACAGAAACAUCAAGCUGAGAUUAUGCUUAGGAAGUGCAAC
GGCGGGAUAAGUUUGAGUUUCGAUAACUCGAGUUGUACUCCAACCAUGUCAUCCACUAGGUCCUUUGUUUCCUCUCUUAG
CAUAGAUGGUAGCGUCGCUAACAUAGAUGGAAAGAACUCUUUCCAUCUGGUAGGGGUUCCGAGUUCAACAGAUCAGAGUU
CACAAUACUCUAAGAGGAAAUGCCUCAUGAAAGGAGACGAACAUGGAAGCAUCAAAUGCGGAAGCUCUAGCCGAUGCCAC
UGCUCUAAGAAGAGGAAACAUCGGGUCAGGAGAUCGAUCAGAGUGCCUGCUAUAAGCAACAAGGUUGCAGAUAUCCCUCC
UGAUGAUUACUCGUGGCGAAAAUAUGGUCAGAAACCCAUCAAGGGCUCUCCUUAUCCCAGGGGAUAUUACAAAUGCAGUA
GCAUGAGAGGUUGUCCAGCGAGGAAGCACGUUGAGAGAUGUUUGGAAGAUCCAGCAAUGCUUAUUGUUACUUAUGAAGCA
GAGCAUAACCACCCGAAGUUGCCAUCUCAAACCGUAACAACUUAACUUUCAUUUAUCCUGUUUGUUCUCCGUUGUGCGCG
ACGGUUCGACCUUGAUAUUGCUCCAAUAUUGUGUGAUAAAUGAUCGGAGCAGUGCGUUUUAGUUGUUGUUGUUGGGUUUA
CCGCCAUUGUUGGGUUUGGGUUAAGGGGUAAAGGGUAAAUGUAGGAUUUGUCAAGACUCGUUUCUCAAGUUUAUUGCUCU
UAAUGAUUCCAAGUUUUCUUCUUAAUCUCAGCUUCCAUUGAACGAAU
>Isatis_indigotica_98
UUUUAAUUAAUAAUUUACAUUCUCAUUACAUUCAUUGAUAAAUAAUAAAUUACAUGAGAGUUGCACAUAUUAUAUAGUAC
AUAUUAAUCAUAUUAAAAAAAAAUCCUAAGCAUCUCUAUACACUGAGAAAUCUUACCCGACAAUCCAUAUGAUAUAAUGA
AAAUUAUACGAAAUCAGUGGAAAAUAUUUACACAUUUUCAGAGAAAAUCCAUGAUUAAAACAAUUCUUCAGUUAAUCCUU
AAUUUAUCAACGAUAUUUAGAUAUCCAGGCAUACGGGUCGGAUUAUAUCACAUCACCAGUUCAGAGACCCACCCGACAUC
GGGAGCUUCACCCGAACCCUGGUACGGAUCCGGGUCGACCCGUUCCAUGCAAUUUUCCUUGCUUAGCUUCGCAAACAUCU
UCGCUCGCAGUUCACGACCCGACUCGACCCGUUCCAUCGCCGGUUCUUCCUCCAAACCAUUAUCCCAAAUGUCCAUAUAG
CCAAUCUCCGGUCGGGUAGGGGUAUUUGGUAGGCUCCGAAACCCGGGACCCAAAACUGAUCCACGUGGCGAUCCGAACCC
GGAUCCGUAGCAUCGUAUUUGAUUGUUGUAGGACGAAGGAAGAGAUUUAACUUUGUUAAGCUGCAAAUUCCUCAUAGACG
CAACGACGUCGUUGACAGAGCCAGACCCGAGUGAACGACUCAGUAUAGGAGAAGACUCCGAGUCGGCUCGCGGACUCACC
GGCGGCGAACCAGACGUCGGAGAAAUCGAAAACUGAAACGCCCUACGUAUCGGAGACACGCCGUCGAACGAAUCGACUCG
AUCGGGGCUUUGGUUCGGCAAAACCCUAAGCUGAUCCGGCGAAUGAGCGAAGAAACAAACACGACGGCGACAGUUACCAC
CGUCUUUACAAGGCUGAGUCCGGUAACGCGCCGGGUGUAGCCAGCACUCAAAAACGCCGUGAGAUAACUCGCACGCGUCG
CCUUUUUUGCAACCGCCUUUCCGAAAGUCAGGACACGCCGUGCCGGAGUAAUGAUACUUCCUCGGAUCCCUACGGCGAGC
UUUCUCUCCGGGAUGAGCGUAAGGACACUCCGUCCAGUCAUGGCUCCGGCCACGAGCGCAACGCCUGACUUUAAACUCAU
ACAUCCGGAAAUGAUCACAGGAGUAAGUGUCGAUUGGCGCAUCCGGACCCGACAGCUCCGGAUCAGAAUCCGGAUCCGGU
UCGUUCGACGGAAGAUAACGCUGCAGCGCAGCCAAAGCCUCGAUCAUGCUGUUUCCGCCGUCAGGACUUCCGUAAAUAUC
CGCCGCCGUUAGAUCGUCGGGAAGUGGCCAUGGAGGAAUAUGGACCGUUGGAUAAGCACGAUGAGUUUCUCCGAUCAUCA
UUUUUAUGUAUUUGUAAGAAAAAAGAAAAUCACAUUCGUCUUCUCCGAUGAGUUGGUUGUUGUGUUUGCUAAAUCUCCGG
CAAAGCUUUGCUUCUAUAUAAACUGAUGGCUGAGUAGUG
>Isatis_indigotica_99
AACAGCAGACGAUAUUACCUAAAUGCAAACUGUAAUCUCAAAAAUGAAAACGCAAAUAGGGAGAAACAAAGAUAACUUCU
GUGACACUUGUUAAAAUUGUAGACAUGGCAUAUUCUCUAAUAGAUCCCUAACCUUUUUUUAAAACAACAACUUGUUCUUU
GCAAUAUAGAUGGGUCGCAUAACAUAAGGCAUUGUACAUUCAAUUAUCAUUUAUGCAUAAUACUACAUCACAUAGGAAAG
UUUGAUUUCGAGAAUCCAACUAGUAACCUUUAUUACCGAAGGAGCAUCGUAAUGUGAGCGUCAUGUCCACAAGCAUGCAU
CUUCCCUGGAGUCUUACUUGCGUGUUCCCAUUCCA
>Isatis_indigotica_100
UAAGCCUACUAUACACAAGGCGGUUCGGGCAAAACCCUUUGCGCAUGGCUUCUUCCAUCACAAGCACAGCAUUCUCUAGA
UGCCCGAUGUUACACAGCCCGUCCACGAUAUACUCGUAGACUUCAACGUCUGAAGGAUACCCACAUUCUUGCAUCUCGUC
CCACACGUUCAACAGUAUCCCACAUUUCCCAAAUCUUGAUAGCCGCUUAAGCAACAGCUUAUAUGCACUAUCCGAUACCC
UACACCCAGCUUUUCUCGCUUUCUGAUAGAUAACCAUCGCAGCGUGCGGUGGGCCGUAGCAGCAAAGCGGCUUGAUGAAA
GAGGUAACGAGCCCUGUGGUUGGAACAAUUCCUCUUGACAACAUCUCUUCAUAUAUCUCAAGCGCAUCUGCAACCUUACG
CCCUUUAAUGAGCCCAGAAACAAGCUUGGAAUAAGUUUCCAAGUCGGGUUCACAUUCCUCAUCCAGCAUCCUUCGGUAGU
ACCUCAUACAUUCAUCAAAAUCUCGAGCAGACACGAAAUUACAGAUCAUAGCGUUGUAAACAUUUGCGUCAGGUACACAA
CCCUUUUGUUUCAUACUAUCAAAGAUCUCAACAGAAUCAUUGAUACGACCAGCUCUUCCCAAACCUUCGAUAAGGUAGCU
AAAAGACAAACAGUCGGGACUAAAUCCACCUUCCACCAUCUCCUUCAAAAGCUUUUCCAUCUCUUCAACCUCACCGAGCU
UCGACCACCCAUUGAUCAUAAUGUUAUAAGUACAACUAUCAAAAGGUAUCUCACCUUUCUUCCCAUUAAACACCGAGUUU
GCAGCAGACACAUGCGAACGCUCGCAGAGACAACGCAACAGUGAAUUCAAAGACUCUGUACUACAUUUCACUCCAAAAUC
CUCGCUUUCCUCAAACAACUCAAUCGCUCUACGCACAUAAUGAGCCUUAGCGAAGCUAUCCAUGGCAAUGGUUAAGCACU
GUAGAUCAGGGUUAACCCCUUCACACGCCAUUUCCCUUAAAACAUCCGUCAUGAAAGAGAAGAACUUUCUCCUUCCCAAC
GCUCUUAGAAUCACAUAGUAGCUAUCAACAUCUUUAGAUACCCCCGGCUCACGAAUCGCCCAGUUGAAGAACGUAACCAU
UGCUUCCCCGCUUAGAUUCCCACGGUCGACAACAUUAGCCACAACGUCGAUACUCAAAUCAAUACCGAGGCUAGUGAAAG
CCUUUUGUAUCGCAGAUUUGCCUAUCAAUUUCUGAAGAAACACGCCUCUAAGUUUCUCCUCCGGCAACAAAAACGAAUCG
AUGGCUACUUGAUUCCUUGAACUAUUGUCUUCUUUUGCCACUGAGGUUUUGGAAGAAAUUGGAAGCAAUGAAGAUAAUUC
AGCUAGAACAUAACUCUCAUCAACAACACCAUGAUUCGACGA
>Isatis_indigotica_101
GUGAAGUUUUCACAUAUACAAAGACUAGGAUCUUUUUCAGUUCCCAGUGAACAUACAACUGAAUAUCAAGAUCAAAAGUG
CCACCCAUUUCUUCGCCAGAAUUUACGAGCAUUCUCUUUAAGACGAGCCUCCUUGAUCUUCAGAAACAGCUUAUAAGCCA
UUUCUGUUUUGUUUGAAGCCAUAAGUUUAUUGCUAAGCCUACUAUA
>Isatis_indigotica_102
CUUCUCUCACCAAACGUGACAUAUAUAUACACGCUUAAGAGAAAGAAAAGCUUAAACGAGCAUGAGGGUUAUCUCACGGC
UGUUCGACUCAGAAGAUUCUUCCCGGAGAAGACGAAUACCAAAAUAUCCCAAGCAUUUGGAUUCCGCCGAUAGCGCCACG
UCUUCGUCGCUCAGCGAAGCCACCGGCUCUAGCAGCCUCCACAGCAGUCUCUCUCUCCAGACACUCCCUUCCGUUCCCUC
UCUUCAGAAAAUCCCCUCCGAGACUUUCGCCGUCACCGUCUCUCACUCCGUUACCUCUUCCUUCAAACUCCGCGAACGGA
CUCUCCCCGUCACUUGUCUCGCCGUCAAUGGCGGCUAUAUCUUCGCGGUCUCCGGACACGAAGUUAGCAUCUACGAUCGC
GCCAUGUGUGCUCACCUCGACACUUUCAACGGCCAGGAUCCUUUCUCAGGAUCCGUCAAAUCCGUCGGUUUCUCCGGUGA
GAAGAUCUUCACCGCUCACCAGGACGGGAAAAUCGGAGUUUGGAAACUGACCGCGAAAAACGGUUACAAACAGUUGACGA
CGCUUCCCACUUUAAACGACCGCUUGCGGCGUUUCGCUCUCCCCAAAAACUACGUUCAAGUUCGCCGUCACAAAAAACGU
CUCUGGAUCGAACACGCUGACGCCGUUACCGCUCUUGCCGUUAACAACGGAUUCAUUUACUCCGUCUCUUGGGACAAGAC
ACUGAAGAUAUGGAGAGCCUCCGAUCUUCGUUGCAAGGAAUCAAUCAAGGCCCACGAUGACGCCGUUAACGCCGUCGCCG
UUUCUGCUAACGGCACCGUUUAUACUGGAUCCGCGGACAGGCGUAUCCGGGUUUGGGCGAAACCCGUCGACUCGAAACGC
CACGAGCUAGUCGCGACUUUGGAAAAGCACAAAUCUGCGGUUAAUGCGCUGGCACUAAACCAUGACGGAUCGGUCUUGUU
CUCCGGUUCGUGUGACCGGUCGAUUUUGGUUUGGGAGAGAGAGGAUAGCUCCAAUUACAUGGCAGUGAGGGGUGCUUUGA
GAGGACACGACAAAGCAAUACUUAGCUUGUUCAACGUCUCUGAUUUGCUCCUCAGUGGAUCUGCCGAUCGGACGGUCAGG
AUUUGGCGGCGCGGUAUCGAUGGUAGUUACAGUUGCUUGGAGGUGCUCUCCGGUCACACGAAGCCGGUUAAGUCGCUUGC
AGCGGUGACAGAUUCGGAGCUAGACGGUGUCGUUUCGAUCGUUAGUGGAAGUCUUGACGGAGAGGUCAAGUGUUGGAAGG
UCUCCGUCACCAAACCGGAUAAUUCAAUUUACAAGGAUCUCGUGUUGUGAAUUUUAUUUUUUAAUUAUUUGUUUUUCUUU
UUGUCAAAUUGCUUUAUUAUUUUGUUUGGCGAACAACAAUUUGGCGUUUUUUAACCGUCACUUUACUAAAACAAAG
>Isatis_indigotica_103
UUUUAAUAUUUAUCGUAAAUAUUCAAUAGCGUAAGAUCUAGUAGUGGAAUAUAAUCAAGAUUAGGGAGGAAUGAUUCGAG
UUCCAUUAUUAUAGUUGAUUAUACAGUAAGCUUAACUGUUUCUGAUAAGAUCCCGAAAAUCACAUUAUGGAACCAAACUU
UACCAACAAUAUGUGCAUUAACGUCCCAUACUCUAAAAAGGAGAUUAAUUACAAAAGAGUUAGUGCCAAAAGUAUUUCUC
AGGAAAAUCCAUCGAAAAUGUUCACAUGCUUAGUUCCAAACCAGAUACACAAAAGACAAAAUAAAAAACUCAAGAAACGU
UUCGUAUUCACUUUUCAAGCAAAUAGACCUCAUAAAAGUGCGCGAAGAAGGGGGUCACAUGAUCAUUAACACAUCAUAGA
CAAACAAAUUCAAGAAAUAAUUUGCAACUCUUAACUCUAGAAUCUGAGUCAAAGAAGCUCGUAAAAUUUUUGGUUGAUGG
AUUUCAAAUGCUCCUAUUAAUUUAUA
>Isatis_indigotica_104
UGAAUGAAUAGAUGAUGCUUUUAGAGUUCGUUUAGUUCUUACUCUUUCUCCCUAUCGAUUCUUGCCCUUUCUGAUUCUGA
UUUAUAGAUGUCGAUUCAGAGUGUUUUUUCUUUCUAAUGGAGUUACGUUUUCACUCUUUGUGAAAUGUUGUUGCUCAGAU
GAAUCUUUCGUACAGGCCGAGCUUGGUGGAAGUAAACGGUUCGGAUACUCAGGUGUAUUCAAAUGG
>Isatis_indigotica_105
AACAGACAACAAGUUAGCAGCUGGAGAUAAGUUUCCUGUUUCUGGUUACACUUCGUAUAAAGAUCCUGGCUUGUUCGCGA
AUGAGAAAGAACGGUAUUUAGGAUCGUUAUGCGAGGUAGAUGACACUGAAAAGCCUUGGUUUUUCUGGAUGAUAAUGCUU
AAGAACGGGAACUUCGACAAGAACUCUACACUCUGUCCUGAGAAUGGGAGGAAAGUCGGUAAGAUUAUUACCGGAAGAAA
CUUCCCGUGUUUUGGUGUCGGUUGCAUGAACCAGCCGCUUGUUUACCAUAACUAUUCGAGGCUUGUUGUUGCUGAUGAGA
AGGGGACAAUGCAUUUGACCGGAGGGUUCAAUGGAACAUAUGACCUUGAUGCUGACUUAAGCAAAGGAGCAGGGACAAGA
UCUUACUUCUCUGUUUCGUGGCGAAAGAAUGUAGAAAAUGAGAGUUGGGUCUUCUCAAAUUCAUUGACGACUUCCAAAAA
AUACCCAUGGCUCAUGUUGUAUCUACGUGCGGAUGCUGCAGAUGGUUUUAACGGUGGUUAUCACUAUGAUGGUCGUGGCA
UGAUGAGAAAGCUUCCAGAGUCUCCAAACUUCAAAGUAAAGCUGACACUUGAUGUUAAACUCGGUGGAGGACCAAACAGC
CAGUUUUACCUGAUCGACAUCGGAAGCUGUUGGAAGAACGAUGGUUAUCCUUGUGAUGGAGACGUAUUGACGGAUGUAAC
CAGAUACAGCGAGAUGAUAAUUAACCCGGCAACAACGAGCUGGUGUCGUCCAGAUAAUAUAGUCUCAUGUCCUCCCUAUC
AUACAAGUCCAUUGGGUGAGAUCAUACACAGGAACGAGACAUCACGGUUCCCUUAUUCUGCGUACCAUCUAUAUUGCAGU
CCUGGAAACGCAGAGCAUUUAGAGAAACCAUAUGAUAUAUGCG
>Isatis_indigotica_106
GAAAAAGCCUAACUCUCUCUCUACUUUCUCUCUCUAAAAAAUGUCCCGAUUGCUGUCAAAAACCCUAAUUCCCCACGGGA
GAUUCUUCCUCCGUCGUCUCAGCGAGCCGGCGGCGCCAAGCGCCGUCUGUUUCAACCGCCGUUCCUAUUCGUCGAAACCG
CAUCUCAUCGAGAUUGACCUCGAUUCGUCCUCAUCGGCGACAUCUAAAGCGGAAGCCGAAGCCGCGAUUCUGAAGAAGCU
GAACGAAUUUGUACGGAGGAUCGUCGUUCAGAACUCGACUCCUGAUUGGCUCCCUUUCGCUCCCGGCUCCUCCUUCUGGG
UCCCGCCGCAUCAGAACACGGCCGCGAAGAUCGCGAAUUUGGUCGACAAGGUGAAGAAUCCGUUGACGGAGGAGGAAUCU
CUCUCUCUGUCUUCUCCUUCUGGCUGGCCUUGUUCCUCCUUCUUCAUUCCUCCAGAUGAUGGUUCUUCAUCUACACAAGA
GGAAGAAGGUAGCAUGGAGUUGAACAUUUUGAGGAAUGAGAUGCUGGAAGUCAAGCUAGCGCAUUAUCCAGAUCUGAUUU
ACUCAUUCAAACACGGAGACGAUGAAGAGUGAUGUCAACAGUUCCAGCUCGGUGAUGAAAGUCCAUUCCUGAUGCCUGGU
GCUUGGAAACACUUGAUGAUGAUUCCCGAGACUGAUAAGGUUGUGUUGUAUAUACAGUUGCAAACCAUGGAGUUAUAUGA
UGUUUGGCCAUCUUAACGACUUUGUGAACUAUAUUCUAUAAAGCUUGAUAUAAUUAUAGCUUGGUGGGAGGUUCUUCCAC
UUUUUAAGCCAAGAGUUCCAUCGUGAUGGCCGUGUAAUUUAACCAUUACAGUAAUCUUUCCGAACUAAAUACGAGCAUUU
UCGCCUCUUAUGUUUUGUUUCCUCCAAUAUCUGUUUAUUGCCUUUCAUGGAGCUUAGUAGAAGAGAUAGGUUGCAUCAUU
AUCAUGCCU
>Isatis_indigotica_107
GGCCAGAAGAAGCCGUGUUUUUUGACUUUUAGUGCCAGAGCGCGUCCGCCUGAGUGAUUGCCGCCUGCGCCUUCGUGAGU
UUCUUCCAAAACGAACCGAAUUUGCAUGCCGUCAAUGCAAGUGAGAAGUGCGCCGGCUGCGAUCCGUCGGAGAAGUUCUC
CAUUUAUGACCGUGUAAUGCGCAGCGCGAGCCUUGAGGCGCCGGGCCGCCCAUCUUUCGGUCGGUGCGUCGCCGUUUGUG
AUGUACUGGAUUAUUUCGAUUCUCCAGUCGGGCUUUUCGCCGAUCUCCUUAUUAGCAUCAACAUUAGAAUGCGUUUCGAC
CUCGUCAUCAUCGGUUUCG
>Isatis_indigotica_108
AGACAGAACAAAACUGAUGAUCUAGUCGUAAAACCAAGGAAUUCUCCCGAGUUUUAGAAAAUUCCACGCACGAAGAUUUA
GCAAAAUAGAAUCUUUGGGAAACCCAGAAUCCCAAAAUUGACCAAACUCAUCAUAAGCAGGACUUAACACUUCUUUGUCG
CCGAUCCAUGGAGUCAACGAGAAGAGCUUUUCGAUCUACCAUAAAAAUGAUAACUUGCUGAGACCGGGAGAGGAACCAGU
GAUGGGUAGCCUCGGGUGCGACCCCCAUGGCGUUUUGAACGACGCGGAGUUUAGCAGACCUUUGCCUUCCAUUGGUUUAU
ACGUAGCCGUCGCUUCACUGUUCUGCGGACUAGCCAUGGCCGCCGAUCUUCUCCACGGCUUCCGACACCGCAAGUUCUGG
UUUCCUUGUAAGUUCUUCUCUCUCAACGCAACUUCCCUGACUUUCAUCGGCGUCGGGAUCAAACUCUCCGUGGAUCUCAA
CACUUCGAUGCCGAGUCGCCACGAUCAGCUAUCUAAACUCAGUAGCAGCGUCUUCGUGUGCACUGUGAUGGGCAAUUCGA
UGCCAUCUCUGGGUAUGAUGGACAACAAAGAUCUCCUCAUGAAUCUCGUGGCUUUAGGGAUUCUUGUAAUCACCGACGUU
GUCAACAUCUGU
>Isatis_indigotica_109
UUUGAAUGAUGCGUCGCUAUAUAUAAAGCCGCAAACCCUAAUAAUUCUUACACCAGAUUUCUGCUCAAGCCGUCCAAAAU
GUCGAAGCGAGGACGUGGAGGUACGUCGGGUAACAAAUUCAGAAUGUCGCUGGGUCUUCCCGUGGCGGCGACGGUGAACU
GUGCUGACAACACCGGUGCUAAGAACCUUUACAUCAUUUCGGUGAAAGGAAUCAAAGGUCGUCUCAACCGAUUACCUUCC
GCUUGCGUCGGCGACAUGGUGAUGGCCACCGUCAAGAAGGGUAAGCCUGAUCUCCGGAAAAAGGUUCUUCCCGCCGUGAU
CGUUAGGCAGAGAAAGCCAUGGCGCCGAAAGGACGGUGUCUUCAUGUACUUCGAAGAUAAUGCUGGAGUCAUCGUCAAUC
CCAAGGGAGAAAUGAAAGGUUCUGCAAUCACAGGUCCCAUUGGUAAAGAGUGCGCUGAUCUCUGGCCGAGGAUUGCCAGU
GCUGCCAAUGCCAUUGUCUAAGGAUCAGAUCAAUCACUAGUGGGCUCUUUCGCUGGCGUUUGAUUAUCUUUCUAAAUCUU
GUUGGAUUUCUAAAUAUAUCAAAAACAGAUUUGAGAAUUUUGGUAGAAGGUGUUUUUAUUUUCUGACAAUAUGUAUGACA
UUCAAAUAUUUUGGUUAUUUAGACAUUUUCGUAAGUCUUCUCUCGUGCUGUUAUUUACUUUUAUCGUCUUCCAUCCGACA
UUCUUGUAAAUCAAGUUUUAAG
>Isatis_indigotica_110
CGAUGUGAAAAUAAAAUAAUGUGCAAAAGGAAGGACCCAUAAACGCAAAAGACCUAAAGUCUUAAGUAUCAUCACCACAG
UUCUUUGAAAAUCCGAAACCGAAGAAGACCCGAGACGAAAGACAGCAACUCCUUUUUUCUACCUGAAAUGGCGGCGGCUU
UGCAGACGAAUAUCCGGCCGGCCAAGUUUCCGGCUACGUUCAGAGCUCUCAGCAAACAAUCUCCCGCGCCCUUUAGAGUA
AGAUGCGCCGUUGCUUCCCCCGGGAAAAAGCGAUACAACAUCACUCUCCUCCCCGGCGACGGCAUCGGUCCGGAGGUCGU
CUCCAUCGCCAAAAAUGUGCUUCAGCAAGCUGGAUCUUUGGAAGGACUGGAAUUUAGCUUCCGGGAGAUGCCCAUAGGAG
GAGCUGCUUUUGAUUUGGUCGGAGUGCCUUUGCCUGAGGAGACCAUCUCCGCUGCAAAAGAGUCACAUGCAGUGCUUCUC
GGAGCCAUUGGAGGGUACAAAUGGGAUAACAAUGAAAAACAUCUCAAGCCUGAGACGGGUUUGCUUCAACUUCGGUCGGG
UCUCAAAGUCUUUGCAAAUCUGAGACCUGCCACAGUUCUGCCACAGUUGGUGGAUGCUUCUACCCUGAAGAGAGAGGUAG
CAGAAGGUGUUGAUCUAAUGGUUGUAAGGGAGCUUACUGGAGGUAUUUACUUUGGAGAGCCAAGGGGUAUAAAGACCAAU
GAAAAUGGCGAGGAAGUUGGGUUUAAUACUGAGGUUUAUGCUGCUCACGAGAUUGACAGAAUUGCUCGUGUUGCCUUCGA
GACUGCUCGGAAACGACGUGGCAAGUUGUGUUCUGUCGACAAAGCUAAUGUCUUGGAUGCCUCAAUUUUAUGGAGGAGAC
GAGUAACAGCUUUAGCCGCUGAAUAUCCUGAUGUUGAACUGUCACAUAUGUAUGUUGACAAUGCUGCGAUGCAGCUUGUU
CGUGACCCGAAACAGUUUGACACCAUCGUCACAAACAACAUUUUUGGUGAUAUAUUAUCCGAUGAAGCGUCAAUGAUCAC
AGGAAGUAUCGGCAUGCUUCCGUCUGCUAGUCUCAGUGAUUCGGGACCUGGACUCUUUGAACCUAUACAUGGUUCUGCAC
CCGAUAUUGCUGGACAGGAUAAAGCAAACCCGUUGGCAACCAUUCUCAGCGCUGCAAUGCUUCUGAAAUACGGGCUCGGA
GAAGAAAAGGCAGCUAAGAGAAUUGAAGAGGCGGUGUUGGGUGCUUUGAACAAAGGAUUCAGAACAGGAGACAUCUACUC
CGCGGGAACUAAACUGGUGGGCUGCAAGGAGAUGGGAGAGGAGGUUCUCAAGUCAGUGGACUCCCAAGUUCACGCUUCUG
UUUAAUCAUCUGUACAACUUUGAAGAGUCAUGAGGAGAAUUUUUAUUUUGCAACAAUAAGUGUUUGUACGCGAAGAGAGU
AUCAGUUUCAUCAGCCACAAUUAUCUGUGAGAUGAUGUUAUGUUAUUAACGGGACGUAUUUGAUCACAUUGAAACUUUUG
GCGUUUUUUCUGUAAAAUAAACAUCCUGGUGGAGUUAAGACGAAAAAUUUAAAAUAUAUCCUGGUGGAGUUAAUGACGUG
UCAGAGUCUCACUGG
>Isatis_indigotica_111
AUGCAAUGGAAAAGAAACGUAAAGGUUUUGUCUUUCAACUUUUCUUUUCUCCCGUCGAAGUUCGAAUCAACUGAUAAAUU
CUAUCUAUUAUCAGUAAUAACAUGACCAAGAAACUAUGCAUAUGUAGUGUUUGAUGAAAUGCUUGAGUGAGGCUUGAACU
UGUUUUUGUUUUAAAGCUAUCACUCUAGUUCAAUGGAGAACCAUUUCUCGACAACUCAAAAACACAUUCUUUGGUU
>Isatis_indigotica_112
GUCUUUCAUACCUUCUCCCAACUGCAUUGAGUUUACCCAUUAAUUUUUUUAUAAUGUUUGUGGGGUAUAUAAAAUUAAAU
GUUUUCUUUUUAAGUUAAACAAAACAAAAACCUAACGAACUCAAACAACGACAUCUUAUUUUUCUCAAUGGUCUGGAUCG
ACCAUAUGCGUGUCCCGAUCAUUGUUGUAUCGAUUUGUGAAAAAACAGCAGGAUCAUCAGCCCAAUGAUCGUUUCUUAGA
CAGUAGAUUUUUUGGAAUUUUAUCGAUGCAUAACAUUCAGCCAGAAAAAUCGUAGUAGGAAUGUAGGAUAAAAUCGGUUA
UAAUAAAAAAACAAAAAAUUUAAUAAUUCUUAUGUUAUAUAACCAUUUCAUUUAUAUAUAUAUUGUUACCUCGAGUGCAG
AUAUGUAACCGUU
>Isatis_indigotica_113
AGUUAAUGACCGGCAAAGUGAAUGUGAUCCUCUCUGGUGGCGGUUUAGGAGAGUUGGUUAGGAACGUAACCCAAUCGUCU
UUCACCUCAAGUGCUGGGUGGUUAGGGAAGAGCGAGGCUACAUGCCCAUCCGAGCCCAUCCCAAGCAAGAUCAGAUCAAA
CUUGGGGCAGUCCCUGUUCUCAGACGCAGUCACGGUUCGUGUUCUCACCAUCUGCCUGAUGGCGAACUCAUACUCUGUUG
CAGCUUCCUCUGCCGAGACCGUAUCGUUAAUGGAACAUAUAUGCCUCGGAAACACAUUAACCUUAGAGAGGAGAUUAUCC
UUGGCGAGCUUGUAGUUGCUAUCG
>Isatis_indigotica_114
CAGAAAAUAGGAAAUCCUUAAUAAUAAGGAAAAUCAUAAUAUGUAAAACAUAAAAUAAAGGAAAACACUCAAAAUCCUAA
AAAGGAAAAACUUAGUAAAAAAUCUAGAAAAUCUCGUUUGUGCCUCCUGCAUCAGUCUCCUCCACUUCCAAAGAACUCGU
CCUGAGUUCCAUUGAACUACAUCUGCCUUGCACGGACCAUAGUUGCUAUGUUGUUGUUUGUUGUACCUCGAAUUCUUUUC
UUGAUAAAAAAUCACAUAAUGAUUGAAUGAACCAUGAUUGCUAGACUCCAGCUUAUCUAACAUACUAGUUGGG
>Isatis_indigotica_115
AACUCUAAAACCCUACAAGAUUUCAUUUGGGAGACCUGAAUCCUGCAAUCGAGCAACAGAAACGGCGAUGGGAAGAUCAG
CUCUGAUUCACUUGGUUCGCUCUCAGUCUCGGCGUCUCUCUUCCUCCACCUUCAAUUCGGGAUAUCGUCGGUCAAUAGGA
GGGACAUGGUCAUCAUCAUCAGUGAUACCUAAGGUCAGAUUCCCCGAGGUUUCAUCCUUUAACCAGAGAAGCUGGGCAUC
AUCUGGAGCAAAGGCUAGAGAGGAUGAUGACGAGCACAAGAUCAGCAUCGGACCACCAGAGAGGAAAGAAGAGGAUGGUG
GAGGAGUGGUUUACUACGGCCCGAUCUCAUCAACCAUAAAGAAAGUGAAACUCCUCUCACUCUCCACUUGCUGUCUCUCU
GUCUCUCUCGGCCCAGUCAUCACUUUCAUGACUUCACCGGGGCUGAACGUGAUCAUGAAAGGCGCGGUUGCCUCCACGGU
GAUCUUCCUCAGCGCGUCCACAACCGCUGCUCUCCACUGGUUCGUUAGCCCAUACGUUCACAAGCUGAGGUGGCAGCCUG
GUUCAGACACCUUUGAGGUCGAGAUGAUGACUUGGCUUGCCACAUUUACCCCAAAGACGCUGAAAUUCUCAGACAUACGU
UAUCCAGACACGCAAAGGCCGUUUGUGAGCUUCAAGGCGGAAGGGAAUUACUACUUUGUGGAUGCAGACCAUUGCCCCAA
CAAGGCAUUGUUGGCCAGGCUCACUCCUCCAAAGGAUGCACAUGACUCUGCUUUCAAGAACUUGUGAUCCAAAUCCCAUU
UUCCUUUUCUUUAUCAUACUCUCUCUUUUUCUUUUCUUUUUAUUAGUGUGGAUUUUGUUGGGUUUGUAACUCUUUUGGAU
CCUUAGACUUGUCUUUCUCAUCGCUAGUACCUAAAAAUGCAAAUAAGAAAAGAGUUUAAA
>Isatis_indigotica_116
CAUAGUUGAGGUUCUGUUUUUGGUUUUACGCAUGCUUGAUUCCUGACAAAUGUUCUUGUCGGAUACAUUUUGGUUAAGGU
UGUCUAGAAAUUGAGUGUGUUUCUAUAUCGUCAAAUGUGUUUUGUUUCUUGAAUCUCUGUUUAAAACCAUCAAAAAGCCC
UUUUCAAAUGUGUUUACUUUCUCGUCGUUAUUAGGGUAAAACUAUCAGAAUGAUGG
>Isatis_indigotica_117
CAAUGGAGUGGAGUUUCUGGAGAAAAAUAGAGGGAAGAAGAUAAUGUUUGUUGGUGAUUCUCUUAGCCUAAACCAAUGGC
AAUCUUUGACAUGUAUGCUCCACUCUUCUGUUCCCAAUUCUCCCUAUACUUUAACAACACAAGGCACUAUCUCAACCUUC
ACAUUCCAGGAGUAUGGAGUGGAACUGAAGCUCGACAGGAAUGUGUAUUUGGUAGAUAUAGUGAGGGAGAAGAUUGGGAG
AGUGUUGAAGCUUGAUUCGAUCAAUGAUGGAAAGAAUUGGUCAGAAAUGGAUACGUUGAUUUUCAAUACUUGGCAUUGGU
GGAGCCGUAGUGGUCCUUCACAACCAUGGGAUUAUAUUCAGAUAGGAAGUAACGUUACAAAGGACAUGGACCGCGUGGCC
GCAUUCGAGAUGGCACUUGGGACUUGGGGCAAAUGGGUCGAUACAGUCGUAGAUACUCAGAAAACUAGAGUGUUUUUUCA
AGGAAUUUCACCGUCUCAUUACAAAGGAGGUCUAUGGGGUGAACCAACGGCAAGGAGUUGCGCAGGACAGAAAGAACCAC
UGUUGGGGACAAAUUAUCCAGGAGGAUUGCCAACAGAAGUUGGAGUUUUGAAGAGAGCACUCGGGAAAAUCUCGAAACCG
GUGACUUUGCUAGACAUUACGAUGCUUUCAUUGCUUCGCAAAGAUGGUCACCCUUCCAUAUACGGUCUAGGCGGCCGAAC
CGGCAACGAUUGCAGCCACUGGUGUCUCUCCGGCGUACCAGAUACUUGGAAUGAGAUUCUUUACAAUUAUAUGCUGUAG
>Isatis_indigotica_118
AAAGGAAGUCAUGAGGCAAAUGAAGAGGACCAUGCGUUAAUAAGAACUCCAACAACACCAUUGCCUUGUAAGCUUCUCUC
CACUUCUUCAUCUCUCCUUCUUCUUGUCCUAUCUUCCUGUGAAGAACAUCCACAAUCCUCCAAUAAUCCACUGUAUCAAA
CGAUGCUUCGGCUAUUCUUGUCAUCGUUUUAGCGUCUGGAGAAGAAGGAUCAUCAUUUGUAGCUUCUUCUACUAACAGCU
CAGCUUCGGUGACAUCGGUGAGAACAAGUCUAGCAACAUUGUACUUGUCAUGAAGAAACAGAGAAGCUUGUUUCUUGAUU
UCUCCAAACCAAAGUGUCCCCAUUGCAAGAAAUCCAAAAUUGAAUUGCUCUCUUCUGUCUCCACAGAUCACUUAAAUUUU
AGCUUCAGACCAAACAUUCUCAUGAACCACCAUUUUUUUAGCUCAGACACUUCAGGAGAAGUUAACAAACUAUUAA
>Isatis_indigotica_119
AUUUGCCUCAUGACUUCCUUUACGACUUGGACCAUAUUCGUUUCCUCUCUACGUUCCAAUACGUUGACGAUAAAGGGUUU
GAUUGGGGAGCUCAAGUGCAGAAGAAGGCUGCUCAGAUUCAAACGCUUCUUCUAGGGAAAGAAGAACUGAGAGAAGCUCG
UCUUAAGGCUCUCAAGAUCACUUCUCAGAUCAAUGGCUUCGGAAACUCCAAAUGCUUUUCUUCUUCUUCUUCUCCGUCUC
CUUCAUCUGACUCCUUCUCUUCUCGGAAGUGGACACUAACCGAAAGAGAAAAGCAUGUGUCCGAGUCUGACUCCUUGAUC
GGAGAUGAAGACGAGAGGGAUCACCAUGACACCGGUGAAGUGACGCUGAUCAGCGGGAUCUGCUCCAAGGUCGCCGGAUU
CAGCAGCCCUCUGACGAGACUUCACGGCGGUCGCACGGCGGCGGGAUUUCAUACUUUGUCGAACGUUGAGAGAGUUUCAA
GUAAAUGUUACGAUCGCAGCAAUUCUAUUGGCUACUGAAUUUUUAUUUUCUCUUUUUGAUUCGUUGUGACUAUAAAAACA
CGGUUCGGUUUUUGG
>Isatis_indigotica_120
CAAUAACAACAACAACAACAACAAAAAUCGAUACAGAACAAAAACUUCUGUAUCGGCGAAUCGAAGAUAACCAAAGAAUA
AGAAACUGAGCACGAUCAUACAUAGAUAUAAAACAACGAACAGAUCAGGUGUUGGUCUUGCCAUAGAGAUGACUGUAGAC
AGUCUUGGUACGACGCACGAGAAUCAUACUCAAGAUGCAAGCGAUGAUGCAGAACCCAGACAUUAUGAGUGACGUCAAGA
AGUAACAGAUGUAACCUUCGCAUUUAAGGACGUCAUCCGGAGUAAAAACGGACCCGUGUGCUUGUCUUUCUGCUUCCCGG
UCGUAUAUGGUGCUUGCAAUCAGACCGGAGAAGACGAGGGACCCAGCCGGGUUGGCCAGCGUCAAGAAAUUGUAUAAAGC
CCCAAACUUUUUCAGACCAAAGAGCUCAGAGGCAGUAGCUGGGACAAUAGCCCAGUGAGCACCGUACCCGAGUCCAAUCA
AGAGCGUGCCAAUGUACAUGGCUCCAGGCCAUCCGAACGCAAAGAAGACGUGUCCCACAGCCAUUACUACCUGAGCCACG
GCCAUUGCUACAGGCCUUGGGUACGCGUAGUCCCUGACAACGAGCUCAGAGAAAUAACCGCCGCCGAUUCGUCCAAGGAA
GUUCCAAAUGCUAAUCAUAGACACAAACACGUGGGUGUUAUCAUAACCAAGAGACUGGCUCAUCUGACCAAGAUUGUCAA
UUACAGUCAAACCCGAACCAGAACCGAGCAGCAGGGAGACGAAAAUCAGCCAGAAGUCGGCCUUCACGAGUGCCUGCGUA
AGAGUAAAAUCUUCCCCUCUGUGAGGCCCUCUCCGUCCCUUCACCCGGACCGCUCCCUUCGCAGCUGCCUGCAUUAGCUG
UGCUUGCAAAUGCGCAAUUCUCUUAUGCCUCUCUGACGCAGGAAGCAAAUCCACGUCUCUUGGUUUCUCAUCUUCCACUU
CACUCAAGAUUAGGUCAGGGGUCUGCAGUCCCGGAUCUUGGUCUUCCCGUUUAGGUACAAGGGGUUCUUCUAUUGUAUCA
GCAGGACCGCUCGAAUCCGUGAAGAAACUUGUCACGAUCGGGACCAAGACUGGUACAACAAGAAUGACAAACAACACAAU
GGUGAACGUGGUGAUAAUGUUGUGGCUAACAUCGACCAGAUCUUCAAUAAGCAUAACGGCCAUGAGAUAGACAGCGAGCA
GAAGGCAAAUUCCGUAGAUGAAAGUAAAGCUGGCUCCAUCGGUUGGACGAAGCUGCCUGUGACCACCAACGGGUCUGAUG
AACAACAUGAGGGAAACAACGACAACCGCGGGCGCAACAGCGACCAUGAAAAUGAGAGAAGCCGGGUCAGAAGAGUGGAU
CAUUGUAUAUAUCUGAGUUAGGAUGGCACCGCCCAGCCCAGCAAACCCCUUGAGGAUACCCACCACUGGACCUCGGCUCU
UGGGGAAGUUCUGAACACCAGAGACUAGUGACCCGGUAUUGAAGUAGGUUUCGCCAUUGUUACCAACGAAUAUGAGAAUG
CACAUAGCCCAUAGCGGCAGAAUCGGAGCUCGGCCGGUGACGAUAAGCCAGACCCAUCCGUAACCGACGAGGUUCUGAAC
GGCGCCGACGAGAAGAGCGGCCCAGAGAGGCAAAAUCUCGGAGAGAGUCCCUGCGAGGAAGCCGACACUGUCGCCGAGAU
CCUUGGCGACUCCGAGUCUGGCAAGCUCCUUCUGGUUGUAGUUAAGGGAGCUUUUGAUCACCGGAGAAAUGCUUCCGAAC
AAGUAACCGAUGCCAGCGCAAGACUGUAUCCACAUGGCGGCCACGAAGACCAGCCAUCUGUUGUUUAUGAAAGACACAAA
CUUUUCUCUCGUUGUUGACGCCAUUGAAAAAUCUGGGAAGAAUCAGAUCAACGGACGAUCGGCGGAAUAUUGUCGAUUAU
AAACGUUUUUUUCUUGUG
>Isatis_indigotica_121
GUUAAAGAGUUAGUGUCUACAUUAUUGUCUUGCCAAUAGUCAAUACGAAGACCAAAAAGGACUCAAAGUUGAGUUUAGCU
GAUCUCCCGGAUCAUUGGUUAACUCGUCUGUUUUUUACUUGUAUCAGUAUAUGUAUCCGGAACUGAACUGAUUGGUCCUU
AACAAAAUCUACUGAGCACUCGUGAAGGUUAAGUAGCAGACCUAAGAAGAAACAUGACUCAAUUUACUGUCACUUAAGAU
UGUUUACAUAGAAAAAAACUUCACUUCAUGAUCUUGCUUUCAACUGCAUCGGUUCCCGCUCUCUGAAAAAAAACUUCACU
UUAUCAUCUUGCUUUCAACUCCCGCACUCUCCAUUAGAAAUUCAUUAUGCAUCAUCGAUGAUAUCUCCAAAGGUCCAAAC
GGAGCGACGGGAAACUGAAACCAUGGAAUUGAGCAAGGCAGAAGCAGUGGCCGUGUGGUACGGAAGCAUAGUCUCGACGC
AGCAGCUCAAUGCUACCGGAGAUCUGAAAACGCGGUGAGAGAGAGGGCUCUGUUUAGGCAUCUUAAACGAGGACCGCGCA
GAAGACGGCAUAGGUGUUGUCGACCGAAACGCCGCAGCGGCGGCUCGGCCGGCACCGGAGCGGAGGAAGGAUCUGGCGGC
GGACAUUGGAAGUUUCGAUUUUGGGAAGAGAAGAAGAAUUUUGGGUUUCUUUUUG
>Isatis_indigotica_122
GCGGAGGAAGACCAGAUUCUCUCCGACUACAUCCGGUCCAACGGAGAAGGCUCGUGGCGCGCACUUCCCAAAAAUGCCGG
GCUGAAAAGAUGUGGAAAGAGCUGUAGAUUGAGGUGGAUAAACUAUCUGAGAUCAGACCUCAAGAGAGGAAACAUAACUC
CCGAAGAAGAGGACCUCAUUGUUAAGUUGCAUACUACUUUGGGAAACAGGUGGUCGAUAAUUGCGAGUA
>Isatis_indigotica_123
UCCAAAUCAUCAACAAUCAUCACAAACUAAAUCACCACUUGCAGAAGACAAAGACACAAUUUUGAAUACCUCAAGCUCAA
AUUAAAGAACCGAAAUGUGCGAAAUUUAGCUCACUGAGUAACACAAAGCCAAUCAAGCGAGACCGAUUCCAAAUUCCCCC
UCAAAUCUCAAACGAAAGACUAACCUGGGCCUUAUCAGCGAGAUG
>Isatis_indigotica_124
CCAUGAUCUUUGGGUGCAGACCUGUUCAUAAGGCGAACCAACCAAAACAAAUUACUCCCUUUUUCAAGGCAACAUGUGUC
UCGAGAAAACCUUGGUAAAGAUGAACAAAAUGAUAUUAAUGUAACCUAAUUUGGACCUCUCUAGCAAAACCUCUCAUACC
AUACGAGAAAACCAACUGAUAAAAUAUGAGAGUGAAGAAAUUGUAAGACCCGUCUUGUGAGAAAUACAGAGGACAUAUGG
GAGUUCUUCUAAGUUGCUUUGUAGCAAAGCAACAACUGAAGAUGGGAAAACAACAGAAAAUUUGUAUCAUACUUCAACAG
AACUGAGAUUUAGCACAUACUUAUUAUAGGCAACAAUUUUGUCUGUCUCAUCUGGGUGUCAGCAUCAAAGCUUUUAUAAA
ACCAAGAAUUUGCAGACUUUUUAAUGGAAAACAGGUCGAUAAGCUGUCAAUACCAGUUCAAAGCCAGAAAUAAAAAAUGU
AUCAUAUGAAUAGUGCUACUGUCAUUAUCAAGUUACCAAGAAACUAUUACAUAAGCAAACUGCACCAAGAAGCUACAAGA
UACCCAAACAAUAAACAGAGACCAAAUCAGUAUGCUUUUAACGGAUCUAAACUUACUUUUUCAGUUCAGCCAAUUCCUAA
AUAAAGCAGCAAGAAGACCAAGAAAAAUCAAGAGAGAUUCACCUCUUCAAAGUGAGAUGUAGUAAAAAAAAAAAAAAGCA
UUUAUGCAGUUGCGAUUUGUGAAUACAACAGCUAAUUUAAGAAACCAUACGUCAGACGCAAAACAGAAGUGAAAUGUAUG
UAGCACAUGAUUAUAGGCAAGUUGUAGAACAACAUCUAGCAGGGCUGCAGGGGUAAUGACCGGUGAGACAAAGACCUAAA
UACAUUAACUAAAUGAAAACGGACAACCAAUUCUCUUGAUGACGACUGCAGAAACAAGUAAAAGAAUCAGAAGAAAAGAA
AAACAAAACUCAUUACUUUAUAGAAUCCUAUUGGUAAAUGGGAUUUUUUAACAAGAGAUCCUCUUGGUAAAGGUAGACCU
UUUGUAUACAAGACAAUGCAGCUGUGACAAUAACAUGGAAAUAGUUUCACAAUACAUGAUUUGAGUUUCUGGUAAGAUAA
AUACUCACUAUCCGCUAAAUCAAGGAAACCCUUGUAAAUGCCAUUAGCUUAUAAAGUUUCAAUCAUCUCAGAUCACUAUU
AUACUUGCUCUUAAGCUCAUGAAGCUUUUAUUUCCAAAUCAUUAAGAAUUAUCACAAACUAAUCAGUACAUACACAAGAC
GAAAACACAUUUUCAGUAUAUCAACAAGCUAUUGCGUGAAUUUUAGCUGAGUAA
>Isatis_indigotica_125
AAACAAUGCAUCCUCCGAAAACGAGAGUCUGUUAGUAUAUGCCACAAGAUACGUUGAGUAGGCAUUUUCAGUGGAAGGAC
GAAAGAUUGAGACCACUAGAUUGGACUAGACGUCUUAGUGUUGCGUUUGAUGUAGCUAGAAGAGUAGAGUAUCUCCAUAC
GCUCGCACGUGAAUGUCAAAACAACAUACACAUAGACCUGAAACAGUCAAACAUUCUUUUGGGGAGAAGAUUUGUGAGCC
AAAGUUUCUCAUCUGGGUUUAGUCAGGUCUACAGCAGAAGGCAGAGAAUCAAUCACGACUAAGUGCGUUGGAACACCCGU
ACACAUCACACCCGAAUAUGCAAGUAUGGUUUUCUCA
>Isatis_indigotica_126
ACACAAGCAACACCGUCUUCUUCUCUAGAUAUUAAAUCUCAUCAUGUUCUCUCCUAUGAUGGCAUCUUGUCACAAAAAGA
AAAAAGAAAGGAGACACCCUUUGCCAUCUAUUUUGGUGCAAAAUGAAAGGAAGAAGAUUGUUUUCCCCACCAAGAAAGAA
UUGGGGGAGGCUAUGGCUGCAUACACGGUCGGUCUCUCCACCAAGUUCUGCAAGGAGAGAGGCUAUUUCACCGUCGUUCU
CUCUGGUGGUGACCUCAUCUCUUGGAUCAGUGAAUGGUUGGAACGAAUGGACCAUGAAAUCGAAUGGUCAAAGUGGCACG
UAUUUUGGGUCGACGAGAGGGUUGUUCCAUUGGAUGAUAAGGACAGCAAUUACAAGCUUGCCCUAGAUGGUCUUCUCUCC
AAGGUUCCGAUACCAGCUGCGAACAUCUACGCAAUCGACCAAAACUGUGCAGCUCUUGGUGAUGCCAAUGGCGCUGCAUU
ACUCUACGAGGAGUGCAUCAAAAGAUUGGUGAACCAAAACAUCAUCCGCACGUACAAAUCCUCUGGAUAUCCUCAAUUCG
AUCUCCAGCUUCUAGGGAUGGGCCCAGACGGUCACAUGGCGUCCUUGUUCCCGGGACAUUACCAGAUCAAAGAGAAGGCA
AAUUUGGUAACAUAUAUCACCAACUCCCCAAAACUACCACCAAAGAGAAUCACCUUCACUUUACCGGUCAUUAACUGCGC
UUCUUAUAACCUCAUGGCCGUCUGUGACGAGGCUCAGGCCGAUGCGGUCGCUGAGGUGUUCAAUGAUAACUUCAACUUGC
CUGCAGCUUGGCUCACAGCUGACGAAGAAGCCGUCUGGUUUCUCGACCAGGCCGCCGCAUCCAAGAUCCCAAAAGGACAU
UGAGGUGUGGUUCACUUGUCGCGCGGUUCACUUCUGUUUGAAAAUCUUAUAUCUGUGGUUUGCCAUUUACGUUUCCUAAU
AAAAGCUGUGUUUCGUAUGUAAGAUCGAGUUGGUUCUGUUCAAUCUUCCAAACCAGUUAGUGAUUAUAUUUCCUACUUUG
UACAAUAUUUGUGUUUCGCUCUUAUGUGUUUCUAAUAAUAAAUUAUGUGUUUCUAAAUUUGUUUGAUACCGGCUUAUGAU
UCUA
>Isatis_indigotica_127
AAUGAAGCCCAGAGAUUGAUUCCCUAUCCCAUUCUAUUUCAAUGGCACUGUAUCCAGCUUCUUUUUUCUCUAUAUACAAC
UCAUUAUCUAAUAAAUUUUGCUGAGCUUGUGGAUUCCCUGCAACAGCAUGUGUUCCCGCCAGAAGAAUUGCAUCAGAAAA
AUGUCUCUCACCCAUUUCAACCAAUUUAACUAUCACAUGUUCCCCCAAAUCUGCAUUCCCAUAGACUCUACAAGCAGCUA
ACAAAGCACGCCAAGCUGUUGAGUCGCUUGUGAUAGGUAAAUUCUUUAUCAAUUCAUACGCUUCCUCUAACUUCCCUGCU
CGACCUAAAAGAUCGACCACACAACCAUAAUGUUCUACUUUCGGUGUGAAGCGGUAUGCCUCAACCAUCCUCUUAAAGCA
UCUGAUUCCUUCCAUUACCAAACCUCCAUGGCUACAAGCAUUUAACACGACCAAGAAAGUAAUCUCACUGGGUUUCAUUU
UGCUGUUCUCCUCUUCCUCCAUCUUAUAGAAUAGAUUUAUUGCUUCUCUUGCUAGUCCAUGAGCUCCGUAACCCGAGAUC
AUCGCGGUCCAGGACUUCAAAUCCUUGUUCUUCAUUCUAUCAAAAAUUUCAACAGCUUUGUCAAGCAUCCCAAGUUUUGC
AUACAUAUCAACGAGUGCGGUUCCGAGUACUGCAUCUAAAGCUAUUCCUUCUUCUUCCACCAAUUCUCCAACUCUCUGUC
CUACGGACGAUGCUUCGUAGCUCGCACAGGAAGACAACAGCCCAACAAACGUAGAUGAAUUCGGUUUCAUUUUUUCAGAC
UUCAUCUCCCUCAGUAGCCAUAAACACUCUUUAAGUAGACCCAUUUUGGCAUAUUGGUCAAUCAUACAAUUCCAUAUAAC
GACGUCCUUUCUUGCAGAACAAUCAAAGAUCCUCCGCGCUGAACUUAUGUCCCCAAUUUUGGCGUACAUACCUAUCAAAG
CUGUGAUUAAAUGCAACUCUAAAUCAAGGCCAAGCUUGAUACAUAACCCGUAAGCAGAUUCUGCUCCAGACAAGUCUCCU
AGAACACCAGUAGCCGAAAGAAAGCUAAGCAGCGUACUAACAUUAACAAUCACCUCACUUUUCCGCAUAUCCCUGAACAA
UUCCAGAGCCAACGCAGGCUUAGAAACCUGAAGAUACCCAUUCAUCAAAGAACUAAACGAAACAGCAUCAUUCCUCUGCG
GCAUUUCGUCGAACACUUUCCGAGCAUCACCGAUCCUCCCACAAACACAGUACAUAUGAAUCAGAGCGUUCCUCAAAUCG
GUAAACGGCAAGAACCCAGAUCUUAAUACGAUCCCAUGCACACCUUCGCCGGUUCCACUGCAAAAUUCACGAGCACAUGA
UUUCAGAGUUGUGAUAAAGGAGAAGCGAUCCAAGGUGAAACCUUUAGCUCGCAAUUGGUUAAAGACACGAAAGGCUCGCU
CUGGCUCGUCGCUGAUCGAGUAACCUCUGAGCAUUGUGUUGAACAUGUAGAGGUUAGUGUUCGAGACAUUCUCGAAGAUC
GACGAGGCGUAUCGGAUAUCUCGUAUAGAGCAAGCAAUGAGCUUGCUCACUGCGAAAUCGUCCUUGUCGAUCCCUGUUUU
CA
>Isatis_indigotica_128
AAGUGGGAUUAACCAAACUUUUACAGUGAAGUGGCUUUUGAAGAAACGGGAUGUGAGGCGUCGAUUUGGGUAUUCCUUCC
AUAAUAAGAUCGUAAUCAGAAACCUCAUAUAUUCUGCAGGAAUUUCCAUCACUUAUAAGGUCUGGCAUCAGAACAUUAAU
GCUGCUAGUUUUGUCUUGCAAUUGUAGUAUUCCAGAAAAUGAGAUCUUCAAUCUUCCAAGCAAGAUGACACCAACAUCUU
CACUUCUAAGAAUCUUUGUAUUUGUAUGACCGUAUCUUUUCG
>Isatis_indigotica_129
ACUUCAUUGGCCACAGAAAACACCUUGACAGUGCCAUUUUCUCUAUCGUUUGGUGCUGCAAGUUGUAGAAAUGUUCUCGU
GGAUCAUUUUAUUGGCUGUAGGCAUGAUCUCAAUGAGUUCAAAGGGGGAAGGUUUCAUCUAUUUAGGGUGACCCAUAAAU
UUCCAAUUCUAAAAAAAGGUCUUCCAGGAAUGCCUGUUUGCACCAGUGUUUUCAUCGAGGCUGUAAUCAUUCCCUGGGAA
CUCAUUUGCAGUGUGACUGAAGAACACGCAGCUGCUCCCCAAUUUGAUGAAAGUAAGACCUCCCAAGAAGAACGUCCACA
GAAGAGAUGUAAAACUAAUAAUUCAUUAGAGAGGGAAAGAGUAUUGUCUGUGCCGCAUGAAAUUUCCUGCGAGAUGACCA
UCAGAUGUGCAAGUAGCCACUGUUUGGCCAUAGCAGCAACUCUGUCUAAUUUAAAGGAAAAGAGAAGUGGUAACAUGCAG
AAUGUUAAGCGGGUGCUGUUAGAAUUCAUACCUGAAUGCAAAAACUACAAUGGGUUGCAGAUUGGCGGUUGCUAUUUGAU
GAAGCAUGGCACUGAUGAUUCUUUUUGUGUUGGACGGUCAAGCAUAUCUAACAAUGACAAAAUCAAUUUUAGACCCGAAA
CACGUUUAUGGAGUCUGGAAUUUUGUUUUGAUGAAGUUUUAACCCAUGACGGAUCUAUGGAUGUAUAUCCUCUGGUAUCU
UCUCAUCCAUCUCUUGGAGUGGAACAACGAGAUAUAUCUAGUCCACAACCUUGUUCAGAUGUUUCGCUGCUUCUCCCCUA
UGAUGCGAAAAGCCUCUUCUCAGUAUAUCUUAAGGACUUGGAAGAACUCAAUAAGCCAGUCGCAGCUGCAAGCAACAAAA
AUAAUAUAUCGUGCUCUACUCAGGGGGAGAUGAUUACACAUGCAGAGCCUUCUCGACUACCUCUUUCCGACAGCUUGUUU
CCUGAGGGAAAUCUAGCGACUUUCAGAGGCGAUGUAGUAGCAGUUGAUGCUGUUGACUCUUGUAUCAUCGAUGUUCUGAG
CAGCUAUUGCAUUCAUGUUCUAGUCGAUCUUCAAAUUGUGAAGAUUUUUGGUCCACUUAGAAGGCAUUCAUAUCUCACCG
GAUUUGGCCCUGGGGUGAAUGCAACAUUCUACCGGAUUCUUGGAAUAGGAGAGGAAAACAGGUUCCUCUUGACAUCAGCA
UCGUUUGUCAAAAUAAAUUCUCGAAAGGCAUUGGAUGGUCCAGUUUUAGACAAACUGGCUCAUCAAGCUGCUCUGGGUCU
GCCCAAUGUUACACCUCAGGAAUCAUCAGGACACAAGGAUAAUCAGCAAAUAAACUUAGUCUGCAAGGUUCUUUCAGUUC
AUCUUCUGGUUCUCCAAGCGGGCUCAUCAGAGCCCUUAGAAAACAAAUGUGGGGAAAAUAUAGAAAUACCGCUUGCAGGA
UUUGUGGUGGAUGACGGAUCAUCAACUUAUCUUUGCUGGACGAGUGGGAUAAGAGCGUUUACAUUUCUCAGGCUACACGA
AAAAUUCCCUGAAAACGCCAUCGAUGUGGCCCAGUGGAUCAGAAGUGACAGCAACCAGAGCACCACAGCUUACCAUCUUG
AAAAAGUUGUUCUGGUUCACAAGAGAAUAGUGAUAAAAGUCAAUGGAUCACAGGUUGAUGCACUCUUUCAAUCCAUCACC
AUUGAUGUUGGUUCACAACAGCUUCUCACCAAGUCAGAGGAUAAGUUCUUCAAGUGGUUGAUACUAAAUGCCACUAGCGG
CCCCAUAUGGGAUGUCACUGCGAGCUUAAUGGACAUGAGAAUGAUUCAGCAUUUGGAGAGAGAACAGUGUGUGGAGAUGG
UGGAGGCUUCACGACCUGCUCUGCAGAACGUUUGGGGUAAUGAAGUAUGUCAAGUGGAUACGUUGGUCCGUGCUUGGAGC
UUACUCCAAGGUUUGCUAAAUGCAUGAUCAUGUUUUUUUUUUUUUUCUCAAAACGUCAUUGGGGUGCG
>Isatis_indigotica_130
AACAGCAGCAGCAGCAGCAGCAGCUGGCGUCUAGGCAGCAACAGCAGCAGCACCAGCUGAGAAACUCAGAGGCAAAUGAU
GCCAUGUUUGCGUAUCAUGCUGGUGGGGUUCAGGGAAUGAUGGGAGGUGCCAACUUUGGUUCUUCGCCUGGCUCUAUGCA
GCAGCCUAGGAAAUUCUUUGAGUCUCCUCAACAACAGGGUCCUUCCCAAGAGGGCCAGCAAAAUUUUAACCCAAUGCAGC
AAGCGUAUAUGCAGUUUGCUUUUCAGGCACAGCAACAGAAAGCACAGCAGCAAGCUAGAAUGGGAAUGCUGGGCUCACCA
AAUGUGGGAAAGGAUCAAGAUGCACGGAUGGGAAUGUUGAAUAUGCAAGACAUGAUGCCCAUGCAGGCAUCUAAUCAGGG
CCAGGCCUCUUCCUCUAAGCCGUCGGCUGAACAGUUUGCUCGCGGUGAAAGGCACAUGGAAUCAGGUCCUCAACAAAGGA
ACGAAACAAAACCUCAUCCUCAGCAAGUUGGAACGGGACAACUAAUGCCUGGGAAUAUGAUCAGGCCAAUGCAGGCACUA
CAGCCUCCGCAAGGUGUCAAUAACAUGGGAACCAACCAACAAGCAUUCGCACAGCAGUGGCAGGCGAUGCAGGCAUGGGC
GCGUGAGCGUAAUAUCGAUCUCUCACAUCCUGCCAACGCCAGCCAAAUGGCGCACAUACUCCAGGCAAGAAUGGCUGCCC
AACAGAAAGCUAUCGAAGGCAAUGUGGCUUCACAGUCACCAUCUAUUCCAAUCUCUAGCCAACCGGCUUCAUCUUCAGCU
GCUCCAGGUGAGAAUUCACCUCGUACCAACUCUGCUAGUGAUAUCUCUGGCCAGUCAGGAUCAGCGAAGGCAAGACAUGC
AAUAUCUACCAGCUCGUUUGCCUCGACUUCCAGUCCCAGGAUGGUGAACCCUGCUGCGAAUCCCUUCUCCGCUCAAGGGA
GAGAUUAUCCAAUGUAUUCUCGUCAUUUAGUUCAGCCUACAAAUGGGAUGCCCGCAGGAAAUUCCCUGCAGACGUCUGCA
AGCGAGACACAUGUUUUGGAUCAGAAUGCGUCUACAAAAAAAAAUGUAGGUUCUGCUGAACAUUUGCAGAUGCAACAGCC
UAGGCAGCUGAAUGCACCGACUCCAAAUUUAGCAGCUCCAUCUGAUGCUGGUCCACCCAGUAACUCUUCCCUUCAGAGUG
GACAGGGGACCCAACAAGCACAACAGCGAUCAGGAUUUACCAAACAACAACUCCAUGUUCUGAAAGCCCAGAUACUGGCA
UUUAGGCGUUUGAAGAAAGGAGAAGGUACUUUGCCUCAUGAGCUUCUUCAAGCUAUUGCUCCACCACCGCUUGAACUGCA
GACGCAGAGGCAAAUUUCUCCUGUGAGAGUACAAGUUCAGGAUAGAUCUUCAGACAAACCUGUAGAAGACCAAGCCAGGU
CGCUGGAGUCUGGCAAAGAGUCUCAGGCUGCUGCCUCUUCAAAUGGACAGAUUUUUUCUAAAGAGGAAGAUAAUGUUGGA
GACACAGAAGUACCUUUGGCGACGAACCACAGCCAAUUAUUUCAAAACCUGGGAAAAGAAGCUGGUACUACUGAAGCGGC
UACGAAAGAGGAGCAACAAACUGAUGUAUUCCCUGUGAAGUCGGACCAAGGAGCAGAUGCUAGUACUCAAAAGACUCCUA
GAAGUGAUUCUAAUGCUGAUAAGGGAAAAGCUGUUGUAUCUGAUGGAGGCCCAUCUAAUGUUCAGCCACAAGCAAACUCU
CCCCAGCAGCCUAAGGAUACAGCCCCUGCCAGGAAAUAUCAUGGACCGUUGUUUGAUUUUCCCUUUUUCACUCGAAAACA
UGACUCUUAUGGGUCUGCAACACCCAAUGCCAAUAACAAUCUCACACUAGCAUAUGAUCUUAAAGAUCUGUUUUGUGAAG
AAGGUGCAGAGAUCUUUAACAAGAAAAGAACAGACAGUUUGAAGAAGAUAAAUGGUCUACUAGCAAAAAAUUUGGAAAGG
AAAAGGAUUAGGCCUGAUCUUGUUUUGCGGCUUCAAAUUGAAGAGAAAAAGCUUAGGCUAUCGGAUCUUCAGUCUCGUGU
CAGAGAUGAAGUGGAUCGACAACAACAGGAGAUAAUGUCCAUGCCUGAUAGGCCAUACCGUAAAUUUGUGAGGUUGUGCG
AACGACAACGCCUUGAAAUGAAUAGACAGGUACUGGCCAACCAGAAAGCUGUUAGAGAGAAGCAGCUGAAAACCAUCUUU
CAGUGGCGUAAGAAACUUCUUGAGGCUCACUGGGCUAUACGUGAUGCACGCACUGCUCGUAACAGGGGAGUGGCCAAAUA
UCAUGAAAAGAUGUUGAGGGAGUUCUCGAAGAGAAAAGAUGAUGGGCGGAACAAAAGGAUGGAGGCUUUGAAAAAUAAUG
AUGUAGAAAGGUACAGGGAGAUGUUGCUGGAACAGCAAACAAAUAUACCCGGUGAUGCUGCUGAAAGAUAUGCUGUUCUC
UCUUCAUUUUUGACUCAAACCGAAGAUUAUCUCCAUAAACUUGGAGGUAAGAUUACUGCCACAAAGAAUCAACAGGAAGU
GGAGGAGGCAGCGAAUGCUGCAGCAGUUGCAGCGAGAUUGCAGGGCCUGUCAGAAGAAGAGGUCAGGGCAGCAGCUACUU
GUGCUCGAGAAGAAGUUGCAAUCAGAAAUAGAUUUAUGGAAAUGAAUGCGCCAAAAGAUAAUUCAUCUGUCAACAAGUAU
UAUACUCUGGCUCAUGCUGUGAAUGAAGUUGUUGUGAGACAACCCUCAAUGCUUCAAGCUGGAACUUUGCGUGAUUACCA
GCUGGUUGGAUUGCAAUGGAUGCUCUCGUUGUAUAAUAACAAAUUAAAUGGGAUCUUGGCUGAUGAGAUGGGUCUUGGAA
AAACUGUGCAGGUAAUGGCACUGAUUGCUUACCUUAUGGAGUUUAAGGGGAAUUAUGGACCACAUCUCAUCAUCGUUCCC
AAUGCUGUUCUGGUGAAUUGGAAGAGUGAACUCCAUACUUGGCUGCCAUCUGUUUCAUGCAUAUAUUAUGUUGGUACAAA
GGAUCAACGUUCAAAAUUGUUCUCUCAGGAGGUUUGCGCCAUGAAGUUCAAUGUCCUCGUUACGACUUAUGAGUUCAUUA
UGUAUGAUCGAUCAAAACUCUCAAAAGUUGACUGGAAAUAUAUUAUAAUUGAUGAAGCACAACGGAUGAAGGACAGAGAA
UCAGUUUUGGCUCGAGAUCUUGACCGAUACCGCUGCCAGAGGAGAUUACUUCUCACUGGGACCCCUUUACAGAACGAUCU
GAAAGAGCUUUGGUCACUAUUGAAUCUCCUCCUUCCUGAUGUCUUUGACAAUCGAAAAGCAUUUCACGAUUGGUUCGCGC
AACCCUUUCAAAGAGAUGGUCCUGCGCAUAAUAUAGAGGACGACUGGCUAGAGACUGAGAAAAAGGUUAUAGUCAUUCAC
AGGCUUCAUCAAAUUUUAGAGCCGUUCAUGCUGAGACGUCGUGUUGAGGAUGUGGAAGGUUCUCUUCCUCCUAAGGUUUC
CGUAGUUUUAAGAUGUAGAAUGUCUGCUAUUCAAAGUGCCGUUUACGAUUGGAUUAAAGCUACUGGAACUCUAAGAGUUG
AUCCAGACGAUGAAAAACUUAGGGCUCAGAAGAAUCAGAUCUACCAGGCCAAGAUAUAUAGAACUUUGAAUAAUAGGUGC
AUGGAGUUGAGGAAAGCAUGCAAUCAUCCUUUGCUCAAUUAUCCAUAUUUCAAUGAUCUUUCCAAAGAUUUUCUCGUAAG
GUCAUGUGGAAAAUUGUGGAUUCUGGAUAGAAUUCUUAUAAAGCUCCAGAGGACAGGCCAUCGUGUAUUGCUCUUCAGUA
CAAUGACUAAACUCCUUGAUAUCUUGGAGGAGUAUUUGCAAUGGAGGAGGCUUGUUUACAGAAGAAUAGAUGGGACUACC
AGCUUAGAAGAUCGGGAAUCAGCUAUUGUGGAUUUCAAUGAUCCUGAUACUGAUUGCUUUAUUUUCCUGCUUAGUAUACG
UGCAGCUGGAAGGGGUCUCAACCUUCAGACUGCUGAUACAGUUGUGAUAUAUGAUCCGGAUCCAAACCCCAAGAAUGAGG
AACAAGCAGUCGCCAGAGCCCAUCGUAUUGGGCAGACAAGGGAAGUAAAAGUGAUUUAUAUGGAGGCAGUUGUUGAAAAA
UUUUCCAGCCAUCAGAAGGAGGACGAGCUUAGAAGUGGUGGUUCGCUAGACCUAGAGGAUGACUUGGCUGGGAAGGACCG
GUAUAUAGGAUCGAUAGAGGGUCUCAUAAGGAAUAAUAUUCAACAGUACAAGAUCGACAUGGCUGAUGAAGUCAUUAAUG
CUGGGCGUUUUGACCAAAGGACGACUCAUGAAGAGCGGCGAAUGACAUUGGAGACUUUAUUGCAUGAUGAAGAGAGAUAU
CAAGAAACCGUCCAUGAUGUACCUUCUCUCCAUGAGGUGAACAGGAUGAUUGCCAGAAGCGAGGAGGAAGUUGAGUUAUU
UGAUCAGAUGGAUGAAGAAUUUGACUGGACCGAGGAGAUGACUUGUCAUGAGCAGGUACCUAAGUGGCUUCGAGCUAGUA
CCAGAGAGGUGAAUUCUGCCGUUGCUGAUUUGUCUAAGAAACCGUCAAAGAACAUGUUGUCAAGCAGCAAUCUGAUCGUG
CAAACUGGUGGGCCUGGAGGUGAGAGAAAAAGGGGGCGGCCCAAGAGCAAAAAGAUUAACUACAAGGAAAUUGAAGAUGA
CAAUGGAGGAUACUCCGAGGAAAGCUCUGAGGAAAGGAACAUUGAUUCUGGGAAUGAAGAAGAGGGAGACAUUCGACAGU
UUGAUGAUGAUGAACUAACUGGUGCUCUUGUUGAUCACCAAACUAACAAGGGCGAAUCGGAUGGAGAGAACCCCGUCUCC
GGUUAUGAUUAUCCUCCGCGGUCUGGUAGUUAUAAAAAAAUCCCUCCACGGGAUGAUGCCGGUUCUUCAGGAUCUUCGCC
AGAAAGUCAUAGAUCGAAAGAGAUGGCGUCUCCUGUUUCUUCACAAAAGUUUGGCUCUUUGUCUGCAUUGGACACUAGGC
CAGGUUCUGUCUCAAAAAGACUGAUGGAUGACCUAGAAGAGGGAGAAAUAGCAGCAUCGGGGGAUUCUCACAUAGAUCUG
CAACGUUCAGGAAGUUGGGCCCAUGACCGUGAUGAAGGGGAAGAAGAACAGGUUUUGCAACCUACAAUAAAACGGAAACG
GAGUAUUCGUCUAAGACCCCGUCAAACAGCAGAAAGAAUAGACGGUAGUGAUAUGCCUGCAGCUCAGCCAUUGCAAGUCG
AUCGUAGCUAUCGAUCAAAGUUGAGGACAGUUGUUGACUCACAUGGUUCAAGACAAGAUCAGAGUGAUUCAUCCUCGAGA
CUUAGGAGUUUACCUGCAAAGAAGGUAGCUAAUACUUCCAAGCUGCAUGUAUCAUCACCGAAAUCUGGCAGAUUGAAUGC
CACACAGCUUUCUGUGGAGGAGAGCGCUGAAGCUGCCAGAGAAACAUGGGAUGGAACUAGUCCUAUCGGCUCUUCAAAUG
CAGGUGCAAGAAUGUCCCACAUCAUACAGAGACGGUGCAAAAACGUCAUUAGCAAACUCCAAAGGAGAAUUGACAAGGAG
GGUCAGCAGAUUGUGCCUAUGCUGACAAAUUUGUGGAAGAGAAUACAGAAUGGUUAUGCAGCUGGAGGUGUAAAUAAUCU
UCUGGAACUACGAGAGAUAGAUCAGCGGGUAGAAAGGCUAGAGUAUGUAGGAGUUAUGGAACUCGCAUCUGACGUUCAGU
AUAUGCUAAGGGGAGCAAUGCAAUUCUAUGGAUUCUCACACGAGGUGAGAUCUGAAGCAAGGAAGGUUCACAAUCUGUUC
UUUGAUCUACUGAAAAUGUCUUUUCCAGACACAGAUUUCCGGGAAGCAAGGAAUGCUCUUUCCUUCUCUGGCCCAACCCC
AACUUUGGUAACUACGCCGUCCCCAAGAGGAGCAGCAGGUAUUAGUCAGGGUAAGAGGCAAAAGCCGGUAAAUGAGGGGG
AAGCGGAGCCAAGCUCUCCUCAGAGACCUCAACAGCGCGAGAAUUCAAGGAUCAGAGUACAGAUACCUCAGAAAGAAACA
AAGCUUGGAGGGACAUCAAGCCACACUGAUGACUCUCCAAUUUUAGCUCAUCCAGGGGAACUAGUAAUCUGCAAGAAGAA
GAGGAAAGACAGAGAAAAGUCUGCUCCAAGAACCCGGACGGCUGGGUCCAGCAGCCCCGUGUCACCUCCAGCUAUGAUAG
GUCGUGGUCUUAGAAGUCCUGUGUCUGGUAGCGUUACAAGGGAAACGAGGCUAGCUCAGCAGCAACGAUGGCCAAACCAA
GCCACGCAUCCAAACAACAGUGGUGCGGCUGGUGAUUCAGUUGGAUGGGCUAAUCCGGUGAAGAGGCUAAGGACGGAUUC
UGGUAAAAGAAGGCCGAGCCAUUUGUAGAGACAGAUUAAGCCCUCUUUUGUCCUUAGUGGUUCAGAUGUGAUUGCAAUAU
GGCAAUUGAAAGCAAUCUAGCAGCGAGUCUUUGACCUUUUAGCAAACAAAUAAUUAUCUAGGUCUUAUGAUUCCUUCCUU
UGUAUGUUGCUCUUUAGAUCGUAAUACCGGAAGAUUUACAGUAACCUUCAGAAGAAAGUCCUUUUGUCUGCAGUAUCCAU
CUUUAGAUAUGUUCAUGUAUAAAAGAAACGUUGGAGGAUAGUACAAACAAAAUGAGAU
>Isatis_indigotica_131
AGAGAGAGAGAGAGAGAAGGAGAGUGGCAAAGGAGUGAGUGUGUGGAUUUGUUAAAUUCCGUAUUGGAACGUUUGUUGCU
UAUUCCAAGGUCUUUUGCUUCUGUCCGAUUGGAGGGAUUUUAAUUUUGUUUGUGGUGACUGUCAGAUUCUUCGCCGAAUU
GCAUGCAAUCUGGAGGCAGUGGGGGAGGGCCCGCCCGUAAUCCGGGAAUGGGUCCAGCUGGUCGGACCGCCUCCACGUCA
UCCGCUGCGUCUCCCUCUUCUUCUUCUUCAUCUGUGCAACAGCAACAGCAGCAGCAGCAGAAG
>Isatis_indigotica_132
GAAAAAGGGAAGUAACCAGCUAGGGUUUGACUGCGAGAAACUUCUGAUCGCGUGAAUUUCUGAAGAGAGGAAUCGAUCAU
CGAUUCCGUGGAUUUCGUUUCCCUCCCUUUUUUUUUUAUUUUAUCGAAAAGCCCCCACAAAGGAUCUGGUUUGUACCGUU
GCAUCCCGCGACUUUCGUUUCUCCCUCCCCAAAAAAACUCCGAUGCAA
>Isatis_indigotica_133
CAUUGAUAAAGCCCACUUGGGGAUAAAAGGUGGUACAUGGUCCAGAAUACAACUAAGGCCCAAACUAAUUAAGAUUACAC
UGACUAAAAUCUAAAGCAAAAUAAACAACGUGUAAUCCAAAGAGAUGCACAAGAACCACGUGGCCCCUUAGAGAUUCAGU
AGUUGAAGCGUCAACCCUGAUCUUGUUAACACCAUCGCCGAAUGAACCUCACCUCCGAUGAGACAUCAACCGCCGCGAUU
ACUUGACAAAUUCUUUACCGUGAAGCUUCAACAUUCAUCGACUUUAUGAACCACCAAUAAACACCAUCUGCAUAACCACU
GGGGGAAAACAGAUUUACUUGAUAAUCACCGACUAGUGAAAACCUCAGAUGAUCAAAGACAGUAUUCUUCAGAAAACCAU
CAGAACACGACGAGAGCUCCAAAUCUUCAUACUCUGCUCUAAUCAAUCUGCAUCUGCUUGAAUCUUCUAUCAUAGAGAAA
CAUCACUUUAUAAUUUUUUUUAAGAAAAGUGAAGAUUUACUUUCGAAUGAAGGAAGAAACAAGGAGGCCGAGGAAAACAG
AGAUCCACACCACCUCCGGAAUUUGACAAAAUGAGCUUGUGUAUGCACACGACGAAGGAAAGAAAAAAAAACUUUAUCCG
AUUAAACGGAAUGAUAUGAUAUAAUAUAACAAAACCAAAAAACCAAACCGCCAGCUGAGCCGACGGCCGGUCUAAA
>Isatis_indigotica_134
AUUGAAUCUGCGAUCUGAUCGUUUCGUAUCAGGUUCGGAAGUUUUCGAAUCCAAUUGGUGUUGUCAUCACUCGGUAUCCA
UCACUCAGCCGGAGGUUUUGUUUCCACGGCCAUGGCUGCUCCGUUUUUCUCUACUCCAUUUCAGCCUUAUGUGUAUCAGA
GUCAAGAAGAUACAAUUACACCUUUCCAAAUUCUGGGUGGUGAAGCACAGGUUGUUCAGAUAAUGUUAAAACCACAGGAG
AAGGUCAUUGCUAAGCCUGGUUCAGUGUGCUACAUGUCUGGCUCCAUUGAGAUGGAGAAUACUUAUACACCUGAACAAGA
AGUUGGACUUGUACAGUGGAUUUUAGGCAAGAGUGUUAACAGUGUCCUUCUUCGCAACACCGGGCAGAGCGAUGGGUUUG
UCGGUAUCGCUGCACCUUCUUUGGCAAGGAUUCUCCCAGUUGAUUUGGCAAUGUUUGGUGGGGACAUCCUCUGCCAGCCA
GAUGCAUUUCUCUGUUACGUCCAUGAUGUGAAGGUCAUUAACUCUGUUUACCAGAGACAUAGAGCUAGAAACAUUGCUGC
AGCUGGGGCUGAGGGGUUUCUUAGACAAAAGCUAUCUGGCCAAGGUCUUGCUUUUAUUAUUGCCGGUGGCUCUGGUAUGC
AUCUAAGGUUUAUCUCAACAUGAUGCUUUUUGGAUUUAAGGCCUUAUAUACACACCCCACAAAAGAGUACUGAGCCUAGU
CCAUUUGCUUCAUAAGUUGUACAGAAAAACCUGGAGGUGGGAGAAGUUCUCACCAUUGACGUUUCUUGCAUUGCCGCUCU
CACUCCCUCUAUCAAUUUCCAAAUCAAAUACCAUCCUGUACCUGUAAGACGGGCAGUGUUCGGGGGGGAUAACUUAGUAA
CUGCGACUUUGACGGGACCAGGCAUUGUGUUCAUCCAAAGUUUACCGUUUCAUCGGCUCUCUCAGCGAAUCGCAAGGUCG
GUGACUUCCCCAAACAUGAGAGAAAAUCCAAGAUUUUUGUUUCAAAUAGGAUUGUUUUUAUUCCUUGCAUACGUUGUUAU
UGCAUCUUCUUUGAUCCUUACCGAAAUGUAAAACAUAGAGAGGCUUUCUUCUAUUCCUUGUUAUACAAUGAAGGGGGAGG
UUUCAGUUAUA
>Isatis_indigotica_135
AAAAUAAAGCAUGGAGAAACAAAUACCAGAAAAAGAAAUACAAAAUGAAACAGAAGCAAUUUGGACAGCAAUAAUCAAAU
UGAUAUAAAGAAAAUGAAAGAAAAAGCCAUGGGAAGGAGGAAGGAGGAAGGAGUCGAGGACGCGCAUGUUACCAUUUCAA
GCGCACGUUAAAUCCUGUCUUUGCCCUUUCUCUCUAGCUAAAGAAAAAAAAAAAAAUUGAUCAACCUAGAUAAAAUAGAC
AAAGCUGUGAGAGG
>Isatis_indigotica_136
CUUUAGCGAGAAAAGUCGAGAAACAAAAUCCAGAGGCGGGGAACCAAAGGAGAGAACCAACGGAUCCGCCAUGACUGUUC
GUAAGAGAGCUUCUUCAGUGACUAAUUCGGAGAAACCGGCACCGGCGCCGACGGAGCAUAAGACGACCAUUGCUUCCGCA
GAAGGUUUCCGUCUCGCACCGCCGAAAUUGGGCGUGAUCUUCGUGAUCUCUUUGCUUCUGUGCUCGCUCUACCUCUACCU
UCUCUGUUUCCAUUACAAUGUUGAUAAUGAGCUCAAGCGUCCGAUCCUCAUUAACGCUGGGCUUAGCUUGGUG
>Isatis_indigotica_137
GUGUGUAGAAUGAGGGAGGUGGGGUGUCUGUUUUGUUGGGCUCCCGCCCUUAUAAAGUUGGAAAAAGGAGGGACCCCAGG
UUAUGACAGAUACAGGAGGUAACAUCAAUACUUGGCUUGCAACUGUUUGGGUUAUAGAUUAUUGUGAUAUCGGAACUUCU
UUGUUUCUCUAAUUGUUUGUUUGUGUUUUUUCACAGCCGGUCUCCUGUUCACAGAGCA
>Isatis_indigotica_138
AAAGUUGGCUCUCACAUCUUUGCAGAUUCAGUAAAAAAGAAGCAAAACCCUGAAGUUGAAACUCGAGAUUUGCGAUGAAA
AUUGACAGAGAAAGGAUGAAACUUUGGCAUUACAAUGGAAGAAAAAGAGUUUAAGCUAGUGAAGACAAACAGACAAAGAA
ACACAACACAAAGGUUCCACAAUCUCAAAUCUUCAAUUGGAAGAGAUAGAGAGAUACAAAAAAGACAUCUUUUUUAUUGU
UCCUACAUGCGAAGUUCACCGAUGUAGAAAUCCUCGAUCAUGUCGAAAACACGAGUCGCGUGUUGCGGUCCGAAAAACCC
AUCAGUGGAAUCAUCACCAGCAUGAUCAAGAAUGGCGUCGCCACCAGGAUGCUCUUCGACAUACGAAGUGACAUCAUAGA
CUCUAUCUUUGAUUAUGAUCCAACAAUCGUCUCUCUUGUUAUGUUCCGCGACUUCACUCUUGCUGUAACUCUUAGGCUUU
AACUCUUUAGGCUCAUCACUAGAUUGCUUCUUCUCCUGGCCACCGUUAGAUCUUCUCUUUCCUUGGAUUAAGAACAAUGC
UGAAACCAGAAAACCCAGAAGCAAUCCGAUCACAGCUAUCAUCUUCUUUCUCUACUCCAAUAAGCAAAAAUUUGGUUUUC
GAGAUGAAAUUUGAUUUCUUUCGGUUUACACAAGUGGAGAGAAGGGUGUUGGAUUGGAUCCAGCUUGAUGACCCAAAUUA
UU
>Isatis_indigotica_139
AUAAUGACUGAGAAUUAAAGCCGAUAAUGACUGCGAAAGAAAAUGCCAUAAUAGACUUUGACUAAGACUACAUGCAAAAC
CAACUGCUUAAUUCUUCCAAUGGAUCUAUCGAAAGAAAGAAAAAAACUUACGUGGAUUCAUCAAUAAAAAAAAAUCAACA
UAUUAUUCGGACCACAAGUGACACACGGAAUUUGAAUUGCUGACGUAAAUAGAGGGAAAAAUAAAAGAAUAAUUAUUAUG
UGAGACCAAUAAAAGGGGAAAGUAAAACGGGAACAAUAUCUAUUUUUCUUGUAGAUAGCGGGAAAUACGUUUGAACAGUG
AUAUAAAGGAUAAAG
>Isatis_indigotica_140
GCAGGGAUUAAAACUAUAGCAUCUUCACUAAACCCUCUCAUGUAUUCCUUUCUCUACUCAUCUCUCUUAACUCUCUCCGU
CCUCUCAUUCAUCUCCGCUAUCUACUUUCUCCUCAAAACUUCCCGCCGCGGAGCAGCUGUUUACAGGCACAGACUCUUAU
CCGAAUCCGAAACCAAACUCGAACCGGAAUCGUCUCCAUCGGAGAUUUCGGAAGCAGCCCAUUACCAAACCCUUGAAAAU
AACGGGACCCCUGUAGCGAAUUCGCGUCUCUACGAGUUACUGCUCUGCGAUAAGAAGGAGGAGUCGGAUUGGGAGGGAGA
UCAAGGAGUGUCGGCACAGAAGAAGAAGAAGAAGAAUAAGAGAGGUAAGAAGAAGAAAUCAGAGCUAAUAGGAGGUGGAA
ACGAUGAACCCGGCGGCGGAAAGCGGCCUGGUGAAGGAGAUGGGCUUGUUUUGAAUCCGAGGUCUGGCUCGAUUUCGACU
UCCGAAAUCAAACCGGAGUUUGUUUGCCUCUACCCUUUUACCUCCACGAGCAGUGCUACGCAGAGGAAGAUCAAGCAGCA
AUACGAUCACCUUGUCAAAUGCAAUAGUACCAAAGGAUUGACCCUAGCUCAGGUUGGGGAGUUUGCUAAUUGUUUGAUAG
AAGCCAAAAAUGAAUUACAGCACAAGUCAGAGGUAAUUAAGCGUAAGUUUUCAAUAACAAAAGCUCUUCUCUUCAAGGCU
GAUAGAUCUUCCUUUGACCGACUUCGUCAACAGAUCUACAAGCUGGAGAUGGAACAAAAAAGAGUAGAAGAAGAUGCACU
UGUAUAUAAUUGGCUCCAACAACAGCUAAAACUUUCACCUGCAUACAAAAAGGUUCUUGAGAUAAGCGCUGCCAUGGAGC
UCAAAGACAAAUCGAGUACAGAGUUGGACAGUCCAGAUGAUGAAGUGUCAGACAUCUCCUUCGAAGAGCUAUUGGAGCAG
GAGAAGAAAGACUCCUUUUGGCAUAAAAAUGGAAGAUUGCGAACUUGCAGAACAUGAUUUGGUGAUUGGAACUGUUGUUG
CUCUGCCGUGAGCUAAUCCGGAGAACUAAAUUCGUUUUUUUGGGUGUGUAUAGAG
>Isatis_indigotica_141
UCAUAGUUCAAGUUCAAGUCUUUUUCCUCACAGGCUCAUACAAGUGCGGGGAAACUUUAUUCCGCUGCGCAUUCACGUGU
UUGUGCAUUUUCCCCAACACCCAAGACUUUCACGUACCGUACACGAACGCUCGGAUUUUCCGCUCUGCUUUCACGUACAA
GUUUCAAGUCUCUCCCGGCUGGAAGUUCCUCCGGUUACACUUUUACCCGACCCGAUACUUUGACCCGGACCAUUACAGAU
CCGAUUUCAACGC
>Isatis_indigotica_142
AAGCGAAACCUCUCUCUCUGCUUCCUCUCACCGUCAAAUUCAGUUGCGAAAAAUGGAUUUCCAGGUUGUGAUUCUCGCCG
GCGGCUUCUCCAGUAAUCUCGUGCCUUUAGUCUCAAAGGAAGUCCCUAAGGCGCUGCUCCCCGUAGCAAAUCGUCCGGUG
UUAUCUUAUGUUCUGGAUCUGCUCGAGAGUAGUAAUCUCAAGGAUUUGAUCGUCGUUGUUGAAGGAGAGGAUGCUGCUCU
GAAAGUUGGUGGAUGGAUAUCUUCUGCCUGUGUUGAUCGUUUACAUGUUGAGGUUGCUGCUGUUGCUGAGAAUGUUGGGA
CUGCUGGAGCUCUCAGGGCAAUUGCACACCACUUAACUGCCAAAGACAUUUUGAUUGUAAGUGGAGACAUCGUUUCUGAU
AUUUCUCCUGGUGCUGUCGCCGCAACUCAUAGAAGACAUGAUGCAUCAGUAACCGUAAUGCUUUGCGCUGAACCAGUCAG
UGGGCCAUCAGAAUCCGGGGGCGCUGGUGGUAAAGAUAAAGCCAAAAAACCCGCUUGCUAUGAUAUCAUAGGGCUUGAUU
CCUCGAGACAAUUCUUGUUAUACAUAGCCACAGGGGCUGAGAUUAAGAAAGAUACCCGAUUAAAAAAGAGUAUACUCUGC
GCGGCUGGCAAGAUGGAAAUUCGAUCAGAUCUCAUGGAUUCUCAUAUAUAUGCCUUCAAGAGAUCAGUCCUGCAGAAAGU
UUUGGUUCAAAAACCUACUUUUCGAUGCCUAAAACAGGAUGUACUUCCAUAUCUUGUUCGUACGCAGCUGAAAUCAGAUG
UCCUCUCAGACGAAAAGAUUGUAGAAGAAAAUGGAAAUGGAAAUGGAAAGAAUAAUAUGCAGAACAGCGAGGUGGUUUUG
UCUGAAAUUCUCUCCAACGCAUCUUUGCCAAGCUUUCAUCAAGUUUAUGAAUCAGGCCUGAAUAGCCGAAAAACCCAUAA
AUGCUGUGUCUAUAUAGCGGAUGAAAGUAAGUAUUGCGUCCGCUUGAAUAGCAUACAAGCCUUUAUGGACGUAAAUAGAG
AUGUUAUUGGUGACGCAAACCACCUAUCCGGAUACUCCUUUUCUGCUCAUCACAACAUUGUCCACCCAUCAGCUGAGCUU
GGAUCAAAAACCACAGUUGGACCUCAUUGUAUGCUUGGAGAAGGCUCUCAAGUCGGUGAUAAAUGCAGUGUCAAAAGAUC
UGUAAUUGGGAGACAUUGCCGGAUAGGCUCCAAUGUGAAGGUGGUUAAUUCAGUUGUGAUGGACCAUGCCACAAUAGGAG
ACGGAUGUUCAAUACAAGGAUCAGUCAUUUGCAGCAAUGCGCAGCUUCAAGAGCGUGUUGCUCUGAGAGACUGCCAAGUG
GAAGCAGGCUAUGCAGUUUGUGCCGGGGGUGAGCACAAAGGAGAGACAUUCGCCAGAAAAUGAGAAGCAUAUUUAGUCAU
UCGUAUGGUGAACAGAGCGAUGAGGAGACGAGUGAGAAGUCCCCACUAAGGUUUUGUUGAGAUUUUAAGAGUUUGAGAAU
UUUCAUUGCUAUGUUUUGCUGAUAGGGUUUGAUCAUUUGCUAUUCCAUAUGGUAUCUACGCUUUACACAAGCUCAAACUU
GAUGAAGUCUUGAAACUCUUUGUCAGCCUCCUACUCCUUCCUCUCUCACACACCUUUUGCUCCGUUCCGUUAGUUUUGAU
GCCUCUUUUUUGUUUAUACUCUGAAAUUUUGUACCGAAAUUAAUAUUUUCUUGUUUCAAGCCAAACGCUUUCCUGUAAGA
UCCGUAUUUUGUUCUAGAUGGUUUUCUA
>Isatis_indigotica_143
GACGGAUGAGGAAAGUAGAACACACAGUGGAAGUGAAGCGCAGAGAGGGAAGAGGCAUGAAAUCGUCAGAGGGAUACAAC
AAAAUCAAAGAGAGAAAAAAGAAUACGCACCAGACAUGGAAGAAGCAGAUGCCCUUGUUAGUGAGGCAAAAAAAUUGAUC
CACCAGUUUAUCAAACAAAAAUUCAGAUCUCCAGAUUUUGAAA
>Isatis_indigotica_144
GGGACAAUAAACAAGACAUUUGUGUUAUGUGUUUCUCUUUGAGAACGAAUCAUCGAUGAUCUUACAAAGCUUGGCUUCCA
UUUUUCUUCUUCGUUCGUGUAAAAAAAAAUCUCAAAACAGUUUCUCUAUAUACAAUUGUACCACACACACACACACACUU
CAUUCGUUGGAUUCUCCUGGUGGCUCGCUCUCUUCUUCAUACAUAGAAUCAUCAUAUCGCCGAAGUGAAUCAAGACUGCA
AUUCUGCGGGACUUUCCAGGAGAAACCAGAGGAUUGUUUAAGAUGAAGUGGUAAAGCCAUGAAGUCUCUCCAAUCUUGAA
GCAUGAUUCGAAGAUCAUGAAGCUUACUGUCCAUACCGAAGCAGCAAUUCGCAUGCAUGGUACGAACAAGACUCAUAUCU
UUGCUUGGUUCACAAAGUCCACCGAAAUACGCUGUGUCCAAGAACCUGAUACUAAGCCCGAUUAGGUGAACGAAAGGCUC
CUUCUUGAUGAAAUUAAGAACGUCCUGGUCGUGAAAUCCCGCGUAUCUGAUCCGUGAAGCGUACCAGUACUUGUAGAAGA
GUAUAGUCCGGUUAUUGGACCUCACAAAGCUAAAUCCUCCGUUGGGUCUAUUCUCUAGAUCGUUCGACCUUCCUAAGUAA
UGGUCACAAGCAAUCUGGAAAUCCGCAAACCUGUAAAACCUCGGAAAAGGGUUCCUGAACCACAUCACAUCAGCAUCCUG
GAGAAGACAAAAACAGGAAGAAAACGUCGCAUUAGAACCUGACAAGAGCCGUUCAAGAGUAGGAAGAAACGUUUUCUUUA
CCGUGAAAACGAAAUUGUAACCCAUCUCAAGAACAGACCGCAAGAAAUCGAUUCUUCUCCACAUCAUUUUCAAGUAAGAA
CGAGUCAUGAAAUAAGCCUCGCCGGAGAAAUCAACACCUUGUGUUUCGAGGCUGAAACAGUGCUUAUGCAGCUCACGGCA
ACGGGAAUACGCUUUAUCAUCCAGAGCAAUGAUCACCAAAUGGUUCAGAAGCACGCUUGUUCCUUCACCGAUUCCAAAAC
UCUCGAAGAAGAGAUCGAUCACUGAUCCUGGAGCUGCCCAAGCUUCAUUCAAAGUUGUUAGAAUCACUGUGUUAUCUCUC
GUUGCAGCUCUACGAAGAACAUCUUCAAGCUUAGGUUCUUCAAGCUCCUGGUUUAGGAUGCAGGACACAGCAAAAAUCAA
GAAAAAACUUGUAAACAAAAAAAAACAGAGAAAUUCGCAAGAAAUCAACUCAAACGCGACUAUAUUUGGUUCAUGAAUCA
AUCAAUCACAAUCACAAUCCCUAACCCUAAACCAAGAAUUGUACUCCUGCUUUCUUCUACUUUAACAAUUUUUUUCCGGA
GAAGUUUAGCAACA
>Isatis_indigotica_145
UUUUGCACAUAGAAAGACGUACUUUUCAUUAUUCUUCGUUUCAUACAGCAUUACAUUAUCAUCUCAUUUAUAUGGGACCG
UUCACAUUCAUUAUUAGAUUUAUUACACAAACCAAAAUCUUAAAACAUAGCAUUUGCGUGUGCGGCCGUAGUGUAUUGGC
GAUCGCUUAGACAUGGUGAUUAGGGUUGAUCGUUGCAGAAGUCGCAUAAGCACUUAACAUUACCUCCUUCUCCCCAACGG
CAUCUUCCACCUUUAGCCCCCUUGUUCUGACGGCAUCUUGUAUAACAAAACGUAGGUCUUAUCCGAGGCGCACAAAACUG
GAAACCAACAUCACCGCCG
>Isatis_indigotica_146
CUCAGCUGAAACAAAGAGGAGGACGAAGAAGCACCGCCACGUGGCAAACUCCCACCGGAAGAUGAAGAUUCUUCCUCCGU
ACUGUUGGUUACUCCGCUCUCGCCACAUUCCAUAUCGACUCCAAAAAGCCUCAGCUGAAACAAAGAGGAGGACGAAGAAG
CACCGCCACGUGGCAAACUCCCACCGGAAGAUGAAGAUUCUUCCUCCGUACUGUUGGUUACUCCGCUCUCGCCACAUUCC
AUAUCGACUCCAAAAAGCCUCAGCCUCUUCCCGGCCGAACCAACAACCGGCUGAUUAGCUCGAGCUCCUCCGUCCAUCAU
CACCGGCACAGAAUCGAUCACCAACGGAUCAGCCACCACCGCCCUCUGAUCUACUGACCUAACCAAAUACCCAUAUCCAA
AUUCUCUCGGAAUCUGAGGAUAAUUGUAACCACUGUGAUGUUGACGUGGCUGCUGAUGAUCAUAAAGACUGUAACUUGUC
GAAGUAGUUGCUGUCGGAAAACUGUAAAACCUAGGGAACACAGCUCCGGCAGCGAAGUGAGAGAUCGAUGUCGGGUGGUC
AGGGACUUUGGGUCGUCUCCUCCAAUCGAUAAACAAGCGGUGGCUGUCUCUUCCUGAAUCUCCGACACAUCUCUGGAAAG
AGACAAUAUCUCCGGCGUCGAGCUUUUUGUCUUUAACGAAACGGCUCCAACCUUUGGUCAUGACAUAGCUCUGACUACUG
UUCCAGUAAGAGUAACGGAACCUCCAUGACUUUCCUGUGAGAUCUUCGAAGUUUAAAAGCAGACCUUUCUCGUUCGAGGA
UGAAUCUAAAGGGAAGUAUCUCUCUGCG
>Isatis_indigotica_147
UAUUGACCUCCAACUCCACAACAAGCAGCCAGAGGUCUGCUCUUGAAACCAUAUUUUGCCGGUUGUUGGAAAAAUCGGUA
CAUAGAGUUGUAGUAGUCGGCGUAAAUGAUGGUUGCAUGAGGGUAGAGUUUUUGGAGUCGUCUAAGUUCUGUCUUGAGCU
GAUCAUUAUGGUACUCUCCGAAGUCGUUGAGCCAUGUGAGACAACCCGUAAAAGGGUCGUAUUCUUGUUCUUGGGCGGUC
UCAAAUAGAGUAAGAUACGAAGGGUAACAUCCAAGUGGAAAGUUUCCAGGCACUAGAAAUGCUUUGCCUCCCAAAUCGAU
CAACUCCUCAAUUGCAGAAAAUAUAGCUUUGAUGACUAGAGGAACUAGCUCUUUAAUUUCGUUUAUACUUUUGCCUUCGA
AAAACGGGUAACUAUAGUCGUUCACUCCAAUCUCUCCCAUGAGUAUCAGCGAGUCUCCAAGCACCUCUCUGCAGUCACGG
GAAGACGAAGCGCAAAGGUUAGGUAAAAUCUGCUUGAACAUGUUAAGUUGAACACUUAAACUAACAUUGGUGAAAUCAGA
UUCAAUUCCUUUUUCCAAUAGAAAGGCACGAUCUAAUGCGGUUGCUCCAUACACCGCGAAAUUGAUCCCUUGAUCGAAGC
UCACGUUUUGUGAUCCGAAGUAAGGCAUUACAAGAGGUAGUCCCAAGAAUUCAGCAAUGAAAUCG
>Isatis_indigotica_148
UGAAAGCAUCUUCUUUUCUCUGUUUUGUAUAUUCCAAGCAACAACGAUAAGCUCAAGAUGCUGCAGAUUGUUGGUAAGUA
CCGGUCAAGAUCAUCGUGCCGGUACCAGAAGCUAAGUCACCAUUACGUCAGGGUUACGACAAGAGCUAUACGACAUAACU
GGGGGACGAAGAACGAGGGCAGCUCUAAAGGGUUCAGAUUGAACCGACCAAGGAGGCUGGUUCUUAAGGCACUGGUUCUA
CCAAGAAGGAUCUUGAGCAUUUACGCCCGGAUCACAGAUAAAAUGAACAGGGAAGGUUUCUAUCCCAAUCUCAUUCUCUC
UUCUCACUGGGGCUUCCCUAUUUUACUAGAGAGAAGCUGAGAUUUUGAAAGGAGAUCAAAAACAGAGGAAUGAUGAAACU
GUAACCAAAUGUUA
>Isatis_indigotica_149
UGACUGGUAUGGAGUUCUUGGUGUGGAUCCGUUGGCUGAUGAUGGAGUAGUAAAAAAGCAGUACAAGAAGUUAGCGCUUU
UGCUUCAUCCUGAUAAGAACAAGUGUGAAGGCGCAGAAGGUGCGUUUAAGCUGAUUUUAGAAGCUUGGUCUUUACUUUCU
GACAAGGUUAAGAGGAUUGCUUUUGAUCAGAAGAGGAGGACUUCGAUGAAAGUAGUUAAACCGAGAAAGAGUCGGAAGCA
GAAACAGCCACCAAACCAGCAGAAACAACCAGCAAAGCAGCCUAAACAACCACCAAACCAGAAGCAACAACCACCGAACC
AGCCGAAGCAACCACCAAACCAGCCGAGACAACCAGCAAACCAGCAGCAGCAACCACCAAACCUGCCUAAACAAGCACCA
AACCUGAAGCAGCAACCACCAAGCCCGCAGAAACAACCACCAAACCAGCCAAGUGCUAAUGGAUCUCGAAAUGGUAGAGG
CAGAAGGAAUAUGCCCACUUCGAAAGUCAGUACCUUUUGGACAGUGUGCAACAAAUGCGGGACACAACAUGAGUAUGUGA
GGGUUUAUUAUCUUAACAAAAACGUGCUUUGUCGAAAUUGUCUCGGGUCAUUUAAGGCAACUGAGAAGGAGAAAACGCCA
UCUGAGAAAGAGAAAACGCCGCAAGCAACAAAAGAGAGCACACAUGGUGCUUCUUGUGGGAGAGAUUCUUUAUCAAAAAU
GGCCAGUUCAAACAGCGGAAAUGUGGCAAACCAACAAGAAGAAAGAGUGGUUGAGGAGCCAGAAGAAAAAGAUGAAGAAG
CUGCUAGAGGAAUUGCAAACUCUGGUUUCAAAGUAGAAGAGAGGGUUCUUAAGAAGCUGAGAACAGAUGGUUGUGCAGAG
GCAAGUAGUGGAAUCAAGGUCUGAAAUAA
>Isatis_indigotica_150
GAGUUUCGAUUGGUAUACCACAGGCACUCACUAUCGACAUUCAAAGCUAUGUUGACAAGGUUAUCUUGAAUAUUGGAGUU
GAUGAAGCCGUGAUUUCAGAUCCUCAUCACCUUUGUGAUCUCAUUGUCGAGGCUCUAUAUAGAAUGAAAACCAUUGCCGA
AGAAAAGAUUUGUCGUGAUUUAUAUGUUUAAAUGAAUGGUUG
>Isatis_indigotica_151
AGGAGUUGCUGAAACAAAUUUAGCCCAUAACACUGCAAAGACUCGCUGCUCUUCUGAAGUACAUUUAAGUAAAGUAUGAU
AACAUCUUCAUUCUUUAUAAGAGCACUGCCUUUAUCAUCAAAUUUGCCAUCAACAAGCAUAUCAAGUAGAGCAUCUAGGA
GUCUUUGAGUAGGUUGCCAUUGGAAGAAAUCCAACAAUAAGCUUUGCAGUGUCUGGUAACCCUUGCCAGCAAGGGCUUUA
AAAGCAAACUUUGAGGCAUCGUUAUUUGCAAGCAGGGAAGUUAGAGUUUGAAGGACAUUUAAAACUAACUUCUCUCCAUU
UGCUUCAUCGAGAUUACCGUUUAAGAGAGAGACGAUGUGUAAGAAACACUCCCCGUCACGGAAUAGGGAUUGGUAAUACC
UCGAAUCAGUUUUGAUCAAAUCCCUCAUACCCGCCAAUAGAUUAACAGAUAGGUCAACAAAAUCAUUUUCUCUUUCCUUC
ACUUGAGUGAAUGUUUCUAGAUAUUUGGAACACACUAGCAAUUUUGCUGUUUUGUCUUCCUCACCCAGAGGCGUGACCUU
CAUGAGAUCAAUAAUGUGUUUCAUCACAUUGUUCCUUACGGCUUUUUCCCAAAAUAGCUCAAAAAGACAGUCAACACAAA
CAGAGCUUCGCAAAACAUAUAUUUUCGCAUCAUCUGAUGACGAGUAAAACUCUGUGAAAA
>Isatis_indigotica_152
GUUUCAGCAACUCCUUAGGGAUUCCAUAUCAAAUCGUGCUUCAUGUGUUCGGGCAGGAAUGCUCAACCUUCUUCUUGAUU
GGUUUUCUAUGGAAGAUGCUGAGAAUGUCAUCUUGAAAAUAACACAGCUAACUCGGACAAUUGGUGGCCACAGUAUUUCU
GGGAAGGAUAUACGUAAGAUCUUUGCCCUUCUUCGGAGUGAAAGAGUGGGUAACCAACAGAAAUAUCGCUCACUGUUAUU
GGCUUGUUUGUUGUCAAUGCUGAAUGAGAAAGGACCAACAGGCUUUUUUGACAUGAACGGGGUUGAUUCUGGCAUUGUAA
UCAGAACACCUGUUCAGUGGCCUGUGAAUAAGGGGUUUUCCUUUUGCUGUUGGCUUAGGGUAGAAAGCUUUCGUGGAGAC
GGGAAAAUGGGUAUCUUCAGUUUUAUAUCAAAAAAUGGGAAAGGCUGCUUUGCCGCUAUUGGGAACGAUGGAUUGUCCUA
UGUUUCACUAAAUCUGAAACGGCAAUGUGUAAAUGUGCACACUAAUUUGGUCAGUAAGAAGUGGCAUUUCAUUUGUGUUU
CCCAUAGUAUUGGAAGAGCGUUCUGGGGUGGUAGCCUCCUGAGGUGUUAUGUUGAUGGGGAGCUCGUAUCAUCUGAAAGA
UGCAGCUAUCCAAAAGUUACUGAUGUGCUUACCAGUUGCUUCAUUGGUACAAGUAUCACGUUGCCACAUAUCCAAGACAA
CGAAGGCCUGGAAUCCAUCCGAGAUGUGUUCCCAUUUUUUGGCCAGAUCGGUCCCAUUUACUUGUUUAAUGAUGCCUUGU
CUUCCGAGCAAGUUCAGGCAAUUUAUUCGCUAGGACCAAGCUAUAUGUAUGCAUUCUUGGAGAAUGAGAUGACUGGUCCC
UUUUCUGAUAAUCCGUUUCCUAGUGGUAUUCUUGAUGGAAAAGAUGGGCUUGCAUCUAAGGUUUCCUUUGGACUCAAUGC
ACAGGCGAGUGAUGGUAGGAGAUUGUUUAAUGUGUCUCGGGCGUCAGAUCAUUUACAAGAUAGACUCGCAUUUGAGGCCG
AUAUUAUGGUUGGCACUCAGCUAUGCUCGCGGCGCUUGCUCCAGCAGAUAAUUUACUGUGUCGGAGGGAUAUCUGUUUUC
UUUCCUUUGAUUACACAAACUGAUAGAUGUGAAAGUAAAGCACUUCAAGUGGAAACUUCAUCAAUGCCUGCUACAAAAGA
GCGUAUGACAGCAGAAGUUAUUGAACUGAUUGCUUCUGUCUUGGAUGAAAAUCCAGGAAAUCAGCAACAGAUGCAUCUUC
UCUGUGGAUUCCCUAUACUAGGAUUUUUGUUACAGUCAAUCCAACCGAAGCAACUCAAUCUAGAGACACUUUCAUCCUUG
AAACACCUAUUCAAUGUAAUUUCAAGCUCUGGGUUUGCAGAGCUGCUUGUGGAGGAUGCUAUAUCUAGCAUUUUCCUUAA
UCCUCACAUUUGGCUCCAUGCGGCCUAUAAUGUGCAGAGGGAACUUUACAUGUUUCUCAUCCAACAACUGGAUAAUGAUC
CGCGACUUCUUGGAAGCCUUUGUCGACUCCCAAGAGUUAUUGACAUAGUAUGGAACUUUUACUGGGAAUCUGAAAGAUAC
CGUUCUGCUAAAGGAAGCAAGCCUCCUAUGCAUCCAACAAGAACUAUUGCAGAAAGACCAAGUAGGGACGAAAUCCAUAA
AAUUCGUCUCCUUUUGCUGAGCCUAGGUGAAAUGAGUCUGAGGCAGAAUAUUACAUCAGGGGACGUAAAGGCUUUGAUUG
CAUUUUUUGAGACAUGCCAGGAUGUAGCAUGCAUCGAAGAUGUUCUCCAUAUGAUUAUUCGUGCCAUUUCUCAGACAUCA
GUCCUUGGUUCUUUUCUUGAACAAGUCAAUCUUAUUGGUGGAUGUCACAUUUUCGUCAAUCUUCUACAGAGGGAUUACGA
GCCUAUAAGGUUACUCAGCUUGCAGUUCCUUGGAAGGCUUCUUUAUGAUAUACCUUCAGAGAAAAAAGGACCUAGGUUUU
UCAAUCUUCCUGUCGGAAGAACUAAAUCUCUGUCACAAGGGCAUAAGAAAAUUGGUGGUAGAACGCAACCAAUUUUUAUU
GCCAUGUCUGAUAGAUUGUUCCAAUAUCCUCAGACAGAUAACUUGCGUGCAACCUUGUUCGAUGUUCUUCUUGGUGGUGC
CAGCCCCAAACAGGUUCUGCAGAAAUACAACCAGGUUGAUAAGCAGAGAACCAAAGCAAGCAACUCUCAGUUUUUUCUUC
CACAGAUCUUUGUUUUUAUUUUCCAAUUCCUAUCCGGGUGCGAGGAUGGAUCAGCACGAAUGAAGAUAAUCAGUGACAUA
UUGGAUCUUCUUGAUUCAAAUCCUAUGAAUGUAGAAGCUUUAAUGGAAUUUGGAUGGAGUGCAUGGUUAUCAGCAUCAGU
GAAACUUGAUGUGAUAAAGGACUACAGAUCUGAGUUGCUUAAUCAUGAUGACUUGGCAUUAAAUGAGCAACAUUUUGUCA
GGGGUCUCUUUUGUGUUGUUCUCUGCCACUAUAUCUUAUCUGUGAAGGGAGGUUGGCAGCAGCUGGAGGAAACUGUGAAU
UUCAUACUCUUGCAAUGUGAGCAUAAUGAUGCCCCAUACCGGUCUUUUCUCCGUGAUCUCUAUGAGGACUUGAUUCAGCG
AUUGGUGGAACUCUCAACUGAAGAUAAUAUCUUUCUUUUGCACCCAUGUCGCGACAAUGUGUUAUAUCUCUUGCGGCUCG
UUGAUGAGAUGCUUGUCCGUGAAUUUGGUAGUAGGCUCCUGUUUCCGGCAAACAGUACUGAUUUUUCAGAGGAUUUAUUA
CAACUUGAAAACCGUGAGGAUCACAAUUUGGGCUUAGACGAGAGUUUCCAACGAUUGUUGACGGAAGAAACCUCUAGAAA
CACAGGAAGUCAGCAGGCUGGCACCACAGUAACUGAACUAAUGACCAAUGAAAGAUGGUGGAAUUUGUAUGACAAUCUGU
GGAGAAUAAUAUGUGAUAUUAAUGGAAGGGGUCCGAUGAAGAUGUCUCCCAAAUUUUCAGCUGCUGGUCCCUCUAUUGGC
CAAAGAGCAAGAGGAUUAGUAGAAUCAUUGAAUGUUCCAGCUGCUGAAAUGGCCGCAGUUGUUGUUUCAGGAGGGUUAGG
CAGUGCACUAAGUGGAAAAAUUAACAGAACCGUUGAUAAAGCUAUGCUUCUAAGAGGUGAGAAAUGCCCGCGAAUCGUGU
UUAGGCUUGUCACCCUUUAUUUGUGCAUGUCUUCGCUGGAAAAAGCCACUAGAUGUGUACAGCAGGUGAUUUCACUCUUG
CCUUCCUUUUUAUCUGCUGAUGAUGAACAAAGCAAGAGCAGAUUGCAUCUCUUUAUUGGGUGUUUGCUUUAUGUAAGAUC
CCAGUAUGGAAAGUUAGAUGAUGGUGCUCGUUUUCAUGUAAUAUCGCAACUGAUACGUGAAACCGUAAAUUGCGGAAAGU
CCAUUCUGGCUACCAGUGGUAUGAGUAAGGAUGACAGCACUGAAUCUGGUGGAAUCUUUAAAGAAGUGGGUUCUAUCCAG
AGUCUUAUCCACAAAGACCGUGUGCUUGCUGCGGUCACUGAUGAAACGACAUACAUGAAAACAUUGACAUCUGAUCGUAC
GCGUCAAGUGCAAGCCCUUGGUGAAAGGAAUAAUGAAACAUUAUCUUUAGAAUCCAACAGCAAGAAAUCUUUUGAUGAUG
AGCUGCAUAGCAUUUUAAAAACUGUUCUUACAUGGGAUGAAAAUAGACGAGUUGCAGUGCAAUUAAGCCAUGAAGAGCAA
CAGCAAAACGUUACUGAGAAAUGGAUUCACAUGCUGCGGUCUUUGAUGGAUGAGAGAGGUCCUUGGUCUGCAACUCCUUU
UCCUAAUAACAUUUUAAACCACUGGAAACUCGACAGGACAGAAGAUUCUUGGAGGCGUAGACCAAAGUUGAGACGGAAUU
AUCAUUUUGACGAAAGGCUGUGCCAUCCACCUUCUACUUCCACUGCCACUGAAAAUGAGACCACAAACGUUAUCAAUGAA
AGCAAGUCUGGUGUGAUACAUUUACCUGAACAGAUGAAGAGAUUUUUACUGAAAGGCAUUCGCAGGAUAACGGAUGAGGG
UGGUUCAGAAUCCUGUGAGAACGACAGUAGUGAAAGUGAGCAAAACUUAUUGGAUACUUCUGCUGAAAUCCAGUUCUCUG
AGCUUGUGAGAAGCAGCAGUGAUCUCAAGGAUGUUGUACAAGAUAAAGUAGAUGCCUCUUCUUUAGAAGUUGAUACCAGC
GAGGUUUUGACAUCAGUUCCUUGUGUUCUUAUAACUCCGAAGAGGAAACUGGCUGGUUGUUUGGCAGUUAUGAAAAAUGU
UUUGCAUUUCUCUGGGGAGUUUUUGGUGGAAGGAACUGGUGGAUCAUCUGUCUUCAAGAACUUUAGCACUUCAAAGGGUG
GUGAUGUAACAAAACCUGACAGUAAACACAACCUUGUUAAAUGGUCUUCACCUUAUGGGAGUGAGACAUCCUUAGAUAUG
GAAUCAGAAAAAAAUAAUCAGAAACCGUUAAAAAAGGUUAAGCGUCACAGAAGAUGGAAAAUAGGGAAGGUGAAAGGUGU
UCAUUGGACACGGUAUUUGCUUCAAUACACAGCUGUGGAGAUUUUCUUCCAGGAGUCUGUACCCCCAGUUUUUCUAAAUU
UUGCAUCGCCAAAGAAUGCAAAAGAGGUCGGGAUGUUGAUAGUCUCUACCAGGAAUGAAUUCCUGUUUCCGAAGAAUGUU
GCUAGGGAUAGGACAUCCAUGAUUUCGUUUGUUGAUAGACGUGUAGCUAUGGAGAUGGCAGAAACAGCCAGAGACAGAUG
GAGAAGGAGAGAGAUUACAAACUUUGAAUACUUGAUGAUUCUCAACACCCUUGCAGGCAGAUCUUAUAAUGAUUUGACUC
AGUAUCCUGUUUUCCCUUGGGUGGUGGCUGACUACUCAUCCGAGAGUCUUGAUUUUAGCAAAGCAUCUACCUUUCGUGAU
CUUUCUAAACCGGUUGGAGCUUUAGAUUCAAGAAGAUUUGAGAUAUUUGAGGACAGAUACCACAGCUUCUCUGAUCCUGA
CAUUCCUAGUUUCUAUUACGGAUCCCAUUAUUCAAGCAUGGGAAGUGUGUUGUAUUACCUUUUGAGGCUAGAGCCGUUUA
CAUCCCUUCAUCGUAGUCUUCAGGGUGGUAAAUUUGAUCACGCAGAUCGUCUUUUUCAAAGUAUUGAGGGGACAUAUCGG
AAUUGCCUGUCCAAUACAAGCGAUGUAAAAGAAUUGAUCCCUGAGUUCUUCUACAUGCCUGAAUUUCUGGUGAAUUCUAA
CUCUUAUCACCUUGGAGUGAAACAAGACGGUGAACCUCUCGGAGAUAUUUGUCUACCCCCAUGGGCCAAGGGUUCUCCAG
AGAUGUUCAUUGCUCGUAACAGAGAAGCCCUAGAGAGCGAGUAUGUUAGCUCACAUCUACAUGAUUGGAUUGAUUUGAUA
UUUGGACACAAACAGCGUGGUAAACCUGCUGUGGAGGCAGCAAAUAUCUUUUAUUACCUGACCUAUGAAGGUGCUGUUGA
CGUAGAAAAUAUGGAAGAUGAACUGCAAAUAUCAGCAAUUGAAGAUCAGAUUGCUAAUUUUGGUCAAACUCCAAUCCAAA
UCUUCCGGAAGAAACACCCGAGAAGAGGUCCACCUAUUCCAAUUGCACAUCCGUUGUACUUUGCGCCUGCUUCCAUUACU
UUGACUUCUAUUCUUCCCGCUACAACUAACCCCCCAUCAGCAGUUCUAUAUGUUGGUAUAGUAGAUUCAAAUAUAGUUCU
CGUUAACCAGGGUCUCACUUUGUCAGUCAAGCUUUGGUUGACAACUCAACUACAUUCUGGUGGAAACUUUACCUUUUCUA
GCUCUCAGGAUCCAUUCUUUGGAGUUGGUUCUGAUUUUCUCUCUCCGCGUAACAUUGGAAGUCCCCUAGCAGACAAUGUU
GAGCUUGGAUCACAGUGCUUUGCCGCAAUGCAAACGCCACUGGAAAACUUUCUGGUUUCAUGUGGGAACUGGGAGAACAG
UUUUCAUGUCAUAUCCUUGACUGAUGGACGAGUUGUCCAGAGCAUCCGACAUCAUAAAGAUGUCGUAAGCUGUGUUGCAG
UGACGGCUGAUUCAAGCAUUCUUGCAACCGGUAGCUAUGAUACGACUGUGAUGUUGUGGGACAUUCUCCGCAUGAGAACA
CCUGAAAAGAGGGUUAAGAAUAUACACGCAGAAGCACUACGGAGAGAUAUCGUCCUCGCGGAUGCUCCUUCUCAUAUUCU
CUGUGGUCAUGAUGAUAUAAUAACCUGCUUAUACGUCAGCACUGAUCUUGAUAUAGUCAUCAGUGGGUCAAAAGAUGGAA
CCUGCGUGUUCCACACAUUGAGGGACGGAAGGUACAUAAGAUCAUUAAAACAUCCUUCGGGAAGCGCAGUGUCGAAGCUU
GCUGCAUCGCACCAUGGACGGAUAGUUCUGUACGGGGACGAUGAUCUUAGUCUGCACCUCUACUCCAUUAACGGAAAACA
UCUAGCCAGCUCCGAGUCAAACGGACGCAUCAACUGUCUUGAACUUAGUAAGUGCGGAGAGUUCUUGGUCAGUGCCGGUG
ACCAAGGACAAAUAGUUGUCCGGUCUAUGAACACCCUUGAAGUAGUAAGAAGGUAUAACGGAGCGGGGAAGAUAAUCACU
UCUUUGACUGUAACUCAAGAAGAGUGUUUCUUAGCAGGGACGAAAGAUGGAGCCCUUCUUGUUUAUUCGAUCGAGAAUCC
UCAACAUCGGAAACCGAGCCCAAUCUGGAGCAUGAAAUCCUGAACCGGAUUUUGAUUUAUGUAAAUCUGUGUCCCAUUAU
UUGCAUUGGUUCUCGAUUCGGGGCUCGUCUUGUGUUCUGCAGAGGGGACUUUGCAAACUUUUUCACUGCCUUGUAAAUGU
GCAAUAUAUCUCAUCUUAACAGCUUAAGAUGCAUAGACGAUAGAGAGGUGUUAAUUGAAUGUAAGAGUACCAUAUAGAUA
GAUAUGCCUUGGGGUGCGUUUAAAGAGGUAACACGAUUUGUAUAACAUUACUCGGGGAUUAAAAUGAGAAUAUAUACCUC
UUU
>Isatis_indigotica_153
GCGCCUCCUCUAAUCGCCCAAAAUAGAUCCUCUCCCAUCGCGGUUCUAUCGAGUAAUUUGCCAUUAGCAUCAACGAUCAU
UGCAUCUAGAACAUUAUCUGCAGCAAGACCAUACUUCCUCAUCAAGGAACCAUAUCCACCGCCUGUUACAUGCCCACCUA
CGCCUAAGCUCGGAUACACACCUGCAGAACAUCCAUGAAUCUUGCUCUUCUCUGCAAUUCUAUAGUCCACAAAACCAAAG
>Isatis_indigotica_154
UUUGGCUUCUGUGGAAGCAACAGAGCUCUUUGAUCCGUAUGUCGUUUUCACUUGCAAUGGGAAAACGAGAACAAGCUCUG
UCAAACUUCAAGCUCAGGAUCCUCAGUGGAAUGAGGUCAUCGAGUUUGAUGCAAUGGAGGAACCACCAUCAGUAUUAGAU
GUUGAGGUAUUUGAUUUCGAUGGUCCAUUUGACCAAGGUGUCUCCCUUGGGCACGCGGAGAUCAAUUUCUUGAAACACAC
AGCUGAUGAACUUGCGGACUUAUGCGUUCCUCUAGUUGGUCAUCAUGCUCAAGCGUCUCAGUCAAAGUUACAGUUGAGAA
UUUUCCUGGAAAACAAGAAUGGGGUUGAAACAAUGAAAGAUUACUUGAGUAAGGUUGAAAAGGAAGUCGGAAAGAAGUUG
AACAUUCGGUCACCACAAAAGAACUCAGCUUUCCAGAAACUCUUUGGUUUGCCCCAUGAAGAGUUUCUUCUCAAAGAAUA
CACAUGUUAUUUGAAGAGAAAACUUCCUGUGCAGGGAAAGCUCUUUCUG
>Isatis_indigotica_155
UCUUUCUGUCAGCGAGAAUCGUGGCGUUCUAUUCUAAUUUAUUUGGACACAAGACGAAAUUUUACUUUCUCUGGGAAGAU
AUUGAUGACAUUCAAGUGCUUCCCCCAACUCUCGCUUCCUUAGGUAGCCCUCUGCUGCUCAUUAUUCUGAAAAAGAACAG
AGGUCUUGAUGCAAAACAUGGCGCUAAAUCUCAGGAUGAGGAAGGAAGACUCUGGUUUUACUUCCAGUCAUUUGUGUCAU
UUGAUGCGACUAGCAGGUACUCGGAAGUUAUUUUGAUCAUCAACCAUUAGUUCAUUGCUUUAAUCCAUGAAAAUUUCAGG
ACAAUCAUGGCGUUGUGGAAAACAAGGACAUUAAGUGUAGAUCAUAGAGCACAUAUAGCAGAAGAAGAGUUAGAUGUCUC
AGAUCCUUUCCUCUUACCAGAAGAUGUUACAGUUGUUUCAGAUGCUGAUCCAUUAAAGAUGUCAAAGGUGUACGCGUGUG
AUCUACCUGGCGAUGUAGAAUCGGUUAUGAAGAUCUUCGGUGGAGGAGAAAUGGAGAGAAAGAUCAUGGAGAAAUCAGGA
UGUCUUAAUUACGCGACAACAACAUGGGAAACUAAAAAACAAGGGUUUUACGAAAGACGGCUUUCUUACAAAUACAAUCA
CAAUGUCUCUGUCUUUGGAGGGGGAGUCACUUGCUCACAACAGAAAUCUCCAGCUCCAAAUGAUGAAGGCUGGAUCCUGA
AUGAGAUUGUGGCUCUCCAUGAUGUUCCCUUCGGAGACCAUUUUCGCGUUCAUCUAAGGUAUGAGGUGAAGAAGGCAGGA
GUUGAUUGUAGAACAAGUAAGUGUGAGGUUUACUUGAGGAUCAGGUGGCUUAAACCAAUAAAGUUUGAGCAGAGAAUAAG
CAAAAGUAUAAUGGAGAAAUUCAGGAAUCGACUG
>Isatis_indigotica_156
GCUUUUUCAUAAGAAAGAGGAAAUAUCUAAGAGACUCAACGACGAGCCAGCAGGAGAAAGUGUAAGCUCAAAUUAUGAGG
AUGCCAUAGACAAAUCUUGCUCCUCUGCUACUUGUGCUAGCUUUGAGGAAGGCCUUGAUCUGAUGCAGUCUAGCGACGGA
GAGAAAGAAGAAAUGCCUGAGAAUCUUCUAGGGGGAAUUCUUCUCGAUCAGAAAUAUCUAGUCUCACCUUCUGAUCUUAA
CAAGUUUCUUUUCUCGCCAAAUUCGCAGUUUAGGAAAGAGUUAGCUGAACUUCAAAGUUUAACAGAUGUGCAAGAAGGGC
CUUGGACAAUGACACAGGAAGAUAGUACUUCUCGUUUAACACGGGUUGUCACAUACAUGAGACCUCCUACAAAGUUGGUC
AAAGCAGGAAAAGCUACAGAGACCCAACUUUACCGGAAGGCGAGUGGGAACCAGUUUGCUGUUUUUGUUAGUGUAAGCAC
ACCAGAUGUUCCGUAUGGAAACACCUUUAAAGUAGAGCUGCUUUACAAGAUACUACCUGAAACAGAUCCAAAUGCUGGUG
GAGAAUCUUCUCGACUGAUUAUAUCGUGGGGAAUUCAAUUCAGUCAAAGUACUAUAAUGAAAGGUAUGAUUGAAGGAGGU
GCUAGGCAAGGGCUGAAAGAGAGCUUUGAGCAAUUUGCUGAUCUCUUGGCUAAGAAUUUCAAGACUCUUGAUCCGGCUGU
UUUGUUGGACAAGGAGCAGGUCAUAGCAACAGUGCAGUCAGAACAAAAGACUGAUUUGAAAUCAGCCUUUCUAUACUUCU
GGAGUUCUUCUGUCGUUUGUGCUGUUCUGUUGUCUGUGUACGUUGUGGUACAUAUACUUCACUGUGAGCCCAGCAAAAUC
CAAGGAGUUGAAUUUUAUGGGCUUGAUUUACCUGAUAGUUUUGGAGAGCUAUUCUCUAGUGGAAUACUAGUUCUUCUUCU
GGAGCGUGUUUAUAUGAUGACAGUACACUUUAUACAAGCUAGAUUGCAUCGAGGAAGAGACCAAGGAGCCAAAGGUAAUG
GUAAAGGAUGGAUUCUGACAAUAGCUCUAAUUAAAGGG
>Isatis_indigotica_157
AAGUGUUCUCUUGUCCACAAUCUUCACAACCAAAAUCAUUCAGACAAACAAGUAUUAAAGCAAACUUUUUGGUUCGGUUU
UAAUAAUAACUGUAUAAUGAUGUCUGAGGCUGCUUGGGAGAAGCUUGAUUUGAGCAAAAGCAAAGCUCCUCCUCAAAAGG
CCUCAAGUCAUUAAGAUCAGCUUGAUUUCUGCCUCCUAACUAAGCCAAUUAUGAAAUUUCCUAAUUAGGGUUCAUAAGGC
UACUCAAAAGAGGCAUAUUCUCCGAUGAUAAGAAGAACAAGUUCAAAAAUUUCAAAGCACAAAGCUAAAAUCUUUUACAG
ACACUAAGCAGAUCCCACAAAGCCGUCCGAUUUCGAACCAAAACAUUCCGUGAAAUUUUCGACAGAGGAUGGUUCUGAGC
UUACCUCCGCAGACGUAAG
>Isatis_indigotica_158
UCUGUCGUUGAAGCUAGUCCCUCCAACGAUGUGAGAUUUUAUAUUCUCGUAAACUCUUUUCCAGUCACGCAAUGUGUAUU
GCGGAGCUAACAACCCUCCUAGCACUUUAACAGCCAAUGGCAGUCCUCCACAAUGUUUGAUCAAUUUUUUGCCCAUCUCU
UCCAUCUCACCAUCAACCUUAUUUUCGAUUGUGUCUUUCCUAGGAAAUGCUAUCCUGUGAAAAAGAAUCCAACUUUCUUC
AAAAGUUAAGCAAUUUUGUUCGAAGGUUACACAUUUGGCAUCUGCGUGUAAUGCCACUCCCUCGUUGCGAGAGGUAAGUA
ACACUUUCCAUCCUUUUUUCGGCAGAAAUACAGGCUUGAUCCGGUCCCAGUCUCCUUCUCUCCAUAU
>Isatis_indigotica_159
UAAAUGAAUAUUUAGAAGAAAAACGUCAUUAUUACGAUCGUGUUACAAAUUUGUGAAAUUGCAGAUACAAGGAAUCAAAC
ACUAAUGACAUUAUUACAAAUAAACAUCAACUUUCUUACUCUGGAGAGUGAUCUCUCUGUUCUUUGAUGUUCUUGAAGAU
CUUAGAACUCUUGUCAAAAAUCUUUGCUCUUCUGUUGUAGUCUUUAGGGUCUCUCCCAUCAUCAACCCCCAUGAUAGCUU
CCUUCUCAAGGCAUUCCAAGAGCUCCCACAUUUCUCUGUUUGCUUCUCCGCCACAUAUCCUUCUUCUCUGAGUCAGUUCU
UCCUCUUCCUCCGGCGUAACUGGGUCCAUUGCCGCUGCAUAACCCGAACCCGAAGCCACACAUCUAGCAGCAGCAAAGCG
CCUCUCCUUCCCGGCGUUAAGGCUCACUUUGGUCUGUGGGAUUGCCUUGACCGGAGCUAGGAUCUGAUGAGUUCUCGGGG
AUGGGUUUGUGAUGAUCUUUGUGCAGGCUUGAGACAUAGCUUCCAUUGUUUUUAUUCUUUG
>Isatis_indigotica_160
AGAUUCGAACUGUCGCAAGGAACUGACGAACAAGAUUUGGGAAACAGUCGUGCAGCUAUGUCGCCAUCAUGUCUAACCCC
AUCUGCUUGAGCAAUCGGGUGACCUCGGCCUUAAUCCUCAAUCGCUGUAGAGUCGCUGAGUCAGGGGUAUUGAGUAUGAC
GCAUGUCGAUGUCGAGCCACGCGUUGUAGAACAGCGUAUUGUAGUUGUCCCAACUCUCUUCGAU
>Isatis_indigotica_161
GUUCCUUGCGACAGUUCGAAUCUACUACCCGAACGAGAUCGUCAAGAUGCUCAGGAAGGCGUUCUCACAUUUUUGAUUUG
UGGGAUUCGCUACCGCCUCCCUUUUCCAACUCAAAGCUUAUAUCCACAGUUACCAGCAGUUGUGGACGAUCAUCCUUGGA
CACUACAUGAUAUACAUUCAGCAACACCUUUCCAAUUGUCUUACAUAUGGGCACUUUUUCAAUGAGCCACAUUUGUUAUU
UUAAUGAAUACUUCCAUCGUUCCACGAUGAUGGAAGAUUUGAAUUUUUCGCACAUUUUAAUAACAAACUUAAAA
>Isatis_indigotica_162
GUUUGAUUCCUGCCUUGUUUUCAUUAGCAGGAAUCAAAUCGUUUUGUUGAACAAUGUCAAAACUUAGUCACUAUAUCAGG
AUUCAAUCUCUCUCGUUAGAUCAUGUAGUGAGAGCUGUGUUCCAGCUGAGCUAUGAUGUGGAAAGUUGUGUUUAUUUUCC
ACUUUCUGAUCUUAAUCCAUGUAUAUGAAUCGUCUAGAAGAUUGCAAGCAAAGAACUACUUGUAAGCUUGUUCGUCUAAA
CUUCUGAAAUUGAUGCUGUUCCUCUAUAGUGCUCUGUAUUUUACUUGGG
>Isatis_indigotica_163
UAACGUUGAAAAUCAAACGUCAAUUAGAAUACCCUCUAAAAAAAAAAAAUCAAACGUCAACAUUCAUUCGAGAAUGAAGU
AAGUUGUAAAGUUUAUUACAUUCUCUCAUCUUUCUUUCUGGAUUUAUUGUGCAUUCUUGUUGAGAGUUUCCGAUUUCUAU
UUUGGAUUAUCAUCAAUUUGAGUGUAGAACCAGUGUUUGAGGAACAAGGCCAUUUCCACUUUUGUGAUUGGUACCUUAUA
UUUGGUAGUCUUUCUCACAUACACUGAUACUGUACACACAUGGAACAAUGUUAAAAUACAGCUAUCAUCAAUAAACACUG
UAACAUCACUUACACAUUUGCCAUUGGAGAGGGUUUUGUUUGCAGGAGCAAUUGCUCGAACUCUUCGUCAGUGCUCUUAA
GCAUCAACGAUAACGGCAAUUCUAAACCUCUCUCCAUCGAUUCUAUGUGCCUAGGUUUUAUUCUUUUCUCUAGACUGAAC
GCAAAAUACUGCGGAAACUCCUUUAGAUUCUCCAGUUUACCUUUGAUCUCGCACAUGAAGUAAUCGAGUUUUGGUUUAAA
GUUGUUCUCUAUGCUGAAUGUGAAUAGAGCCGGACAUCUUAAGAUCAUUCCAAUCGCCUCUGGUCUCGAGAACCCUAUAC
UCUCCAAGAAUCUAAGCUUUGGGAUGAGAGUGUGUUCAACACUCGAUACCAACAAGACAGGAUCUUGGUAAGCAAGAGCA
UCAAGAUCCUUGAAACCAAGCCUCUGCAAGUAGAAAAGAGCAGGCUUGAGCUGGUCUUCAACGCUGCUAAUCAGGAGCCU
UGGGCAUUUCUUGAUGACUCUCCUGAACGCAUUCUCAGGGACAUGGAGAUCGCCCGACAGGAACAUGAACACAGGGUUGA
GUUCUGUUCUGAUGUCGGAAGUGAGGAUCGUAGGACACAUACCCAAGAUUCUUGGGAGGUCGUUCGGGUAGAUUCCUUUU
GAUUGGAGGAAAUUGAGGACGGACUCGACGGAAUCAAGGGAGGCUGAGCGGAGAAAAGGGUUGAGAGAAAGGGCUUUGCC
UGAGUCGAUCCCCAUGAGCUCGAGACAGAGGAUCUUCUCUUUCAUCUGGAAGGUUACGGCCUGAUCGGCUACAGAGAAGA
GAGGGUGGCCAUGGAGAGUGGUUUUGAUGGUGGUGGGUUUCGUGGAUAAGAUAGUGGAUUGAGAUUGUUGUGGACAUGAA
GGUUUCUUUGGGGAAAUGUAGAGAGACGAGCUCAGUGCUGCAGACAUGGUGGAAGUGAGUAGAGAGAGAGA
>Isatis_indigotica_164
GGGACACCUAAUAUUUUAUAUCAUCAUAAUCUAUAUUAGUUGAGAAAGGGCAGAUAUACAUAAACAUAUUCAGAGUUAAA
AUACCAAAACUGAAAAUUUUCUCUCAACCACAGAAAGGAAAUGGCGUUUCCAACGUUGCCGGGAACAUGGAGGGGCUUCC
UUGAACAGGGAUCUGGAUCAGGAAUUGAACUCUCCUUGGAAUCUUCGGAAGACACACAACCCCCAAGCCAACCUACGGAC
ACCGACGAGCUCCCCAAUCCAAAUCCGGCACCCAAUGUCUCUCCCAUGACGUUGGAUGAACUACUUCUUGCACCAGGAAG
AAGUCAUCUGCCAAAACUUGAUCCAAAAAGGUCCAAUGGUGCAGGAUGGUUUGGAUACACAAAGGGAAUAACCAAGUCCA
UUAAAAAUAUUAUGGAGAACGACUUUCCUCACACUGCUCCAAACUGGACUUUACUCGAGGCUGAUACGAAGAUCCGUUGG
UUCAAGACCUUCGCUCAAAAGUAUAACUGGGAUUAUUGUCAUACUACUCACGUCCGGGAAAACUUUGAUGCAUUAUGUGC
AUCCCGGUUGUUGGAUAGAGUCUAUGAAUGGAAAAAGUCAUGGCGUACGGGAAAGGGCAAACCGAAUUGGAUGAAUAAGA
CAGCUUGGGCGGGGUUUCUGGUAUAUUGGACAAUCGAAAAAAAUGCCAACCGUAGCAAAACGAAUUCUGAAAACCGUAUG
AGCGACCGGAAAGGGUAUGGAAUAUCGAAGCACACCAGCGGUUCGUGUCCUUAUGUCAGGCUGCGCGAGAACAUGCGCGA
UGAGGAGACAGGGAAGCUACCAGAUAUGGUGAAGUUUAUGGAGACAACCCAUAAACGUAAAAAAGAUGGCGUCUUCGUUG
ACAAAAAGGCUGAAGCAAUUGCAAAAAAAUGCAGAAUAUUAGAGGCACAGAAACUGACUCAAAUGACGGAGGAUGACACU
UGUUUUGAUACUGAACUCACAGAAACGGAAAAGGAAGCCAUAUACCGAACUGAGGUAGGUGUUAAAAAUGGCCGCUGCUU
UGGAUACGGGGCAAUGGAAAUCGAAUUUCCAUCGGCUCCGGCUAUUGCAGAUAACUCACCUGAUUACAAAGAACUCUAUA
UGGAAACUCAGACUAAGCUCAUGGAAGCGACGAACAAGAUCGACGAGUUGUCCUCUCAAGUUGAAGAUGCAGUUUUUUGG
AGUAAUAUGAUGCGUAGCAUGUAUCCGAACCACGUCCCCCCAUCCCAAAGUGGAAGACAAGCUUCAGUUACUCCUAACGC
UCCCAAUGGCAGUUAAGUGAAUUUCAAUAUGUUUUGUGGACUCGUUAAUGUCGUCUCUAAGUUAUUUAUCUUUUGGUAUG
UUUUGAACAAUAUGCUAUGGGACUUAAUUAUGCUUUGCUUCAUUUCGUAUUUAUGUUUCAUGAAUGCUUUGUAAGAUAAU
GUGAUGUGUUUUUU
>Isatis_indigotica_165
UUUAACUCGACAAAUACUCUUCAUCCUCUUCUUCACCGAUUGCAACUUAAACGAAUCUUUAGAGUACAAUGAAAUCAAAU
UCAUCUCCAUCUUUGAAGUAGUUCCGUGGUGUUAGUAAGUAUGAUCGGAAUCGAUGGUGAUAGAUUUUUUUUUUUUUCAC
CAUAGGCGUAGGCGACGAGGCGUAGCGACUAGCGACGAAGAGG
>Isatis_indigotica_166
GUCCACUCACCAAGCUUGAUUACGACUCCAUGGCGUAGAUAGACGGGAAUGUCUGGGUCGAGAGCUUCCGAGUCCAGUAU
GGUGCCGUUUGCAGAUCCACGGUCCUGGAUGAUCCAGUGGUCGGAAUCGGAGUAGAUACAGAGGUGCUUGGUGGAGACUC
CGGCGUCUUUGACCACGAUAUCAUUACCACGAACAAUUUGCCCAAUCCGGAUGAUGGAUCCGGGCUUGUAUUCUAAGAUU
CGCCUCGCCAUCUCUUGGUCCCCUGACGAACUCGAGCUUCAGCAACGGCGGA
>Isatis_indigotica_167
CGGUACGGCUCCGAGAUACGAUUAUGGGAAGUAUUACGCGUCGAAAACGUUUUACGACUCGGCCAAGAACCGGAGAGUAU
UGUGGGGUUGGACUAACGAGUCAUCAUCGGUUGAGGAUGAUGUUGAGAAAGGCUGGUCCGGUAUUCAGACGAUUCCAAGG
AAAAUUUGGCUUGAUCGGUCCGGGAAACAAUUGAUUCAAUGGCCGGUUAGGGAAGUAGAGAGAUUACGUACGAAGCAAGU
CAACUUACGUAACAAAGUUCUGAAUUCAAGAUCUAGACUAGAAGUCUAUGGUGUGACAGCUGCACAGGCGGAUGUGGAGG
UUUUGUUCAAAGUG
>Isatis_indigotica_168
GUGGGAAUGUCCUGAUUUUUUCCCCGUGACGAGGUUCAGCUCUAAAGGCGUGGAAACGUCGUCUUUUGGCGAACCUAAUG
AGAUUUUAAAGCACGUGUUGAAAAUAAGCUUGGAUGACACGAAACAUGAUUAUUACACUAUUGGUUCGUACGAUCGGGUU
GGAGAUAAGUUCGUACCCGAUAAGGGUUUAAAGAUGGACGGUACGGCUCCGAGAUACGAUU
>Isatis_indigotica_169
UGUGGAGGUUUUGUUCAAAGUGAGAGAUUUGGAGAAAGCGGAUGUGAUAGAACCAAGUUGGAAUGAUCCACAGAUGAUUU
GUAGUCAGAUGAAUGUGUCGGUUAAGUCCAGUUUCGGUCCAUUUGGUUUAAUGGCUCUCGCAUCUAAAAACUUGGAAGAG
UACACAUCGGUUUAUUUUAGAAUCUUCAAAGCCCGUCAAAAUAGCAAUAAGUACGUUGUGGUCAUGUGCAGUGACCAAAG
CAGAUCGUCACUGAAUGAAGAUAAUGACAAAACGACUUAUGGAGCUUUUGUGGAUAUUAAUCCUCGCCAACCACUCUCCC
UUCGAGCCUUGAUCGAUCAUUCCGUAGUGGAGAGUUUUGGUGGACGAGGAAGAGCAUGCAUUACCUCCAGAGCGUAUCCA
AAAUUGGCAAUAGGAAAAAAUUCACAUCUGUUUGCUUUUAAUUAUGGCUCUCAAAGUGUUGAUGUCUUAAGCCUAAGCGC
UUGGAGCAUGAAGUAUGCCCAAAUCAGUUGAUCACGUACGGCGGAGAUAGAUACACACACGUAUAUGUGUAUCUCCAUUU
GUUGAGCAUUUAUACGAUAUGAUUUUGGAGAUCUUUACGGUCCAAUUUGUUUGGUUGUCAAAAAAGAGUCCAAUAUAUUU
G
>Isatis_indigotica_170
AUUGGAGAGGCAUGACAGAUACCGCCAAAAUUUUAUUAAACAUCACUAAGUAACUAUUGAAGAUAGCGACCAACCAAACC
AAUCCGAGAAGUAAAAAGACAACUCUCAACACAAGCUUUUCUUGUGUAACAAGAAACAAAAAGGUCAAAAUUCCUCUUAA
GUGCCAUAUCUAUAAACCCGGAAUCACGUUCACGAAACAACACACCCAUUAUAAAAUUCCAGACACGACACUGAAACAGC
UUCUCGAAAGAAAAGCGGAUUUUACUUGGAUGUCAAGAUUCUUCUUUGUGCAAUCUUGGGAAGAGUUUCUGUUCCUCAGC
UUUCUUUUUAGCAAGGGCUUCUUCGUCGAGGAUUUGUAUAGGAAACCACACAGGCAACGUGAUUGAAUCGAUGUUACGCA
CUCUCUCUAGCAGAGGUUUUGCUCUAAGGCAAGCAUAAUCAAAUGCUGUGCCAAAAGUAGCAAACGCUAUAGAGUAUCGA
AAUGCACCACGAGGUCCUCCUUGAAGUCUUCCUAAUAAAGCACCACUGAAAAGACCACCGAUGGCUGAGUUCAUUAAAUC
GUUGUCUUCUGAUUUUCUAGUUACUCUCACCAAUUCACGAGUCCCGCAAUAGCAAGCAGCAACGACGGCGAAAUUAGUAG
CAUACGUAGUUGGUAUAUUAGGAUGAGCUUUCCUGUGUUUUGACAGUAAUCCAGCUCCUCCUCCAAUUACUCCUGCGAGA
AGAGCAGGGACCAACAAACGAUCCGACAACGAAGGGGGUUGCUCGAUCUUCGUCGUUGGAGGCUGAAUCGCUUGUUCUGG
GAGUUUCGGAUCAUCCGACUCCAUUUUUCGGAACUUGAAUCUCUUUCCUUCUUCUUCUUUGACUCUAAUUUCACUAAAAU
GGUGAUUCGGGUUGGUUUGACCCUGAUACAGAAACCGGAUCCAAAU
>Isatis_indigotica_171
ACCUCUCCAUCACCAAAGAACCAAAGCUUCAUAACCCGACAAGACAAAACCCACUGUUUUUGAAAGACUCUCGGAUGCGA
CGACGACGGAUAACUUAGGACCCGACCACUUAACGUCUGAAUAGAAGCCAAAUUGUAACAAGAACGGGGAGCAAGGCCUA
AACCCUCCAAUAAGCACCGAAAACAAACUGAAGACGGUAGACAACUGGACCGGAGAAGCACCCUCAACGAACUCCAACAA
GA
>Isatis_indigotica_172
AAAGGUUUUACAAUUUUUCUCGUUCUUCAGCGAGAUUGAGCUUUUUCUUUUUUCUUUUCUUUAAUGGAAGAAUCUCACGG
CAUCAAUGGCGUCGAUGAUUCAUAUCGUCAUCUCCCAAUUCUCUACUUGACCUUUCUAUCGAUCUGGUCUCUCUCCGCUU
GUUCUUGGACGGUUAACACUUUCAAAAACCGCCAUUUUCAGACAAAUAGUUUACAAUGGACUCUUGCUUCAGUUCCAUUG
AUCAAAGCUUUACAGCUAACUCUAUCUUUCCUCUUUUGGCAUUCAUGUUUUCACCAUCAAAUAUGCUCUCUUUGGAUGUC
UUUUGGUGUAUAUGUAACUGGUGUUCUGUUUCAGACAGCUUCAUUUGUGUCUUUUUUACUCAUCUCUCACGGUUAUUGCA
UCACGUGUGAACGGCUCUCGUUGACCGAACGUAGAACCACAGCUUCACUUGGUUGUGUCUUUUACUUGACUCUCGUUGGG
UACCGAGCUUCUGUUCCUUAUUUUGCAGUGCUUCUGAUACUUAACUACAUGAUCUCAUUCUAUGUUAUUUUCCACCACAU
AUCGCAAAAUUUAUCAGUUUUACGAGAACAGCUGAGUUUCAUUGAGGAUGAGAAUGUUCAAGCUAUGCAUGAUGCUGUCU
AUGCUAAAUAUAUCAUGUUCAAAAAAUUCCAAGGAGCUAUGCAGAUUGUAGCCAUGGCAGAAACUGUGAUCUAUAUGAAC
AUGGAUAACUCGUCGCAGAACUAUUGGCUCCGGUUACUAAUUCGAGAAUGGGCUCAGUUCUGCAUUUUUCUCUAUAUUGG
UUGGACUUUCAGGUCUCAGGACAUGGCACCACGGUUCUCGGUAAUGCCGACACUUAAACCCAAAGACAAUACAACCAUUC
CUCCGAUUUAUAGCGUGGAAAUGGACGCAAAGACUUUCAAAGAAUUCAGAAGUCAUGAAUGGAACAUUGGAGUGCCAAUA
CCAUAUUCAAACUACGAAAGGCAAAAAGAUUCAGUUCUAGUGAUAAUUCAGCAUCCGCGAUAGCAUUCGGAGACAAAACA
AAGUAUACAAUGUUUCCUCUUCUUUUAUCUUCCUAAAGAGAGUAAAAAAGAUCAACAGAAGAAACAAAGUUUCUCUCCGA
UUAACAAAAGGCGCUUCUGCAGCAAGUGCAGUGUUCUAUCUUCACAACCUUUUUCUUCCUAAUCAACUACCUCUCUCUCU
UCAGUUUACAUCUUUUAGUUUUGUCUCUCUCUCUUUAGGGUAUCUUAUAGAGAAAUAAAACUUUCAUUUUCUUGUAUAGA
UGCAAAAGUUAUAAUUAGUGUAUAAUGCUUCAAAUGACGAGGAUGUAAACAUAGUGCUUAUUUUUUCUUCACAAAUGAAA
CAUUU
>Isatis_indigotica_173
AAUUAUGCAACCAAUCUAUCUCGCCCAGCCGCUCAAACCCCCGAGUCAUCCACCAGAGUACCAUCCAUGGGAUUUACUAU
CCCGCAACCACACCCACACACCUCAUCUCCCCCAUGGUCAACCACAUCCCUCCAUUGCUACCAUACCGGAUGAGGCAUUC
GGCGUCGGUUUCUGAUGUUGCGCAGAAGCUAUCAGCACGCCAAUCCACAAUCAAUAAUAAAACUAACCGUCCACGCCGCC
ACCCACUGAUGCUCGGCUCGAUUCUCAUCAUCUGGAUGAUUUCCGCAAGCCUAGCAGACCUAGGGAGAUCUGGUCUGUAU
GUUCACCUCUUCGCGCUUUCACCAAUCUUGACGACGAAAUACAUCCACACCCAGCAACCCAUGUUCAACCACUCCAGUCU
CAACAGCCCCCAAAAAACAGAAAUGGGGAGAGAAAUGAAAUUUACUUUUUACAACCCACAAAAAAUUGAAAGGAUUUCAC
UAAUUACUAGCUGUCUGUCCCGAUGUGAACAGUUGCCUACACCGAAAAGUCACCAAACCUCAAUGCAUAAAAUAACCAUG
CUUGAGUUAAGAGGUACCUUUUUGCCUUGGUUACUUUUUUUGGACAAAAAUUGCCUUGGUUACUCUAAAACAUAUUUACA
GGGGUUCUUUCAGUAAUUUCAACCACAAAAGAUACCUCAAGUACAGAAGGUCAUUUAUUUUGCAACAAAAGUCCGAGAAG
UACCUUUUUUGGUUAAUCUCUCUAUAUUUGGCGAAAUUUUUUGUUUUUGGUGCAUUGUUGAUAAACCCAUCUCU
>Isatis_indigotica_174
GAAAGAGUGAGUGAUUUCCUUUCAGAACUCGGUAUAAUCGCGCAUGUAAACCACCCAAACGCAGCUCGGCUUCGAGGUUU
CAGCAGUGAUCGUGGUUUGCAUUUUGUGCUGGAGUAUUCUCCCCAUGGCAGCCUCGCUACUCUGCUCUUUGGAUCAGAGG
AGUGUCUGGAGUGGAAGAUAAGGUAUAAAGUGGCUCUAGGUAUAGCUGAGGGUCUGAGUUAUCUUCACAAUGUUUGCCCG
AGACGGAUCAUUCACCGUGACAUCAAAGCUUCUAACAUAUUGCUCAGCCGAGAUUACGAUGCUCAGAUUUCGGAUUUCGG
ACUUGCAAAAUGGCUUCCAGAGAACUGGCCUCAUCAUGUUGUGUUUCCCAUCGAAGGAACAUUCGGAUAUAUGGCUCCAG
AAUACUUCAUACACGGCAUUGUUGAUGAGAAGAUCGAUGUGUUUGCCUUUGGGGUAUUGCUUCUCGAGAUCAUAACCAGU
CGUAGAGCUGUUGAUACAGCAAGCAGACAGAGCAUCGUUGCAUGGGCAAAACCUUUUCUCGAGAAGAACAGCGUUGAGGA
CAUAGUGGAUCCUCGGCUAGGGAAUGAGUUUGAUCCAAAAGAGAUGAAACGAGUGAUGCUAACAGCUUCAAUGUGCAUAC
AUCAUAUAGCCACUAUGCGACCUGACAUGACCCGGUUGGUGCAGUUGUUGCGUGGAGAAGACGGGCCAGCUGAACUGCAG
CAGAAGCCAGGUGAAAGAAUGGCGGUGAGUGUGAACGCUUGCGAUCUACAAGAUCACACAUCCUCCUCAUACCUCAACGA
ACUCACCCGC
>Isatis_indigotica_175
ACCAACAAAGGCACGUGCUCUGCAUAUGGCUACCAAAGGUCUAGCUUUAUGCAUUGUGACUCCUCCAGCUUCAGUCAUAU
CCACCUUUUCUUCUCCAAUCCUCUUCCACUCAAAACAUUGAAUCAAAGACCCGAGAGUCAAGCUCACCAGCCGUUGAGCC
AGUCCGGAUCCAGGACACGCCCUUCGUCCUAACCCGAACGCCAUUAGCUUAAGAGCCUCCCCUUCUUUUUCGAACCUCUC
UGGCUUGAAAGUCGCGGCAUCAUCCCAUAGCUGAGGUUCUCUGUGUAUAGCCCACAGGUUCACCAAUAGCAUCGUACCAC
GUGGCAUGUCGUACCCCCCUACUUUACAGUCUUCCGAUGCGACGUGAGGCACCAUCAAAGGCCCCGCAGGGUAUAGACGU
AAUGUUUCAGACACAAUGUUCUGAAGAUAAGGGAGACCUGAGAUGUCUGAUUCUUCCACAAGCCUGUCUAAGCCAAUUUU
ACCGUCGAUUUCGUCUCUCGCCUUGCUCAAUACCUCGGGAUGGUUCAACAAGCACGAAAGAGCCCAUUCCAAUGUUCCCG
CUGAUGUAUCAGUCCCCGCCAGUAUCAAAGACUGCACAUUUUCUCUUCUUGAUUACCUUAAUUACGAGCAUUCAAUGUGA
CCGAAACGAAAUAAACGCUGUUCUAGUUUACUUACGAGUAUGGUUCCUUUGAUGGUGCGGUCCGUGUAGCACUCAGGUUG
GGAUUCUUGUAGAGAAAGCAAGUGAUCGAUCAUCGUGUUCCCCUUCUCUUUCGCUGCUCGCCUUUCAUCAAGCAACCCUU
GCAAGAACUCAUCAAACCUACCAGCGAGCUUUUUUAUCCGUUUCUCGAAAUCCGUGACCCAACGCAGGACAGGUAAAUAG
UCAACAGCAUUUCCGGCACCAAAACUACUCGCCAGCUCUGCGAUAAGCUGCCUUACGAGUUUGGUCUCCGAGUUUUCCUC
UGCAGUACCAUCUCCGUAGUAACGUUUUCCGGCCACCAUUCGGAUGAUAUUGUUGAAUGUUAAAUCAGAAAACAUUGGUU
UGAUCUCCACCUUGUCAAACUCAUGUGAGGAGUUGCGUGAGAGACGAACUAUAAGCCGCCGGAUCUCGUCCCGGCGUAUA
GACAGGAAUUUAUUGAGCCGGUGAGCCGAGAAUAUCUCGACGGCGCCGAUGCGGCGGAGGUUUCUCCAGUGUUCGCCGUA
CGAAGCUGAGACCAUGGUUGUGUGGUCGUACGAAAUGUGUUUGGAAGCGAUGGUGUUUGGCCGGUUCGCGAGCACGACGU
CGUUCUUGGUGAAGCA
>Isatis_indigotica_176
GUCGUUCUUGGUGAAGCAUUCCUCUGCGAUUGAGUGUGAAGAGACAACGAAAACGAGUCGCCUGCCGAGACGGAGGGAGA
AGACAGGAGCACCGCCUAAGGACUGAGAGACGGAAAGGAAAACGCGGUGGAGCGGCGGCUUGAGUAAGCGGAGGUGACCG
AUAACCGGAAGCGCGAAAGGUGGACUCGGAGGGAGGUUUGGCUUUUUCUUGAUUCUAUUUCUUCCGAUGAAGAAGAUCAU
GAGAGUAAGAAGAGUGAAGAGUAAUGUGAAAGUUAGUGUUUGAGCUUCCAUGUUUUGGAUUUUGUUUCUU
>Isatis_indigotica_177
UGGUGGUAGAAUCAGCCAUGGAAUCUCUGUACUUUCAAGUCUCUUCUUCGAAUGAAUCCCAGAAAAUCAAAGAUCUGGUU
GUAGAAGAAACCUCGUUAAUGGGAGGAAUCUCCCUUUAUAAUAUAAGACGGAGAGAAAGAGAGAGAGUGGCUUAUCACCG
ACUCCAUUUCGACGAACGAGCUCCUCAGUAAAAUUUGUGGGAAACAUUUUUCUUGCCGACACAUAUUGGUGACGGAUUUC
CGACCAGAAUCCGGCUACAAUACCGAGAACUCGAAAUGUUCUCAGAAUUCAUACUAUACCAAUACGGUUCUGACGAAAUC
UUGUGACAAAAUACCGACAAUUGACUCUUCUCGGAAUUCCUAAAGAUACCGAUAAAUUUUCGAUUAACGGUUUCCGACAA
GUUUGUUGCGAAUUGGCUUCAUCAAAAAUUUCCGAGAAAUUACCUUCGAACUUACACUUUUCGCAGAAUCGUGUCAAUUU
CUUAUCGCUAAAUUUCCGACGACCCUUUCUGUCAAAUAUGCUUCGUCGCCUUUGGGACCAUUUUCUUG
>Isatis_indigotica_178
GUAUUGCCAAGCAGCAAUUGGGUACCCACCAUCACAACCAUCUCCACACCGGAAUCCACAGAAAGCUAAGGGAUCAUUUA
UUGACAGAUUUAUGUUUUUCCCAGUCAUCGAAAUUAGGUUAAUUAGCUCAUCAGAACCAAGUCAAAACAACCCAGGAGCA
CUGCAAGUCGAAAGACGCGGAGACAGGCCGUAAGAGCAAGACAACAGAGACCA
>Isatis_indigotica_179
GGACGAGGCAUUAGGCAAAUGUGGCAUUAGGCUUGAACAUUUAGUAUUUCGGUUCGGUUCUAUUGAUUUGAUGAAUUUCA
GUUUGCUUGUGGUUUAGCGAUUUGGCUUUGGAUUAAAAAAAUCAUAAUAAGAAAAUAAUCGAAUAUAUUAUUUUUCAGUU
UGUUUUUAGUAAAUUCCAAUUCAUUUUUAUAUGUUUGAUUGCUACUAACUGCUAUUAUUUUUUCAAGAUUUUUGGUGUAU
UUUGUUUGUUCCUUAACCGUA
>Isatis_indigotica_180
UCCACAUCAAAUGACUCCACGCCUGCAAAACCGAGUGAAGUUAUCUUCAUGCUCUUGACUUUCAUGGGUUGGGUUCUAUA
GAAACGUGUUUGUAUAGAACGGAAGUUUGAAGCAAAAGAAGAACUCGAAAUAUGCAAUUUACACGAGAUUGAGAAUCUUU
UCGUCGAAUCUAUAUGUUAUGGUACGACAAAUACAAAUGGAAGAGAAGACAAUUGGUUUAAAG
>Isatis_indigotica_181
AGUGACCCAUCUAAAUACACGGGAUCAUGUAAAAUAAUAAUCCGAUAAGGAGAUGCAGGGAGAACGUACCUCCAAGCGUU
GGUGGCAAAAUCAAAAACUUCACAAGUAGUAACAUUGUCUACACCAAAUUCAGCUGAAUUAUAUAGCCAAACCGGCUUGU
ACGUGCCAACGAUCUUGUCUUUACCGAAUCCAAGUUCAGGAUAUGGUUUGUCAUCGUCUCCUUGAUUCAAACACUCGACC
AAGAGCUUUUGAAAGCCCGAGUGUGGGAAACUUCGAUGCCAUCCAGUGAUUGGGUUGAAAACAAAACUAGAUCUGUAGGC
AUGUGAGAGGCAUAACAGACCGUCACAACUAGUAGUAGUAACCCCGUUGGUCGGAAUAGGAAACUUGACCGUACAAAUCA
CCGACGACCCCAACACCAUUCUCAUCCUUCCAGCUUCAUAAUCAUUGUCAUCACUUUAAUCCCUGAUAGACACGAAAAGC
ACAUCUGCAUCUCGUGAUUUGCUACUACGGAUAAAAUGUGGUUCCUGGAACCGCCGGGAAUCGAUUGUCGAUUUCCACUU
CUUGGAUACACACCUUAAUCUUACCAGAAAUUUCACUGCAAGUCUCUCCAGUAUGAGCUCUACAACAUCGUGUGGUAGCG
AUUCCACUGUCGAGCAGCCAUGUCUUUUCAAGCUAAAUUCAACACUCGAGCUCCUAACUCUUUUCAUUGUAUGUCAAGAG
CGACGAUCUAGGCUUUAAUAAUACACGCGAGCUCAGCAUCCGACUUGAGCUAGCAAUUGGAUUAAUCUUUCCUUAUUUGU
AUUUUUUUCCUUUUCUCUUGUAAGCUUCUUCUUAUCAAGAGAUUUUCCUUUUCUCUUUUGGAAUUAUCCAACAUACUAAU
GCUUACACGUUCAUCAACCAUUAAACGUUUGUUGAAAUCCCUGAUACUAACGGUUUUCGCAUCAUUCACCUUGUUAGAAA
CUCCGGCGAGUUUGUAGUAUUUCUUAGCAACUUCAAGAGAGUUAAGAUCUCUUUCACAUGCAACAAGACGUCCUGUUUCU
GGUGAAG
>Isatis_indigotica_182
GUUUUGACACAGAAGGAAUCAGUAAGAACAACGAAAGAGGAGAGAGAUGGCUGCAACGAGCAUCGCUUCUAGGUCCACGU
CUCUAGGCUCCAUCUUGAGAACCGCCACAAGAAGAAGCUUGAUCACACCUGGAGCUAGAACCUCCGUCCCGAACCCUAAU
UCCCCAUCGUCGUUUUUCAACACUUCUUCGCCUCUUCGUCAGACUCGAAUCGAAGGUUCUUCUGUUCCCAGGUUUCUGCG
GCGAGAACUAAGCACGCAUCAACCAUUUCACAGCGUCGUUGCUGCAGCUUGCCUUGUUUCGAAGCUUCCUUCUGAUGUCA
CCUCUUAUGAAGGUAGAUUUGCUAACUAUGUCAGUCCCAUCUAAGAGGCAGCACCUGAAGUGGAUGGAAGGCUUUUUCCG
CAAAGUUUAAAUUUUUUAUUUUCUCAAGGAAAUUCAGGUUUUUUAAGCUUAAUUUUACUACCGUAUUUGCAAUCUUUCAG
UUUAGAUGGAACUCUGGCA
>Isatis_indigotica_183
GAACUCUGGCACAUGUGUUGGUAGAUGUUAUUACUUCCAUUUUAAUUGGGUUCUUAUCUUAUCAAUCAAAUGAUGAUUCA
AACCAUUGUUAUUGUCAGGAUGUACAAUAACUUCUCCCGGACACAAGUACUCCUUCCAAUUUAGAAAAUAAGAUCGUUUU
CCACCGGAUGAAACCUUUGUCCGUUUCUACCAAUUGAAUUAUGUUCUUUAGCGUUGCUUUUGACUCAAAUAAAGUAUGUG
UUAAGCCUCUGUGAAUUUAUGCACUUGCUUGUUGUGAAGUAACAGAAGGCUCCUAGUAGAAUUCAUAUAUCAUGAAACAU
GUGUUCCUAGCUUUAUGUGCUCUGUUGUGAAAAUAGCUGCCACUUUGGUGAGA
>Isatis_indigotica_184
ACGAGGCGAUAAGAUUCAAGGUCAGGGAUUACUCAUUUCUGAGAUUACUUUUCUAUGACAGCUUGUAAAAUGGCUUCUUC
UUUUUUCUUUUGUUAUAUGAAAUCUUUCUUGACAUUCUGCUGAGAAACCGGAAAGAGUACUGAGAUGGCUUAUGCAUAGG
AUCGGUUUGGCUUGUGCAAUCGUGAACAGACUGCAGAUCUCAGUGCUGUGCUUGUCUUCACUUUGAGCAGUAACUUAUGU
AUCUAUGUCACCACCAUUUUAGAGAACAUUAUGAUUGUUUGCUCUUGAUGAUAGAUUCUAAGUCUAGACUAGACUAGGAA
UGCUCUUGUCACAAUAUGCGUAAAUAAUUGUGAAAACAAUCUCAAUCAAGAGUAACCGUGUGGGGGAGAUUCAUGUUUGA
UAACUGCUUGAUGAUCAUCUGUACCUUUUCUUUUUCUUUCCUGCAGGUCCCUGGGCUUAUGAAGAUA
>Isatis_indigotica_185
AACAUGUCCUCAGCCACAGGACCUACAACAACAACAACAACAAAAACGUUACAAUUAGGACUCAAAUCUCUUCAUCAACC
ACAUCAACAGAGACAUAUCAGCAGAAGCUACAAAAGGAGACACUAGACAUAAAAGCAAAACUAUGCUGAGCUCUGGAUAC
AGUUUUUUUAAUCAUGUAAGAGAAUCUUUGAUGAUAAAAUUUCUCCAAUAAAAGGUACGUGCAUAACAGCCAACAAACCG
GCGUCAAUCAAAGAUAUCAUAACAAAUCAAAGCUUUCCCAGCAAAAUUCAAAAGCAUGAUUCGGUCCGAUAGAUGAAACA
AAGU
>Isatis_indigotica_186
AUCAAACUCAAUCGUACAACGCUUCACAAAACAGUUGACGAGACUUAUUACAAUGUCAAAAAGCCAUGUAAACAUGAAGC
UUAAACUUGAUUUUGAUCGUAACACAUAAUCUAUAUUUUCCGAGAACAACCAUGACAAGCUAUUUCAAAUAGACAAAUUU
AGGCUCUUUGUCAGAGAUUAAGAUAAGGAAUAAGUUAAUAACAGCGUAUAUUCACAUUAAACAAAUAAAAAACAAAGCGU
UUGGGGACUAGAAUACUUUAUUAAGGUUCUUCUAAGAACAGAUCCCUAAGAACAAAAAAAAACGACUACUCUCAUUAGGG
UUACUCCUAAGAACAAAUCACUCAGCAAGGUCCUCAUCGGCUGCAUUCUUCAGAUCUAAGUGUUCAUCAUUUUUGUAUGC
UAGAAAUCUCGGGAUCCUCAGAUUCUAGUUCGAUCCUAGAGUAUCUCAUGCUUCAUAUUCGGCUAUUUUUUAACUUUAAG
AAAUAAUUUUUUUUUUAUUUAAGGAAACAAAAUUAGCUAGAGAAGAUCAAGCAAAGGAAAUGAUUAAACUAGAUAAGAGA
AGAAUACAAAAUCAGAAACGAAACGAUGAACUAAGGGAGAGAACUCAG
>Isatis_indigotica_187
UAGAGACAUUUCACUGCCUCGAAUCUUUGUUUCUCUCUGUUACUGUUUAGAGUCAUACAUAAUCGAUUAUCAAUGUAUUU
CAACGAGACACACACUUACAGAUUCGUACUAGAAACAGAAAGUUACUCACUGCUCUUAUGUUUCUACACCUCCUAAACCU
UAUUACUGCUAACAUCAUCAGCUUCAUCUUCGUCUUUAACAAACAAGUAGACAAGAAGGACCAGUAGAGGAUAACUUACA
CUAGUGAGUGACCAAUUUACAAUAAGCUGCGACAUUAACGGAACCUUACGUGUAUCCACUUGCCAAGCCACUGCAGCUCC
UGCGCUCUGCACUCCUUUGUAGAAUCCACUGUAUCUACUCAAAGUCUGCGAAUCAUCAGCGAGUGCUCCGAUCAACCAAU
ACACCAUGCUCUGGUACAUGGCAUCUAACAACCCGUAGCUCAUAUAUAGCACGAACGGUCCGGCGAAUUCUCUGCCUGAA
UCUUUGAAGUCAAGUUUCUUCUCCGGUAGAUUGUCAGACGAGUAAGCGUGCUGAUUCGCUAACCCUCCUGCCCAAAUCAC
GGUUCCGAUCACCGCGACUAAAGAUACUCCGGUGUAUCCUCUUGCUCUUCGGCUUUUGAAGCUGAAGUCCAUUAUAUAGC
CGAUUGCAAUCGAUCCGGCCAUUUGAGCUCCCCAGUAAAAGACAUUGUUGAACCCUCUGGUUCUUAGAUUGAAGAGAAGU
CCAUUCACGUUGUUGAACUGAUAGCUGUAGAAGAAGUUGCUAGCCCAAGCUGCGGGAACGAUGAGGAGCAUUUUCCGAUC
CAGGAAUAGCCGGAGCACUGCGGCGAGUUCUGUCGACGCACGGGAGUAUUUCACUGCGGAGCAUUUGGAUCCGUCGUCAC
GGAUCACGGAGUUCGCCGGGAGGAUUCCUAACGAGAGGAGAACUCCAGCGAACAUGAAACACAUGAACGCGAUGUACGUC
GCGUCGUUGACCGAUGCGGCGGAGCUACGGUGGUAAUUGAGGAUAAACGGGAUCAAUCCGCCGAUCACGCCGCCGAGGUU
GAAGAUACUCCAGAACAACGCGAUGUAAGUGCCCUUCCGAUGCGGCGGAGGGUACGACGUCAUCACCGCUCCUUCUCCGG
CCCAGAGAAGUCCAGCGCCGCAACCGAGCAGAGCUCCGGCGACGAUGGCGAAUGCUUGGUGGUGGUGAUGGUUGUAGUAG
AGGAAAGAUCCGGCGUAGAGCACGUAGGUGGAGCAGCCUGCGGCUAGCGUGAGGCGUGGACCGAGGACGUUGUAAAACGC
GCCGCCCAAGACGCCGAAAACGGUGAAGGCGGUGUAAACGGCGGUGUUAGCGUUGUUAGCGGCGGUGGGAUCAACUUGAC
CACCGCCUCCCAUGCCGGAGAGUGCGUUGAACAUUCCUGGACAGCAGAAACAGACGAAACCCAUUAAGCUCACUUGAGCU
AGGGGAGAAUUGAAUCGCCAUCUUCUUCUCUCCGGUGUGUUUUCCUCCUCUCCUCCGCCGUGGUUUUCCGCCGGAGUUUU
UUCUUCGUCUUUUAUUACACUCAUGGUCGGAAACAGUUGAAGAUCAGAAUUCCUGUCCUAACUCAGAGCUCGG
>Isatis_indigotica_188
GCCAAGUCCAGUGAUUCCUCAAGCCUUAGAUGUCACCCAAUGCCGAGUGGAUCAACCAGUAAGAUGUGAUAAAAAUGCAG
AGAGCGAUAUGACCAAUCUUGUAAACUCGUUUCCUCUGCUCCGCUUUAUUUGUAUUGUGCAUCUCUGUUACGUCUGCCAA
AUGUUCCCUUUUCAUGUAUAGCCUAAUGUUGUAGAAAAGGUGAGGAAGAGACAAAACCGCCAUGAACCAAUGUCCGGUUA
AGACAUAGUACACGCAAAGAAGUCCUUGCAAACCGAAUUCCGGUAGAAUCACCCGGUUUAUUUUGGUAGAUGAAUCGUAA
GGGUUUAUGUGAUCAUUCUCAAGAUCCGCCAAACAUGUCAGCUGGUAAAUAACGAUGAUGAGAAGGGUAAGGAGGAAUAA
GAAAGAGAUAAUCCAAUCGAGUAAAUCGCCCAUUCUCUGCCGUCUUCCGCCGCGUCGAGUCGUUCAAUCUCCGUCGUCGC
CGCCGCCUUGUUUAGUCGAGCACGGACGGUGUUUUUGGUCAAAGCUUUGGGAAUUGCAUGUAUAAAUCUGAUAUUUAAAC
GGAAUAUAUAAG
>Isatis_indigotica_189
UGACGUACGCACCGUUUUAUCCUGGUAAAGUUCUUCCCUUUAUUCUUUUGAGGAUCUUCGUUUUUGUUUUUGUGUGCUCA
GCUUCGUGCCGUUUUUCUGUGGUUUUGGGGACCAGAAAUGGGUUAUCAGAAGACGGUUUAGGGUAUGGAUUCACUGGCUU
UUCAAUUCCAGUGAUGCUCUUGAUGUGGUCCCAUAGAUCUAAGUUACAUUGUGGGUGUUGCCUUCAAGGUCUUGGCCUUG
UUGACUCCAUUGCUUGUAGAUUAUUCAGCCUUGGUGAUUGAGAACUCGUGACUCGGAAUAUUGGUUUCUGGGCGUUUUAU
UCGGUAAGAAGUGAUGGCUAGAGAUCAUUUAAUUAUGAAUCUGAAAUUUCUCUUCUUCUCUUUAAAGUCAUUUUCGGGUG
CAAAGAGAUUCAUAGGAGUGAGGAAGCAGUUCCUUUGACACUUGUAUGUGGUUCAUUUUCUCUCGAUGUUUUGGUUGUUA
UGAGGCCUUAUCUCGAAUCUCGUUUAGUGUGGGUUGUUUCAUCUCUUGUGGAGCCUGUAUGAUGCCAAGAUGCUUGUUGU
GUAUAUGCUCAACAAUUCCUCGAGAUGAGAAAACUGUUU
>Isatis_indigotica_190
AUUUAGCUUUCGAUUUCAACCCCACAAUAAACCUCAUCUCUCUUUUGAAACAAAUCAGUCCUCGUUUGUGAGUUUCUUCU
UGAUUUCUUUCUCUACACAAAAAGAUCAAAACCUGUCAACCCUCUGUUUUUUCUCUCUCUGUUAUCUGUUAUAGAUUCAC
AAGAAUAGAUCAAACCUUUGGAGAUAAAAUCCACUGGAAAAACCUUACAUAGGAAAGUUUUCGUGGAUAAAUAAUGAUGA
UGGGAAAAGAAGAUCUGGGUUUGAGCCUAAGCUUAGGAUUUUCACAAGAUCACAAUCCUCUUCAGCUGAAUCAGAAUCCU
AACUCGUCCAUAUCCAACAAUCUCCAUAGAUUUCCAUGGAACCAAACAUUCGCUUCUACAUCAGAUCUUCACAAAAUAGA
CGUGAACAGUCUUCCAUCAACGGUGGAUUGCGAGGAGGAAGCAGGAGUUUCGUCUCCUAACAGUACGAUCUCGAGCACCG
UAAGCGGGAAGAGGAGUGAGAGAGAAGGAAUCUCCGGCACCGGCGAUGACCACGAUGAUAUCACCCCGGAUAGAGGUUAC
UCACGUGGAACCUCCGACGAAGAAGAAGACGGCGGCGAAACGUCGAGGAAGAAGCUCCGAUUAUCUAAGGAUCAAUCUGC
UUUUCUUGAAGAGACUUUUAAAGAACACAACACUCUGAAUCCCAAACAGAAGUUAGCUUUGGCGAAGAAGCUGAACUUGA
CAGCAAGACAAGUGGAAGUGUGGUUUCAGAACAGAAGAGCAAGAACCAAAUUAAAGCAAACGGAGGUGGAUUGUGAAUAC
UUGAAACGAUGCGUAGAGAAACUAACGGAGGAGAAUCGGCGACUUCAGAAAGAGGCUAUGGAGCUUCGAACUCUCAAGCU
GUCUCCACAGUUCUACGGCCAAAUGACUCCACCAACUACACUCAUUAUGUGUCCGUCGUGUGAGCGUGUGGCGGGGCCAU
CAUCAAGCCAUCACCACAAUCACCGACCCGUUCCGAUUAACCCGUGGGUUGCUUGUGCUGGUCAAGUGGCUAAUGGGUUG
AAUUUUGAAGUCUUGCGUCCACGGUCGUGAGAGGAUUGCUGUUCUGUUAAUUUUUUCGUUGUCGUGUUGAUUUGAUAUGA
AUGUGGCUGUGUGGGGUCAUUGUAAUUUUGGAUGCUUGGCCUUCCCAAGUUAAAGUGCUA
>Isatis_indigotica_191
GUUUUUUCUUCUUGUCUGGUCAGAUUUGUUCUUACAAAUCACAUACUCCAUUGUCAGCUCAAACAAGUUCUAAGCUGUUU
CUUCUUGGUUUUCCUCGAAAAGAAGCUCUACCUAAUUCCGAAUCUCAAGAUGUUACCAACUGAGUCAAAGAAGGCCUUGU
CUUUCCAAAGAUAUAUUGAAGAUGGAGACUUAGUUAUCGUUUACGAGAGACAUGAUGUGAUGAAACCAGUUUUAGUAAGC
AAAGACGCUGUGCUCCAGAACCGUUUUGGAGUGUAUAAACACUCGGAUUGGAUCGGGAAGCCGUUAGGGACGAAAGUGUU
CAGCAACAAGGGUAAAUUUGUGUACCUGUUGGCUCCCACUCCCGAGCUGUGGACACUGGUCUUAAGCCACAGGACUCAGA
UUCUGUACAUUGCGGAUAUCAGCUUUGUGGUAAUGUAUCUAGAAGUCGUGCCUGGCUGUAUCGUUCUUGAGUCAGGCACA
GGAAGUGGAUCGCUUUCGACUUCACUAGCUCGAGCUGUGGCUCCAACUGGGCAUGUGUAUUCAUUUGAUUUCCACGAGCA
ACGAGCUGUCUGUGCAAGGGAAGACUUUGAGCAGACGGGUAUCAGCAGUUUAGUAACCGUGGAGGUUAGAGACAUUCAAG
GACAAGGAUUUCCUGAGAAACUGUCGGGUUUGGCUGAUUCGGUGUUUCUAGACCUUCCACAGCCUUGGCUCGCGGUUCCU
UCUGCGGCAAAGAUGUUAAAGGAGGAUGGAGUUCUCUGCUCUUUCUCACCUUGCAUCGAGCAAGUACAACGGACUUGUGA
AGUCCUCAGAUCAGAUUUCAUAGAAAUAAGAACGUUCGAGGUGCUUCUCAGAACAUACGAAGUGAAGGAAAUGAAAGUGG
AAACUGGUACAAUGAUUGGUGAGAGCCACGACGAGGACGAUGGAGUAUCGAGACCAAGCAAGAGAAAACACCGUUCAAAC
GAAGGCGGUGUCGUUUCACAUGACAACUCUUCUAUUGCUACUUCGGUCGUCAUGGCUCGGCCUUGUAGCGAGGCAAGAGG
UCACACCGGCUACUUAACGUUCGCAAGACUCCAAUGUCUGUCUUAGUCCAAAUUGUCCAACUAGAUACCAAUUUUUUUCU
UGAUAAAAAAAGGUCGGAUAUUUUAUAUAAGUUAGCUGCUCUACAUGAUUUUAUUAUCAUGUUACUGUUUUUU
>Isatis_indigotica_192
AAAAAAAAAAGACAAUAGCGUUCUCUCCCAAGCGCAUAUACUGUACUUAUAUACUGCAUAGUUCUUAUAUAAUUCUCUUU
UCUCUAUAAACAUUACGAAGAAGAAGAACAUCCAAUUCGUUUUAAAGAUCUCUCUUUAUUUGAAUUCUUCUUCGUUUUAG
AUUCCAAGUCAAACCCUUGAUCGGUUCUCUUGCUACUAACUAAGUUCUCCGUGAUCGAAGUUUUUUUUUAAUUUUUUUUU
UUUAUUUUAAUUCGACGAAAAAAGCUUUUUCCUUUUCUCUUUUUAUUCCGGCGAUGGUUUUAGCGGCGAAGCAGGCUCUC
UCUGCUAAGAUCGGAUUCUCCAAUUCUCUUUUAAGACGGAACCCAUCUUCCUCACUGCAACGAUCUCCUGUUUCUCUCUC
GUUUCCAUCGACGGAGCUUCCAAAACGCACCGUUUUAGCCGUCUCGAAGCCUCUGCAUCUCUCUGCUCUGAGAGCAAAGU
CUCCGGUGAGAUGCGAGGCCUACGAAGCUGAUAAAUCGGAGCCUCAGCCGAUCGAUGCGGCGGCGGAAACGAAGUCGGAG
GCGGCGAAGAAGCUGAAGAUUGGAAUCUACUUCGCUACUUGGUGGGCUCUGAACGUUGUCUUCAACAUCUACAACAAGAA
GGUCUUGAACGCUUACCCUUAUCCAUGGCUCACCUCGACGCUCUCUCUCGCCGCCGGUUCGUUGAUGAUGCUAAUCUCUU
GGGCCGUUGGGAUCGUUGAGACUCCCAAAACCGAUUUCGAUUUCUGGAAAACUCUUUUUCCGGUUGCUGUGGCGCACACG
AUUGGUCAUGUGGCUGCAACCGUGAGUAUGUCAAAGGUUGCGGUUUCGUUCACUCACAUCAUCAAGAGUGGUGAACCGGC
GUUUAGCGUUCUUGUCUCGAGGUUCAUUUUGGGUGAAACCUUCCCUACUUCGGUUUACCUGUCCCUCAUUCCGAUCAUUG
GUGGUUGUGCUCUCUCUGCCCUUACUGAGCUUAACUUCAACAUGAUUGGUUUUAUGGGAGCGAUGAUUUCGAACUUGGCU
UUCGUCUUCCGUAACAUCUUCUCGAAGAAGGGAAUGAAGGGAAAGUCUGUGAGCGGAAUGAACUACUACGCCUGUCUCUC
CAUGUUAUCACUCUUGAUCCUCACGCCCUUUGCAAUUGCGGUUGAAGGACCUCAGAUGUGGAUCGAUGGCUGGCAAAAGG
CUCUCUCCGACAUCGGACCUCAGUUUGUCGGGUGGGUGGUUGCGCAGAGUGUGUUCUAUCACCUCUACAACCAAGUGUCU
UACAUGUCUUUAGACCAAAUCUCUCCCUUGACAUUUAGUGUCGGUAACACCAUGAAGCGUAUCUCAGUCAUCGUCUCCUC
CAUCAUUAUCUUCCGCACACCAGUCCAGCCCGUUAACGCUCUUGGAGCUGCCAUUGCUAUCCUCGGAACCUUCUUGUAUU
CCCAGGCAAAGCUUUGAUCGGGGAAUACAUGGAGUGCUGCAGUCCGAUGUUGAGCUCGUGAUUUCGGUUAAAACCGGGGA
AGAGCUUAAUGUAGAUAUUUGUCCACAAUAAUGAUGAGAUGGAGACGACAAUGUUUAGUGCGUUAGGCAGUUUUUAAAUU
GAGCUUUUUGGAUUUAAGUGUUUGAAUUUGGGGGAAUGAGAAGAUUGCCUCAUUGUAACUAAAGUGGGAUAUACAAAUUG
CCCCCUUGAGAAUAAGACACCCCUUAAAACUCUCUACAACUAGGAGAGAACUAUUUUAAAAAAUAUAUAGAGAAUAAAUU
UCAUCAUUAAUCCCGUUUAUACAUACACUGUAAGGAUGUUCAGUACAGA
>Isatis_indigotica_193
CAAUCACAGCCGGUCAAAUCCGAUCCACAUACCAAUGUAAAAAAAUACAAAAAAAAUAAUCUACUACAUAACUUCUUUUU
UUAUAACUAAUCUACUACAUAGUUUACAGAGGAGUUAAAUUUUUCGAGAUAAUCUUGAAUUUCAUCGACUAUCAAACAAA
AAUGAGGCCAUUUGGUUUUUUUGUGAAUCGGUUUUUGUAAACUGAAUUUUUUUGCCGUAAAAAAAUGUACAAAGAAUAAU
UGUUUGAAACACAGAACUUCUAAACAGAAAUCUGGAAAACUCGGUUAAACCAAACCGAAUGAAGAAUCAUGUGAAACAUA
UCAUACUUCUCUGGCUUCACAUGCCACAGAAAAUGCUUCUGCACUCUCUUCACCCUCAUCUGCAUUUGCCUGUACCUACG
UUCCGGUAUCGACAUGAGAAUCUUCUUCAAGUUUGGGAUAUCCUUCUCCGGCACAAAAAGAGCGAACGACUCCCAGUUCA
AAACCUCGAAAAAGGGAGGCACGAAGUUAUCAGAUAUGAUGACCGGAACACAAUCAUAGAAAAUGGCCUCCACCACUCUC
GGGCUGUUCACUUCAUAGCCUUUGGCGCAAAUGCAGUACUUGCUCGUCUUCAUGAACUGAAGGUAGUUCUUGUUUCCUUU
AGUCCUCGGAAGUUUCCCGAAUAUUUUCAAGUCAGGAUCUUUGUUGUUGCCCCAGUGUGAGAGUAGGAUUGGCCUAAGAU
ACCCGUGAUCUGGCUUCCCAGCGAAGAACGCAAGUGUUGGCCUCUGGGACGCGGACUUUCCACCGAGGUUACUCAAUGGU
UUCUUGGGAUCUCUAACGAAUGUCUCCGGUAAAGACGUGUCCUUCCCAAAGACGAAACCUUCUUUGACAUCCGAGUUGCA
CAACGCCCUUAUACUCUUCGUGAAAUGCUUCCGCGUUUCCGAUGGAGCCCAGUCAUGGCAGGCUGCAAGGAAAUGAUCGG
CCCCGGAAGUUCGGUUCCAAAAAGGGUACUUAACGGAGAUGAAGUCUAUGUAGUCCUUCAGAUACUGAAUGAGAUUGCGG
UGACUGUGGGAGUCUUGUACAUAUAGAGUCACCUCGAGCAUCCUGGAACUAAAGGGUAGAUAGAAAAGAUGAGCUUUCGC
AGCGUCCUUUGUGACGAAUCUGUUGUUGCUGGUUUCAAUAAGUUUCAUAAACCAGCCUUCGGAUGCGUAUAUCCCUCUGA
GUAUUGGAGAGUGCAUUAUAGGUCUGUCUCCUUCUUUGUAAACAUAAACCUUCAACAUCUUCUCCAUCAACUCAUAGCUC
CGUUUGAAGGUGGAGACAUUGCGGUAAAGAGGAGCGUAGAGGAGAGGGUCUUUGUCAUCGAUCGGUGCAUUCUCAAUCUC
AUAUUUUGCUUGUAAAAGCUCCAGGUCAGGUUUAGUAACCCAUUUUGGUUUCUUUGCUAGACGAUUAUGAGAAAUACGGU
UUCGACGCAACUGCUUGCUCAUCUCGGAUAUAGACAUUACUCCGGAAUAAGGCGUUUUCGCGUUCUCCUUUACGUCAGGA
ACAAACCUCACAACAGGAGAAGCAUCACCAGCAUCUGUUGUACUUGAAUUCUUCACCUGUACCUGGCUAGUUGUAGGCAU
UGUUACGUUUUCCUUUACCGGAGGAGACGGUUUAGGUAAAGCAGCAGGGGCCUUAGCACUAGCCACAGGUGCGGUAGCGU
UUUCGUUAACCGGAGACGGGUUUAAAACAGGUAAUGCAACCGGAGCCUUUGCACUAGCCACAGGUGCUGUCGCAUUUUCC
UUAACCGGAGGAGACGGUUUUAAACCAGGUAAUACAGCUGGAGGCUCUGCACUAGCGGCAGGCGCGUUCGCGUUUUCCUU
UGCAGGAGACGGUUUUGGAGUAGGUGGUGAAGGCGGGAACGCAGCAGGAGCAGUCGCGUUCUGUUGAGAAAAGCUUGGCG
CCAUAGCUGGAGUCAGGUCACCAUUAUGAUGAUGCUCACCCUCUCGUAUAAGUGAAGAUGAGUUUCUUGAAAAGGGAAUC
UUGGUGGAAGAGAAGAGGGAGGAGAUAGCGUAUGGUAGCUCGAUGUACUGAAAGGUGACGAUGAUAGCAAAUGUGAGUCC
CAAUAGCCAGAGAAGCCGUCUGCUUUCUACCUUCCAUAGCCAUGGAUACUCAUGCCUCAUCGUCAGGCUUCAAUAUUUAC
CUGUCACACUCGAAAAAGUAUCAAUCUUUAUGAUCAACAAAUCCGUAUGAAUCAAUCUAAUAUAGUCAACGACUGAACCA
AAUUUGAUCCAGCUCAAAUUUAAGCCACAAUAAAAUCUGUGAAUUCCAGAGCUAGCUUGAAGCAAUUUACAGAGCAAAGU
CAUAGCGUUGUUACUCAAAAAGUAUCAAUCUUUAAGAACAACAAUCAAAACAACAUAUGAUCCUGAUGUGGUCUUAUAAC
UUGCGAAUGUGAUUUACGAAAAAAAAGAAAAAACAGUGAUGUUGUAAAAUUCAGAGCUAAACUGACGCAAUUUACUGAGA
ACAUCAUAGGAACUGAAGUGUUGUCAGCAAACAAUUUUCAAAGAUUUACUUUCUUUUCUUUUUCCCAGGAAAACUAAUGC
UAUCUGUAACCAUUUCACCUGAAUUAUCAUCGGAAUCAUUAUUUUGACUUUUCAUCUCUCUUUAGAAAAACAUCAUUGCA
UGCAAUAUAAAGAUGAUACAUAUUGAUUUUCCACAUUAAUUUUAUUGCUCUGCCUCACCAUGAACAGAGAUAGACACAGA
GAGAAAGAAAGAAUCUGAAAAAAGCUUACAAGUUGAGAAGUCGAUCGCGAAGUCAAACAAAGAUCAAAAGAGGCAUAUGG
AGUUGUGAUGAUUGAAAAUUGAUCGUCUUCUUGUCACCACAAUAUACUCUGACCAACAAACGGUGAUAAACCCUUAAACG
AAGACGCAAGAGAUGAAAAGAAAAAAAAAAGGUUUCACGAGAAAAUUUAUUGGUUGUCAGAUUUUCUUCCUUAUGUGUCU
CCGUAACUAUGCUGGUUCGCUGUUUACGAGAAACCCAACAGACCCUUUGUAAUCAAAUCAAGAACCCAUUAUUUUAGAGU
AUUAGGAAAAAACCAAAAAAAAAAAGAAAAAAAAAG
>Isatis_indigotica_194
AGAUUUUGAUCCUUAGCCUUCUUCUUUGGAGUUUGGAGCCUUCGCCUUCGAGAUCGCGCUUGAGCUCCCGUGGAUGCAGA
AUACAUUCUUUGAUAUCUUGAGCUUCCUCGUCGUGUUCCUGGCGGAAAAAUACCUUUCGAUCUGUUUGUUUCUGCAAUUU
AAUGGACACCAAUGGGUUUGUAGAUGAAAAGAGCGAGAGCAGAUUAUAUGUUGGAAACUUGGAUCUUAGAAUAAACGAGU
AAGGGAGAAAAAAGAAAACACCGUGAAUCAAAGCUUAUUAUUAUUACCCUCCAUGGAUCAAAACUUUGUUUCAAUACCAU
AUAAUUUUCUCUUUCUUGAUAGAGCUGCGUUGAUAAAGAUGUUUUCUCCAUAUGGGAAGAUCAUAUCAGAAGACUUCCUU
UGGCACACACGCGGGCCAAAGAAAGGAGAGCCACGCGGUUAUGCUUUCAUUCAAUACAGCCGUAAAGAGUGAGUACACAG
GAAGCUGAAUUGGCUAAAGAGAAGAUGCAUGGGAGGUUAGCUUGUGGUAGGCCUUUGGUGGUUCAUCUAGCUAGUGAAAA
GCUUCCAGAAGUUUCCGCUCAUGAUCACCCUAAAAGACUAUUACCAGAAGCAAACAGAACCAAGUUUGCAAGUGGAAGCA
GCUCAAGACAAAUGAACCGAGACGAAAAAGUAGCUGCCAUUAGAAACAAACUCAAAGCUUUGGAGGCAGAUGAGGAAAAA
CGAGAUCCCAAGAAACAGAAGAGAUGAAGAUCAAUUUGAAAAUACAAGUUUGUGUCUCUUGUGAAAGGAUAGUUUCGACG
UUUUUGUAUCAAUAUUUCGUUAUUUUUGCCACUUCUGAGAUAUUCCGAAUUGAAUUGGAAAGAUAUUAACCGGUUUUAGA
UCUGCG
>Isatis_indigotica_195
UUUCCAGCUUCUUUACAUAAUUUCAAACAAUUUCUUCUAUGUAUCAACACACAAUCUGCUAAUUUCUCUAGUUAAAAAGA
AAAAGAAAACAAAAAUUAAGCUAUUUUUCUAAGAAUAGCUUUCUUGGUUCUGGACUUGAAUUUGGAUUGAAGCUUACGCU
UCGCGCAUGGCUCAAUCUGAGAAGAAUCUUUGCAUGAUCUCUUCUUCGUAACAGGAAACUUCCUUCUUUUAGUCUUCUUC
UCCACCGUCGCUUUCAUCGCCUUCGUCUCUGUUAUCGUCUCCAGCUUUGGCUUCCAUUUUCGCAGACCAACCAACUGAAC
AUAAUCUUUCUUCAGCUUCACCGUCGUACAAACUCUCCCUUCGCUCUCUCCUCCUUCUCCUUCCUCUUCCUCUUCCUUUU
CUCCGUCUUUUCUCCUCUCCAUCAUCAACUCCGACAUGAAAUCUUCAGACACACGAAUCUUCAGCUUCUCGCCCGUUCCU
CCCUUUUGUAUAAGAAAAGGCUGCUGAUGAUGAGUCCCGGCGGAUUUUCUGACCAGAACGCCUCCCUUUUGGGGUGAUUU
CAAGGCGGCGAUGGUGAGGAACGAGAGAUCGUUCGUGAAGAAAUCAGACGGGAGUAGAAAGUAGUUGAGUCCGAGCUUAA
GCGUGUCGGUUUCAGACAGAACAGGGGUUUUCUGUCCGAUGUAGAGCGAGUCCGAUCUGCAGAUUUUGUGCUUUGGGAAA
UCUCUUGUCAGCUCUGAGACCACUAUGGGACGGUUGUAGACUUCUAAAGAACCGUCGGAUCUUACGAGCUUGAUCCGUCG
ACGUUGAUUCCCUCCGUCGCCGUUGCUGCUGGAUCGGUCCGGUCGGGGAUGGAGACAGAGCCAACCCGAUGGAGCUCUGU
GUAGCUUUACGAGCAGACUCGCGAGCUUCGCGAUAUUAUCAUGACCCAUUUAGCAGUUAUUCAGGGUUUUUGGAAUUUAG
GGUUGUGAACAAGAAAACGAAAACUCUUCUCUUCUCUGUUACGAAAAGAAAGUCAUAGAAGAAAUUGUUGCGGAGAGGAG
AGAGAAAUAAG
>Isatis_indigotica_196
UGCCGGAGACGGUGGUAUUCAGGUUCUCUUUGGAUUUCUCCGUUUCUCGAACUCUUGCAUUAAAGUCUGGAACUUGUUGA
CAUAUGAGUUCUCAGUUCUCUACUUAGCAGCAGUUUAGCUUCCAAUGCUUUCAAAAAUUUUAGCUUUCUGAUUGAUUUUA
GGUUUGAUUAGACUAAAAUGUGAAGUUAGUAGAAAAGAUUCCUUCUUUAGCCGUUGAUAAUCAUACAUCAUGGUUGUACA
UAUAGUCCUUAGCUCUACCUUAGUCACUUCUUGGCUUGAUUGCUCAGAACCCAAUUCUCUGAUUGAACUGUUGAACUAAG
UUUCCUUAUGCUACAGAUAGUUCAUUGUUACUUUCAUUGUCUUCAUUUCUGAAACCAAUGAAUAGUCCUCUCAGUUAGAU
GUAGACUUGCAGUAAAGGCAGCAGACAAUCUGUAAAAAGCAACUUCUUCAAUAUCACUUUCUAUCUAGUGGAAGGCGAAA
CUGUAAAUUUUAUUCUAUAGUUUCCG
>Isatis_indigotica_197
AAUCUUGAACUUCUUUCGAUAUCUUAACAAGUUACAUUAGAGUAAGUACGACACACACAAAGACUACUUAGCCACCAUUU
CUACAUAUAACCCUCAAAUUUCAAUACACAGGCCCCUUUUGGUUCAAGCUUUAACCUGAGAUCAAACAAUGUUGAAAUGA
AAACUCAAGAACAGUAAGAGAAAGGAACCUCCUGCAUUUGAGGUUGUUUCAU
>Isatis_indigotica_198
UUUCAACGUACGUAAUGCAUUCUGUUUCGCCACAUUCUUCCUUUUUUCAGACUCUGUUGCAUCUUCCUAAGAUGCUGUUU
AGUUAGACUAGAACUUAAGAAUCAUAUGGCUCCAAAUGCUAUCAUCCUGCUACGAUUAUUUUGCUUAACAUUGACAAUUG
UGAUCAUUCACCCAUAUAUUUCUGGAACAAUCCGUGUUAUCUGUUAAUAGUUACCGUAAGCUCUUCAUAUGCAGGGUGGU
UUCAUCUUGGAUAUGGG
>Isatis_indigotica_199
GCCCUUAAUACUGAUUAUUCAUGGUACUAUUUUGGGCACAAUAACACUAACUGCAACAAGAAGGUCCAAAGAAUCGACUC
AGACAAAGGUGGGGAAACUAAAUCUCAGAUUGUGGCAAAUCCUCCUGCAUUCUAUUGUGAGUUUUGUCACAAAUCUGUGA
CAGAUGUCUCAGCUAAGUAAGUUUAACUGAUUAGUUUUUUUUAGUUUGUAUUUUCAAGCAUAGAAUUGUAAGCCCGGACA
AUCUUAAUAAAACUGACCAUCAUAUUUUAAAAUGAAGGUUCAAGUUGCAUAUUAAAGUGAAGGAUGAUACAGAACAGAUG
CUUCUCGACACAGUUGCUAAAAGGAUUGUUGAUCAGACUGCUAAUCAGCUGCUUAAUGGUUCAUUUGAAGAGGUAUAUCU
UAAUAACAAGAGAAAAGACUAGAUGCUUCAAAAAACUAAAGAACAACACAAAAAAAAACAGGAAACAUCACUUACAUAGC
GUAGCAGAUAGACGCUCAAGUAUAUCGGAAGUGUCGUCGCCAAAAAGAAAAAUAAACAUUUAAGUUACUCAACAAUGUGA
AAGGAUUUAAGAAAGACUAGCAGCGAUUACAAGUAGAACCAUGAUUUUGGACUUACCAGAGUAUAGAGUAAUCCUGCUUC
UUUGUAGGGUGUAUAUAUAAGCAUGAACCCUUUAAUGAAUCUGUCGAUGGUCUCCGUUUCGAACUCGAAAUCCAUGAAG
>Isatis_indigotica_200
UCCCCACCAAGCAGGUUGGCGGUUAAUGUUCUCCAAAUUUCAGAGGCAAAUGGACAGGAGAAGAAAAGAUGAUCUCGUGU
UUCUACCUGACAGUCACAGAGAAUGCAACCCAAGAAAACAUUCCCGUUCCAUCUCUGCAUUCUAUUCCCCGUUGCGAGAC
GAUCAUGAAGGGCCAGCCAAGUAAUGAAACGAAAUUUCGGUGUGGAAUGUUUGAACCAGUGUCCCACAUUCCAAUCUUUG
UUCAGACUAUGAGAUCUUACCAGAUUCCAUGUCCCUUUCGAAGUGAAUUUUCUUGAGUAUUUAUCUUCCGAAAUUCGCCA
AAGGUCCACAUCCUUGCCUGUUUGUUGGGGUAGACACAACUUUUCUAGUACAGUUGCAAUAUCCGUCAAAGCCUGGGACC
GGUAGGUGCUACGUCGAAUGCUAGUGCGAGCCGUUGCAACUGAUGCGUUUUCUGGAAUUCCCAGAGCAAUGAAUCCCCUA
GGUCCCGUUAUUUCAAUGACCCUGCCCAAUUCUGACCAGUUGUCGUACCAAAAGGAUGAAUGCUCGCCAUUGACAACCUC
CUUUCUAUGAAAAGUUUUUGCAAGUUCUUUGUACUUCUGUAUUUUUUUCCACAUCCAGGAG
>Isatis_indigotica_201
AAAAAAGUGUAUAGUAAUUUAAUUAAUUAAGAUGUUUAUUUUGUUGUUGUUGGUCUUAUUAGCGUUGGACGUGAAUGGGG
GAAUGACUCAUCAUCUUCCGUCGCCGCUCAGUGAAGCUGCUACAAGAAACCAAACGCGGGACGCAGCCGCCGUGAGCGGC
CGAUCCUACUCUCUUGAGUUGUUGUCUUUCUCUGUCAUUAUUAGAAUAAGGGGUCGCCGGUGCAGAAGAUCUGACCGGUG
UUCUUAGCCAGAGACAUGCUCUUGCUUUGCCUUCUGCCGCGUCAUCCUCUCCUUCAUCCUCAUCCUCGUCUUGCGUCUCU
UUGAAGAGUUCGAGGAGUCUCUUCUUGUUGUCAGUCGUCGGAGACGGUUCUUCUUCAUGCUUUUUCUCCUCCGCUUUAGA
AGUUUGGUCGCAGAAUUGGGGAUGCGCCGGUGUUGUUCCUCGCGACGGCGUAAACUCACCAUCAACGCUCAUGAAAUCAU
CUUCACAGUCAGAAUCAAGCCACCCCCUUGAGUCGAAAAACAUCAUUUCCUCUUUGUUACCUGAUGAAUCCUGACGAGCG
GAAUCUACCACAUAGUUCCCAUUGAUCGUUCCCGGAGGCGAUUCCGAGGUUGCGAUCGUAUCGGGUUCAGAGAUUAAAGC
GGCGAGCUUCAUGGCGGGAUCAGAGGCGGAGGAGCUCAUCUUGUUGUUGUGAGAGGAGGAGACACAUGAACCCAUCUGAA
GAUUCACUCGUGCACGUGCGUGUGGACAGUACAGAGAGAAAAUUCUGUGGUUUAAGAGAGAGAGAGAGAGAGAGA
>Isatis_indigotica_202
CAAGGAGUUACUACAAGUGCACACACCCGAAAUGUCCGGUGAAGAAGAAAGUAGAGAGAUCGAUGGGAGGUCAGGUUUCA
GAGAUUGUGUAUCAAGGUGAGCAUAAUCACUCAAAGCCGUCUUGUCCUCUUCCACGGCGAGCGUCAUCAUCAUCCUCUUC
AGGGUUUCAGAAACCACCAAAAGGAAGGCUAGUUUCGGAAGGAUCAAUUGGACAAGACUCUAACAAUGUCUAUUACCAUC
CUCUUUGGAGCAAUCAUAGCAAUGAAUCAUCUAAAAGCAGAAUAGAGAAGAUGAAUGAGGCUUGUGUUAUAACACCAUUC
GAGUUCGCUGUUCCAAGGUCGGCGAAUUCAACUGGUGGGACUUCGGAUUCCGGCUGCAGAAGUAGCCAGUGUGAUGAAGG
CAGCAUUGGAGGAGAGCUUGAUGAUCCAAGCAGAAGCAAGAGAAGGAAGAACGAGAAGCAAUCAAGUGAAGCAGGAGUAU
CGCAAAGUUCGGUGGAAUCAGACAGUCUCGAAGAUGGAUUCAGGUGGAGAAAGUACGGAAAAAAAGUGGUUGGAGGCAAU
GCGUAUCCGAGAAGUUAUUACAGAUGCACGAGCGCAAAUUGCAGAGCAAGGAAACACGUGGAGAGAGCGAGUGAUGAUCC
AAGAGCUUUCAUUACAACCUACGAAGGUAAACACAAUCACCAUUUGCUCUUGGGACCUCCAACUUCGUCUACUCUUCCCU
UCACGUCCCCACAACAUUCUCAUCAAGCCAUUUGAUGAUCCACUCACUGAUGCUUCUUCUUCAAUCUUCACAGCACAUUA
AUUGAUCAUUUUUCUUGUUUCCAUUGUGAAUUUAUUUCAUUUUACAUCAGAAUCGUAAGGACAAGAAGACAACUGUUAUU
UAACAAACAAAAAGAAAAAGCAAAUAAAAAGAGUGUUUUACACUGGGUGGAGCAAACAAAGUUAUGUUAUAGCCAUCUUU
UG
>Isatis_indigotica_203
AAAAGAAUGAAUGAAUCAGCAAUGAUCCAUUGAUUGUUCAGACUUACAUAUAUACAUCAACGGCUAGUGUUGAUGUUCUC
AUUGGAAAAAUAGUUUCCUUUUCUCACAACAAACAUGCGCAGAUCAGAAGAAAAACACAUCGUUGUGUCAUCUCAUGUUG
CAGCAACGAGGUUUGCCCGUCAAGACCAAUUUGUCCCACAAGCAUAUCAUCUGUCUUGGCGAUUGGUAAUGCGCCGUUAA
CUAAUUCUCUAUGCAACCAAACUGGCAGAAGUUAAGGCUGUGCACAUAACCCACAGAUUUGACGUUGUCGUUGAACUGUU
CGAACACAUUCCCACGCUCAUAUCUUCCAUUUUGAAUAACCUCAGUUUGUGUUGCUCAAACUCUUUUACGAUGAAGCG
>Isatis_indigotica_204
GUGCACUUGUAGUAACUCCUUGGACAGUCACUUCCUUUGACUUGUUUCUGUCCGUAUUUCCUCCAGUUGUAUCCGUCCAC
CGAGGAUCUGUCCCCAAUUGAUGUCUCUGGUUCCGUGAAGGAUGGAACUCUCGGGACUAGGUUUGGACCCGCUCGAUGCG
UACCUUGGCAUACACUCUUCCCAUACGCUACAGCUUCGCUUUGUCUCCAAGCCUGUUGACGAUUUCCCUGAAGCAUAUUA
GCCAAUACAGAGACGGUUGCUUUGGAGACAAGCUUUGCUUUCGGUUUAUAAACAACGUAGUUUCUGCUCUCUGAAUCAUC
ACAAGACUUUCCAAUUCCCUUUCCUUCCACCCGUGGACAUGAGACCGAAGGUGCAGCUGGCUGUUUAAACCUCAGAGUCU
UUGGUCUUAUAGCAGCGUCUAGAGUCUCGUGGCAAUUGAAUUGGGGAGAUACGGUAACUGAAUCAGUCAGAAGGUCAGUG
AAUGUCCUUAUGCUAGAACAUGAAGGCCUUGAAGCCACUGGUUUUGCUAUGACCACUCUCUCACUUUCUUUCACCUCCAU
UAUUCGAACCUUAGUAUCCAAAGUUCUCCUGUCUUA
>Isatis_indigotica_205
AAAUGUUUCUUUGACGAAACAUAUGAAACAAAAGAACCACAAGAGAUUUUCGAUCUCUCAAUCCUGUGAAGCUCUUUAGC
CACUUCGGUCAUGUUUGGAACAUCCCCUUGACGACCAAUGCAUCUCAACGAGAGCUGAAGAAAUGCUUCGAUUUGUAAUC
GCUCUUGCUCUAUGUCUCUACCCUCAACAACCAACAUAUUUUUAUCUACGACCUUAUCUUUAGACAAACGUUCUGGAACU
UCCACCAAAUGAUCUUCUCUUGUCCCAAAGAUUGGUUGCGGUAUUCUUCCAGUUAGAAGAACAAACAUGAACGCUCCGAA
GCUGUACACAUCAGUCUUCUCAGUGACCAAACCCUUUGACACAUAGUUGGGAUCAAGAUACCCAUAUGUCCCUUCCACUA
CAUCAUCUUGAACGAACGUUUCGCCUUCCGGAAUGAAAACACAGUUGCAAAAUUCACCCAACUUUGCUGUUCCGUUCUCA
UUCAAGAAAAUCUGACAGGGUUGUAUAUCUUUAUGGAUCAGAGUUCUUGAAAACGCCGUGUGAAGGUAAGACAAAGCGUU
UGCAAUCUCCUUUGCUAUAACGAUUCUCAUACUCCAUGUCAGUGAUGGAUCAAUAGGACAUCUUGUUCCUCUUAGGCUAC
GAGUUAUGACCUCAGCAUAUUCACAAACUAGGACCGGGUAAGCGAACUCUAGGCAACAUCCUAACAAUUUGAGGAAGUUU
UUGUGACCACUCACCAUCGAUGAAACCGCUAAGUCGCGGUAUAUCUUUUCAGAGAAAAUUGAUCCUCCAUAAGCCCAUUU
CUUGAUAAGCACGACACGGUCGUCGAGCAUGCCUCUGUAAUGCCGGAAUCCAUCGAUGCGAACAAGAUUACUGCGGCCGA
AGUUGUUGGUGGCUUCUAGGAUCUGAUCAGCUGAGAAAUUUUUUAUAGGAUUUGAUUUAGCAUCAUCACUAAUCGCAAUU
AGCUCUUCAAGUAGCAAAGUCCCGUUCUUUAUAAACAUCCUCUGUCGUUCGUAUGAAGUUUUAUUAUCUUAUGGGCGUCG
AAACAGAAUCCUCCCAGAUGGAUUUGAUACAAAUGUGUCAAAUACGAAUUUAGACUAAGCUCACCCUACUAGAACACAUC
GGA
>Isatis_indigotica_206
GCCGUGGGUUUUGGUGUAAAUGGCAGCGACUAUUCCGGGAAUGUGGAAUUUUCCGGUAAGCCUUUUGACUUUCUCGGUUU
GCCAGAUCUGGACAACCUGGCUCCGACUUUGUCUUCAGCAGUUCUGGUUUUUCCGUCGUUCAUGUCCACCGGACUUAGUU
AACAGAUUUUUCUGUUUGCUUCCUAACCUCAUAAACUUUUUUCCAAUCAUAGAUUUUUUUAAUUUCCGAUGUGUUCUAGU
AGGGU
>Isatis_indigotica_207
UUCAAAGCAAAGCAAACCACACACAAACGGUAAAUUCUUUAUAAGGAAAUACACAAAGCUAUUUUCAGCAAACGCACCCU
GACGGCGGAGGGAGAAGUUCGGCAGUCUUCUUGUCAUCGGAGGGUUUCUUGAAAGCAGUGCUUCCGAAGAGCAAGAAACC
CACGGCAUACCCGGCAAUGGCGACGAUGAAAACGCCGCCGUUAAAGGACAUCACCGCGAGCAUCACGAGAUACGAUAGGC
CAGUCCUGAGGGUGUACACGGCUGUCUGAGCGAUCCCGGCGGCGCGGCUGGUGGAGCCACCACUACGGAGGAUUGGAGAA
UGGGCGAGCCACUCGGCGAUUACGGCGAAGAGGAAAACGACGAUGAGGCAAAGAGCGUACAUACCGGAGCUUGUCCCUGG
CCAUCCGGAGAAGAGAACCUCCGUGUUCUUGCCCCAGAAGAAGGUCAUGUGCAUCACCAUCAUGUGGGGUUUGGUUUGAU
UGGCCAUUGAUGAUGAUGGAGAUGGUGGUGGCAUAUUAUGCAUGUUAUCAUGAUCCAUGGCUUGAUAACGGGAGGAUUCU
GAGGGUCAAAGCAAAAUUAAAGAGAGAAUCGUUUCAUAUUAAUUGUGGUUUUCUUUGCUCUUGUGAUUUCU
>Isatis_indigotica_208
GAGAGACUGAAACUGUGAUAUUUGCCAAGAUCCCGCCGGCCCGAUGCUGGCGGUUAAACCCUUGUAAAAUCUCAGAUUCC
UGAAAUUCGUUGAGCGUCGAAAACUGAAGCCACGAUACAGAAUGUCUAACAGAAGCCUCCAUUUGAGGAAAAUUUCAUGG
CUUUCUUCUCGGAUCGUCUCAGGUUCGGGAAUUUGAUCGUCUUCUUAAGUCAAGCUUUCUGGGUUUUCACUAUUUCAAGC
GUUUGCUUAAGAUUUUUGGUUGUCUCUUCUGUUGACUAGACAAUAUUCAUGGGGAAUUUCGGCGACCCAUUGUUACUCCG
UCCACUUGUUUAGCUCCUACAUUCGAUAGAGACAUGAACAUUGCGUCGAACACAUUGGUCGGACAAUGUUUUUCUCGCGG
GUUUGCAUCAGUAAAACGAGUAUCUCGAGCUUCUUCCUCUUCUCCACAUGUUGAUUUACUCUCUUAUAUUAGAGCUUCAC
UUGAUAAACUUGAAGGUCCUUCCCAUCAUUGGUUGAAUCGUGAUAUUGGAAAUAAACAGCUUUUCAAGGACAAAGGAACC
CAUGUACUUCUCGUUGGAAAUUUGCUUAACGGAACUAGUGAUCCGAGUGGUUCUUUUGAGAAACUAAAGUGGCUUCAGCA
AAGGUCUCCUGGAGUCAAUUUCAUGGGCAUGCACUUCAGUAAUCAAGCUCGAAUCUCUGAUGAUCGAACUGCUUUAGCUG
ACUUAAUUGUGAAGGAAUAUCUUACUUUUCCUGUACUACUUUCGGAGAAAGAAUUUCCAAAGUCAAAUGGGGAAGAAGUA
CGCUACAUCGCGUUUAGAGAUUUUAGGAAUCCUUUAAUCUACCAAGAAAAGGAUCUGGAUAUAGCUUCCGUAGCUAAAGC
UCUUGACAGCCUCACACAAGAUACUGAGAAAUCCAAGUCCGUCAAACUUUUCACGAAUACUUGGUCAAAACAGGCUGAGG
CUAUCAAGGAAUCACAUUAUUCUUCUUUCUUGCAGGAUUUGUUUCUUUAUUUUCCAGGUUGUAUCUCUGCAGACGAAGUU
GGAGAUAGUCUGUUUCUUUCCGAUAGCAACCAUCAUCGUAUUAUUAUAUUCGAUAAUAGUGGGAAGAUUUUAGACAGCAU
UGGUUGUUUCCCAGGUUUUGAGGAUGGAGAAUUUGAAUCUGCAAAGAUGUUACGUCCUGCGGCGACCCUUUAUGACGAAG
AGGAGGAUUGCCUUUACAUUUUAGAUUCUGAGAACCAUGCCAUUAGAAGAGCAAAUAUAAAGACGCGGGUCCUGGAAACC
GUAUAUCCAAAGGUUAUUAAGAAGAGUGGUAGCUUAUGGUCUUGGAUAAUGGAGAAAAUGGGUCUUGGAAAAGAUGAUGA
UACAACAGUUGAUGUUGAUGCCAAAUCAGACGAAUCUGAUGCUCGCUCCCUGAUGUUUCCAUGGCAUAUACUGAAGCGUG
AUGAUGAUGAUAGUCUUUUAGUCAUUAACAAAAGCUUUUCGAAGUUGUGGAUUAUUAAUUUAGCUUCAGGAGAGAUCGAA
GAAGUCGUGGAAGGGUUUCCGGGGAUAAUGGAGAUCUGUGGGAAAUUGAUCACGGAGAAGCUAUCAGUCUUGAAACAUUU
GCCUUCUAAUUGGUUGCAACAACAAAGUGAGGCUAUCACCUCAUGCAAGGAGCAUCCAAGUGCUGCCCUUUUGUCAUCUU
UCUCUAAAUUUGGAGACGACAUUUUCAUGACAGAUAUAGCUGGUCAGAGGGUGUUGAAGCUAAAUGGAGAAUCUGGAGCA
UGCUUUAGCAUACAGUUUUCAAACAUCGGGACCCUUGGGUUGCCCUAUUGGUUGUCCAUUCCACUGGAGGGAGUUUUCAA
UCUAGCUAACGGAGUACAGGAAGCACACGUUAGCCAUGCUCAUGAACUCCGGCUAUUGCCAGGUAAAAUUAGCAUACGGU
UGAACAUAGAGAUCCCUCAAUGCACGGAGCUUGUUGAACCGGUACAAGAAAGCUGCAUAUGGCGACAGACAAGAGGCUCA
AUCACUGAAGUCUCAAAUGCUGGGAGUGCAGAGGAACCUUCUGAAAAGGUUGGAGUCUCACAACAAUGGUAUGAUGAAUU
AGACAGCCUCGCCAAAGAAAUAGCCAACCCCGAAUUAGCUGAGGAAGAGGAAGAGCAAGAGCAAGAAGAAGAUAAAUCUG
AGGUCGAGAGUGAAGAUGAUGGACGGAUACGCAUCGAUUGCUCUGUCAAUACAAGUCCUGGAACAAGCGAGCUUAUUGUG
UAUGCAGCUUUGUAUUUAAGACUGGCGAAGAACGAAGAAACAGAAGUUGCGAGCCAGGAAGAACUGGCGAGAAGAAUAGC
AGACAUUUUAAAGCCAACAAGGAACAUGACGACUAUUGAUGAAGAUUUGUUUGUGAAACUGUUGUUGAGGUCAGAGAGAG
AAGUGAGAGACAUUGUCUUCUUGAAGCCGAUGCAUGUGCGUAUAAGGUUUGACACGAUGGAUCACCCAAAAGCCGAUAAC
UCAAGAGACGUUAUCUUGACCGAUUCUUCUGCUCAGAUCGAUGUCUCUCUUUGACGACCAUAGAGCCGCGCGUGCAAACA
AUGCUGAUGCGUUGUUUCAUUCUCUCACAUACUCUUCGCGAGUUAAAAGAGGCAUUCAAAGUGACAUUACUAGAUAAACG
AUAUUAUUGGUCGUCCCACUUUUAUGUUAGAAUUUUUGAAAGUACGGAAGAAAAUUGCAUUUUUCUUUAAGGUGUCAAUA
>Isatis_indigotica_209
GAUCAAAUCAGCAACACGAUGGAGCUUCUCUGCUCACCAACGUCUCUUUCCUCCUCCUUCGCUCUCUCAUCUGCUCUUUU
CGUUCCUCCGUCGCUCCCCAUGCCAGGGACAAGGAGAUUCACGGUUCUGUGCAGCUCUGAGAAAUCCCAGAAGGAAGAUC
UAAUGACAGUGUCAGUAACUGGAGCAACUGGAUUUAUAGGGAGACGAUUGGUCCAGAGACUUCGUGCUGACAAUCACUCU
AUCCGUGUCUUAACACGCUCUAAAUCCAAAGCUGAGCAAAUAUUUCCGGCCAAGGACUUCCCAGGUAUCGUGAUUGCAGA
AGAGCGGGAGUGGAGAAACUGCGUACAAGGCUCAACUGCUGUUGUGAACUUGGCAGGACUGCCUAUCAGUACGAGGUGGU
CUACGGAGAUCAAGAAAGAGAUUAAGGACAGCCGACUCCGUGUCACCUCUAAAGUUGUUGAAUUGAUAAAUAAUUCACCC
GUGGAGGUUCGACCGACUGUUCUAGUUAGCGCCACGGCUGUCGGUUACUAUGGUACAAGUGAGACAGGAGUCUUCGAUGA
AAAGAGUCCAUCAGGGAAUGAUUAUCUUUCAGAGGUUUGCAGAGAAUGGGAAGGAACCGCGCUGAAAGCGGAUAAGGAUG
UAAGAGUGGCACUUAUCCGCAUUGGUGUUGUUCUGGGAAAAGAUGGUGGGGCUUUAGCCAUGAUGAUACCCUUUUUCCAA
AUGUUUGCUGGAGGACCUUUGGGUACAGGACAACAAUGGUUCUCUUGGAUUCACGUGGAUGACUUGGUGAACCUAAUAUU
CGAGGCCCUCACUAAACCAUCCUAUCAAGGAGUUAUAAAUGGGACUGCGCCAAACCCAGUUAGGCUUGGGGAGAUGUGUC
AGCAGCUAGGCAGCGUUCUUGGUCGACCAUCGUGGUUACCAGUUCCUGACUUUGCACUCAAAGCUUUGCUCGGAGAAGGU
GCCACUGUGGUUCUUGAAGGACAGAAGGUUUUACCUGUAAGAGCCAAAGAGCUUGGCUUUGAAUUCAAGUACAAAUACGU
GAAAGAUGCACUCAGAGCCAUUAUGCAAUGAGGUGACACAUAGAGCAUUGGAUUUGGUCACAACAAAAAAAAACAAGAGA
UUCUUUUUCUAUUCGUAUAUUUGUUAAAGUACGAGAGACGUAUGGAUUGUCCAAGUUUUUUGCAGAAAUCAGAGAUCCAU
CCCCUAUAUAUGUAGAGAAGAGAUAACUCAGAAUAAGACAUGACUUCGUUCA
>Isatis_indigotica_210
GAGGAGACUUUGAGAAGGGCAAUGUGAGUUUUGACUUCUCCUUGACACCAUGGUUCUCAAUUUGAUAAGCUUGACUAUAC
CGAAUGUAGUGAUACAUCAUAUUUGCGGUAGGGAACAUAUGAAGUUGAUCUUGGAUAUUGAACUUAGCCGAGGCUCUCUU
CUGCAUAUGCCUCAUCCAUAAAUUAUUAUCGUUAUAUUCUGUUUCUGCACAUCUCAGUUACUGUAAUGUCCUUCUAGCAA
CUGCUAUCGUCAUUCCUUUACAAUGAUAGAGAAGUCUAAUUGUUGAGCAGGGUACUGGAGGUAAAAGUGUAUA
>Isatis_indigotica_211
GUGAGGAUGCAUGAUGUCAAUGAUCCAUGACCUGCUGUUCAGAUCUAGGAUACUUAAGGCCUGAAAAUACACAAAAUAAU
UCGUCUUUCAUCAUAGAGUUCUAAAAGAAAUUAUAGUCCCUACCCUGACACUCACCAAGUGAAACAAGCUGGCAUAUAUU
UGUGACUCCAUCAAAUUAUACAGCUAAUCGGCAUAGUGUAGUGCAUUCAAUCAAGGUCAAGACUCGUUGAACUACAUUUG
AUUUAUCUCAUGUAUACUGAAUUUUAAAUGCAAAUUUAAACAAGUAGCAGGUGCUUAUAAUAGGUAUAUAACAAG
>Isatis_indigotica_212
GUUGUAUUUUGGUCAAUGAUAAUGCAAUCAAACUGAUAAAUCUACCUUGACUCUCGUAAGUACAUCUAAGAAGCAUAUAU
AAGCCACUUUUUCAUUUGUCGACAAAAGCAAAACCUACUUAAAGCAAAGCAAAGCUAACUAAUAUUGUCCAAGCGUCGUA
GACCAUAUGGUCCAUAUGAUUAUAUGGUCCAUACGUCACGUGUUUGUAUGCACAAGAGAGUCUUAUCGCUUCAACCGUUC
AACGUUAUACGGUUUCAAUUGAAAAACCACAUAAUUACACCACUUUUCGUUAAAAAACGAAAAUAUAAGUCAAUUGAAAA
UAAUUAAGCUUUUGGAAAAAUGAAAGUGGAGCUGGUCAUAUCCGGUGACGGCCAUAUCCGGCCAUUACUGGAGGUUACCA
AGCUCCUUGUCGACCGUGACGACCAUAUCUCCGUCACAAUCAUCAUCAUCCAUCAAGUGCAUGGAUUCAGUAUCGGCAGC
UCUUCCUCCUACAUCACUUCUCUCUCCACCUGGAUUUCUCUAUUCUAUGGUAGCCUCUCCUUUGUGAUCUUUUAAGCAAA
AUAAUGCAGCAAUAAUCUUGAGCCCACCAUUACGUUCAAUGCUGACAAGACAUCAUGUGCCACAAGAAAAAAAUAAGAAG
AAGAAAUAACUACACCAUAUGCGUUCUUUUACUUCUUAACAAAGAAAUGAAAUGCCUUUUUUUUUCUUUUUAGUUGCACA
UUGUAAACAGUUUUAUAAUCCGAAGAUUACGGUUGCUUCCUUCACCGACCAAAAUAAAAAUUUAAAAAGGUAAUACAAUA
UGGUGAGACAUCGUAUAAAAGUUUUGGAGAAAUGUGUGUUUUGCUAAUUUGCU
>Isatis_indigotica_213
UAUAACCUUUAGCUCUCAACUAAACAAUGCAUGUCUGUCGCUGAGCUCGCAGAGCUACGAUUCCCGGCACAAACUCUACG
UUGGUUAAGAUAGUCCUGCAGCUAGAAAUUAAAACAUCUUGGGAUAUUCUACAGACUAUGUCUGCAUCUUUCCAUUGUCG
UUAUUAAUUUGGUAGUCCAAGCAAAAGUUAGAAACUAUGUAAUUUACCUGCCAAAAGCAGAAGAAGACGA
>Isatis_indigotica_214
GAACAUUUCGAAGCUUUUGCUUCCUCCUCUCCACUCACGAUCCUUCCUUCUUGCCUAAUUCAUCGGUUUCGUAUCAGAAU
UCUCAUCACUCCUUAGCUUUAAGAGAAGAUUCAUACUGAGGUUUUCGAUAUCUUUUUCACAAUCGAAUUCUCGGAAUUUC
GGAACUUUUUCUUCCAAGAAAGUUUCCGAGAUCUCGGCGGAGUACUUUGCUUCUUUAUACGACGAACCCGCCAUGGUUUG
GUACCCAAGCUGUAGAAUUUUCUUUGUGGGUCUGAUUGUUAUGCUGGUCUCGAGCUGGGGAUUGGAUAGAUGCGAAGGAA
CCGGCGAAUUCGGGUUUGAAUUUCACCACCGUUUCUCCGAUCAGGUCGUUGGGGUUCUGCCCGGAGACGGGUUGCCUAAU
CGAGACUCGUCCAAGUAUUACAGAGUGAUGGCUCAUCGGGAUCGGUUAAUCAGAGGCCGUAGACUCGCCACCGAAGAUCA
AUCACUCGUCAGUUUCGCUGACGGCAACGAAACUGUUCGUGUCGACGCCUUAGGAUUUUUGCAUUACGCGAAUGUGACGG
UUGGGACGCCGUCUGAUUGGUUCCUGGUUGCUCUAGACACUGGAAGUGACUUGUUUUGGUUGCCCUGUGAUUGUACCAAU
UGUGUCCGUGAACUGAAAGCACCUGGAGGCUCGAGCUUGGACCUCAAUAUUUAUAGCCCUAAUGCAUCAUCGACGAGUUC
UAAAGUUCCUUGUAAUAGCACGUUAUGUACAAGAGGUGAUCGAUGCGCUUCCCCUAAUAGCAAUUGCCCUUACCAAAUAC
GGUAUCUUUCAAACGGUACCUCUUCUACUGGAGUCUUGGUGGAGGAUGUGAUUCAUUUAGUUUCCAGUGAGAAAAACUCC
AAACCUAUUCGCGCUCGUGUUACCUUGGGUUGUGGUCAAGUUCAGACUGGUGUAUUCCAUGAUGGUGCAGCUCCAAAUGG
UCUUUUCGGUCUUGGCUUAGAAGACAUAUCGGUUCCUAGCGUAUUAGCCAAGGAAGGGAUUGCAGCAAACUCAUUCUCAA
UGUGUUUCGGAAACGAUGGAGCUGGUAGGAUCAGCUUUGGAGAUAAAGGUAGCGUAGACCAACGGGAAACACCAUUGAAC
AUAAGACAACCACAUCCUACUUAUAACAUCACCGUCACUCAAAUAAGCGUUGGAGGAAAUACUGGGGAUCUUGAAUUUGA
UGCUGUCUUCGACUCUGGAACCUCCUUCACUUAUCUGACUGAUGCAGCUUACACCCUUAUUUCAGAAAGUUUUAAUUCUC
UAGUUCUGGACAAACGUUAUCAGACUGAUUCCGAGUUGCCUUUCGAGUAUUGUUAUGCAUUAAGCCCAACCAAAGACAGC
UUCCAGUAUCCAGCUGUGAAUCUGACAAUGAAAGGCGGGAGCUCAUAUCCCGUUUAUCACCCGUUAGUAGUAAUCUCCAU
GAAGGACACAGAUGUGUACUGCUUAGCCGUCAUGAAGAUCGAAGACAUUAGCAUCAUCGGACAGAACUUCAUGACUGGCU
AUCGCGUUGUCUUUGAUCGUGAGAAACUGGUUCUGGGAUGGAAAGAAUCUGAUUGUUACACCGGUGAGACCUCAGCUAGG
GCGCUUCCAUCUAACCGUUCAUCUUCCUCGGCUAGACCGCCAGCUUCUUCGUUUGACCCAGAGGCCACUAACAUACCAUC
UCAAAGACCAAGCACGUCUUCUUCCUCUUAUUAUUCGCUCUCCCUCUCACUUUCAUUAUUCUACUUGUUCUCAAUUUUGG
CUAUCUUUUGAUUAUAAUAAGAUUAUACAUAUAUUUAGCCAUUUGGUUCUAUACACCAAUUUAUAUAUAUUUUUU
>Isatis_indigotica_215
AUUGAAACUACGACCUUGGUAUUUUAUUCUCGUUUCGAUGUAUUUGGAGCUUUGCCUUGGUUUGCGUUUAUGUAGCAAUG
CCUUCGUUUGAGUUUUGUGGCAAUGCCUUUGUUUAAUCGUUGAUUUUGACUAUCAAUGAAGUUACUGUGAGAACAUGUGA
UUAAGAGAGACUUUUGUGGAGAACAUGAUAGAUUUUGUUAUGGUUUUCUUCUUGCUUUUUUAUGUUCGUAUGUGAUUGAA
ACUACGACAAGAUUAGUUAUUGUUCAUGUUCACAUUUGCA
>Isatis_indigotica_216
GAUCUCAUACCUUACUUGAAAAUCGCCUUCGACGGAUUGAAAAUCCCUCUGACGGAGUUUCUUGAAUCCUCGAAACCCGA
UUGGAUUCUCCAGGACUUCGCGGCGUAUUGGCUCCCUCCGAUCUCUCGCCGCCUCGGGAUCAAAACCGGAUUCUUCAGCG
CUUUUAACGGCGCCACUCUCGGGAUUCUGAAACCGCCGGGAUUCGAGGAGUACCGUACUUCUCCGGCAGAUUUUAUGAGG
CGGCCUAAGUGGGUCCCAUUCGAAA
>Isatis_indigotica_217
AUCCAUGGUUCUUCUCUUCCACAAAUUAACUUCACUCUUCUGUCUCGGACACAUGCUAAACCCCUCUCGCUCACUCAGAG
GCAUGCUUACAGAGCAAGAAAUCAUCUUGUCUUUGUCAUCGGAAGAGUAACCUCGGCGAUGAUCCGAUCGAGAUUCUUCU
UCACGUUUCAUCUCGACCGUCCAAUCGAAUCCACCGAGAGCUUCUCUGCUGGUCGCGAAUUUCUUCAUUUUACCCAAUGA
AGGCGCCGCAACCGCUUCCACCGCCGCGACCGGAGGUUCGUUCGCGGCGGCAAAGGCCGUGGAGUUGGAUUUUCUCGACG
GAUUCCUUCCCACUAAAAAGAGACGCUUUAGUUUCG
>Isatis_indigotica_218
UGACCUUUAGCAACCACCAUAUAAAUCCUCUUGUUUGAACACUCAGUGGGACUUGAACCCACCGUACUUGAGCAUCUAUC
UGUACCGCUGUUGGUGUCAACAGAACCCGCCGCUUAACUACACCUGGUUAAGAAGACUUUCGACACAAAUAUCCUUGCUC
CACCUAUUGUUCAAACUCGUCUUGUACUAAACAGAAAGUGUUAAUCUAUAUCACCCAAAACUUGUCUGUCGAGAAGAUCC
CACUCUUCUUGAUCCAUCUUCUCAUGCUUCUUUCUCAGUGGUUGAUGAAGUUUCUUUCCGUAUAGAUAAUCUUCGAUUUG
CAUUCUCCAGAAUGCAAAAUCUGUACCGUCAAAUUUCCCGAUACCGUGUGCCGAACCAUCUUCGCCUCCCAUCGUUUCUG
>Isatis_indigotica_219
GUUCAUAUCCGUUGUAAUCAUAAUACAAUCGCUCUCCUUUAGAUAUGUCUCUAUUAGCUACGAGAAGAACCCUAGCUUCU
CCGUUGAUGUUGAACCUCACACACUUCAGGUUCUGCUUUUUCCUCCCUUCUGGGGUGUGAUUGUUGAUGCCGCUGAUGAA
GCGUGCAAUGUUACUGCGUUUUUCAGGGCAAAUAACUAGGCAUUGGAGAGGAUCAGAGGCAUGGAGUAGAGUCAUCAUGC
UGUCUCCAUCAUAGUCAUCUUCUCUGUUUCUCAGAUAAUCAACAUCUCCAACAUACUCUGUGAUUAUAGUUAAG
>Isatis_indigotica_220
GAGAGCUGCCCAAAUCUGAAAAACUUAAUCUUGGACUUUUCUGUUUCAACGGAGGAUCCCGAGCAAAUCAACCUUACCAA
UGUGCCUCGUUGUGUAACAUCGACUUUGGAGUGUGUUGAGAUUAACAAACUGAUUAUGAAGGAGGAAACUGGGAUUAAAC
UAGUGAAUUACUUUCUUGAGAAUGCAGCAGUGCUCAAGAAACUUUCUCUGAGUUUCGCAGAUUCUCGUAUGACCGACGUC
GAUUUAGAUAUCUACAAGGAGCUUCUUACAUCAAUAAAGCGUUCUCGCAUAUGUCAAGUUUUCUUCAUGAUGGUGGCCUG
AGCAAUUGUCAUUGGGGAG
>Isatis_indigotica_221
GGCAGCUCUCAAGAAAGGUUGGCAAUAAUUGCAACGAUGAGCUUGAAAACGCAGCCUGCAAAUGAUGCAACUGUCGGAAC
UCGGGAACCGGUCCCAGUUUGGAAUAACAAUAAAGGAUCUCGAGAGUAGGUUGAGAGAUGAUCAUCUGUCUCACACUAGA
AACACCAGUGAGAAAAUCACGAAUAGUAUCACUCUUUGUUAGAUCCUCAGGUUCCAAAAGACUGUCGCUAAACUUGCCAU
UAAACUCACUAUCAACUUCGAUCUUCACCAAGGAACUCAAGUUGUUCACCACAAUCUUAUCAGAUCGAUUAUCUUUAAAA
CUCAUAUACUCGAGUCCUGGAGCGUCAAUCUCAACCUCGUACUCAUUCCCACCAUCACCCGAACGAAAUGCUAAACGGAA
GAUCUUCAGACUCUGAGACCUCACAGUUAGAGUUUUCAGUAAAUCAUUAUGACUCCUUACCAAAUUAAGAUCUUCAAGAA
CAGGACAGCCUGAGAUAAGCUUCUCAACACGGAAAGAACCUUGUUUACCGUAACAGACGUUCUCCAGACACAUGAUCUUC
AGACAAGGCAGAGAAACAUCAGCCACGAUCAGAUUCCUAAACCGUAUGUGUCCGAGUUUCAAAGACACCAAUGUCUUGCU
CUUGUAAACACUCAGAGGCAAGAAAUCUAUGACGUACAUUGGAUUUUGAAUCU
>Isatis_indigotica_222
AUUUCUCAGACUUUCGGCUUCUCUCUCUUGUCGAGUUAUUGAAUCUGAUGGCAGACAAGCUCGUAGCUGACAAGCAUGUU
CGAUACAUUAUGAUGGCUGAAAAGAAAAAAGAUAGUUUUGAGUCUGUGGUGAUGGAUCAUCUGAGAAUUAAUGGUGCAUA
CUGGGGAUUGACCACGUUAGACUUGCUAGAGAAGCUUGGUUCUGUUUCUGAAGAUGAAGUUGUGUCGUGGGUCAUGACGU
GUCAGCAUGAAUCGGGUGGGUUUGCUGGAAAUACUGGACAUGAU
>Isatis_indigotica_223
AUAGAGAACACCAUAAUGCUGUUGGAAGUGGGCAGAUUUCUGGGGUAGCAACAACAAGCUCUUUACAGAUUUUAGGAUCA
CAUAAAAGUGGAAAAAAGUACGUGGAAGAAGUAAAAGCAUCCCCUGUGGAAUCAGUUUCCUCUUCCCCUGCAAGGUCUUU
AUGCCCGAAAAAUCUUGCAUUAGCUGGAGAGAGCAUAUCAAAGUUCGGUGAUGCUGGGAAUAGAAUUGUUAACAAUAGGA
AAAACCUAUCUCAGGAAGCUGAUUGUGGGGUUUUGUCGACAACUAAUCCGGGAAACAGGAACCAGCCAAAACCAGAAGUA
UGUAAACAGAACUCAGAAUUUGGUGAUUUGCCUUGCACAAGUAUGAAAACAGUCCUCGAAAAUAGAGGCAGGGUAAAGAA
CUUCAGUGCCAUUACUCA
>Isatis_indigotica_224
CUUAGAGCGAGGGGAGACGUCGAGCGACCAUGUGAUGACCGAGCUCGACCAAGCUGUGGGAGCAGAGUUUUUGCCUCGAG
UUGAAGAUUAGAUCAUAUGGUCAGCCAUCCGGAUCAAGUGGUAACUUAAUGAAUUGUUUAACUGAAGAUGCUAACUUUGG
AAUUCACAAACAGUGUUUCUAUGGAGGUUCGGCUUUGAUUUGAAGUUCUUAUUGAGCUUUGGAUCCGAGAAAGAAGUUCU
UGUCCAAAGCAUGAUGAUGGAGGGGGACAUGCAUGGAAGGAGGUCGCAAAGAGAUUAGAGAAGACUUCA
>Isatis_indigotica_225
UGAUUGGGUGACUACCAUAUGCAACGGAAUCAACGACAACCCACUACCGAACCGUAAAAAUGAUGUGCUUGACCGGAUUU
UUGCAGGUGUUGUUGCCUACAUAGGCAACCUGUCUUGCUAUGAUACCGGUUUGUUUAUACGGCCCUCAAACGAUGGCACU
GCAUGGAACUGGCAGCAUGACCAGUUUUAUUCACGACUGUAAACUCAACUAUGGUGUUACUCCUCGGCCACAUUGGAUCA
CGA
>Isatis_indigotica_226
GGGAAUGUCGAUAAUGGUGUUCAGUAGAGAUGAAAGCACAAACAAGGCAGUUGUGAAAAAUACGGAUCAGUUCAAGCAAU
UGGACGUUGACUGACAACUGCAUUAGGUCCUCUAAAAGGGAGAUGUGGUAAAGGGAAAGGCUCCACUCAUUAUAGAUUCU
UCAUAAAAGUCUUUUCCUUCAGGAACCAACACGCAUCAUGGUACCGUCUUCUACAGUCCACUCCUCUAGAGUUUCAAGCU
GUGGCAACGACAAAGGAUGCAGCUGAGAAAAACCAUUGUUGGAACAACAAAGUUAGUUUACCACCCAAAAUUGAUCCUAG
AAACAGUUGCAGAAUAUUUGAGUUUGGAAGGGAUUUCAAGAAGUAGAAACGGGUCAUCUGCUAAUCAGGCAUUGCCACAA
ACGCAAGGCACCAAGAACAGAGGACCAACUGUAAUUGGCGCAAGCUUAGUUUCACUUAGAGAAGCCAUCACCAUAAAGUA
GGUACUUUUUCUGCGAAUAAAGCUAAGAAAUGAAGCCGGAAAGAUAAAUGAAUGUCGACGUUCAAUAGAAGAAACCAGAG
AUAUCAAUGGAAGUUUGAAAAUUUCUAAUAACAAAAGGAACCUGCCAUGACGUGGGGUUUACGUCACAUUUUUUUCCAAG
AGAAA
>Isatis_indigotica_227
GCGCUUUCGUGUUAUGGUAAAGCUUCUACUCUAGCGAAAUCCAUGCAAGACGAGAGUGCAUUGGUUGAACAGAUAGAAGA
CAAUAUCAAGAUAGUCAAGGAAGCCAUUAAAGUUAUGGAAAAAUUAAGAGAAGAAGAGCGUAUGCUUAAGAAGUUGUCUG
CAGAAAUGACUGAUGCCAAAGGCACCUCGGAGGAACGGAAGUCUAUGCUUCAAGUACAUGCUUGUCUUGAACGUCUUAUU
GAAAAAUCCAGCAUUGUAUUUGCAUGGGAGAAGCAUCUUGAAUAUUCAAAAAGGAAGAAGAAAAUAUCGGAUGAAUUAUG
UGACAAGGGAAAGCUGAAUGAUGCCUUCUUGGUUGUUGGAGAGUCUUACCAAAAGCUCAGAAAAUUCAG
>Isatis_indigotica_228
GUCGGCUUCAUCUUCCUUUGCCUUCUUCUUCCAGCGGGAUUGAGUUCAGGCUUGAUUAUGGAGAUUGAGACUCACGACUC
AGUACCUGGGAAGAAUCUUGUUAAAGUCUCAUUCAAUCUUGGAACAGAGAGCUACACGAUUGAUGCAAACAAAGGUGAUA
CUGUGUUGGACCAAUUGGUUUCGAUGAAAGUGGAAAGUAUGAGGAUACUGAAAGAGUUUAUUACAAAGCACAAUGUUCCA
GAUGAUGUCCCCGACGAAAUCUUGUCUGAUGGAGGAGAUGAGGAUGAUGUAAAAUGUCCUGUGAAGCCCAAGAAGACAAA
GAUAUGAUUUAUCACUUGCUGUCUUUUUUUGUUUGUUUUCCAUGGAUGCUGGAUAUGUUAGCUGUUUAUGUGAUUCUUGA
ACCCUUUGUCAAAUUUGCUGUUUGUGGAACAGGUUUUUUUUUAUCUGAGAAGAAUUGGAGGAUUUAGGGUAAAAAAUGUU
CAAAUUUUUGCAUCAAUCCCUGCUUAUGUUUAGAUGGAGUCCAUAUAAAUGGUGUUACUGGAUUCUUACUGGAUGCUGGU
GAUUGGCUUGUGAAGAGCAAAGCCAUUGCUUGUGAAGAGCAAAGCCAUUGAAUGCUCAUUGAGUUAUUUGACGAGCUCAA
CUGGGAGAACCCAACCAUAGGAAUACAGAACAGAACAGAACUAUGAUGUUAAGAGCAUUAGAUGCAUGACUGAUGAGAUC
UGGUUAUCUAUAUUGGUUAGUGUUUUUUCUGUUCAUGUGUGUCAUUGAUUGUUUCCGGAGCUAGCAACGUCUCUGCGCUA
AAGUUUGCUUUAAUUAGCUGGAGUUGAAGAGUUGAGUGGUGAGAAAAAGUUCUCAUGUUUCUGUUGUUGUCGCUGAAAUU
AAGAGUCUCAUCAAUGUAGAAAGGGAAGGAUUUGGAUAACAGCACAAGUCAGAGAAUCAGGUAGAUAUAGCAGCAGAUGG
UUGAGAAGACAAGAUCGCUUAUUUCUCCAGAAACUUGUAAUACGUUCUUUUGCUUGUUUCUU
>Isatis_indigotica_229
UGUAGAUCUUUUUUUUUUUUUUCUUAUUGUAGAGUUUCUCAGUCUUGAAAAAUUUCGACUGUGAGGUAGAACUUUUUCUG
AUUACAACAUCAAAACAAGGCUGCUUUAAAUUUAAGCCUGCUGGUCUUUGGCUCUCUUCAACAGAAACCGCAUUGAGAAA
AACCCAAGAGCGCAGGUUUGCCAGAACCACCCCAUUGCAUUUCCCGGGUCGACUCGUUUAGCCAGAGACCAAGCAUAGAU
UCCUUCUGCAACAUGUAGUAUCACCGAUACGAUGAAGACAAUCUUUACAGUCGUCAUUGUCCGGAAGAAAAAGAGGCUUA
GGGCUCUUAAGAAAGGCACAGGUCCUAUGUCUGGUAACCAUCCCGCAGCAAAGAGAGCAGACAUUCCUAGUAUAACAGCC
AACCAAGUGAAUAUGGUUGGACCGUCUAGAGAUCUCCGUUUCCUCUCCUGCCAGUAUGAGACAGUUGCAGCCAUACCUUC
CCGGGAGCUCUUGAAUGGAACAUACCCAAGCUCUUCCUUGGCUUUGAGAUAUGAGAAAUAAUGGGUAACACCGACCUUGU
AGACUUCAGCAGGAAGAAUAAGGGGUUGUGGUAACCAACUCUUUGAUAGCCAUGGAUACAGGACAGUGUAGACACCUUGG
AAGAUCUUACCCAAGGUCAGCGCAACAGGUACAGAUAUUGUAAGCUUGGGCAGGUCAUAGUCUAAACUUUUUAGGAAGGG
ACGUAGAAACUCGAAUGUAUUCACCGGGGAACCAUCAGAGACGAAAUACGGUUGACCAGCAGCAACAGGCUCUCCUUCUC
UGCCAGGAAUGUCGUCCAAGAGUCCCAUACUUGCCAAGAUGAUUGCUAAGACAAGAUUCUCAACAUAGAUCCAGUCUGUC
UUAACACUCGGUUCCCCGGUCCUGAACAGCAGCAAACCCAACUUUGCUAGAUUAACUAUCCUAGGAAGAUGUCUGUCUUC
ACCGGGUCCGUAAAUAGCUGCUGGACGGACCGCACAUGUAUACAGCUUCUUACCUCCAUUCUUAAAUGGUCGGCCAUUAC
UCUUGAGUACCAACUGUUCUGCAACGGAUUUACUUCGACCAUAGGCGUCAACAUGAUCAUCAAGAGGGAAAUAAGGCAAA
CUUUCAUUGCCAUUCCUAAUCUCCUUACCACCAAACACAACGUUGUAAGUGCUGACGUAGACGAGCCUUGUGAUCUCGUG
UUUGAACACAGCUUCCAAGACGUUACAGGUCCCGUUUAUGUUAACCUCGUCGCAACGACCAAACUGUAGCAUCUCUUUCC
CGGACAUUCCAUAGGAAGCAAGAUGCAAAACACAGUCCGCGCCGUCUAGUGCCUUGUCCACAUCUUCUUUCCGAGUUACA
UCCCCUCGGAUGCAGCGAACGCCACUGUCUCUGAGCUCAUCGGACCAAGGAGAUGAAUCGCGGAGGUCGAAAGAGCGGAC
CUGGCGAGCCCCACGACGAACGAGCUCCAAGCAGAGGGCGGCACCGACGAAGCCGAGUCCUCCAGUAACGACGAAGGUGU
UGCCUUCGACACCUUCGUUCUCGCUCAAAUGCAUGUUUUGUUCUCUACACGAGCAAGUUUGACCGGCGAUGAGAAACGAC
GGAGCGUGUUCGACUUCUUUUUAA
>Isatis_indigotica_230
CGAGACAGCAUAAUUCUUGUUUAGUUUCCGUACUAGGGAUAUAUCCUUUUUUUUUUUUGGGAUAUAUCUUAUUUUAUCUG
CAAAACAAUUUAGUUACCGAGAGAGAAGAGAUUGAACAACCGUUGGAAGAUCCAAUCAAAUCCACACCUUCAAGCCGAAA
ACUCAAGAUCCAUGUCGAGAGAGAGGACCAAACGUGAAUUGCCUCCCGUUCAAGAGCAUAUUGAUAAAUUGAAGAAAGUG
GUAGAGGAAGGCAAUUACUAUGGAGCGUUGCAGAUGUACAAAUCUAUCAGUGCAAGAUAUGUUACGGCUCAGAGAUUCUC
CGAAGCUCUUGAUAUCCUCUUCUCAGGGGCAUCCAUUGAACUAGAGCACGGCCUGGUGAAUUGUGGGGCGGACCUUGCUC
UUUUGUUUGUUGACACGCUAGUUAAAGCUAAGUCACCUUGCAAUGACGAAACUCUUGAUCGUAUCAGGUGUCUGUUCAAA
CUGUUUCCUCGGGUUCCUGUGCCACCUCAUUUGGUGGAUGUGAGUGACGAUGAAGAUGUCCAAAAUCUUCAAGAAUCUCU
UGGGGAAGCCAGAUCACGGGUGGAAAACCUGACUUCGUUCUUGAGAGCUGCUAUAAAAUGGUCCGCAGAGUUUGGAGGGC
CAAGUACUGGAUACCCUGAGUUGCAUGCUAUGCUUGGCGAUUAUCUCUACACCGAGUGUCCUGAGCUUGACAUGGUUCGA
AUAUCACGGCAUUUUGUUAGAGCCGAGAACCCCGAGAAGUUUGCAUCUAUGCUGAUCAACUUUAUGGGAAGGUGUUAUCC
UGGUGAAGAUGAUCUUGCGAUUGCACGAGCAGUUCUCAUGUACUUAUCUAUGGGCAACAUGAAAGAUGCAAAUUUUAUGA
UGGAUGAGAUUAAGAGACAAGCAGAGAUAAAAAAUCCCGAGCUUUCAGAAUCAGACCUUAUUAAGUUUACCUCGUAUCUU
CUGGAAACGUUGCAGAGGGAUGCAUUACCUCUUUUCAAUAUGUUAAGAGUAAAAUUUAAGUCUUGCAUAGACAGAGAACC
GCUGCUUAACGAGUUGCUGGACGAGAUUGCAGAGAGAUUUUACGGGGUGCAGCGUAAGAAUCCUUUGCAAGGAAUGUUUG
GAGAUAUUUUCAAGAUGAUGGGCUGAGGAAGGGAGAUAGAAGAGGCAAGAAUACUCGUUUCUUCCCCCCCAAUUUGAUUU
UGUAUUUUGGCAUUAUUCUAAUAAUAAAUAGCUCUGGAG
>Isatis_indigotica_231
GGGGUCAGUUGACCCCUUGCCCACAAUGUGGCUUGGCGGCAGAGUUUGAACCAACUAAUAAGACUAUAAAUCCAUGCCAA
AACUUCGACCAAGAAAACCAGUUUCACAGCAGCUUCAGCUACUAAACAAAUAAUAAACCUCUGUUUUAUACUCUGUUUCU
CGUACAAAAAGUGAUUUGUUAGCCUUUCCGCAGGAGUUGUGAAAACACUUCUACUUGUUUCUUUAGCCGUAUUAUUUGCA
GCAUGGAUUUUCCAGUCAAUCCAACCUCCACCGGUUAAGACUUUCGCCAUUACUUCAUCGAGAAUCAAACUAAGAGAUAG
GAGACGUUUGGCUUACAAAGCACAUGGAGUUUCAAGAGACAAAGCCAAAUUCAAGAUCGUGUAUAUUCGCGGCUUUGAUU
CUUGUAGACAUGACGCUUACUUCGCUUAUUCAAUAUCUCAGGGUCUUGUGGAGGAACUUUAUUAUAUACAGUUUAUCAUU
UGACCGACCCGGUUAUGGCGAGAGUGAUACUGACCCCAACCGGACACCAAGAAGCAUAGCAUUGGAUAUAGAAGAACUUG
CUGAUGGGUUAGGACUAGGACCAAAGUUCUAUGUUCCUGGCUUCUCCCUGGGAGGUCAAAUCACUUGGUCUUGUCUUCAC
UACAUUCCUCACAGGUAACUUGGCUGUUGAACUCAGACUUUUUAGUCCGAUUCUUGGUUAGGUUUCUUCGGUUCAGAAAA
GCUAUGGUUUAGGUUAGCCGGAGUGACACUUUGGGUGGCUCACUACAUGCCUUGGCUUACCGCUUACCUAUUGGUGGAAC
ACUCAGAGAUGGUUCCCUGUCUUCAGUAUAAGAAACCACGACAUUCUUUGUCUUCAAGACAUGGAGAUCUUGUCUAAACU
CGGAUUCAAGCGGCAUAAUCAGGUAUCAGAAACUAUAUAAUGUUCGGUUCGGUUUUCUUCUUAUUCUGUUUUAGUUUCGG
CUUCUUGCUACUUUCAGGCACACACGAGGCAACAAAGGAAUUUGAGCGUUUACACCGCGAUUUUGAUAGUCGGAUUCCAC
AACUGGGAAUUCGAUCCUUUGGAUGUUUCAAGACCCAUUUCAAGACAAUGAUGGUUUAGUUCAUCUAUUGUAUAAGGUGA
CGACGAUUGGUUCUUGUAUGUGAUGCUACAACGUUAUAUAGUAUCAAAACUUGCGUGGAUUCGUUACCAUGAAAUAGCGG
GAUCAGGCCAUUUCUUCUCUCUUCUUGAUGGGAACUCUGAUAAGAUAGUCAAGACACUCUUAGUUGGUGGUUCAGUAUAA
CCUUCUGACCGAAUGAGAGUUCGUCGCAAUAGCGUUUGCUUGUGUUUAUGUCAAAGAGAGAAAAAUAAAGUAGACAAAUA
CAUGUGUAAGAUGAAGUUUUUCCUUUCCGUUUAUCCUGAAGUUAUAGUAAUGACAAAAACAAUAUAUAAUGUUACAAGAA
CAGACCUCUUACCCACUUGAGGAUAAGAGAAACAAAUUAUAUAAAUUGGAGAAUUCUCCAGAGCUAUUUAUUAU
>Isatis_indigotica_232
AUAAUAGGAAGAGAUGACGACGUGGCCGGCCAGAUAUCCGCUGCCACAGACGGUAACGCCGGUCUACUUUGUGCAGAGCC
CACCGAACAUAGACGUAGACAAGAUGUCGACCGGGUCGGAUUUUAGCCCGUUCGGGUCACCCGUUAACCGGCAGGGCCAG
GUCUGUCAUUACCACCAUGAGUCUGUGGCCGAGCCAUCUUCGACCCUACGGUCCUCAGGACCAUUGAGAAACGGAUACAG
UAGUCUGCAAGUGCACGAUGACCCUCGAAACGAUGAGAACAAUGACGAUGGUGCUGAAGAGUACGACGAAAUUGACGGUU
UGGAUGGGAGCAGGGGAAGGAAAACGAGGUUUUACUCUUGCUUGUUGUUUACGUUUGUG
>Isatis_indigotica_233
UUGGCCGUAGAUAGGCGGUACGCCUCCGUACAAAGAAAUUUGAUUGCCUACUACUUUGGUCUCAAUGAUUCUCUCGGUCU
UCCUUCGUUGAGAGAACUUUUCCAUCUGACCGGAGGCUAGGAUGAGCUGGGAAUAACUGACCUGGAGGGAAGAGAGGUGA
CGUGGACAGUGAAAAAAGUUGCAGGGUUUCUGUAUAAGAUCGUGACCGUUGAAUUUAGAGUUAGCAUAUCUGUGAGCACU
CCCGAUGCAUCCUUCCCGGAUUGCACGUUCAAGCUCUCAAUUACCAUUCCCUUCAAAGUGACAAUAGGUGAGAAAGAUUU
GGAAACUCCCCACAAAAUGAGACAGAAGAUAGUGAAGGCCAACACAAACG
>Isatis_indigotica_234
AAACGCAUUCGAUCUAAUGCAUUAUGAGAAUUGAACUGAGCCAACCUGUUAAGUAAGGUCGUAGUAUUAAAGGUCCAUGU
UCCUUGGAGUGUAUAUAUAUGAACAAAUCACCCUCUCAGUCAGAUUUAGCUUCUAGAAUUGAAAUUAUCGUCAACAGCCC
UAGUUUGCUUGUGUGAAACCUGUUGGAAUUAACGAGUAAAUCAUCCUUUGAUUUAUUACUGAGGACCUGCGCUGUUGUUU
GUGUAUGGAGUUCAAAAUGGUUUGAUCUUGGUGGUUGAUGCUUUC
>Isatis_indigotica_235
AUCGCUUUCUCUAUCUUUCAUCUUUGCAGCUCUCAUCGUGAGCAUGCUCGACAGCAUGGUGGCCCUUGCACUCCACUACA
ACGGUUUGCUCCUUCUUACUAUCUCCACUUGUAAGCUUGCAAGCGACGAUGACUCGCUUCGUGCAAAACACACAAGGAUA
ACAACGGUGAAGACUCCGAUGGUAACGAGGAACAUGUUCUGGUUUCGGUUACAGCAACUCCGGAGUUUCCAGUUCAGCG
>Isatis_indigotica_236
GCCAUCGAAGACGUUAGCACCAGAAACUUCCCCUGAAGUUAUAGAAAGUUCCGAACCCUCUGUUUCCGCUGAGUCUCAAA
CACAAGUCUCGUUUAUAAGGAUGAAGAAGCAAUCGGAGGCGAGGUUUUACCCAAGCCCAACCAACACUUUCUACACAGCG
CCACUCUACACAGAAGCCAAGCAGAGCUUCAGCGAGUGCGCGAGCACAAUCGGCGUAGGAGGAAUCGAUCUUGAGAAGAC
GGGUAUAUUGACGUACAGAGGAAGCACGGGGAGCGAUGUCAGCGACGAGAGCAGCUCGAGCGGUUUGAGCAACUCGGGUU
ACAAGCCGCACAGAGCUAACAACGACAAACGAUGGGUCGCGAUUCAGGAGGUUCGAUCUCGGAUCGGCUCGUCUCUGGAG
GCUAAAGAUUUCAAGCUGAUGAAGCGGCUUGGAGGAGGUGACAUCGGGACUGUUUACUUAGCGGAAUUGAUCGGCACAGG
AGCGACCUUCGCCGUGAAAGUUAUGGAGAAAGCAGCGAUUGCAGCGAGGAAGAAGCUCGUGAGGGCUCAGACGGAGAGAG
AGAUACUCCAGUCGUUGGACCACCCGUUCUUGCCUACGCUCUACUCGCAUUUCGAAACAGAGAAUCAUUCUUGUCUUGUU
AUGGAGUUUUGUCCCGGCGGUGAUUUGCAUUCUCUCCGGCAAAAACAGCCCGGAAAAUACUUCCCGGAACACGCUGCUAG
AUUCUACGUUGCUGAAGUUCUUCUAGCCAUGGAGUAUCUACACAUGCUCGG
>Isatis_indigotica_237
GAUGAAGGCACACAAGAAGAAGCAGCGGAGGCGUACGAUAUUGCGGCAAUAAAAUUCAGAGGCGCAAACGCGGUUACCAA
UUUCGAUAUAAGCAGAUACGAUGUGAAGAGAAUAUGUUCAAACUCUACGAUCAUCAAUGGUGACCAGGCCAAACGUUCUC
CCACCAGCUCCGGCGCCGGACAAUAACGACAACCGUGAAACUCCUAGGCCUUGCCGGAGAAGGGGACGGUGAGUCCAUCU
AUCCCAAUCGACUUUUACUUUAUUUGAGGAACCGAUGACUGAUGUAAUAUAAACAAGUUCGUUGGGUCUUUCUAUUUUAU
UUUUUUUGUUAUAUGGUUUAAUAAACAUAAGAGAAAAUUGAGCACGUAGCAAGCUGGUUGUAGCUUACGACACUAGGAUU
UCGAUCUCUACCUUGUUGUCGUAUUGAAAUGUUGGUUAGAUUUCGAGUCGUGUCUUUGGUCUGUCACCAGUUUUGGGCAU
UGCUUCUUCUACUUUAUUUUGCUUUCUUCAUGCGCGACUCCUAUUAUUUCGUUUGCGAGACCUCUCUUGUCAUGCCCUUU
UAAUGGCUUGUACAUAUCUUAUAUAGGUUCAAAAUAAUUAUAAACUAA
>Isatis_indigotica_238
AGAGGAUGCAACAAGGUCAGGGGAUGAAGGUUGGUCUCUCGCUCAACUUCUCAUUCAUGUUCUCAUCAAGUAUUUCUCUU
UUGUUGAAUUUUGAACACCUUAGUGAAUGUGAUUCAUCGGAGAUCUUCGACUUCAGCUUUUCAGAACUUAUGAUGAAUCC
UUUCCUUUUUUAACUAAUCCGUUUCUUUGGUGGUGCAAACAGAACAUGAAAGAGAUGGAGUUUUUCACUGAGUUUGGUGA
UGCAAACCGUUAUCAGAU
>Isatis_indigotica_239
GCUACUUGCAACCUUUUCAUGCUUGUCUGGUUUUUGUGGCUGUGAGCUAACACUAGUAAGCAAAGUCAUCAGGUGGAGGA
GCCUUAGCUGUUCCAUCACUCCCAUGACUGGAAGAAACCGCUGGAAACUCAAGCUCUGUAGUGCACUCUUGCUGCUUAGA
CAUACAUUUCUCAGCGUUUACUUCUUCUGAUCGUCAAUCUUUGAACCGCAACGCAAGAACACGCGGUUUU
>Isatis_indigotica_240
AAAAGAAAUAAGGUUAGGUGUGAGUUGAUAUAAAUGUAAUGUGAAUGAAACAAUAAAAAUCCUUUUAUAUACAGAACCAA
UAUAAGUCAAAUAAACAUUCCUAAUACAAUUUGCUGAAGCCAGAAGUGAUCCCUGAGUCUCCCAAUCUCGGGAACAACAC
CUCUUUCUCAAUCAGAACCUGGAGAUGCGACAUGAUCUUGAGGAAUGAAACCCACACAAAAGGUGCGCAACAAAAUGCGU
AUCCGAAAACCGACAAGGCUCUGACCACACCAUCAGGGUACCAAGGGAAGGCCAUGACAAGGAGCGUCCCGAAAAUGCCG
AUCCAUGGAGUGAGAACAGGGAGCGUUGGGAGGAGAAGAGUGUUGAUGGGAAUGAAGGAGAGAGCGAAAGAAGCCAUCAA
GUAGAGCGACCAGCCGAUGAGUGGGUGUAUGGUGUGAGGGAUGGUGAAGAACGGGAAGACGUAGGCUGCCACCACGGAGA
GAAGUGCAAUGAACUUGAAACCUGCUUGGAUCAUUGUUAAGUUCCGGUCAGAGCGGCGAUAACACAGCUUGGUUAUGUUA
GGGCGAGAUAGUCGUGUGACCACUAUGAUUCCAAGGUAGAAAACUGCUUGGAUUAUGACCAAAGGCAUCUCUGCUGAGUA
CCCUAGAGUGGUGCGACGCUGUUCGUGCCAUGAGAGACCUAGUGGAAGAACAGGCCAUGACCACCAGUACCAUGGCUUUA
ACCAAACGGCUCCUGGGAAUGUAAUCACACUGUUUGGUCCACAUGGUAUGUUCCAUCUUAGUUUAAGAUAGAAAUAAGAA
GCGUCCAUUUGGUAGCCUAAUGGAAGUCUCAAAUGGCCACUGAGAACAGAGCCAUUACCCGGAGGGCGAAAGAGAGGCUG
GUCAAGAAGAUCGGAGAAGUAACUGACAAGAAAGCCUUGAUCAGCUCCAUCACGAUUCUCUCUACCAACUUGUAGCUCGU
GGAGCAUGUCCUUGAACACUUCCGUGGACGGUUGCAAGACGAAGAGGCCGGUGUGGAAGAUGCAAGGGUUUAUGAAGACA
GCACAGAAGCGUCCGCACUGGAACAGCUCGUCGGUCUUCUUAAGAAAGAGGUUAUCGGCAUCAAGCAUGACCACACGGUC
GUAAUCAGUCAAAGCCCAAGCGUAGAGCUUGUUAAGAGUAAGCUUGAAUCUACUGUUGAAGUUAGUUUGCCUCCUGUAUG
GAUUAUCCACAUUUUCAACUCUCACCACUUUAGCUCCAUCUUCCUCUUCCAAGGUUUGAACCCAUCGGAGAGGGACGUCG
AGAGAAGCGAUGACGACAAGAUCAGCUUCCACGUGGAGGUUUCUCACCGAUCUGAUCAAAACGCGUGUCGCAACAUAGAA
CUCGUAGUCCCUUGGCGUUCCCAUGUACAUCAUCGUUGCGUAGGCGUUCUUAUGCUCCGGCCGCCGCGUCUUCAAACCCC
GAUCUUGUACCGCCACCAACGCGUUUUCCGUGUCUAUCGCCGUUUCCUGCGGUUGCAGCGGCUGUCUCUCUCGAUAUGCU
GUCGUUUCGAUGACCAGAAGGGAUAGGACACAACACAAUAACACUAAACCUCUCUGAAAAUCCAUUCCUGAUGUCUCUGC
ACAAUGUCCGAACUGGAGACAGAUAUAAAUAAAAGAAUUAUUAAGAAUAGGAAUAUUUUUUAGGGAACUUGUAAAUGCAU
ACGCG
>Isatis_indigotica_241
GACGACUUUGUCAACGCUCUCCAGGUAACUUUGUUUAAUUUUUCUUAUUCUCAGAAGAAGAGAUAGAUAAGUUCCUUUUU
AUGAUUUUGAAAGAAAGGAAUGACAUUUCGUGAUUUCUCUCUGCCUGUAGCCAUACAUCACCUAGAUGCGUAUUAAAUGU
UUGUGCAAAUGCCUCAGAGAUUGUUGACUCUAUUGUGUUUUAUUUCAUAGAUCUCGCCCCCAACUUUGGUUUCGAGGGUU
UGUGCAAAGUUUAUCGAUUUCGUCCCUCUUUUGGUUCUAUAUUCCUCCUAAUCCUUAGAAAUUGUGGAUCCCCAGCCCAA
AAAUCCUUUAAAU
>Isatis_indigotica_242
GGCCUUCCAUGAGUUUACUUCUUCACCCAGCCAUUAUUCUCCUCUUAAGCUCCAUCCUCAUAAGUUGGCGGUCUAGAGCA
CCCGUGGACAUCAUACCGCGGUUCUCAUAUGCUCGUCGGAUAAGGUAUGGAACCGCUGUUUCGACCGGCCCGUACGGCAU
GUACUUGCUCACAUUGAAACCGGCCCUCUUCAACCCUAAAGAUAACGCAUCCGACAUCCCAUAAAGCUGCGCAAACUCAA
UCUUCCCGUUCUCUUUAUCUAUCCCUAGGUCACUUGCUUUCCUUGCCCCUAGCUUACCCGAAUCGGUGUUAUGAGUCGCU
AGAAUGACGGCAAUGCCGGAGCCAUUUGAGGCUUUCUCCAUAAGGAAGCUCAUACAUUUAUUGUAGCAAGCAUGUGUUUC
UUGAAUGGUGUCGUGAACCGGUGACUUGUAACCCAAGGAAUCUGCUAACUUAGCUUCACUAGACAUAUAAGCACCUCUCA
CCAGUUUAAAGCCAAUAGGAACAUUCAUUUUCUCGGAUUCUCGUAACGCCAAGUGCAAUCUGUCUCCUGCAUCUUUCAAA
UAAGCUUGAAUCGUGUUGUACACGAUAGGUCGAUCUUUGUCGGUAUUGAACAUAAUCGCCGACCAAUACGCCAUGUAAUC
GAUCGCCGGUUGGAGAAUCGUAUCUUCGGCGUCGAUUAGUAACGGUACGUUCGAUUCUUGGCAUCUGAGACAGAUGGAUU
UGAUGCGUUCGUGAGCUUUCUCAAGCUCUUGUUCUUCCUCUACGGUUAAUGGUUCCGGUUCGGAUGUUGUGUGGUAGAGA
GGACUU
>Isatis_indigotica_243
GUCAGACUCAAAACUUAAAAUCCAUUGUAUUCCUUAUAAGCGCAGCAUUUUUCACUUAAGAACAAAAGAUUUUCUUGCAG
AAAAAAAAAGACGGAAACUCGAGAAACUAACCAAACACAACACGUCUGAAAGCUCACAAAAGAUUCUUGUUUCUACUUAA
AAACACCCAAAACAUCAAAGUUCCGUUGAAGAGAACAACCAGCCAAGUGAUUAGACAAUGGCGUUGGCAGCACUUGCAAU
CCUUGGCCAGAGAUCAGCACACUCUUUCCCGAUCGGUCCAGUAAUCGCAGACCCUUUCAUUUCUCCCUUAGGGUUCACAA
UCACUCCAGCAUUAUCUUCAAAAUACAUGAAAACACCGUCCUUUCGGCGCCAUGGC
>Isatis_indigotica_244
GGAGAAACAUGAGCAAUGGAUGACUCGGUUCCAACGUGUUUACUCUGAUGAAUCAGAGAAAAGAAACAGGUUUGAUAUCU
UCAAGAAGAACUUGGAGUUUGUACAACGCUUCAACAUGAAUAGGAACAUUACAUACAAGUUGGACGUCAACGAGUUCUCU
GAUCUCACCAAUGAAGAAUUUCGGGCGACACACACGGGACUUGUUGUGCCCAAGGAUGUAAAUGGGAUUUCCACGGCGAA
GUCCUUCAAAACAGUGCCGUUUAGAUAUGGGAAUGUUAGUGUUGUCGGUGAGAGCAUGGAUUGGAGACAAGCAGGGGCCG
UAACGCCCGUUAAAUAUCAAGGCGCAUGUGGUAACUAUAAU
>Isatis_indigotica_245
AAGAGACCUAAGAGAGGGAGAGAGAUCGAAGGGCGAAAGAUGGAAUCAGCUCCGACGGGAUGCUACAAAUGUGGCCGGCC
CGGUCACUGGUCUCGGGAUUGCCCAUCCUCGGCUCCGGUCGCCGGCGAUUCUGCUCCUUCUUCUUCCACCCCAUCUCAAA
CCCCUAAUAACGACUCUCAGAGAUCUUUCGCCAAAAGCGGGAAUCCCGCCGCCGGAAGAUCCGCAGCACCUGCUCCCAAA
GUGAAGAAGACGAGAGUUCAAAGGCCUAAGCUAACACCUGAUAUGCUGCUCUCUGAGGAUGGUCUCGGCUAUGUCCUUCG
GCAUUUCCCUAGAUCCUUCAAGUAUCGUGGCCGAGGCAAAGAGGUUAGCGAUUUGGGGAAUUUGAUACGGCUGUACAGUG
AGUGGCACUCUCAUUUGCUACCUUCCUAUUCGUUCGAUCAGUUUGUGCAUAAAGUGCAGCAAGUCGCCACCACUAAGCGU
GUUAAGAUUUGUAUAAACGAACUCAGAGAAAGGGUCGCCAGCGGAGUUGAUCCAAACAAGUUAUACGAAAAGCAGGAGGA
GAAUGCUUUUCAUUCUGAUGACCAAGGUGACAUAGAUAUGGAUCAGCCAAGUCAUGACCAGGAGAACAUACCUUCGAAGA
CCGUAGAUGUUGAUGCUGAACCUGAUGCUUUUCAAGACAGCCUCUUGGAUGAGAUAUUGGAUAAUGCAAUGGAUUCGAGG
CCUACCUCGAAGCUACCAAGCGAUGAACUGAACAUGGAUAAAAGCAGUGAACUGACAGAAGAGCAAAGAGAACGUAUGGA
AGCUAAUAGAUUGAAGGCAAUGGAGAGAGCUCAGAACAUUUCGGAAGAACAGAGACUACGAAUGGAAGCUAAUAGGCUCA
AAGCUCUCGAAAGAGCCAAAGCAAGGCUCCAACCCAAUCAAGAUUAGCUUAGCUAUAUUACCA
>Isatis_indigotica_246
AUAGAAGCUGAGACAUAAAUUCUGUCUCUUCACUGCUUAUUGCAAAGCUCUUUAAGCAUCGAGAUUCAACAAAUGCGAGA
CUAAAUUCCUCUCUAUUCAUCGUUUUCAAUUUCAUACAUCCCAAACAACUCUAAAUAUGAAAAGACAAUUUCCAUCUGCA
AAAAGCCUUAGCUCUGUCGCUCUCCACUUCCUCAGCUUCUUGUCUUCCACAAACGUAAAAAAAUGCAAAAAGCCAAAUUC
AAGAUCAAGAUCAAGUCGUUUUCAUCACUCUGCCAACAUAAAUGGGUCGACUUCUCCGAGAUCUGCCACCAACGGUUCUA
AUUCUGAUGUAUCCUCGUCUUCCCCUGCUAAGUAAGUUGGAAAUGGAAGCUUCGAGAUGUCUGGCUUCUUGAAGCACGAA
UCUUUUAUGAACACAAAGUUUCCUUCUGCACCAGGAACUUGUCCUCUCACCCAGAUGAGGUUCCUCGCAGGGUCAAUCUU
GUAAACCCAAACGUUUUUUACUGUCCUCUGCUCUGCACCCAUUCUCCCAGGCAUCUUUCUCCCCUUAAACACCUUCCCCG
GAUCAUCUCUUUGACCUGUGGAACCACCUUUUCGAUGGGCCUUUGAAUUACCAUGUGAAGCCGGCUGUCCUUUGAAUUUA
UGCCUUUUCAUGACUCCCUGAAAACCUUUCCCUCGAGAGAUCCCAGUGACAUCAACAUACUGUCCGGGAACAAAAUGGCG
GACACCGAGUGAAGUUCCAACAGGAAGAAGAGCGUCUUCUGUCACAGGAAACUCUCUCAACUUCCUCUUUAACUGCACAC
CUUGAGCUCUGAAAUGGCCCAACUCAGGCAUUGUCAAAUGCUUCGGUUUCUUAUGCCCACACCCGAUCUGUAGCGCGAAA
AUCCCUUCUUUCUCAACAGUUUUGACCUGAGAGACGAUGUUGUCGUCGACCCAAAGAAUAGAAACCGGAACCCUAGCUCC
CCAUUUGUCCCAGAGCGCAGUCAUCCCACACUUGACGGCGAUGAUACCGGUCCUUCUGGAGCUCGGGGACAUCUCACCGG
GUUUAGCCUCGAUGAUCCGGGUCGGAGCCCCGAUAAUAUCAGAUCCAAUACCGUCGACCAACCCAGCAUCGGAGCUGAAU
CGUCGGAGGAGGAAGAAGCUAGAAUGGGGAAGAGAUUGCGAGGACGAAGGAGUCACAGACCGGAUUGACAGAAACUGACU
GAAGCGAGAAAUGAGGCCUCUCGGUACGGCCGCCAUGGUUUGGAAUCGACUCGACCUUCAAUGGCAGAAGAAGGAAAAGA
GAUGCAGAAACCGG
>Isatis_indigotica_247
AUGGUGAGACCAAGCUCAUCGUUCCAUUGAACAGUUCUGUUCACCAAAAACCCCCAAUGCCGAUAAGAAGUGAGCUUGAU
UGGAAAAUGCCUAGCAUCAAACCAACGGCUCUGCGGUUCUACGGGAGUAUUGGCGUGGAAGUGUCGGGGAUAACGAUCCA
GAACAGUCCUCAAUGUCACCUCAAAUUUGAUGACUGCGUCGAUGUUGUGGUACAUGACAUGUCCGUUUCUUCACCCGGUG
ACAGUCCAAACACCGAUGGGAUUCACCUCCAGAACACCAGAGAUGUCCUCAUUCACAGCACAACACUCGCUUGCGGUAUG
AAUCUUGUUUCAUGAAUUCUUGAAUCUUAAAUGAUCCGAAUGUU
>Isatis_indigotica_248
GAACAGAGAACUGAUGAAAAUAAUAUAGUCGACUAGGAGUUUUUUUUUCUUUCACAGUGAACAAGUGAACACUCACUCGU
GCCUACAUGAUAACCAUUUAAAGAGCAAACAUACACAUCGAUGCUCUCUAUUAGUAAAUAAAAGAGAUAAGUAAGAGAGA
ACAUAAUCGGUUCCUGAAGAAUUGAAGUAAAAAGCUUAGUCCCAAGCACUGGCCACUCCAGGGCCAUACCCUUGGCUAGG
AACGGUUCCAUAUCCUCCACCAUAGUAAGCACCACCGCCUCUACCGUAAGGUACAUAGCCACCAGGGACGGCUCCAUAUC
CACCACCCGGUACAGUUCCAUACCCACCAGGCAUAGCUCCAUAGCCACCACCGGGAACGGCUCCAUAGCCGCCUCCACCA
CCACCACCAUAGUAGUCACCACCACCACCACCACCACCAC
>Isatis_indigotica_249
GUUUUAGUUCACGACGUGAGUGUUUCUUCUCCAGGAGACAGUCCAAACACAGAUGGGAUUCAUCUUCAGAACUCCAGAGA
UGUCUUGAUUCACACUAGCACACUAGCUUGCGGAGACGAUUGUAUUUCGAUUCAAACGGGUUGCUCCAAUGUGUAUGUUC
GCAAUGUAAACUGUGGACCAGGACAUGGAAUCAGCAUAGGGAGUCUUGGUAAGGACAGUACCAAAGCUUGUGUCUCCAAC
AUAACAGUCAGAGAUGUAGUUAUGCACAACACAAUGACCGGUGUCCGGAUCAAGACCUGGCAGGGAGGUGUAGGAUCAGU
GAAAGGAGUACUUUUCUCAAACAUUCAACUCACAGAGGUUCAGCUUCCGAUAGUGAUAGAUCAAUUCUAUUGUGAUCACA
GCAAAUGCAAGAACCAGACUUCAGCAGUGGCUGUAGAAGGAGUCACAUAUGAGAAGAUACGUGGCACUUACACCGUAAAG
CCUGUCCAUUUUGCUUGCAGUGACAGUUUCCCUUGCGUAGAUGUGCAGUUAUCAGGCAUAGAGCUGAAACCAGUUCAAGA
AC
>Isatis_indigotica_250
AUUUCAUUCAUUUGCUAAGUUUAGUUUCGAAAUCUAACAAAAGUUAUGACUGUAAGCCACUUAUACUGUCUUAUAACCAU
GGAGAAGAGUUCUUUGUCCGAAUGCAAACACUCUUCUUCUCCUUCUUCUUUCCCUUUGUUUGGUCUGAUCGAUUUUUUCC
UCAUCAGCUUUUUCAGAUGGGUUUCUUUUGCUCAGAUCUUUUUCUCCAGAUUCUGUCCUCUUCUUCAACACCAGCAGUGU
AUUCCCGAGAAGAAGAGCAAAGAUCUCGAGGUCCAGAGUUCGAUCAAACACGAUGAACAUGAUGAUGGUCUCUCCAGAGA
AGAUGCAGAGACGGUGAUGAAAAGCUUAGGACUUUUCACCGACUCAGAAAGCGAGGGACUGCAGAAACGUUACAGUUCCG
AGGAGCUUUCGAAUCUGUUUGAAGAGAAAGAGCCGAGCUUGGAGGAACUGAAGCAAGCUUUUGAUGUCUUUGAUGAAAAC
AGAGAUGGGUUUCUCGAUCCAAUAGACUUGCAGAGAGUUCUGACAAUCCUUGGCUUAAGGCAAGGAUCUAACCUUGAGAA
UUGCAGGAGAAUGAUCAGAUCGUUCGAAGGAAACAAAGAUGGAAGAAUCGAUUUCCAUGGAUUUGUGAAGUUCAUGGAGA
CCAACCUCUGCUGAAAUCAUAGUUUCUGAAGUAAUAACAAUCUAUCAACUUCUGCACUUCCUUUUUCUUUCUUGCUUUGG
UUUAAGCUUUAAGGUUGUGUCUGUUCAUAUGGUUUGUCUCAUCACCUUUUUGUAAAAAUUAUUAAACUUUAAUAUCAA
>Isatis_indigotica_251
GCAUUCUUAAGCUGUCGGUCCAGCCGACUAAGAGAAGAGCGGCUACGCAUGGUACUUACUGUAGAAAAAUUACUGGAGUC
UAAUGCUAUCAAUUCUGUAUCCUCUUGAACACGCAACUAUCUGAAACUUUAAUCCCAUUUUCCUCGUAGCAUUCCAUUGU
AAGUGACAUUUUCAAGAUGAUGAGCAGACAAGAAAGAACAAACCUGUGCAUGGAUCCGUUUCUUUCU
>Isatis_indigotica_252
AAGAUUUAAGAGCAUAAAUUGUCCAUAUCUUCUUAUUGUAUUGCCAUCGGUCUCAACGCCUGAGAAACCUACUAUCUUUU
UCUCACGAGAAGAAUCCUUACCUUUAAGAUCCUCUCUUUGACAUGGAAAAAGCUUCAAGGCCAGAAGAAUGGCAAGCUGA
AGUGUCAGUCACGCUGACAAAAGCAAAGCCUAACCAAAUCUGGCCUCUCUUCACCGACUUCUUCAACUUCCACAAGUGGC
UCCCAACGCUCGCCACGUGUCACGGGGUCCAUGGCAUCAACGGUGAACUCGGCUGCAUCAGAUUCUGCUCCGGCUCAUCU
AUACCGCCCAACGACGUAGAAUCCACCGCAGGAUGGGCGAGGGAGAUGCUGGUGGCCGUUGAUCCCGUAGAGCGUGAGAU
GAGAUACGAGAUAGUGGAAAGUAACAUUGGAUUCGAGUCCUAUGUGUCGACGGUGAAGAUACUGCCACGUGACGAAGAUG
GAGACGUUGAAGGUUGUGUGAUUAAGUGGGGUUUCACCGUUGAUCCCGUUGGAGGAUGGUCUCUACAUGAUCUGGUGAAG
AAAUAUGAGAUAGCACUUGGAAUAAUCGCGAACAACAUGGAAGAGGCUUUGACAAGAACAUAAGUGAUUGUUUGAAAAGU
UGUUCUAAAACUAAAUAGCAAAAUGGUCGAGAUGCGUUUUAUUUUUUCAUCAUCUGAAUUUUUAUAAAUAAAUUUGAAUG
AAAUAGGUAGAUAUACAUAUAAAGUUAAUUGUACGGCAAAGAGCGUUCUCCUUCUAAUCUGCUUUUGAGUCUUUUAA
>Isatis_indigotica_253
GAGAACCUCUUCUUAGAUAGCCAAAUUCUCUCUCAGCAUCUCUUUGAUUUGAGUCUUUGUGUCUCCACUUCACAACAUGG
CUCUGAAGACCGUCUUUGUUGUUUCUAUGCUCCUUCUUGCCGUCUAUUUGCAAACGACAUUUGGGCACGAAGUCAAGUGC
GAGAAUCUGAACAAAGACACGUGCGCAUUCGCGGUCUCGUCGACGGGAAAACGCUGUGUUUUGGAGAAGAGCGUGAGGAG
GAGUGGAAUCGAGGCGUACACGUGUCGAUCAUCGGAGAUAGAAGCGGACAAGGUCACAAACAUUAUUGAAUCAGACGAGU
GCACCAAAGCGUGCGGUCUAGACCGGAAAUCUUUGGGUAUAUCUUCGGACGCAUUAUUGGACUCCCGGUUUACUCAGAAA
CUCUGCUCGGUUAAAUGCUUAACCCAAUGCCCUAACAUCGUCGAUCUCUUCUUUAACCUUGCUGCUGGCGAAGGAGUGUA
UUUGCCUAAGCUAUGUGAAUCACAAGAAGGGAAAUCAAGAAGGGCAAUGUCGGAGAUCAGGAGCUCCGGAAUUGUAAUGG
ACACUCUUGGACCGGUUGGACCAGUCAGAUUGGGUGAGAUGGCACCGGAGCCGGCUACUUUAAUGGAGGACUACAUGACU
UACCCGAUGGCACCUUCACCGGCCUACACACCUUCUUCGCCGGCACCUUCACCGGUCUACACGCCUUCCGCGCCGGCCUA
CACGACUUCCGCACCGACCCUUUCACCGGCCUACACGCCUUUCGCGCCCGCACCUUCACCGUAUUAGUUGCGGCAAGUGA
AAGACUGAAAGUUGUGACUUGUGAGCGUUCUGGUGGAAACUAUAUAUGCUAGUAAUAAUAUAUGUUAUUAUAUAGUCCAA
UAAAGAGUGAUAUACACAGCACUUU
>Isatis_indigotica_254
GAACGGUGUCGUAUUCAUUAGGAGUAUGUAUAUGUACUGUACAAACGAAAAAAGUCAGUUGUAUGAUGAUGAUACGUCAC
GUAAAAAUCUAAAUAUUUUUGUGCCAUGAUUGCAAGUUUUAUGAAUUUUCGUGACCUUAACGUAAAAAUGUAUAAUUGUU
CCAAAAAGUUUCUCAGAGAAAUAAAGUAGUACUAAUGUGUGUGUGUGAUAGAUUUCUUAUGACUUAUAUUUAGGGUUUAU
CAUCUGGUCCUCUUUAUGAGUGGACUGGGACGACUUUAGAAAAUGUGCAGACAAGUCACAUCCUUUGCUUUGGGACUCGU
AGGGAUUAUAGCUUGUCGGAUUGGUCAACAAUCUUUUUUCUUAAGGAAUAUGCUGAUUAUAUAUUUUCUAAUCUUCUUUA
CCAUGUUCACAAAAUAUUUUGGCGCCUCUACAGGUAACUUUAAAAUUUCAUAUUGGUAGAACUCAGAGGAAUAACAUAAA
GAUAAGGAAAAAAUAAAUAUUUAGCACAUACGUACCUACAUAAGCAUGAACUUACAUUAAUUUGGGUCCAAGUAGUUGAA
UUGAGAGGAAUAGUAUUUU
>Isatis_indigotica_255
CAAAUUUGAAGCUAAAUAUCUAGAAUCUGCAGCUUCCAUGUAAAACAAACAAGAAUUUCAUAAUUCAAUCAUCUCAUUCU
CAUAGUUAUUGCCUCUGCUAUGAUUACUGAGUUCACCGGGAAAAUAAAAACCCGGAAUGUGUUUGUAUCCGUAGUAACUG
UUUCUUGUUUUUAUUGUUUGGGUAAGGAAAAAAGAACAAUUUUAUUUGAUGUAAAAAGACAAGAGAGAGAGGGGGUUUAG
UUGUCGCCAUAGAUCCACUUCUCAGCGUUAUUGGUGUAAGAAACAAGUUCUUGAGGCUUAAACCACAGGUUGAUCUCAUC
UUUUGCAGUCUCUGGUCCAUCACUUCCAUGGAUUAUGUUCCUCCCAACAACAACUGCGAGAUCUCCUCGGAUUGUCCCAG
GCUCGGAUUUCUGAGGGUCGGUGGCUCCAAUCAGUUUACGUCCGUAUCUGAUCACACCUUCGCCUUCCCAUACCAUGGCA
AUAACAGGACCAGAGCUAAGGAAGUCACACAAGCCAUUGAAGAAAGGUCUUUCCUUAAGAUCAUGGUAAUGCUUCUGUGC
GAAAUCUUUGGAAGGAACAACGACUUUGAUACCAACAAGCUUGAAUCCUUUGCGUUCGAACCGAGAAACAAUCUCUGAUA
UCAGUCCUCGUUGCACUCCAUCAGGCUUGAUAGCGAUGAAUGUGCGUUCCAUCUCAGCGGCAAGAACCUCCUGAUCUUGA
ACCAUGAAGGCUGCAGCAGGAAGAGCCAAGAGUCCAGUGAUCCAGCUCUUUGAAGCGGCACCAGAACCUGAUGAUCUUCC
AAAGUUAGAUGCAUACAGAGGGAUCUUUCUUGAUGCAGUAACCGCUGAUGCUGCACCAAUGGCUCGUCCUUCGGAGAAGA
GACGAGCAUUCUUAGCUGAAGAAAGAAGAGACCUUGCUGCUUUGGAAGCAGAUCUGCAGAUUUGGGAGCUCAUUUUUUUG
UUUUUUUUUGUCCAGAGAAAAGUGAAGAGUGAGAGUGAUGAAUAAAACCAGGAAGUGAAACUGUGAGAGAGAGGCCUCGG
GGUCUAUGUGGAUCAAAUAGUGGUUUCUGCGGUGGUAGAGAGAUCGGAGGAGGCGUUUUAGUUUUCCGGCGUCGCCUUUG
GAGGCGGAGAUUAGGUAGGCGAAACAGGGGAGGGUAGAGUUGGCGUUUUGAAUGGAUUCGAGGGGUAAAAUGGGGAUCUU
UGAAGAAGCGAAGAGAGUUGUGGUUGUGGGGAUGAAAUAAAGGAAGGAGAAGAGGAGAGACGUUAGAGAGAAGGAGAUCA
UCAACAGUUUCUUCAUCGCCAUUUUGUUUCUCUCUGUUAAUUUUUACUCGAAUCUCUUUUGAGA
>Isatis_indigotica_256
GCUGAUAAGAAGGAAUACGAUGAGGUGACUUUACUGAACCUCUUUCCACACCUUUUGAAUGCAAUUGAAACGAUAGUAUU
GCUUUAUGGAUCUGGUUUUUAUUGUGCAAACUAACUUUAAUUCUUAAAGUUAAAAUCACACAGUGUUUGAAGAGCUUACU
CUCUCGAUUUGCUUGACAUUAAUCAAUGUUUUUAGACAUUUUUUUCACACUCUAAUUCCUUGAAUGUUGAUUCGGGAUUA
CUGCAGCACGAUAUGGCUAACCUUCAG
>Isatis_indigotica_257
AAGGACCCAUACUUAUGUUCACUCUAAAAAUUCAAAAUUUUAGUAUCAGUUCUACAUAUAGAGAAAUGUGAAAAGUGUAU
CGAUGCAGAGAGGUCGAAACAAGGGCAGAGAAAAGACUAGCUUAGAGUAAUCAGCAAGAUUCAGAAAAACGUAAAAGCUC
AAAGGCAGUUUCAUCUAUAAGUCUAUAUGGCGUAUAUGUUUUUGCAAUGCAUAUUGCAUAUACAUUUGGCCAAUAGUACC
AACUAUAUAAUGCUUGACAUCGAAGAAACA
>Isatis_indigotica_258
GUUGCCUUUGCCGUAGAUUCUGUUUUCAUUACAAGAAAACCAAUACCAUGAGCGAUGAUAGAUCUUAUUACCCACAAACC
AUUAAGACAUUACGACAGUAAAAACACAAUUUUGGUUAAAAAGCAGAACUAACACUCUCAAUGUUCAAAGCUACACUAAA
AGCCAGAAACUUGAGUUCAAUUCCUACAACUAUGAAGCUUAUGAAUAGUAAUUCACAAUAAAUAAAUAAAACACAUCUUC
AAGAUUGGUCUGGUUUUAACUAAAG
>Isatis_indigotica_259
GAACAACGAUCUGGAUGCCAUCUCUAAAUCCCAACAGGUAAAAUCAAAGUUCAGUGCCAAAGUAAUGACUUCACACAAGU
GCCUAUGAUAAGCAUAGUCACAGUUUCCAAAUCUCAAUUCAAAACCUAUCAGCUAAAGGCAUGAUCUCAAUUCGCAAUCG
UUAUUUACCAGAUAAAAAGGAAUCCAAACUAACAAAACAAAAUCGAUUUGCCAUUAUUACAUGCAAUACUCCAAAUCAGG
AAAAGAAAACAGAUUCGAUCUCAUUGAUCCUGUUUGGUUAAAAAAAAAAGAAGAAGAACUCACUAGAGCAAGCUUCUUAU
AAGCAG
>Isatis_indigotica_260
GUUUGAUUUUAUUUUAAACUAUUGUGUUCAUGAAUUAGCUUAGAGGUUUUAGUGAGCUCUUUAAACCGAAAACAGUAAAA
GUGCAUCAGAUGCAAUGCGGACAUUAUUGAUAUGGUAAUAGUUGAGACAAAUUGCAUAGAGAUGAUAUGUUACACGAUGA
UAACUUCUUCUUUAAUCUCUUGUUGGCUUUGCUUUUCACCGUAUUUUUGCAUUUCCUCUUCUUUAGUUUUACCCCAAAGU
CCAAUGUAUAAUCCACACACCAACAAAAAUCCUCCACCAACACUUCCAAGAUAAAGUGUUUCCUUGAAAAGGAAAGAUGA
GACGAUGCAUGUAAUGAUGAGAGCUAAAGGAGUGUAGAGUGCAGUGAAUACUGGUCCUUUCUUCUCUAUGGCCCAUACUU
GUAACCAAUAUGUGAAUCCAGUUACCAUAAUUCCACAAUAAGCCAUUGAUAGAAGAGGUAAGCCAAAUUCGAUCUUCCAA
ACAGAUGGACUUCUGUUCACUGCGACUGCCCAUACGGCUGUUUGUAUACAACUGAACAGGCAUUGAAGCGUUACCAAUCG
CAACUUCGCUGGGUAUUCCUUCAUCACCUUGCUCUGUAAUACAAUCCACAAACACCAGCAGGUAUUGGCGGCAAUCAUAG
UGAUGGAUCCUUUAACAGAAUCUUUGGUUGAUGGAACGUCCUCGUUUAUAAUGGUCUUGCUGUUAUAACGAUUGAUCAAA
CUUGGCCCUUUCACAAAGGCGAACACUAAUGCGCCCAACAUUCCAACAAUUGAACCAACUACUUUGGCUAUUCCGUGUGA
CUUCUUUAACGUCACCGUUUCUAAUCCGAAAAUGAGAGCCAAGACGAAGGUGAUAGAGGGAAUUGCGUUGGUGGUUGCUG
CUGCGAAGGUGGCCGUGGUGUUCUCGAUGGCCACAUAGAAGAGGUUAAGACUUAGCGUGAGUCCGCAUAAGGAGAUCAUG
AAAAUUUUGAGCAGCAACAUGAAAGACAAAGGGGAGGAUUUGGCGCUUUCAAGGAAGAAUGCGAAAGGGGACAAGGCAAG
AGCUGCGAAGGCUUGGCGGUAGAAAACAAAGACAAAAGGGUUGGUUCCCUGAGAGAUGGCCACUUUUGAGAGCAAUGGCA
UUCCUGCGUAUAUAAUUUGUACAAACACCAUUGCCAUGUUGGCUUUGUGCUUCAUCAUCAUGGACUAAUAGUGAUGUAUG
UUUUUUGUUU
>Isatis_indigotica_261
CGAAGUUCUCUCCCUCUCUCUCUCUCUGCAUUUGUCUCCCCUCUUCCGGGGAGCUUUGAUUUUCCAAAAGGGGAUUCUUU
UUUUUUCUCCUUCGGAUUUUCUGGUUUGAUUCUUAUAUUGAGGGAAGAGAAGAUGAUAAAGCUGUGGAUGGUGACUUCUC
UUCAACUCGCCGAGCUCUUCGUGAGCUCGGUGGUGCAUUUGCUUUAUGGGUUUUAUAUAUUCAGCUCCGCCGUCGCCGGG
GAUAUUUCUCAGACGUUGAGUGAUUACUUGUUCAAGUCCAAUGCUGAUGUCAACAACGACGGAGAAACCGAUCAAAGUCA
AAGCAAUGUUGAGGGUCUGCCUCCAAUUGUAUUGGUUCAUGGGAUCUUUGGAUUUGGCAAAGGGAGAUUAGGAGGCUUAU
CGUACUUUGGUGGUGCUGAGAAGAAAGAUGAGAGGGUCCUUGUUCCUGACUUGGGAUCCUUAACAAGCAUCUAUGACAGG
GCAAGGGAAUUAUUCUAUUACUUAAAAGGAGGAAGAGUUGAUUUCGGCGAAGAGCAUAGUCAGGCUUGUGGACAUUCUCG
GUUUGGAAGAGAAUACGGAAAAGGAGAAUACCCUGAAUGGGAUGAGGAUCAUCCUAUUCAUUUUGUGGGGCAUUCAGCGG
GUGCGCAGGUCAUACGCGUGUUGCAGCAAAUGCUUGCAGAUAAGGCAUUUGAAGGGUUUGAAGAAACGAAUGAGAAUUGG
GUUCUGAGUGUGACAUCAUUGUCCGGGGCAUUCAAUGGUACUACCAGGACUUACUUAGACGGAAUGCGGACAGACGAUGG
AAUAAGCAUGAAGCCGAUAUGUCUGUUGCAGCUAUGUCGGAUAGGCGUGAUAAUGUACGAUUGGUUGGACAUCUCAUGGC
UAAAGACUUACUACAAUUUCGGGUUCGAUCAUUUCAACAUGUCUUGGAAGAGAAGCGGCGUGAGAGGUCUCAUCGGUUGC
CUGAUGGGAAACACAGGUCCUUUUGCUACGGGGGAUUGGAUCUUACCUGAUCUCAC
>Isatis_indigotica_262
GGCGAUUUUGAGGCCAUUGAUGCUACAAAGACCAAAGGAGACAAGGGACAAAGAAGGAAGGUAGAUACUCUUCACUGCUG
CAAUCCUUUUUUUUCUCUUCUUUUGCUCCGUGAUGCUAUUGAGUAUUGACGUCUGAACCAUCCCGAGAGUGGCUGGUGCG
UACACGUUCUUAGACCAUGUCUUCUUCUAUUAUAUUUAAUUGUUCCCUCCGUGUGUUUGCUUAUUAUUUCUUUGAUUUUC
CCUUAUGUAACUGAUGAUAAAGCCAACUGUUGUUGGAGAAAUAAUGUAUCCAAUAGGUGCUACUUCCGUUGAAUUCAUUC
AUCAUAGAGAGC
>Isatis_indigotica_263
AAAGAACCCAGUUACAAGAAUCUGCAAAAUUAACAAACAAAUGGUUAGCUCUUUCCAGCAAGAAAUGCUUAUUAGAUCUU
GAAACGUAGUUUUAAGACGAAAUAUGAAAUAUAGACGAAUCUCGAUAAUGAUAUGCUUUACCUAUCCAAGUUUCAUCUCU
AUUCAUAUUGUAAAUCACAUUAUACACAAUUUCGAACGGCAAACAUAUUAAUCGCAUGUAUAAGACUUCAACAAACACAC
AUGCGGUAUAUGAGACACAAAGUCAACUCGAUAUUAUCUAUUAAUGGGCAGAAUUUGAGUUACCGUCUCCAAAUUGAGAC
AAUUUAUUACUCUCCUAUUCUAAACUAAGGUCUAAGGUGUGGAAUCUUUUUCUUUCCCUUCAGCAUCGUGACUGAAACGG
CAAUUUCGUGAAAGCAAUGUUUUGUUAGGUUAUAGGACAGGACCAACCAGUAGUG
>Isatis_indigotica_264
AAAAAAAAAAAAAAACACUAGUCGAUCUCCGGGAUGCUCUGUAACGCCGGUCUCCACGGCCGUUGGUGAUGAUUUGAGAG
AUCCGCGGCGGAUCCCAUUUGAUCUCCACCGUCAACUAGUAAGUUAGAAAAAACCUCUUCCGCCGUCAAACCCUUCAAAC
UCAUGUUUCUCAUGAGAUCUUCAAACUCCUUCCUCGUCAUCUUUAUCUUAAUCUCUCUUCCUCCACAAGACGAUGACGAA
CUUGAUGGCGUUAGGUCACUCGUUUCUCCGAGCAGCUUCUCUCCGUCGUCGUCGUCAUCGUGGAACACGGUGGAUUUUCU
UCUUCUUCUUUUCUCUGUCGUCGUUUUGUCUAUUAAACAGAUGCAGUUUCCCAUUUUAUUUUGUUUUAUCUGUU
>Isatis_indigotica_265
GUAACUUCAGAUUUAUAAAUGUCAAGAACACCAGACCAACCAUCGUCAAGGUGAAAUGCCAGCUGAUGUGGAGCAGAUGG
AUUUACAUUGAUGGAAUGGAUUUCAUUGGGGACAAUUUCUGACUGUGCCUUAAGCGAUGCAAUCUUUUGCAGCAUAGGUG
CAAGAUGUAGGGAUGCUAAAGGCAAGUGGGUCAUAUCUUCGCGGCUCUGAAAAGCAGUAGAGUUUGUUCCUCCACGAAGG
UCCCAAAUGUGAAUAAUUCCUUCUUUACCAGCUCCAAAAAUAGUCUGAUUAUCCACAUAUAUCUGAAUACUAUUGAUCGA
AUCAUAUCUGUUUGUUGAAAGUUCAGUGCAUGGAGCCACGCCUGCUCUUCUAUCCCACAUAUGAACUGUACCAAGUGACC
GUGUAUCUGGAGAAAAUACUCUUGAAUCUCCAUAACUAGUAAUGGCAACAUCAGAUAAACCACUAGAAAGUUUGCGGCCA
AUAAUCGAGAGCUUCUUUCUAGUUUGCAAUUCCUCGGUUGGUUUGGGAGACAUGUAACUGAUAUCGAAGAUAGAGACUUU
AUCCUGUCUCCAAGAUGUGCAAGCUACCUCAUUCUGGUUUGUAGGAUUCCAUCUAGCGACAUUGAAUUCCCGACCCGGAG
GGAAAGACAAAUGCACAACAUGCUUACUCUCAUCUUCCACAGAACCUGGGGGAAGCUUACUCUGACAAUAUAGAGUGUCA
AAGUCAUGGACGGUCAAGCAUCCUGAACUUGUGACAGAGACUAAGUAUAUUCCCUGAAAAAACAAUACAUUUACCUUACA
AAUGGUAACAACAAGGAAAAAAACAAAAAGGAUGCUGUGCCUAA
>Isatis_indigotica_266
UAAGGCGACCAUGGAAGCGAUCUCUAAUCGAAUUGAAUGGGCGAUUGGAGGCACACUACCGACACGAGUUGUAUACUCUG
CUUGCUCAUUCCUACUCGGAGAUUGGGAAAUUUUCACAUCUUUAUCACGUGAACGAGGACCCAUGUCGAACCCAUAUUAA
CGAGAUCCUACACCAACAUUCCUCGACAAUGCGAGGCGUUGCGGGG
>Isatis_indigotica_267
AUUGAAUCGAUUUGGUUAAACUUGGUAAACGAAAAUGCUGUAAUAUUGAAUUUUGGUUCACUAGGGAUGGUUCCAACAAU
UCAGCUGAUUUGAUCUUGCGGAAACCAUCAUGGCUGCCUACAUCAUCUAUUUAUGUGGUUGGGUCCAUGAGCGAGAGAGG
GGUUCAUGUUCUUGAUUUUCAUCCAAGCUCUAGGUCUCCUUGUCACGUUGACUACGAUGAGGAUUCAAAUAGAAAGGAGA
AGAGGGAGAAAUGUAAUCUCAGUAACAAGUUUGUUUCAUUGUCUGAAAGUGUCACGGGUUGUGCUGCGCAUCCUCUCAAC
AGCAUGAUCGUAGCCGGAACUCAGAAAUCGUCGUUGCUGUUGAUCGCGCAGAGACAUUGCUCAUCCACAACAGAGACUGU
AGAAGGUGAAUUGUAGCAUCUACUAGCUGGAGCCUGGAGUAGGCUUGUAGGGCUUUUAACAUAGAAAUCAUUCACGAGAU
UAUGUAUGAGUACAAGUUUUGCUUAAAUGGGUUUUAAAAUGAGGAUCGUACUCAUCUCCAGUGAGAUGCUCUUGGAUGGU
AUAAUUCG
>Isatis_indigotica_268
GUUGAUCUAUCCAAUCGAAUUUUAGAAACUUUAAGGUAAUAUUGCCACUAUAUUUCUGGUAUGUUGGUUAUAGGUUAUCG
UACAGAUUCAGCUACUAGAUCAUAUAUAAAGCAUAUAGUUUUCACUUCUUUUGAUCGAGAAUUAAAGCACACCGUCACCG
AUCGUUGUUUAAUGUUUGUUUCUGAUCUCUUGUAGUGUAUUUUUAGAUUAGGUCAAAUUAGUAGAGUAGUUACUAUUUUC
GGAAUUCCUUGGUGAUUUUUAGAUUUGGUGAAUGUUGGAUACUAAAAGUUUUCAUUUUUACCCUUAAUAUUUUUCCUGGG
UUCUGCAACGAAAGAGUGAAGAUGAGGUCGUUUCA
>Isatis_indigotica_269
UAACAAGACUAAGUCAAAGAUUCAUCUUCAAGAAGACCUAAUUAGUUGUUUCAAGAGUUUUAGUUAUUGCCGAGUGCAUA
CUAUUAACUAGUGGAGUGCGAAUGUGUUUCAUUGCCCAUGUUUCAAUUAAGAGUUAAAUGAGCAAAUAAGAGAAAAGUUG
CAGGAACUUGUUCUAUGUCUUAAACAACCAGUGUGUUCUUGUUCUUAGUCUUGUCCGAAAACUCGGACCUAUCACAUUUC
ACCAGCAAGAUUCAGAUCUUUCACUGUAAAAAAAAACUACGAGAAAGGAGAUGAGAACCUAAUUCUCUCUGCGAUAUAUG
GA
>Isatis_indigotica_270
GCAAAACUGAAAUUCGAAUUGUCGCCGGAGUAUAGCCGGAGAAUAACAAGCGAUGGAAGCUCACGGUUCCGGUCUCCGAC
GAGUUCUGUUGUUGUCAUUCUGUGUCGCCGGGAUCUGGGCUGCCUACAUUUACCAAGGCGUUCUUCAGGAAACCCUGUCC
ACGAAGAAAUUUGGUGAAGAUGGGAAGAGAUUCGAGCAUCUUGCAUUUCUGAACUUGGCUCAGAAUGUAGUUUGCUUGGU
UUGGUCUUACAUAAUGAUUAAGCUCUGGUCCAAUGGAGGUAGUGGUGGAGCUCCAUGGUGGACGUACUGGAGUGCUGGUA
UUACUAACACGAUUGGUCCUGCCAUGGGCAUUGAAGCUUUGAAGUAUAUCAGCUACCCAGCUCAGGUUCUGGCAAAAUCU
UCUAAAAUGAUUCCAGUUAUGCUGAUGGGUUCCUUAGUUUAUGGCAUAAGAUACAGUUUGCCUGAGUAUCUUUGCACAUU
UCUUGUCGCGGGAGGAGUGUCCAUGUUUGCCCUUCUUAAGACAAGCUCGAAGACCAUCAGCAAGCUAGCAAAUCCAAAUG
CCCCCCUUGGUUACGGACUUUGUUUCUUGAACCUCGCCUUUGACGGAUUCACAAACGCCACCCAGGAUUCCAUUACUGCA
AGGUACCCCAAAACCAACGCGUGGGAUAUCAUGCUGGGAAUGAAUUUAUGGGGAACCAUAUACAACAUGGUCUACAUGUU
UGGACUGCCACACGGGAGCGGAUUCGAAGCUGUACAGUUCUGCAAGCAACACCCCGAGGCAGCAUGGGACAUUCUCAUGU
ACUGUCUAUGCGGCGCAGUCGGACAAAACUUCAUCUUCUUGACAAUAAGCAGAUUCGGGUCUCUAGCAAACACGACCAUU
ACCACAACCCGCAAGUUUGUAAGCAUCGUGGUAUCCUCAGUUCUGAGCGGGAAUCCAUUGUCGUCCAAACAAUGGGGAUG
CGUGUCGAUGGUGUUUGGUGGUUUGUCUUACCAAAUUUACCUGAAAUGGAGGAAGCUGCAGAGAGCGCAGAAGAAGAAAA
AGACUUGAAGCUGAGAAUGGGGCGCAAAAUCUAGAAUUCUUCAAAAAAUUGUUUUUGAUUUGAGAACUUUUUUACUUCAA
CAUAUAACACCCAGAGGUCUGAAACGUAGAGGGAAGAAAAGCUUAGUCACAUUAGCAAAAUGUAAACUAAUGCAUUAGAA
GAAACAAAUAUAUAAAUAUAUCAAGCCGAAAGCAAAUCAUGUUUCCACUCAUAUAUAUGUCUUUACAAUCCCAUUUUGAA
AUACAAUAUCUAUCCUAACAGGAAACAAGUUUUAAGCUCUAUUGCCUUCUU
>Isatis_indigotica_271
AUUAAUUCUCUGACAUCAUCUUUGCUAAUCAACCCAAUCCCAUGAAUCCACCGCGAGAAAUAAGACAUGAUGUUUUGUGA
GAUAGCUGAACCUGGCGAUAAUGGCACCGAAACAAUAAUCUGAAGAUGUAUUCACCUCAUACCACGGAGUUACUCCAAGA
ACAAUCAGCAUCUUUUGCUUUGCAAACACUUUAGUAUUUUUCAUAUACACACAACCUUUAAGGGACAAUCCUCCACAUCU
UACAGCACUCUGCAACUAUAUAACCUUGAUAUUGUAACCAUAUCGGAUUAUUCAGCGUCAGAUCCAAAAGCAUCAUAGAA
AGAACAGGAUCUUCUGCAAAUGGGCGACAUUGCCGGUAGU
>Isatis_indigotica_272
CGGAAGUUUCAGAGUUAUCAGUUUCGUGCAGCGUUUAGAAAUCUUGAAACCCUAAUUGAGUUUUUCUACACGAAACCCAG
CAGAAUCGUGCUUUGAUCCGUCCGCAUUUGAUUAUCUCUCUCCUUCUCUUUCGACAAUCUAAUCAGCCCUAAUCUUUUGG
AAUUGGAUUCUUAAUCGCCAUGGCCAAUAUCUCUUUCAAGUUGGAACACCCACUGGAGAGGAGACAAAUUGAAGCUUCUC
GCAUCAGGGAGAAGUAUCCAGACAGAGUUCCAGUGAUUGUAGAGAAAGCUGAGAGAAGUGAUGUUCCGGAUAUCGACAAG
AAAAAGUACCUUGUUCCAGCUGAUCUAACCGUAGGGCAAUUUGUGUAUGUUGUUCGCAAAAGAAUCAAGCUUAGUGCUGA
AAAGGCAAUAUUUGUCUUUGUGAAGAACACAUUGCCUCCAACUGCUGCAUUG
>Isatis_indigotica_273
AUUACAUAACUUGUGUCCAUGAGUAAAAGUGUAAAACCCAAACUAUUAAAAAAAAAAAAUUCAAAGCAACAUUUACAUAA
AAUCAGUCCAAAGCAACAUAAAGAACUUCUCCAUAUUCAUAGUCAUAAAGAGCAUAGCAUAUAUACAGGAAACAUUAAAA
GUAGACAGAUUAAACCAAACCAAAAGUGUUCUCUCCACUGUAAGUCAUGUAGAGAAACCCAUCUUUGUCUUUGUUCUCAU
CGUAGAUUGCAGACAUCAAUGCAGCAGUUGGA
>Isatis_indigotica_274
AGAAACUUGGGGAAAUUGUUAUUAAUCACAACCAACCGACCAAAUUGUAAGUUAGAGAUAUCAUUAUGAAACAAAGUUUU
GAGAAAUAGUAACAAUAGAACUGAGUUGGUUCUCUCUACUCAUCAUCUUCGUCGUCUUCGAUUUCAUCAAACUCAGAAUC
AUUCGCAGAGUCGCUCUCCGAAUCACUCAGCACAUACCUCAUCUGCUUCCUGUUUGCUCUUUUAGGCCUCGAUGAGUCGC
UUCCAGCCGCCACAGUCUCAGUACUCUCCUUCUCUCCUUCCUCCUUAUUAGCCAACCUCCCCAACAUGGAACCGCUCUUC
UUGUUGAACGGUGACGAUCUCAUCUUCCUCACUUUCUUCUCCGGCGACACGCUAACAACCUCCGCCACUAGCUGCUUCUU
GCUCGCCGCUGGUCCUCGCUUUCUCGGAGCCGCCGGUGGUUUGGCAGCUUUACUCGCGGCCGGUUUUCUUCCUCCUUUUG
CUGGUGCAGCAACUUCAACCACCACGUCGUCAUCAUCAUCUUCAUCCAGAGAUAUUGCUGCUUCUGUUGACAGCCGUAUA
AAAAAUACAAAGAGGUGGAGCCGAAAUUGUAUUGAGCAAGCCUUUGUGCUAGAUCCAUCAUCUCAUCAUCAUCAACCUUU
GGAGCAGCAGGCGCCUUCUUUUUGGCUCCUUGUCUACCUUUCGGCUUCGCCACUUCCACUACGUUGUCACCUUAACGAAU
GAAGAAAAAAUGUUUCCACAAGUAUAUCAAUAAUGAAGAUCCAUACAAGAUGGAGAAGUUUUCCAGAUUCGAUGAUGAUU
UCACUGAGUUGAGUACAAGACCAACCUAUGUCCAUUGCAGAACUGGAAGCCUCUGCUGUGUCUGAUUCACUGACUUUCUU
UGUUGUCUUCUUUGGUGCCUGCUUCUUUGGCGCCUGCUUCUUUGGCGCCGCUCUUCCACCCUUUAUUGGUACUCCAGACU
CGGCCCUGAGCUUCUUUUGUGCCGCCUCUCUCUCUCUUUCGGCUUGAGCAUCUUCCGCAUCAAGUUUCUGAAAUAUAAAU
AAGACAUUGCAUCAAUAACUAAUUGACAUUGUUCACUGCUAUGUGAAAAGGCGUUUUAGAGGGUUGUGAAUGCUUACAUC
AAGUUGUGCAUCAAGAGAGUUUAGGUCUCUGAGCCAGAGAGAUCUUGGUGUGGCCUUCUUCAUGUCUUCUACGGCAGCCU
UCAUUUUAUCUCUCUCUCCACACAACUCCUGCACUUUCUCUAGCGUCAACGUAGCUAUAGCCAGUGACAACAGGUAGUCA
UACUCUGAACCAGGUAUAAACGUGGAGAAUACAGGAACAUCUGAGCUUUCUUCAGACUCUUCUUCAGUUGAAUCGGUUGC
UCCAGCAACCGCAGCUUCGACAGGUCUGGCCUUCUUAGGGAAUGGUGUGAACCCUCUCUUACUCAACUCCUCGACAAGAU
CAGACUUCUUCCUGUUGUUCACUAUGAUUUCUCCACUGACAACUGCAAGAAUAAACCUCACUUUGUUCUCUAGUUUCAGG
AGUUCUAGCUCCAGAUUCUCCACGAUAACUCUCUGCAUGCGUAUCAGACAAUUUACGUUAACAACAUUAUACCUUAAUAG
CUGAAGACGGAAUCGAAUUAGAAGAUUUCCAAACCUUUCUCUUCUCAUAAUAUUGGAGCCUGAGUUCGAAGAAUUCUUCA
AGGAUUUGUUCUGGAGUUGCGUAUUUCUUUAUCACAUUGUUUUCAUCAAACAGAUGCAUAUUUGUUGUACCGAUUGUCGU
GGUAAGUUUGAGUAAUUUCAAAAAGCCCUCUUGCCGAGCCAUCAUCAUGUUCUCUUCACUCAAUUGAAGCUCAAAAUCCA
CAGACCUAUCGUCAUUGUACGCCCCGACGCUCAGAAAAUAGGGGGUGUUGUUAU
>Isatis_indigotica_275
GGAAAAUGAGCGGUACAAUUACAAGACACAUGACUAUAAUAUUUAAGGACCAACUGUGACACAUGAUCCUUUUGAGUUUA
UUGAUACAAGAGAAAGUUUCAAGCUAAGAGCCUCAAACUCGUCGCUUUCUCUCUCAUUACUUGCCAACCAAAUCGCUAAA
CAUCGGUCGAUCAACUCUUUACCACAGGACCAACCUGAGCUUCCUUUUAAAACCCUUGUUCUAUCGAACCUUACGAUAUU
GGAGAGGUUUGAAUCAGAAGGCUGGUCAAGGAACGUUCUCAUGUUUGCUUUAAUGGCUUCACACCAUAUAGGACGUCCAA
CUUUCAAGAAGUCCUGCAAUGCCUUCACAGGAAGGUUCACACUACCUAAUUCUGAUUCAUUGCGUCCUCCUUUUCCAUGA
UAAUCAGAACCUCCUAGCUUAAGUAGAUUGUAUGUCUCGGCCAGCUCGCUAAACACUUCUAGCUUGCCGUCACUCCUAUA
AACCUCGACCCCAUGAAGUCCAGCAUCUUUCAACCUCCUGAUAACACUGACAUGAUCCUUCAACGCCCAGGGAUGUGCAA
GAACAGCUACACCACCAGUUUCGCAUAUAAGUUUUACUGCUUCCUCGGACGUAGGCUCGCUCCCUGUGGCAUAAGCAGGU
CCACCAUCAUGUAAGUAUUUAGUGAAGGCUUGUCUUAAAUUCUCAACGUAUCCUCCUUCAAGAAGCGCUCGUGCUACAUG
CAUCCUACCAGGAGCAACAUCAUUGCCUGCAAUCCUGGUGACAUGUUCCCAUUUGAGAGGUAUCUUGAGUUUAUUCAAUU
UCGAUACCAUUUCUCUCCCACGAACAAAACGCCCAUCCCUUAUCUUCACCAAGAAAUCUUCCAAUUCAUCAUACUUUGCU
GGACCGGAAGUGCCAUAGUACGCAAGUACAUGCACUGGUUCUUCAGAACCAGAAUCCCUUGAACCGAAUAAUGUGCUGAU
CUCGAUACCAGGAAUGAUCUUGAUACCAAAUCUACGUCCUGCUUCUACUGCUUCUGGAACACCAGCCAUUGUAUCAUGAU
CCGUUAGAGAAAGCACUUUCACCCCAUUCUUAUGAGCCUUCUCCACGAGCUUUGAAGGAGAUAGAAACCCAUCGCUGCGA
UUUGAAUGGGAGUGAAGCUCGAAGACCAAUUUCUCUCCGCAUCUCAAAGAGCCGCUAUUGAUUGUGACGGCGAAGGCAUC
GAGAGAAGAGGAAGAAGAGAGAGGUGGAGAGGAAGAACCUACGGAGAGCCAAUCGCUAACCGACUUGAAAGCCUCUGUUU
GCUCAAUGGGCAUCUUCUUCUUGCCACCGCCACGCUUCUUCUUCUUGUUUCUCUUCUUCUUGUCGUCAGCCAUGGUUGAA
UAUUAGAAGCGCCGUAGUUGAAAGUUUCGAACCGUCGGAGAAAGAAGAAGAAGAAAGAAGAAGAAAACGACGUCGUUGGG
CAUAUAAACUUUUCAACUCACUCAUCA
>Isatis_indigotica_276
GUGAUAUUGUUAGCAUCCACAAUGUGAGUGUCACAAGCUUUUAAGGCUUCUCCGUUUGAUGUUUCACUUUUGCACGGACG
GUAGAUUUCCUGUCAGAUGUUUAUGCUGAUUUUUCUUGGAACUUUAUCAAACACAAUCAGAUGGAAAACUGUGAUAAAUG
CUUUCUUCUUGAGUACACAGGUUUUGCUAUUGCUGACCUUUAUGUUUAUGCAGGCCAAAGGAAAGGGAUAUGCCAU
>Isatis_indigotica_277
GUUUUGCUCACAAGAAUCUCGAUGUACAUUCAUUCUUGGAAGGAUUUGGUUCCGCAUCACUCACAAUUACCCGCUCUUUG
CUGCACAACAACAGUUCCAAUAUGGCAACAUCCCAAGCAUCAUAAUGAAAACAUUCUUCUCUGUCAAAGAGUUUGGUUAC
UGAUAAUCAGAGAUGACAAAAUCUUUAAACUGAAAUCACAGGGAAAACAAAGCCAACAGAUGUCUCUCUAAGUAAAGAUU
UUUACGGCUUUUUGUGGUCAACCCGAAGAUGAGUGCCCAUGGGAGAUGUGCGGAGGAUGGUCACACGAGUGUCUCCUGAG
AAUCUCCAAAACCUGAGGUCGUCAUCUUCGGGGUUUACUCCAUAUUUAUAGGAGUCAGUAACACCGAAGAGCUCAUUGAU
GAACAAGAGUGAGUUCCCAGUCACACCACAACCAUCAGGAAGGUCCUUACCUAAGCAGAAACUAUUUCCGGGCUGUCCGA
UUAACAAAACACGGUCUCCCAAAUCGGUGACUUCGACCCAUUCACCAGCCUCCUCAUCUAGCCUACUCACUCUACAUACU
AACUUGCUAAAAUCCAAUACACCAUGAAGAGGGUUAAUUCUCUCAACGAAGAAAAGUUCAUCAUUGCCACAUGGAACCAG
AUAGCUUGUUGAGGGCAUACGCUCUAAGGCAAUCAGUGGAGUCUCUUCCAGAGAAUAAGGGUCGAUAACAAAAGCAUCUC
CGUUCCAGAAGAGUACAUAGAAUUUUCCUCUGAAAGUGACUAUUUCACUGCAGUCAGCUGUUGAGGCUUUCUCAAACCGC
AUCCACCUCAUUUCACCACUUUUCAACACGUACAAAUCAUUACCGUAGCCGAUAAGCACUAUGAACUCUCCUCCUUCCUU
GUUUAGCUGAAGAAAACCCACGCCUCUGUAACGUGUUGCCAAUGAAUUAGGAUCAUAAUCCUUCAUUCCGUACUGAUAAC
CUAGAGACAGAACCUGACAGUCGAGAAUGUUGACCAAGGUUGGACCAGAGUCAGAUUCCGGGAUCUUCAUUUUCACUGAA
CAUUGAGGAGGAGACGGACGACGCAGCUCCAUGUCAUCGUCCUCUGACUUAUCAUUGUCUAUUCCUCCCACAAAGUAUUC
ACAGGGCAAACCACGAGUCCGGACUCUAAAGAGGAACAUAGGGAACUUCUCCAGGGUGCACACUUCUUUGCCUUUGCCUC
UGCCUCUGCCUCUGCCUCUGCCUCUGCCUUUGCUUUUGCUUUUUCUAGGUGGCCUCUCAAACGAAGGAAGAGAGUAACUU
GUGCGUACUAGCUCAGAAGGAAAUGGAAAAAUGGAACGCCACGGGCGACAAACAGACCGAGCAUGAAUAGUAUCGAAACA
GUCCUUCAGCUUAUCCGAGAUAAUGUGCAGUAUCUCUUCAGGGAGAUGAGACCAUCCGUAUUGCUCUUGCGUUGCAGGUU
GUGGCAUUUUUGCCGGUGGAGAUGAAGAAGACAGCUGCAGUUUUGAAACAGAAUCUGGGAGAAGAGAGCAAUCUAGCUUG
UCGGACUCGGAAUCUGCCAUUUUCGCUGAUUGCUGCGAUUUCACAACCCAUUUCAUAUUUGAUGUUUUCUUUUUCGGUGC
CAUGUUUGCUGAUUGCUGCGGUUUCUGAAAUCUGUAAGAAUUUUUUUUCUUCUUGUAGGGUUUAGUAGACCGUAAGGAAC
A
>Isatis_indigotica_278
GGAAUGCCAAAGGGAGGACCGCCAUAGGGGAUAACGGAACAGUUAUUUUCCGGUUUCGGUCGCAGGAUUUUCACAACGGG
UGUCCAUCCUCCAAAGUCCGUUCCACUGAGUUUCAUCGCCCUAUGAAGGGCGCCUAAUCCGUACAGAUAUAUAAAAGCCC
GACUUUUGCGAAUAGAAACCUCCGUGAUCAUUCCACAUGAAGAGAAAUGUUUACUCAAAGCGGUCUUGACAUCAUCCUCA
GGAAGCGAAGGGUCAAAUCCGGUAACGCAAAUGCCAUCGCUACGGCUUCUUUGAAAGCGUGCGACGUUCUUAGCAGCCAG
UUCAUCAGGAGUACCUUCAUUGAAUUCACGCGGUAAAACUUCAAUCGCUGCAAUCCAUCCACCAAAGUCCUUUCCAUUAA
GUGACAUCGCCUUCUCUUCUGCGCCUUCUCCAAGAAGAAAAACAUAAGAAGAGCUCCUGAUAGCCCGGAAGUUUACAGGG
UCUCUAGGAAUCUCGAGACUGUGGAUUCGUCCACACGAUUCGAAAUUAUGUAGUAAGGCUUUCCUGAUUUCCAUCUCAGA
CAGCGAAGUAUCGUAUCCCUCAACCUUAACCCUAACCCGGCUUCUCACGGAAGCAUAGAAGGAACUCAUAACAUCGACCA
AUUUAUCACCGAACAAUGUCAUCUUGGUGGCGGGAGAGGCAAUUAAGAUAGUAUAAUCUUCGGUUUAAG
>Isatis_indigotica_279
AAAGAACAUAAGCAAAUUAGGAGAAAAAAAAAAACAGAGGAAAAGCAAAAAAGAAAAAACUGUGGAAGAGAUUUAAAAAA
AAAUGAGUAUCUCCGCUUCACAGCUUCACAAUGUUUUCGUCUAUGGUAGCUUUCAGGAGCCUGACGUUGUCAAUGUCAUG
CUUGAUCGUACUCCUGAGAUCAUCUCUGUAACACUCCCUGGCUUUAAGAGGUUUAGGCUUAAAGGGCGUUUGUAUCCAUG
UAUUGUGCCGUCUGAGAAAGGAGAAGUUCGUGGAAAGGUACUAAUGGGAUUAACGGAUGAAGAACUUACGAAUCUAGAUC
AUGUUGAGGGCAAUGAAUAUGAGAGAGUGACAGUUGCUGUUGUACGAGAUGACAACUCGGAGAAGAUGACUGUGAAAACA
UAUAUAUGGAUCAAUAAAGAGGAUCCUGAUAUGGAAGGAGAAUGGGA
>Isatis_indigotica_280
AGAAUGGGAUUUCGAGGAAUGGAAACGACUACACAAGAAGAAAUUCAUAGAGACGUUCAAAGAAAUCAUGGAAGAUAAGA
GGAACCCUCAGGGAAAAGGAAGAAAUGAAUUCAACCAUGUUCUACGCGAUGCUCCAUCGGCUUGAAUGAACUUUGUGCUG
AGUAUGUUCUAUGUAUCACUUCUGUUUUCAAGUUUCGAGUAUAAUAAAAGCAUAGAGAGUGAAUAGGUAUUGUGGAGAUC
AGCGAAAAGAAUAGUAAUGCCUCGAUGUGUUAGUAUUUUAUUUUGUGGAUUGUAUUAUUGUGUUAUAAGUGUUUUAAUGA
AUUUGGCAUCCAUCUUGUGUAUGGUUUGGUUGAUGUCAAUGCUUAUGGCUUCGAUUUGAAUAAAGUAUCA
>Isatis_indigotica_281
UUUUUUUUUUUUUUUUCCUUUUCUGAAUAUCCUCUUCAGUAUGGGUUUUUCGAUGUGGGGUACGAAGAAAGUUAGUCUUU
UGCAGGAUUUAGUCUUCACCAUAAUAUGCUUCCUGUGAAUUUAGCUAUGUGUGUGACUCUGUUUGUAGCUUGUGGCAUUG
GAAAAGAUGUACUUAGAACACAUGUAACUGAUUGAAUCUCUAUGAUUCGCUUCCUGUCCGUAGAUGUAGUUUGAAGUUUC
CCAUUUGAUCUAUUGGCAUUUUCAAUCGUUUUGUAAUCCAAGAGUAUUUAUGUAAUAGUGUGAUCGAGAGUGUGAAAACA
UCAAUCUGCCCCAAAUCCUACCCGCUUUUCGAUAACAAAAAAAAGGUGCUGAGAUUUGAAG
>Isatis_indigotica_282
GCUUAAUCAAUUUUAUUCAUAAACAUGGUAUAUACAAACAAAAACAUCAGAGUGAAAUUAAUACAAUUUGAAUGACAGAU
ACAAGAUACGGAAGUUGAGAGUGCGAGUAGAUUGGCAUUGUAUUCGAUCAGGAAAUGAUUUGUACAAUUAACUAAGAAAC
AAUAAACUCGUUGUCCUAUAGCUUGCAACGCCGACGAAGCAAAUAUCCACAGUACCUGCAUAAUUCAUCACAGAAUAAAC
AGAUAGAGAUAAACUAGACAAGAACAACAAAACAAAACCAAACCAGGAAAAUAAAAAAGAUCUCAGACAUCCAAGGAAGG
AUAAAA
>Isatis_indigotica_283
CCGCUUGUCCUCCUCCCUCGUUCCGCCCCGGCGGGGUUAACCGUCACCGCUUCGGCUGAGGUUGACGGCAGCGAAGGAGG
AACGCCGCCGUUAGGUUGCUGGUUAUUAUUGUUACCUGGCUGCGAUUCCGCCAUUUCAAGAAUAGAUUCUGAGAGGUUUC
UUCGUGGCAAGUGGCUUCGUGUUUCGCUUUAUCGGGCACACAUGUGGCUAUGAGAGUGUGGAGCUAUUGGAGAAAAUGAA
AGGUCAAGUCUUUUUGGCUUAGCUAUUUAGGUUUUUAUCUGGAGAAGAAGUCAGAAGAAGUGGGAUGUGAGAAAGAGAAU
CGUCAUCAGGAGAAAUCGAACAAGG
>Isatis_indigotica_284
GCGGGACACAAACGCCUAUCCAAAGGCCAAAACAAACCGCUCUUUCCGCAAACGCUUAUUUUGCGGCUAGCUAGAGUUGU
CUUGUCACUCACACAUGAUGAACAAAAGAAUUUCCGAAUGAAGAAGUAAUUGCUUGGUCACAAGAUGCCUUGAAGAACGG
AUUUACCCUGAAACUUGUCAACCUUGGAACUCAGAAACGCCAAGCUCUUGUCGAGAUGCACUCUUCUCCUAUCAAGAUUC
CCUAACUUCCCAGCCAUAUCUGUCGUUCUCUCUCUCCACUCCUUCAACUUCUUCUCCUUCUCCCUUAGCUCUUUCCCCUG
UUUCUCCAUUUCUUGUCUCGCAAGCAACACAUCCCCUUCCCACACCUCUUUCUCCAUUAUGCUCGUCUUUUGUUGCUCGU
AGUGCUUUACCGCCUCUACUAUUUCCUCCAGGACGGGUUUGAGCCAACCUGCCUUGAUUUUCACCGACUCAACGUCUCUA
ACAAUCGCUAGCAUUUCCAUCACGCGGGUCUCCUUGAGAUGCCUCAAGGGCGUCGUCUGGAGUUCGAAAACCACCAAGGC
AAGCAUCUCUAGGUAGUAGGAUCUUGUGGAAAGCGAAUGUAGUUUAGAACCGGAUGCAAUGUCACCGUACUUGUCCAUGA
UUUGCUGGAGAGUGGCCGACACGCUCGCUCUGACUUUGUAGUCUCCCACAGAAACGAUAGACUCAGAUAGAAUGGACUGG
ACCUCGUCCCUUGGUUCAUUCUUCUUAACUAUUAAUCCUUUCAUGCGGGAUAUUUCUGAGAGACUGAAGCUCUGUGAUUC
AUCUGGUAGCUCCGGAGGCUCGUUGUCUUGCUUAUCUUGUACCUCUUGUUCGCUUAGCGAUUUACGGGAUUUGUGAUGAG
CGGGCGUGUUGCUUCCAGAUUUAGAUGUGGUUUCAGGGUAAAGCCAAACAGAGUUAUCGUCGUGAUCAUCCACAAAUGAA
AACUUGUCGUCAUCUGAGCUCGGGUACUCGUUCAGUUGAUCGAAAUGUUCUUCCUGUUUGGUGGGAGUUUCAUAUCCCCG
GCGACUAGGCGUAAUGGGUCUAGAGAGUGGCCUUUCUUGCGGUGACAAAAUAAGUUCUGGAAAGAGUAGAACUGAUUCAU
CGUCGUUCUCAAUGUAGACCGACUCAGCGUUGCUCCCAAGAUAAUUGUAGGCCUGGGGUGAUCUUUGACCCGUCUGAAAG
GACGUUUGUUGAUUUUGUGAGAUCGUCUCCCUGUGAUCAGGUGACCUUCCUCUAUAGACUGCUGUCUUUGGCCUAAUUUC
AUGUAUUCUUCGCCUUGUUUCUUUGGUCCUGGUCUGAUG
>Isatis_indigotica_285
CGACCUUCCUCACAACAGGUUCCUUUAUAACAAAAGAGAUCUUCUAGAGUUUCUUUAAGUUUGUGAGAUGGAAAUGGUGU
CUGGGAAAGUAAUUCAAGGUUGCUCCAACGCAGGCAAUCCUUUCCAUGAGUGCACUGCUAUCUGUUUCGAGAAAUUAAAU
UCCGUAGAUGUCUACAAGAAGGAGAGGAAGCUCUUUGGGUUUGGUAAGAGAACUCCAAGCAGAGACACUCCUCCAGGCAG
CCCAGCUCGUGGAAGCAGAUCGCCUCUGGCCAGCUAUUUCGCCAAGAAGAAGGUUGAAUCACCGUCCACUGAUCACACCA
AUGGUAACUUCUUCAGCCGCCUUUCCCCACUACGUGGACGCCCAUCCCAACUCAAGAACGAGGCUGUGGACUCGUUCCCC
AUGUCGCCUACUCUUGCUGGAUAUUCAGGGGGAGACUAUUUUGCAAGGAAGACUGAUCAGCGUGGUGGUGAGGAUGAUGA
UAUGUAUUCUCCAAGGCCCUUUGGAACUCAGCCUAAGACGCCUGAACACCCUCUUAGGACGCCUCAGCAUAGGCCCCGCA
CACCCCAACAUCGCUCUGAUACUAGGCCGUGGGCGCUCCAAGAGGACCCGAUUUCACUAGAAACUAGGCCGAGGACUCCU
GAACGCCGAUCCAACACUUCUGAUACUAGGUCAAGGACCCCCAUACAUGAGUCUUCUGCAAUAGGAAGGAGGCCCCAAAC
ACCAGAAACUAGGCCGAGAACUACGCAACAGAGGGGGAGGUCACCUGAGCUCAUGGCAAAAUCCCCCGGGGCAAGGUCCA
AGACCCCUGAGCCUCAACCUACCUACUUUGAACCAUUUUCAAGGACUCCAAAACUGCGGUCCAGGACGCCAGAACCCAGU
CCUAGGAUUCCACAAACUCAACCCAUAUCCCACAGAUCUCUUGACAGUGCUGCUAUUCAAACACCUCGGACAGCUGAAAC
UAGGCCUAGGACGCCGGAACAUCAGACCAGGACCAAAG
>Isatis_indigotica_286
GAGGCCUCACGGAGAAACAAACGUAGCCACGUAGAUGCUCAGCUCAACUGCUCACAACGGGACGAUCACGUCAAGUCUUU
GGAACCUUUUGGUUCUUUCAGUGUCUAUGCUUCGAAACAGAGAGGCAUACUUCACAAAAUCCCACUUUGCCUUUGUGUAG
AGAAGCAUCUGAAAUGAAUUUUCAAUCCUACUAACAUCUGAUCUCCAUUCCAAACUCCAAAUAGUUAGACAUAAAGUUUG
AU
>Isatis_indigotica_287
GUUUCUCCUAUCAACCACAUGCUUAAGAAUAGUCUUGUCGUGUUUUGUAACUGUAUUUAAACUCGAAUAAAAAAUCUCAC
ACUAUGAGUGUGUGCACGAAAACAUAAACGAGUGCAGAAUUGCAUUGUGGCAACAACUUGCAGCAAUGUCUCUCUCCGAC
AUCAAAAUAUUCUAUUCCAUCCUUCUGCUUUCUAAAAAGACAAAAAUGGAUUCUUAACUGAGAAUCUCAUCAGGAGAAA
>Isatis_indigotica_288
GCAGCAGCAGCAGCAGCAACAGUCGUAUCUCGGCGUUCCUGAAACCCACCAACCUCAGUCUCAGGCUCAGUCAAACAAUC
UUCUUUCGCAGCAGCAGCAGCAAGUGGUGGAUAAUCAUAAUCCAUCUGCUUCCAGUGCUGCUGUUGUCUCAGCUAUGUCU
CAGUUUGGUUCUGCUUCUCAUUCAAACACGUCGCCACUCCAGUCCAUGACUUCUCUGUGUCAACAACAAAGCUUCUCAGA
CACCAACGGAGGAAACAAUCCAAUCUCUCCGCUCCACACUCUUCUCAGUAACUUCUCUCAAGACGAGUCUUCUCAGCUGC
UCAACCUCACUAGAACAAACUCUGCAAUGACUUCUUCCGGUUGGCCAUCAAAGCGUCCUGCAGUUGAGUCAUCGUUCCAG
CACUCUGCACCCGGUAACAACAACAACACUCAAUCCGUAAUGGAGCAAUUGGGACAGUCCCACACAAGCAACGUUCCUCC
CAAUGCUGUCUCGUUGCCACCAUUCCCCGGUGGUAGAGAGUGCUCAAUCGAACAAGAAGGAAGCGCCUCAGACCCCCAUA
GCCAUCUUCUGUUUGGAGUCAACAUAGAUUCAUCUUCCCUUUUGAUGCCAAACGGAAUGUCAAACCUUAGAAGCAUUGGC
AUUGAAGGCGGCGACUCCACGACUCUACCUUUCACGUCAUCUAAUUUCAACAACGAUUUCUCGGGUAAUCUUGCAAUGAC
GACACCUUCUAGUUGUAUAGACGAAUCGGGCUUUCUACAAUCCUCAGAAAACCUCGGUUCUGAGAACCAACAAUCUAAUA
CCUUUGUGAAGGUGUACAAGUCAGGGUCUUUUGGACGAUCGUUAGAUAUAUCGAAAUUUAGCAGCUACCACGAGCUGCGA
AGCGAGCUUGCUCGCAUGUUUGGCCUCGAAGGCCAAUUAGAAGACCCUGUGAGAUCAGGCUGGCAGCUUGUAUUUGUUGA
CCGAGAGAACGAUGUUCUUCUCCUCGGCGAUGACCCUUGGCCGGAGUUUGUGAGCAGCGUGUGGUGCAUCAAGAUAUUGU
CACCACAAGAAGUGCAGCAAAUGGGUAAAAGAGGCCUUGAGCUUCUCAAUUCCGCUCCAUCCUCCAACAAUGUCGAUAAG
CUCCCGAGCAACGGGAACUGCGACGACUUUGGGAACCGGUCUGAUCCGAGGAACCUCGGUAACGGUAUCGCAUCCGUUGG
GGGUUCGUUCAACUACUAGAAGUAGAAAGAAAACCCCUUUUUUUUCUUCUUUUUUAUUCAAGUUUAUUAAGUUUGAUCUU
AUAAAAUUAGUAUUGAUCAUCUUAGUUUAAUUACUACUACUUAGCUGAAAUCUCUCUUUUAUUACUUAUAAAAAAAGAAG
GGAGCUCUGCGUUGGCCUUUGUGGAAACCAAAAGAAGAAAGAAACAAUAUGAUAGCUCUAUCUCUGUUCUCA
>Isatis_indigotica_289
AAGGUAAGGAAACUGGAUCGGAACUCUUUUCAAUAUUUGUAGUCAUGCUUCUUUUUUUGCUUGGUUUCUGGGGCUUUUGA
AUUAUUGAGGAUUACGAAUCUUUUUCUGAAUCUGUUUCUACUUUUUAAGUUUAUCUCGGCUUAUUUCUAUUUCUGGAACA
GCUUUUACUUCUUCUUUUCUUCAGAUCUCUUUCCCCCUUGGCUCAUAAGAACAUCAAAUCAUGUGUGUGUUUUCCCCCAC
UUUAUACAAUUCAUGACUUUUCAGCUGAUCCUGUUGGGAUCUUAUCUUAAAUUGAGGUUUUUCUGAGAUUGGGUUAAAAG
UCUGUGACUUUAUGUGAGAUCAAGAGAUUAUUAGAGCUCUGACAUCAAGAUAAGAUGAGGUCAAGGCACUAAGGAUAAAC
UGUGUACUUGUAGUCAUUUUAUCCGGUCAACCAUUUCCCCCAAAGGAACUGAGUCCCUUUCUUUGGCUUUGUUUGUUUUU
AACUUUUCUAUGCUUGUGACAUGACUUGUACUCAUGUUGUUGCAUUUUUACAGGAGUAAAAGAGAUUUUGAUCUUGGUGG
AAAAAACCGGAGAUGGAAGGAGAUGUGUUUUCAGGAUUUGGUGAGAGACACAAUAUGGACGGGAAGUUGCUGCAGAGUUU
CCAGAAGAGCUUUGUGGAUGUUCAAGACAUUUUAGACCAGAACCGGCUAUUGAUCAACGAGAUCAAUCUGAACCAUGAGU
CGAAACAGCCCGAUAACUUGGGUCGAAACGUGGGUCUCAUCAAAGAGCUGAACAACAAUAUCAGAAGAGUAGCUACCCUU
UACGGCGAUCUCUCCCAUUCUUUCGCGAGAUCGGUGGAUGCUUCAUCAGAAGGUGAAUCCAGUGGAACCCUCAAGUCUGA
UGGGAAAGCUAACCAGAAGAGAUUUCGAUCCGGUUAGUACGUAACCGAGAACCACCAAAGCUGAUUAUCAAAGUUGAUUC
AUAUAUUCAAAGACUCAGAGCUAAUUGAUCGAGGAGAAACAAAGAGAGUUUUACUACUGCUGUAAUAUCACUCUUGGUAU
GAUUGCUACAGUUACGUUUCAUUCACCAAGAUGAUUUUAAGAGGGUUCUAAAUUGUCCGUUUGGUUUUACUUUGAAAAAC
UCCUCACUUGUUCAGCCAAAAUUGAAGAAACUACUUGUAAAGUUCACACAUUUCAGUUUAUGAAUGUUUUUCCUCGCUA
>Isatis_indigotica_290
AUUCUCUAAUUGACCUUCUUAUAUGUUUUUGUGAACAGCAUAAACUGAAUAGGUGACUUUCAAACGGCCAUGCAGCUAAA
AUAAAGUGGAUAUCCUGAAAGAGCAGAAGCAUUAUGAACAAAUCAAUUGGAUGCUUUAGUAUUAAUCUUCAGAUCAUAUA
CAUAAUACAUGUAAUCAUAUAGUUCUUGGCAAAUAAAAUGUGGAAUUCACACAUUUACAUAUCUGUCGCACACAUAAAUC
UCUUAGAUCACAGCUUUGCAAAAAUUCUGAAUCAAUCAUACCCACAAAAAUCUGUGUAAAGUAUCAUGACACUUGCAAGA
AAAUGACUAUUGGGUUUUAGUAGAUAGGGAGAGCUGGAGAGACGUUCAGUAGAUAACUGUCGUUCUAAAAUUUGAGUUGU
UAAAAAUCUGAUAAUCCACAUUAGCAUUUAAAACAUUUCACAGAUUUUUGUGGUUAUAUAUUGAACAAACAUUGAAUCCA
AGGGAAAAUAUUGUUAUGGGGAAGUACCAGAAAGGAUGGGAAAUUUUAAUUUCAGUAUUGAAUGUGGCCCAAAUCCUUCA
ACCAAGCUAGUAUUUCUUCCAGUCCUUCCCUUAGACUUCGAGGGCUAUAACCAAGUUCCAACUUAGCCUUGUCACAAGAG
UAUGCCCAUUGAUGCCUAAGCACAUUCACUGACGGAGGACUGAUUACUGGAAGCUUUCCCGUAACCCGAGAGAUUAGAAC
AGAUAACCAUCCGUAUGCAUCGAUAGCCCAUAAGGGAAUGGUAAAGCUUGGUUUUUUGGUUCCAGUAAUGAGUGCAGCCA
UGUCAAAGACAUGCUUAAAAGAAGCAUUUUCCCCGGUGAGCAAGUAUCUUUCACCAAUCCUACCUUUUUCCAUUGCAGCG
AUAUGACCAUCCACAACAUCAUCAACGUGGCUAAAGGAGCAUCUAUCAUUCCCGUAGCCGAUAUAUCCAGGCAAUCUCCC
AUUAAAACGCUCGAUUAUCAACUUAGCAACCAUAUUGCCUGAAGUGAGCUUGCCCGGACCAUAGAUAACACCAGGAUACA
GCAAAAUGAUCGGCACGCCUUCAGUCGCAGCAUUCAUGGCAAUCUUGUCAGCAGCAGCCUUGGAUCUCUCAUACUCGGUG
CAGAAAAACCUCUCACUAUGAACUUGAUUCUCGUUAGCAACAGAUCCAUCAGUAGACCCAAGGGCGAAGAAGGAAGACGU
AUAGAUAACCUUCUGGAUGCUUUUCGUCUCCUUAACUGCUUCCAAGACGUUCUUCAGUCCACCGACGUUGACCGAGACGA
ACUUCGAUGGAUCGGGAAGCCAGGGCUCAACCAAAGCCGCGGCGUGGAGAACGACAUCGCAACCGGAGCAAGCGUCCGUC
AGCGAGCUGAAGUCUGUUACGUCUCCGUAAGCGAGCUGGAAAGCAUCGCUUUGUGGAGGCAGAGCUGACAGGUCGCUGGU
GCGGCGGACCAAAGCACGUACGGAGUAGCCGCGACGGAGGAGGGCGUGGCACAGUCGUGCGCCUAAGUAACCCGAAGAGC
CGGUCACUAAUAUUUUCAUUUCGGUUUUCUUUUUUUUUUUUCUUCCGCAGACCAAUAUUUGUCGCCUUCUUAUUAGUGUU
UG
>Isatis_indigotica_291
CGAAGACCCAUUUUCUGGUCCGGCGUCUGGUCGGAAAUACGGCAUGGUCGGAGUUAAUCCGACAUCCUCAGGUUUCAUAC
UGUCAAGGAUUGCUCGUAGCUGUUGGAUUUUAUCUUCAGACGGAACAACUCCAGGACCGCCACUGGAGAACACUUCCUUG
CAGGUAAUAAACAGCCGCCGCACCGCAGUAAUCUCAUCCGCCGGAGAAUCAGUCUUCUUCCGCCGACACGUCCUCACCAU
GUUCUUCUUAUUCAUCUUCUUCUUCUUCUUCUU
>Isatis_indigotica_292
GAAUGUCUUCAAGCAUAGAGAAGGCUCUGAGCAACAAUCUAGCAAGUCGGUGUGCCAUUCUUCCUGGUGUUGCGAUGAUC
UUCGGGACGAAACAGAAGAUGUUGAUCUCGAAGCUGCCCGAGUACUACUUUUCUUUGGAGAAUCCGCAGCAUCCGAAUCA
UCUUCCACAUCAGCAGCAGUUUCUGUAACAUCAAUCAAAUGCUGUAUGACUUGGCAUUGAUCCGCAUCGUAACGCGCACG
CGAACGUUGCAACUCAACUUGUAACUUCCCAUUCUCCGUUUUAAGCGCUUCGCAGAAACCCAUCUCCGGGUACGAACGAG
AGAGCGUCUUCUUCAGAACCGACGCAGCAACUUCUCUGGUGGAUUCUUGUUUCAGAAUCACAUCUUGCACGUUUCUAUCU
UCUUCGUCGAGUGUGUACUCACGCUGAUCACUGUCGAUAACUUCAAGCCUCUCCCGAAUCCGAACGUUGUCUACCAAAGU
AAUAAGCGGAAUGAUCUUGAGAUAACGGUCGAUCUCGUCCUGAGCUUUCCGAAACUGGUACACAAUGUUCCAUCCCAUGG
CUAACAAGUAGAGAUAGCUCCGUUCCUGGCAGCUAUUGACGAGAACGUAAGAUCUUCUAAGAGCAUCCUCAAGACCUUCG
AGCGGCUCCUGAAUCUCAGGACGCAUCUUCAUCAUCUCGGAGAUUUUGAGCUGUUCGAGGAGGUUCCCGAUGAGCUUAAG
AUGCUGAGCGAACUGGCGGCAGUUCUUUUUGUGCAUCCGAGCUGUAUUCGCGGCGGCUACUAUCAUUCCGAUCAGUUUCA
CGGCGUCUACGCCUGUAAGCUGCGCCACCGAAGCAAGUUCCCCUAGCUGAUCCCAUGAGUAAUGAGCCAUUUCUUGAUUU
UCCGGUCAAGAUAAUUCUCCAGGUGUCAAUAAAUUGUCUGAAGAAAAUCAAGAUUUAAUAAUGUUCCACUGGAGAAUAUC
AAGAUAAGGUCAGAGAGAUCAUCCACAAGAUAAGAAGUAGAAGCUAAGUGCUCAUUGACUCGUAAGAGUUAUUGUUCG
>Isatis_indigotica_293
GCAAGAGAAUGAGAAUCUCCAAAUACUUGACGUCCGAAACGCUGAGCUGAUAGAAGUUAGCAGAACUGAAUUCAUGACAC
CAUCAGCAUUCAUAUUUCUGUACGAGAACCAGUUGUUUCUAACAUUCAGGAACCGAAAUGUUUCUGUAUGGAAUUUCCGG
GGAGAGCUUGUGACGUCGUUUGAGGAUCAUCUUCUUUGGCAUCCGGAUUGUAACACAAACAAUAUCUACAUCACAAGCGA
UCAGGAUCUGAUCAUCUCAUAUUGCAAGGCAGAUACAGAAGAUCAGUGGAUAGAAGGAAAU
>Isatis_indigotica_294
GUUGCCUCGGCCAUUCAGAAUCACACUUACCUUUUAUAAGAUCACACCCUUUUCCACCUUUGGUUUCAAAUACUCUUUUC
UCUCUCAAAAAUCAAGAGGCCAUAUGAGCUAUCUACAUGCAUGCCUCCUCAGGAAAAGAAACAUGCUCAUAGUAAGAAGU
UUCACCAUCUUACUACUCAGCUGCCUAGCCUUUAAGUUAGCUUGCUGCUUCUCUAGCAGCAUUUCAUCGCUGAAGGCGCU
CCCGCUAGUAGGCCACUUGGAGUUCGAAGAUGUCCAUCACGCCUCCAAAGAUUUUGGAAAUCGCUUCCAACUGCUUCCUU
U
>Isatis_indigotica_295
AGCCAUGCCGCCUCGGUAUCCUCUACGUUGAAACCCAGAUCUGCACAGCCUAAGAUCUUGAUUGGUUUCUAUAGGAGCAG
UGAUUUCAACGCCAAAGUUUCAUCUUCCAAAUUAGCCGUGAGGAGCAACCCAGCUUUGAGGGGCCCUUUGGUUGUCAAGU
GUUCCCAUGCUGAUGGAAAUGGAACUCCAGUGAAGAGAACAGUUCUUCAUGAUCUCUAUGAGAAGGAAGGGCAGAGUCCA
UGGUAUGAUAACCUCUGCCGGCCUGUUACAGAUCUGCUUCCUCUAAUUGCAAGUGGUGUUAGAGGUGUUACUAGCAACCC
AGCGAUCUUCCAGAAAGCAAUAUCAUCUUCAAAUGCUUACAAUGACCAAUUCAGGGAACUUGUUCAAUCAGGAAAAGACA
UUGAAGCUGCGUACUGGGAACUUGUGGUGAAGGACAUUCAAGAUGCAUGCAAACUUUUUGAGCCAAUUUAUGAUCAAACA
AAUGCUGCCGAUGGUUAUGUUUCUGUUGAAGUUUCCCCCAGACUUGCAGACGAGACUAAAGGGACUGUAGAUGCUGCAAA
AUGGCUCCAUAAAGUGGUUGAUCG
>Isatis_indigotica_296
AGUUCGUAGAUCAGAAGAAUAAUGAAAGCCCAACAAGGGGAGCAUUCAGGAGCGUGGACUUAGCUAAACGAUCAGCACAA
ACAUUUGAGGAUCGCGGAAUGAAGGAAAAACGAGAGUAAGAGAAGCGAGAAGAUAGGAGUUUGAUGUCUGCAAGGAUUCC
AAAGAGGUCCUUGAAGCAGAGAUCCUUUUCAAUAGCUCUAAUGAGCGUUUGGGAGUCAGAUUUGAGGUGGAUAGACGGAA
GUUGAAGUUCCAGAGCAUUGUAGAUUGCAGCCCGCACCGCUAGAGCCUCAGCUAUGAGAGGAGAGGAGACGAAGUAGCUA
AUUUGAGUGCCCUGUGUGGUUGUCGCAGUAGUCUGGUCCCGAAUAACCCAAGCCAAACCUGCCGUCUUCGAAUUUUGGUU
CCACGCAGCAUCGGUAGUGAUUUCGGUACAAGGAGGAGCAUAGCUGCGAUUUGAUGAUUCCAAAGGAGGGUGAAAGGUCA
AGGUUUUAACUUGUGGAGCACUUUGCGCUUGGAUCCAUUCUCGUGCUGCUCCAAUUGCGUGGUUGAUAAUAUCCGAGGGA
GAGGAGGCCUUUGCUUCAAAAAUGAGGCGAUUACGGGAGGUCCAGAUAGACCAACACAGCCAGGGAAAGAGGGGUUCUGA
UACUCCUGUAGGUGGCAGGCAGGCGAAAAAGAGGUGGAUUAGGGACUCUUGUUCCCCACACCUGCGACAGCGCAAGUCCG
CUGCUAUCCCACGCCUGGAUAGAUUGUCUCCCACUGGUAGGGCUCCUUGUAGAGCUUGCCAGAUGAAUAGCUGCAGUUUC
GGUGAUAUCUUCACCUGCCAGACAUAUUUUAACCAAUUGAAGGCAAGGGGUGCCGGAGUUGAGGUGGUGCCAACAGUAGG
AGUCCUCCAUUCCGGUAUGACUUGGUUGGAGACAGAGGAUAUUCGGUUCUAGUUGAGGCAGUAGUUCCCGAAUUCUUGAG
ACAUUCCACUUCUUUAAAUCAUCUGUGAGGAGAUCCGAGACUCUGAUAUCAUAAUCAUCUAUCCUAUUUGGUCCGAAAGG
UUUUAUAGGAGUAGAUGUUGAUAUCCAGGGAUCUUUCCAGAUUCUGAUUGUUCUCCCAUUGCCAAUGGUCCUACUGAUGU
UCUCUUUUAACAGGUUUUUACCGAGUAGGAUCCCGUGCCAACCAUGAGAGGAGGCUGGGCUUGGGAGGGUGUCUAAAAAG
CUCUGUUUUUGGCAAUACUUGCCCUUUAGAACACGAGCAAGGAGACACGAUGGUUUGGUCAAGAUUCGCCAAGCAAGUUU
UGCGAGCAGUGCUUGGUUGAAAAGCUGGAUGUCCUUGAGCCCCAAACCACCCUCCGCCUUUGGUAAGGUAAGACGCUCCC
AAGAUACCCACGCAAUCUUCUUUUUAUCCGGCUCAGAGUCCCACCAAAACCUUGUCAGGGCAGACUGGAUCCGUUUACAG
AGACUUACAGGGAGUUGGAAGCAUGACAUAGAGUAUGUGGGUAUAGCUUGGAGAACAGCUUUGAGCAUUGUUAGUUUGCC
UGCUUUGGAGAGUCGUUUAGAGGACCAACUUGGUCUCUUUUCACAAGUUGAUUUUAUGCUUUUCUAGAAGAGUAGGCUAA
GAGUAGAGAGAGAAGAGAGAUCUGUGAUUUUCUAGAGCAGUAGUGACAUAUAUACAAAACCUCUUCAGGUUACUUAAAGC
CAAAAUAAUUUUACACAAGUACUUUAAGAGAAACGAGUGAUAUGUUAUUAUAGUUCAGGAGUGUUCUUCAUGGAGCUGAU
UUCAGGAAAAAGGCAUCGUAUUUACAGAAAUGGUAGUGGGAAUGUGUCAUGGUCAUCUCUUUUCUCCUGUAAUCAGCUCC
ACGAGCACAGCUCCAAAAUUGUAGACAUACGUGAUACAAGUAUAAUGGAUACUCUGUUAAAGAAAAAAAAAGUAUAAUGG
AUACAAUACAAUAACCAGUUUUGACGCCAA
>Isatis_indigotica_297
AAUCUUGGAUUUUGUUUCUAUCCUUGAGAAGUUAUAAAUAGAUAUUUGUUGAUAACAACAAUUAGUAGUACCCCAAAAAA
AAUCUUAAAAACAUGUGAAUCGGCGACCUGGCAAGUUAGUACUAACGUUAUAUGUAUAUGGUCCAACAGAAAAUAUGUGA
AUCUCGUUAAAUAUCAAAAUUAUUAGUUUACUGAUGAUUGAUUGAUAGUAAUUCAAUAAUGGGUUUAAAUUUGCAGAUGG
GAAGUUAAAGGAGACGA
>Isatis_indigotica_298
UGAUUUCCUCACUUCAUGAAUAAAAACAGGUGAAAUAGACAAUUCCAAAAAAUUCCUUAAAAUUAUCCUCAGUUGCAAUA
GAAAAAAUAGAAAAUAAUAGUAUCAUUUAUUCCGUUGGAUAUAUAGACAAAAGUUAUUCCACUUCAAAAGAACUGUUGAG
GAGAAUGAAUGAGAUUCAUUAUUCAAAUUAUUUUGACGCCAUUAUUAAUCAUCUCUACAUUUUCCAUAGUAACCAGUUAU
GUGAAUCCUGAAUAACCGUAUAAAAGCUCUAGGCUUUAGAUAAAACUAAACACAAUUCUCCUAUAAUUGAUAGAAGUAGG
CAAGUAGCCAUAACCAUUUCGUGUUGCAUAUUUUCUAUCUAUAUAUGCUAUAUGCAUGACUCCAAA
>Isatis_indigotica_299
UAGAAACAAAAUCCAAGAUUGAUUCUUAUAUUAGCUAGACCAUAUUUACAGCUGGCGAUCUCUUUCAAACUCUAUCAUCA
UCACAAGUUUUCUUUUUUCCUCGCCUUUGGUCCCAUUGCCUCUUUAUCAUCACAAGUUCAACUAAACAUCUUAAUAUAAA
CACAUAGUUAAUAUAUAAAAAUAAUUUCUAUUAUAGCAUAUAUGACAUCAUGAA
>Isatis_indigotica_300
AAAAACUCACAUUAUACUCCAAACUUUUACAAUAUCCAAUUACAAACCCCUCAUUAUUAUUCAAUUUAAGAAAGCAGAAA
CUGACAAAGAAUAAGAAAAUGGGGCCGAGAUUACAAUUUGCUUUUAUUCUUAUUUAUAGUGUAUCGAAAAGAUCCAACUA
AUAAUACUCUUGGUGUUGGUGUAAUUCAAGUCUUUUCACCAACAAAGAAUUACCAAUGAGAGCCUGAGGACAAGAUCUCA
AAACCAUAUCAAGAAGACCUAUACUGCACACAAAACAUUUCCCACAAAAAAAAUCCGUGAUUACCGAUUCAGACUUCAAA
UGUAGAGGCUUUACUAAACUAAUCUUGAUAAGGGUUUCUCAAAAACUUUGAUCCCAUUUUUCAAUCAAUCAAAGAUCCUU
UCUCCUGUGGAGAACAACACAAACACAACGGAGCUAAAGAUACAGAGCAAACCCGGAAUGAAGAACACAGCUCUCCAGCU
CUCUGGAUGUGACAAAUCCGAGUAAACCAGUUUAGAAGCUUCGAGAAGCUUUCCAGUCAAAUCAACACCAAUAAUUCCAG
CUAAUGUCCCAGCAGUAUUUGAAACACCCAUCACAAUUCCAGCGUAUCUUGGAGCAAUAUCCAUAUGGUUCACUGCAAAA
CCGGCUCUUCCUAAUGCCAAGAACCCAAGAGCCACAGAGGAACAUAAGAUCACACCAUUCGAGGUUCUAAACUGAGGCAA
AGCCAUCAGUGCCGCUGAAGCAACUAAAAACCCAACCGUGUUCAAGAACUUGCGUGUUCUGGUUACAGAGAGUAUUCUCU
UGGUGAUCAGAUAGUCUGCGAUGAACCCACCAACAAUGGAGAACACAAACAUGUUGAGGUACGGCACCAUCUUCGAUGAA
UCCAUUCCCUGAAGACUUAUCUGAAGUCCAAGCUCGAAGUAGGUCGGGAGCCAGUUCAUCAACACAUAUAAAGCGUAAUG
GAAUGUGAAGUUGUUAACCACGAUAGCCCAAACGGGUAAACUGAGCAUGAUUUUCUUCCAUGGGAUGUGAGUAACUUUAU
GGUGGUUUACGUUAGUUGGCAACAGAGCACCUCCAAAUCCAGCAGCAGCGGCUUUUGGAUGCUCAGAUCGAGGUGGGUCA
GUAGCGUAUCUAAUCCAAAGCAAUGACCAUAUAACACCAGCUAAUGCCUCUGCUAAGAAUACUGAUUCUGGACCUCUAAA
CUCAACUAAAGCAGGGAGCAACCACAUUCCUAAAGCUGCACCUAAAUACAUCCCCGAAGUCGUUAUCGAAACCAAUCUAG
ACCUUUCAUGAGGAGGAACCCACUGAGCCAAAACCGUGUGGAUAGAAGGAAAGAUGAAACCUUGGGCGACACCAACAAGU
AAACGGGCAACAACCAAGAGCCCGACUCUGUUCGGAUCAAGCGGAACCAAGAAACACGUCGAUGACCAUAAAACAAAUGA
GAGAAGGAGAACUUUCCUUCCCCCGAUUUUCUGAGCUGCCCAACCUCCGGGAACUUGAGAGCAAGCGUAGCCAACGAAGA
AUGUUGAAAGUAUGGUUCCUUUGCUUGACUGAUUGAUCCCGGCAGCAUCUGCAGCGACGGUAUAUGCAAUCGAGAAGCCA
ACACGCUCUAUGUAACACACGGAGGUGCUGAGGAAAGUCAAGAAGACUAUCACAUAGCGUUGAGGAAUAUUUGAUAGCUU
CAUGUAAACCUUUUUUCUGAUCUAAAGCAUUUAUGUCAUAAAAAAAGCCUCUCGAGCACCACCACAUAAGAGGAAGAGAC
GAGGUCGGAAAAAAAGCUCCAAGACUCCCAAAUCCACCGUCAGAAACUUUAGUUGUUCUGAAAUUCUCCAACUUUUGUUC
GAAAAUCUCCCUCAAUUUCAGUUGCACUGAACAGCAAGAUCGGAUUUGCAACAAUGUCAAUGAAGGGUUUAGGGUAAAAG
UAAAUCCAAAAACGAUUUAAGAAAUUGGAGAGAUUUGGGGAAAAAGAAGAAUGGGUUUUUGGAGUCUGACGGUGGAGAGA
GGGAUAGAGAGAGAGCAGUGUGUG
>Isatis_indigotica_301
AACACUUUUUUACAAAGCUUCUUUGGACCUCGUCUCCCUGCCGUUAUUGGAGCCUCUUAUUCUUAUGUACCAACCACGCU
UUCGAUCAUCUUGGCUAGUCGUUACAGCGACAUUAUAGAUCCUCAAGAGAAGUUUAAGAGGAUCAUGCGAGGCAUCCAAG
GUGCUCUUAUCGUUGCCUCGAUUCUUCAGAUCGUUGUUGGCUUCAGUGGCCUUUGGCGCAAUGUAGUUAGGCUCUUGAGU
CCUCUCUCUGCAGUUCCUCUGGUUGCACUCGCCGGUUUUGGACUCUAUGAGCUUGGUUUCCCUCUGCUAGCCAAAUGCAU
UGAGAUUGGAUUGCCUGAGAUCAUCCUUCUACUUAUAUUCUCACAGUACAUUCCUCAUCUCAUGCGAGGAGAAAGACAUG
UCUUCCAUCGAUUUGCUGUGAUUUUCUCUGUGGUCAUUGUCUGGAUUUACGCGUACUUCCUCACCAUUGGUGGUGCCUAU
AAGAACACAGGAAUAACGACUCAGACAAGUUGCAGAACAGACCGUUCUGGCCUAAUUAGCGGCGCUCCAUGGAUAAGAGU
GCCUUAUCCUUUCCAAUGGGGACCUCCAACAUUUCACGCCGGUGAAGCUUUUGCUAUGAUGGCUGUUUCAUUUGUUUCCC
UUGUUGAGUCCACAGGGACUUACAUUGUUGUAUCGAGGUAUGCAAGUGCAACUCCUCCCCCACCGUCUGUUCUCAGCCGU
GGAAUUGGUUGGCAGGGUGUUGGAGUUCUUCUCUGUGGAUUAUUUGGAGCAGGAAAUGGAGCAUCUGUAUCGGUAGAAAA
UGCCGGUUUGUUAGCGCUAACACGCGUUGGUAGCAGAAGGGUAGUCCAAAUCUCAGCUGGUUUCAUGAUCUUUUUCUCCA
UUCUUGGAAAAUUUGGAGCCGUCUUUGCUUCGAUUCCAGCUCCUAUUGUUGCAGCAAUGUAUUGCCUGUUCUUUGCAUAU
GUUGGUGCUGGUGGUCUAAGCUUACUUCAGUUCUGCAAUCUAAACAGCUUCAGAACAAAGUUCAUACUCGGCUUCUCGGU
CUUCAUGGGAUUAUCGAUACCACAAUACUUCAACGAGUAUACAGCUAUCAACAAGUAUGGACCAGUUCACACAAAAGCAA
GAUGGUUCAAUGAUAUGAUCAAUGUUCCAUUCUCUUCUGAAGCCUUUGUUGCUGGGGUUUUAGCGUUCUUUCUUGAUGUA
ACAUUGUCAUCUAAAGACACUGCGACGAGGAAAGAUCGAGGGGUGUUCUGGUGGGAUCGUUUCAUGUCGUUUAAAUCGGA
UACAAGAAGUGAAGAGUUUUACUCUUUGCCUUUCAAUCUCAACAAGUAUUUUCCUUCUAUGUGAUAUUGAAAUUCAUGCG
UAAAAGAGUUCAAUGGCUUGACCCUGACUCUACUUUGUAUAACCUUUUGUGUAUCUAUUAACUUUGAAUUCUUAAAAUGC
G
>Isatis_indigotica_302
AUAAGAGACCGAAUGUAGUUGAUCUUUCACCGGAUGUGGCUGAAGCUCAUCCUGUUUAGGCGGCGGCGCCGCUCCUCCUC
CUUCACCACCACCGGCCAUUUUCUUUCACUCCUAUGAAACUCAAAAGCAACUCAGGAGAGAAAGAAAGGUUGGAGCUUUA
AAGAACAAUUUGUCUUUUGUAGAAGGCUACGGAGAUGAAAUGAAGACUUAAAACACCGAAAGUGCCGUAAAU
>Isatis_indigotica_303
GCCAGAAGCUUGUAUGGCUGAGGGGUACUUGGCUGGUGAAUGCAUUUUAUUUUGUUUGGAGUUUCUACAGAAAUCUGUUC
CAGUUCAAGAAUCAAUUAAUCAUAAUGAAGAUAUUGAGGCAGAUCAACAUGUACAUGAAGGCCGACCACUGAACAAAGGU
AUCAAAGUUAAUCUGACUGAGAAGGAGCGAGAUAUAGCUCAUCGAUAUAUUCUCAUGAAUACAGCAGUACUGGAGCCAUA
UAUUGAUAUGCAUUUGGAGGAGCUGCAAGAUACGGAUGUAAGAUGUGCCAGAAAUGAAACUAUUUUGUGGAAAUAUCAUA
GAGAAAGGUUCCCACAAUGGAUUAAAGAGAAGAUACCAACCAACUCGAAGGACCAUUCUACUAGGCUGAGAUGGAUUGCU
UUUGGACCAAGACAUAUUGCUCAAUCAUAUAAGGGGUUUGUAGCUAUGCUGCAUGGAAUCGGAAGCGGGGGCGCGGAAGC
GGAAGCGUUUGGAAACGCAUAAGCGAAUUUUUUAAAAUAUUUAGGAAGCAGGUACGUGUUGGAAGCGUAUAUACAUAUAU
AUAA
>Isatis_indigotica_304
CAUAAGAGUAAGAGGCUCCAAUAACGGCAGGAAGACGAGUUCCAAAGAAGCUUUGUAAUAAAGUAUUAAUUCCAGAAACA
AAAAGCAAUGUCUGAAUCAUCUUUGCCUUCUCCUCGUUUCCUCCACCCAUUUGUGGAACUAACGAUGUGGGAAUGAGAAC
CGUGGUCCCAAGCAUCACCAAGUAGUGCUGAAAACCCAAGAGUAUCGCCUCCGGCCAAGGAGGAGGGCUAGUGACGCAAU
AAGAGACCGAAUG
>Isatis_indigotica_305
GAAAAUAAUACAGAUAAUACAAAAAGAAAAGAAAAGAAAAAUAAUAUAAGCACAUGACAUGUGCUUGCUUACACACUCCA
UGCAAAUAGAGAUCCUUUAAUUCUUCCGCAAACUUCUCUUACAAUAGCAAACCAUCACUUUUCCAAAAAUAGAUGCGCCU
UUGUCUCUCUUUCAUAUCUGAAGAAGCUUCGUCGUCUUCGGAUCUCGCAUUUUUUUCUUUUGUUUUUUUCCAUUUUCAUA
GUUUAAUUCUGAUAAAACCUGACUCGAAACAUAUCCAAGAGAGGCAGUUUUGCUAGCUCACGUCGAACACCUUACAAACA
UUUAAUGACAAUGUCAGAAAGAUCAGAAGACAACAUAAACGGAGUCAGAUCCUCAAAGGUAGUCGCAAAGGAGAGCUCGC
AGGUCAAUUCAUCUUCGAGAAUAUAUUACUACGGCGGAGCUUCCGUGCCGUUUUUGUGGGAGACACGGCCAGGCACACCA
AAACACCCUCUUUUCUCUGAAUCAUUUCGUCUUCCGCCACUAACGCCGCCUCCGUCAUAUUACUCCUCCUCAUCUUCCUC
CGGGAACAAACUGAGCAAAGCAAGAACGAAACAAACUCGAUUCGUGAAGACCCUGUUCAACGGAAAGCAUCACGUGUCGC
GUCCUUCGUUUUCUUGGUCGUCUACGACGUCUUCAUCUUCUUCUUCCUCUUCGUUCUCUUCUUCGUCUCCUCGGUCUAAA
ACAGUGCAUCGUGCCAAAAAAUGUUACCUUUCUUGCUCGAGAUCGUACGUUAAGGACGACGACGAUGAAGAGAUCGGUUC
UUCGUCAUCACCGACGUCAACGUUGUGUUAUAAAAGAGGGUUUAGCUCAUCAAUGGGAAGUAUGAAGAGAGCUUUGUGUU
CUGUUCUUAGCCAUCGACCUAGUCGUAAUGAUCUUAGAUUGAUUUAAUGGCAUGUUGUCUUAUUUCGGUUUGUUGUUAUA
ACAAACUAGGAUCUUGAUCUUAAGAUCCGCUCUUUUGUUUUGGCUUUUGCCUCUUUGAACACACUUAUUAGUUGUUUGA
>Isatis_indigotica_306
AGUUACUCUUAGUUCACACAAAUAUUCUUUGGCAUAAAGAGUGAAAAGUACAAAGUUUAGCACCUAUAUAAUAGUGACUG
GCCGGUAUAUCCGGUAAAUUAAGGUAUCCAUUACACGUCUCAACCCGAGUGGGAUAAUCCAUCUGGUAGAUCACGGGUAU
CCAUGAGAAAAUCAAAUACAUGCAUAUACCAAGAGUCGAGACAUAAGUGAGGAAUUCACCGGUACCAAGCGAGUCGGAGU
CUACGGGCAUGUGUGUGUCCACCCCUAUUUCUUGUAGACCAAACCUGAGGAUUUUUUUUGCUGUUCAUGUUGCUGUAAUG
UGGGCAGAGACGAAUGCAUUUAGAAACUGUCUAAGUGUUUGGGAAUAAAAGGCUCAAAACCUAAUAUAGCUGUAACAUUG
UCGUCUGCAGCCAUUUGGAUAGACUAAACGUU
>Isatis_indigotica_307
UGCAAUGUCCGAAUUUGGUAUUCUUCGGAUUAAUGACUAUCGGGAUGCCUGACUACACUUCUACUCCGGAGAACUUCAGA
GUAAUGUUACUUGAUCUACUCUGUUGAAUGCUUGUUUCUCUGUGGAACCCUUAUUUUCAGUUUAUGAUAAGGCUCUUGUU
CAACGACCGCAACUUACAAUCACAUCUGUCCUUCUCGAUAAAUUUUGCUUCUUUUCCCCCAUAUAUAAUCUGGACCAGAC
ACUUACAAGCUGUCGAGCUGA
>Isatis_indigotica_308
UUUUGGUCGAAAGAGGAUAGAAUCCAGAAUUUCAUAUACAAAAACAAAUAUGCUAGAAUAUAGCAUGUCUAUUGGCAACA
UAUCUAUUUCUUUUUUUGGGCAACAUAUAAAGGUACUAAAAACCAAGUAAAAAUGAAUGGAAUGGUUCAGCUCCUAGCUU
UACAUUCAAGACCAAUAUCUAUACUAUAAUAGCUUUCUUAUGUCUCCACCCCUCUCCACUAUCUAUCCUCUCCACUAUCU
AUUAUUAAUAUCUAUAGUAGCUUUUUUUCCAUAAUAGCUUCUAAGCUUGCAUCUUCGUCUGAUGAUGAUAUUGGGUACGC
AAAACAAGUAGCUUUUCAUCCUUCUUCCUCUGAUGAUGAUGAAUAGGAAAGACCAGGAAGAGCAGACAAAGCUUUUGAUC
UCUCUUUAAUUUCAUCUUUUGAUCCCGCUUUUGCUUUGCUAGCUUUUGGUCCAUCUUCCUCUGAUGAUGAUGAUGGAUAC
GAAAGACCAGGAAGAGUAAGAGCAGACGAAGCUUUUGA
>Isatis_indigotica_309
UGAGAAAACCGAGGAGGCUGAAGUGAUUUCAGUGAGAGAUUUAAAUGAUUCGUUGGAGAAGGAAUGGGAUGGUUCGAAGA
AUGAUCCAGAUCUUGAUACUUUAUAUGGUGAUCUUGGCGAUAUCACUUUCUUUGAUGCAACAAACACUAAGGAACAGUUG
AAUGGAACAGAGCCCAACACCGUUCCAGCUUCGGGUAGUUUUGUUCUCGUCGAAGAACAAGAAACAUCGCAGGAGGAUGA
UUUUGUAGUUGUCGACCAUGCUGCUUCGACCACCACAAACACUAUGACCUGUAGCAAAGAAUCAGAGUCUGAGCAACUGA
AGAAUGACUCUGAAUCUGAAUCAGAGGCAUUUGGGUCUAAAGUCUCUGCUAGUGAUAUGGUGACCAAGGUAGGCUCUGUC
CCAACAGUUGUGCUGGCUCUUGCUGGGAAAGAAGCAGAAUCAGACAGCGAUGAAUGGUCCGAGUAUGAGAUUGAGAUAAG
CGACGUGGAGGAAAACAGUUGCGGAUCUGAAGAAAUGGUAGAUUCUGAAUCGGAAGAGGCUUCUGUUUCAGACAAGAAGA
CUGCAGCAGCUUCUUCAACUCCUGCGGGUAAAGAGACCAAAACUCCCUUGAAGUCUCCGUCUGAAACAGAAUCAAACGAA
UCAGCUCUAGAGCCAAAUCUUGUGUCAGACAACAAGAACAAGGAAAUGAUUCUUAACGACGAUGGAGAGAAAAAAACGGA
GGCCGAGGCUAAGAAGAAGAA
>Isatis_indigotica_310
UUAUCAGCCCAAGACUAAGGAGACGAGGGCUGCUUAUGAGGCCAUGCUUAGUCUUAUUCAGCAGCAAUUGGGCGGACAAC
CUCUGAGUAUUGCUUGUGGUGCGGCUGAUGAGAUUCUGGCGGUUCUCAAGAACGAAUCCAUGAAAAAUCGUGAGAAGAAG
GUGGAGAUCGAGAAACUGUUGAACUUUAUUCCCGACCGGAUUUUUGAUCAGCUAGUUUCGAUUGGUAAAUUGAUCACGGA
CUAUCAAGAUGGUGGUGAUUCUGGAAGUGGUAAGGCUAUUGAGGAUGAAGGGCUUGAUUAUGAUGUGGGUGUGGCUCUUG
AAUUUGAGGAGCAUGAAGACGAAGAUGGUGAGGAGAGUGAUCUUGAUAUGGUCCAGGAGGAAAAAGAUGAGGAGGAUGAA
CAAGUUUCUGAGCCUAACAGAACUGGAGGUGUGCAGGUGCGUGUGGCGAUAGACGGUGAGGAUUCAGGACACGCAGGCUC
GAGUCUUAAUGUUCAGGAAAUCGAUGCUUAUUGGCUCCAGAGAAAAAUAUUCCAAGGAUGUGAACAGCAGAUUGAUCCAC
AGGAAUGCAAGGUACUCGCAGAAGAGCUGCUAAAGGUACUUGCUCAAGGGAGUGUUAGGGACGUUGAGAACAAGCUGCUU
AUGCACCUUCAGUAUGAAAAUUUCAGCCUUGUUAAAUUUCUGCUGCAGAACCGUCUUAAAGUUGUGUGGUGCACCCGUUU
GGCUAGGGCUAGAGACCAAGCAGAGAGGAAUCAAAUCGAGGAGGAGAUGAUGGGGUUGGGAUCAGAGUUGGCAGCAAUUG
UGGAGGACUUGCAUGCGAAAAGAGCAACAGCCAAAGAAAGGGAGGAGAACCAGGAAAAGAAAAUCAAAGAAGAAGCCCGU
GGUCUUAAGGAUGAUUCUGGUGGAAAUGGAGACAGAUGCAGGGGAGAUGUUGAUGAUAGAGAUUUAGAUGAUGGUUGGCU
GAAGGAUCAGCGUCAGAUGCUGGACCUGGA
>Isatis_indigotica_311
GUCAAUUUCGAGGGCGAAGAAACGGAGAAGAGGAGAGGCUAGGUUGAAGCAGUAUGGGUACACAGCCAAUUCGAAUCUGG
UGCUUAACGCUGACGAGCGUUGUCGUGAUACGCGUGAACCUACCGGAGAACCGGAGACUCUCAGGGGAAAGAUUGAUCCU
AAAUCCUUUGGAGAUCGCGUUGUCAAGGGGAAGCCUCAUGAGUUGGAUGAAAGGCUGAGCAAGUCGAAUAAGAAGAAAGA
ACGUGAUGGUGCAGAUGAUACGGUGGUCUUUAAUCGAGAGAUCAAGAGACGUCGUCUUAGGGAAGAGAGUGUGCUUACUG
AUACGGAUGAAGGCGUUUAUCAGCCCAAGACUAAGGAG
>Isatis_indigotica_312
UUUGCUCUGAACCCUGUUCAACUGCUGCAUUCCCUUAAAAGCCGGUUGGGCCCAAUCUGGCAUAUCCGUGAUUUUCACAA
CCUUCUCAUUACUAUCAAACUUUCUACAAACCCAUGGCACAUGAACCUCAUCAAAUUCCUUGCCACGAAUUCUAUAAGAA
UUAGGGGGAAGCUCAAACUUCUUAUUCUCCCUCAUAAAACCACCUUGGUCAAAAGCCAGGCUCUCCAGGUCCAGCAUCUG
ACG
>Isatis_indigotica_313
AUCUAUGUCUUGAGUCUUGUAAUAGAAACUAUACACACUCAUUUCUUCAGAUUCUUGAUUAGUUUAUAAUGCUAAAGCCU
GAUUUAUACAUGAUUUUGGUUCACAAUUUGGUAAUUAAUUUUCUGUUGAAUGCUCAUGCUUAUGUGAGUAUAUCUAUGUC
UUGAGUCUUGUAAUAGAAACUAUACACACUCAUUUCUUCAGAUUCUUGAUUAGUUUAUAAUGCUAAAGCCUGAUUUAUAC
AUGAUUUUGGUUCACAAUUUGGUAAUUAAUUUUCUGUUGAAUGCUCAUGCUUAUGUGAGUAU
>Isatis_indigotica_314
AAUAAUCUUUUAAUUUAUUCAUCUAUUACGAUAAUCGCGUUGUUGUUCCAACCACAAAAUAGUAAAAACGCGCGUUUGUU
AAAAGAAACAAAACGCGUAAAUCUGGGCCGUUAGAUCUACACAGGACCAAAAAAAAAAACCAAAAAUAGAAACUGUACUU
UUUUUCGAACCUUUCGAUCUAAAAACACAAAUAAUACUAAACCGGUACGAACGGUGGAAGAAACGUCGCUGAUGCCUCGU
AACAAAACGGCGCCGCAGGAUGCUGCCACGUCUUGAAAACCGGCGUUUUCUCAACCGCGACCGCCGCAACAGCUUUCGUC
UGGUUCUCAACCGGCGGUUUGUCGGCCGGUGAGGCUGGGGAAAGAGCUAGCGGCGAGAGGAGAGGGAUGGCCGUUUUCCA
GUCACUCGCCGGAGCAGCCGGAACGAUUUUUAACGCCGGAGGUCGCUUUUGUAGACGACUGGGCUGCCGCUGGUUACCGG
AGUCAGAGCUGCAGCCCGGUCUCUCCAUCGUCUUCGACAUAAAAGCGCGAAACAAACGAGUGUUCAAGAAAAGGCUUAAU
AAGCGAUUUGGAAACCGUAACGCUAAAACGAGAUUUGUGGUAUUCCGAGAAAAUCUGACAAAAGAGAAAAUGGUGUGAGG
CUUAAAGAUUCGUGUGCGUGUGCGUUUGUAUAUAUAUAAAGGCGUGUGCGUGUGUUAUGCAUAUAAAGGUGUGUUUUCAU
GUACGGUCAAAGAUAAUGAAAGAGAGGGA
>Isatis_indigotica_315
GUGUGUGUAUAUAUAUAUAUAUAUUUCAUAUAUAACAUAAACUAAACACCACACAGAUUGUUCUAGCAAGAAUCACAAAG
AACCAAAGCAAAACUAAACUCUACAAAUCAGUAAGAAAACUAGACUAGUCAUGCCACGCAAAAUCUCCUCUGCCUUCCCU
GAAGCUUCGUCCACUUCUUCUGUAAUCGAUUUCUGCAUCCGAACUGCACAGACCCGUCUUGUACUUUCUGCUUGUCUUUG
CUUGUCCUUCAUUGCCCGGUGUGCUUGAUCUCCGCAUAUGAUCAUUAUACAUCUCGAGCGGCUCUUGCAAGUUGCCACUU
UUUUGCAGGUCCAAGCUAGCCGCGUCUGAGCCAUACGAAUUCAGCCUUUCACCUUGUGACGCAUCCAAGGUACUACGAGG
UCUCAAGGAGUCAUCGUUAACAUGGGUAAUCUCCACAUAUUGGCUUGUAGUGAUGACUUCAUCUGCACUGAAACCAAAGG
AAGCUCUGUAUGCUUCGAGUUCUUCCAUAUCUUGCUUGGAAAUGCGGUGACCAUUUCCGCUAUUUGGAUAAACAUCCGAC
UCCUUCGAGACGCUUAGUCUUCCACCAGUAUGAGAAAACGGAGCAUCAUGGUCAAGAUAGUAUCGAGCAAACGUGGCAGG
ACAGAAGAAAUUUGAACCUUCAGAGGCCUUUGGAGUAGUGUUUGUCUCAGGUGUCUGCGCAUAACUAGAGUCACUCCUUG
AACAUUUAACUGUUCUUGGAGAAGCCAAAGGAUCCCAUUGCGGUGAGAACUCACGCUCAGGAAACGAAGAAGAUCGAGCA
UCCCCUCCUGAGAUCCUUGAGAUUGGAGAUCUAAGACUACUUGCAGGACUGCCAGGAUACAGUGCGUAUGUUGCAUGAAG
AUCGUUUGCAGAAACAUAAUCACCUUUCUCCGUUUUCUUGAAAUCAGCAGCAGAUGUCAAGAACCGAGCAUAGGGUACAU
CAGGUGAAGAAGGAGUUGUGAGAUGUGCUAACUCAGGAGGAGGUGUCAAAGGAGCAGUAGAUGGCUCUGUGGUAAAAGUU
GAGAAAACCGGUGGUGAAACCAAUUGUGUCUCAUGCGCAUAAGGUCCUGUUGCAAACAUGGCCGAUGAAGGACCUCCAGG
GGAGUUAGCAGAUAAAGAAAGCAAGCAGUUCGGAGACUGGGCUAUCGAAGGAGCAGGAGAAUGUGAGAAAGAAGCUGGAG
ACGAAGGUGGAGCAAGCAUUGAUGUAGCGUGAAUACUCAUUCCCGUUGCUUGAGUUUGAUUUGAUUGACCCGUUGCAACA
UUCCCUUCAGGCAUUCGUGAAGCUGGCACAAUUCUCCUCUCUCCUUUCUUUGAACCGAAACAAGACAACGCU
>Isatis_indigotica_316
CGAAAAUCGGUUCGUCUUUUUCUCCUUAGCACUUUGUCCAGAAACUAGCAUGUCGUUAUUAGGACUUGAGAUUCUUUUUG
CAAGAGAGGGAGAGGGAGAUGGAACUUUAAACAGCUAUUGAUUCUCCUUCUACAUAGUCAAUGAUGAAUUGUUUGUUUGU
CUUUGUUACCAAUAAAAAAGGAGGUAAAUUUAUUCUCUUCUAAUCCUGCUACAGUUUAGUAGCACAAGUUUCCAAUAUCA
AAUGCACUUUGCUCCGAGGAGGUUGCUUUUUUCAAUGCCAUGGUGUGUCUCGGGUGAAUGCUUUUCUAG
>Isatis_indigotica_317
AUCUCAUCGAUCUAAAAAGCAUGAAGCUUGAGUAUUUGGAUUACAUAUUGGUGCCAUUAGGGAUGGGUUUGAUGGUAUUC
UAUCAUCUCUGGCUUCUGCACCGCAUCAUCCACCGUCCAUCAUCCACCGUCGUUGGCCUCAACGCCUUCAACCGCCGCCU
CUGGGUCCAAGCCAUGAUGGAGGACUCAUCAAAAAACGGUGUUCUAGCGGUUCAAACGCUAAGAAACAACAUAAUGGCGU
CAACUCUAUUGGCAUCAACCGCGAUAAUGUUGUGUUCACUAAUCGCAGUACUAAUGACAAGCGGUUCAGGAGAACGAUCG
GUCUGGUUUGUGUUUGGAGACAAAAGCGACAGAGCCUUCUCGGUCAAGUUUUUCUCAAUCCUCGUUUGUUUCUUAGUCGC
GUUUCUCCUCAACGUCCAAUCAAUCCGUUAUUACAGCCACGCAAGCAUCCUCAUCAAUGUCCCUUUCAAACAGCUCAUGG
CUGUUUCUUCGGGUGGUCAUAGUCAUGGUAGUCUUAUGAUAAACCAAGACUAUGUGGCUGCAACGGUUAACCGUGGGAGC
UACUUCUGGUCGUUAGGACUAAGAGCGUUCUACUUCUCAUCGCCUUUGUUCCUAUGGAUCUUUGGUCCCAUCCCGAUGUU
CAUAACUUGCUGCGUUCUUGUUUCUUUGUUGUACUUUCUUGAUUUAACAUUCGACUCGAUGGAUUGUAGCGUUGGGGUCG
CCGACGCCGAGGACACUGAGAUUAGAAGCUUAGCUGAAAACGUGUAGCAAGUAGUUGAGAGAUUGAGAGUUAUGUUAAUG
GAACAUACUGA
>Isatis_indigotica_318
UUUUUAGAUCGAUGAGAUUGAUCCAAUUCACACAAGAAAAUAAUAAUAAAAGAAAAUGAAGGGAGAGCGAAGAGAUUGAG
AGAAUCGAAAUGGAGUACGGGUCUUACGUGGACCCUUCCGUAUCUAAUGCGCUUCUCUCUCUUUCUGUAUCGUUAUGAGC
UUCCCGGAUUCUCAGCCGUCUCCUCUCACUCUCUAUCUCCUUUUAUAGA
>Isatis_indigotica_319
AACAUCACCACAAUAGGUAAUAAUAAUACAUAUCUCAUUUAAUUCACUUUAAUAUCCUAAGUUCCUAACAAUAAUAUCAA
CGGUGGAAAAGUAUAUUAAGGUGUGCGUGGGCAUUUGAACUUAUUGGUUCUUGUUCGGUGUGAAUUAUUUUGAUUCGGUU
UGGUUUGGAUUUGUUUCGGUUUUAAAUAAACAAACUACGCUAUAUCGAAUUUUAGUACAACUUAAAAAAAGAUAGUUUUG
GUAUAUACGUCUCGUUUUUGUGAGAGAAUUUGGCUUAUAUUCGCUUGCAUGAAACUUAUUGAAACAUGCAAUCUAUCUGG
UUUUAAAGUAACAAUUGGUUUGGUUUCGGUUUGAGAAAUUAGCGUUCACUUGGGUUUUAUGUAAAAAUUCGAGUGUACGG
UUCAAUAUUCGGUUUGGAUUCGUUAAGGUUCUGGACAAGAAUAGUUAUGCUAAUGUACUUUUUAGUACACACGUCUGGUU
UCUAAGGAAAAUUCAGCUUAUUCCUUUCGGUUGCAUUAAAUUAUGUUUGUUCGAUAUAAAACAAAAAAUAUUAACUUGGU
UUUGAUUGAACAGGUCCUCUGGUCCUACCGGCAU
>Isatis_indigotica_320
GGGUCUUAACGAAGAUCUGCAUCUGAGUUUCACCAAAGAAAAAAGCUAAGGUCAAUACUCUACUUAGCCAAAAAAACAGA
UCGGCGAUCAAAGAAAUCACUUUAGAUAUACUAAAAUCUGAUCGCACAGAAACUAAACGGGUCAUGAACAUGGAAUAAAA
UCACAGAUGGAGGCAUGAAUAAUACUUAACCCUAAUCGAAAAUCAAGAGGAGAUCAGUCCGUGAAACUCGAAUAUAAUCC
UUCUAUAACCGAAUCAAAUUCAAAGAACAGAAAGAAGAACCAAUUACGAUCGAACGAAACAGCUAAUCGAGAAAGAAGAA
AUCAGAAAUUUACCUUGAUCGUAAGUCGCGAUUGAG
>Isatis_indigotica_321
UUCAUGCUCUUUAGAUUCACGGGUCACUUGAGAGAUCUUUUACGGUUGAGAAAAGCUUCUUUCUCUUCACAUGGAUUUAG
UGUCUUCAAGGGAGACUUUAGAGAGAUCCUUCAACUUCAACAAAAGCCCUUCUUCUUGGUCUCUCUCUAGUUCUUGGUCU
GAUCAUUGCAUCAUGUCUGGAGAAUCAAGCUCUGGUUCUACCGAUCAUUGCAUCAAAGUUGUACCGACACACGGAGGCCG
CUAUAUUCAAUACAACGUUUAUGGACAGCUCUUUGAAGUUUCCAGAAAGUAUGUCCCUCCUAUCCGUCCCAUUGGUAGAG
GCGCUUGUGGUAUUGUCUGUGCUGCGGUGAACUCAGUGAAUGGAGAGAAGGUGGCGAUUAAGAAGAUCGGUAAUGCUUUC
GAUAACAUUAUCGAUGCUAAGAGAGCUCUACGCGAAAUCAAGCUUCUCAGGCAUAUGGAUCAUGAGAACGUCAUAACCAU
CAAAGAUAUUGUAAGACCUCCGCAACGAGAUAUCUUCAACGAUGUCUACAUUGUCUAUGAGUUAAUGGACACUGAUCUUC
AGAGAAUCCUCCGGUCUAACCAAACCUUAAGCCAUGAUCAAUGCCGCUUCUUUGUGUACCAGCUCUUAAGAGGGCUCAAA
UACGUGCACUCGGCCAACAUAUUACAUCGUGAUUUAAGGCCAAGCAACGUGCUGCUUAACUCGAAACACGAGCUAAAGAU
UGGUGAUUUUGGGCUUGCGAGAACAACUUCAGACACUGACUUCAUGACUGAAUAUGUCGUUACCCGUUGGUACAGAGCCC
CUGAGCUGCUUCUUAACUGCUCAGAGUACACCGCAGCUAUCGAUAUUUGGUCUGUCGGUUGCAUACUCGGCGAAAUCAUG
ACGGGACAGCCGCUGUUUCCUGGCAAAGAUUAUGUUCAUCAACUUAGGCUUAUCACAGAGCUUGUAGGCUCUCCGGACAA
UUCCAGUCUCGGUUUCCUUCGCAGUGACAACGCGAGAAGAUACGUGAGGCAACUUCCCCGAUACCCGAAACAACAGUUUG
CUGCUAGAUUCCCAAAAAUGCCCCCUACCGCUAUCGAUUUGCUGGAGAGGAUGCUCGUCUUUGAUCCAAACCGGCGCAUC
UCAGUCGAUGAAGCUCUUGGUCAUGCUUACCUAUCACCGCACCACGACGUGACCAAAGAACCGGUCUGUCCGACUCCUUU
CAGCUUCGACUUCGAGCAUCCUUCUUGCACGGAAGAACACAUAAAGGAGCUUAUCUACAAGGAGUCAGUCAAAUUCAAUC
CUGACCAUUGAGACCCCCCAACAGAAAGAACAUGUUCGAUGAUUCCGUUUUAAGUCUCUCUGUUUUUUUAUCUUCUGGUU
CCUUCCUUUGUAAACUCAUUUUUAUUUUGGUUGAAUAAAUGCUAUGGUGAUACACACAUACCUAUAUCUAUGUCUAUGUC
UAAGCUACUGCAGAGUUUAACUUUCUUCAUUUAUGUUGGAUCGUAAGACUAGAUGAUAGUCUUGUCUUUACUAUUUGGUA
AGA
>Isatis_indigotica_322
GAACGCUAGAAGUUUUCAAAGACUUGCAUACAGGACAAAUCCCAGUGAAAACAUCACAUUCUUUACACAGACUCAAGUGC
CUACACGGCACAAGCAACACUGAUACUUCCUUCGCAUUGCACAAUUUGCAUCUCAUCCUCUGAGUCCCCAUGUUGUUGUU
GUUUGGAUCAAUGUAUGAUGAAGCUGCAUCAUCUAUUUCACUAUCUCCAAACCCUUCUUUGCCAUGAUCUGCAGCGGCAA
UCACAUUGUUGUUCUUGUGUGACAUUGCUUGCUGCAGAUCAUUCUUUAAGACAUUAACCACAGACUCAUUGUACUUUGCU
CUGUAGUGCCAAUUCUGAGCUUCCAUUGCCACUUGUUUUAUCCUCUCCACGAGCUCCUUAUUCUUCUUGUUCAUGACAUC
GAUCUCAUGAUCUUUCUCUUGAAGCUUCCUGCUCACUCCUUGCUCUAUUGUGUUGAGAAAAGACGCAACCUGUCUCUGUU
UCAUAUCCCUCACGCCUUUCGCCAUUUGAGCUGCCUGAAUUUUUAGAAACUGGUCAAGCUCAUCCUUUUGUCUAUGGAUG
UCGAUCCGAAGACUAUCAUCGAGUGACUGAAAGAUUGGAGAAGCAGCUACAAUGCUACCACUAGCAGAAGUCACCGAAGA
GUUGCGUUCGUCGUCAUCAUAAGACAGUCUAAGACCGGUUGAGACUAAAUUCUCCUUGGGGGCUUCUUCUCGAACACUAU
AAUUGUUAUGAUUAUAGUUCAAAGAUAUCUGCAGCUUCUGCUGUCUUUGGAUGUUAUUACUAGUGCUUUCGGCUUCCCUU
CCUCUUUUGUUAGGCCGGAUCAUCGGAACGAGAUUAUCGUUAGCAAAAUAGUUCACUGGAUCAACAGUGCACCCACCUCC
CAUGGUUCCGAGCAAGUGAAGCUGAUUGGAUUGUGUGUUUGUCUGGUAUUGCAACUGGUUCUCGUUCAUGAAAACCGGUG
GUACAGAGUUUCCGUUGUUUCCACUUAGCAUAUUUCUUCUUCAAUGAAUGUGUGUAAACUAUAUAGACACGGUAAAAGGA
UUCGGAAUCUGUCGGUGGAGCUAGAGUACUAACAGAAGUAUGAAGCCUUUUUUCAGAAAAAUCCUAUCAGAUUUAACAAA
CCCUAGUUUCCUUACAGAUCCGAUGAAUCAGGAUCUAGACAGAAAAGAAGAUGCCUUUGCUGAGAUGAAACGUCUAUAGA
AGAAGAACAAGACCCAAUUAAAUUAAAGCCACAAGAAAAUAAUUUUUUUUUUUUAUGUAAGGAAAAGUGAAGGGAAGAAG
AAGGAAGAAAGAAAAAUGAAUGAUG
>Isatis_indigotica_323
UCUCAGGUGGCAUCGGAUUGGUUCUGGACGAAUCAUAGAUUCAGAGUAUGUACAUAUACGAAAAACAAAUCAAAACAUGC
AGUUAUUGUAGCCCGUAAAUUUGCAACAUCUCUCAGGCAUAUGCAAAAUUUAUCGAUAGCCAUAUUUUUUUUCCAUGAAG
GGAUAUAAGUCAAACCACCACAAUCAAGAAUCCAUUGUUUUGCCCGUUUACAUGCGUUUUCUGGUGCUCCAUUGGGACCU
UCUCUGAGAAUACGAAGCAAAUAUAAUUCAGCGCAGUGGAGAACAUAAAAUACUUUAGCUCUCGAUGUGUAAUUCCCAUC
CACCAGCUUGGUUUCUGAUGACAAUAGACAUGAUGAAGCAUCUUUUUGCCAUGUUCUUCAUGUCCUCUCAUAUAUAUACA
AAAUACAUGCAGCAAAAUUUCUACCGUUUCAUUGGAUUCCUCUAAUCCUCUUCCGGUAAUCCCUUAUUAAAGACAUCUUC
UAAUGAUAGCCCUAGGAGCAUUCGACGGUAGACACAAUCGGAAACUGAAAGGAAAACAGAGGAAACACACACCAACAGAA
AAGGAAGAAGAGGGUUCCUGUAAUUUCUCUCGGCCAGUGACCGUCGGAGGCCUGAAAAGCCAAUAAGAAAGAUACUACUC
UCCGUAAUUCAUCCGUCGUUUUAUCAUAAGUUUUGCCUUCGUCGCCGUCAAUCUUCACCGGAGGGAACACUCGCUCGAAU
UUCGCCUCUUUGAGAAACAGCCUUCUCGAUGAACAACACUGUAUUUCGCUGCCGUCAGCGAAGCUCUCGCAUUCCUUACA
GAGUUUCGGGAAUUUCCACAUGAGCCAGAUAUUAAAUCAGUAGGAGUGUCCGUUUUCUUAGAUCUUGGGGCGUAGAGAGG
GAUAACGAAGCGUCGUUCGCAGAAUUUGCGGCUGAGGAAAUCGAGAAAGAACGAACUCAGAGGAGCCUGAUGGACGGAGA
CGCUUUUAUUUGGAGAUCUAGAGAUCAUUUGUUUGUUCCAAGUAGGGCUUAUACGGAGAGAGGAAGAGGG
>Isatis_indigotica_324
UCUCUCUCUCUCUCUCUCUUCGUCGUCCUCGGUGUUUGCUUUGAUCGGAAAACUGUUUGUCAUGGUCGGAAUUCUUCUGG
GCUUGCCUGGACAGUGGGCAGAAGACGAGCUUGAGUCUUCUGAUCACUACACAACUAAAAUCGGAGGUCUUCCGGAUUGG
CCGCCAUUACCGGAUGAUGUACUGAGACCUGAACUACUCAACUGUUGUUCCUGUGGAAAUAAACUUUCCCUUGUAGCUCA
GGUGUACGCCCCAAUCUCAACUGAAAAUUCGGACAUCAAAGAGCGUACGCUCUAUAUAUUCGGUUGCUUGAUGCCUAAAU
GUGGAACUUCUUCUGAACAAAGCUGGAGAGCUUUAAGCGUUCAGAAAGCUUUAAAAGAGAAGGAAUCGAGUGAAAUAGCG
GAUCUUCAAGUUGCCUCGCCUCUGGAUACCGCUUCUAAAACUCAUUGGUUAGACGAUGUAGACGGUGGUGAUAAUGAUGA
AGAGUUUGAUUUUGAGAGUUUAGCUAAAGCGAUUGCAGAAGCUGCUACUACUGUUGCUUCCAACUCCAAGAAACCGAAGA
GCAGAUCAAGUGGCAGUGGUAGUUCAGGGACUAAAGCAAAGCCUUCGCCUUUAAAAUCCGAAACGAGAGUUGUGGAUCAG
AUUAAAGUUGAGACCGGUGCGGUGGUUCCAUGCUUCUACAUUUAUACAAAGGAAGAGAACGUUACAAAAGAGAAUGUCGA
UCGUUUCGCCAUGAGUUAUUCGUCCAUGUCCAUUAAGGAUAAAGAAACUAGCAACAUCGAGGAGAGUGAAACCGAAGAAG
CAUGGGAGGACGAGAAAUAUGAAUAUGACAAAGCCCUGAAUGCUGAUAGGACUUACCUUAAGUUCCAGAAACGGCUAGAU
GCAAACCCUGAGCAAUGUUUCAGGUACUCGUAUGGAGGUAAACCAUUACUGGCCACCGAAGACCUGAAGUCUCCUGAUAA
GUGCAGGCAUUGCGACUCUCCGAUGCUCUUCGAGAUGCAACUCAUGUCUCCUUUGAUAUAUUUCCUGCAUGAAGCUGUUG
UUGAUGAAGGGAUUAAGAAAUCAUUGAAUAACUGGGAUUGGAUGACACUUAUGGUCUACACUUGCUCCAAGAGCUGCGCA
AAUCCGGUGAAUGGCGAUUGGGUUGUUGCUGAGGAGUGUAUAGCAGUACAGUACGAGAAACCGAUGAAUCUUGAUCAUGC
UGGCUUUUUCAGAUGAAGUGAUCAUUUGAUUGGUUGAGAAGAUGCGGUUGAAGUGAUUAUAGCUAAGAAUCUGGAUAAAG
AUACAAUUUUGAUAAAGAAGGCAAAUGCGCCAGGAAUUAUCUUCUUCAGGUUUUUGAGGACAGGUUAACAAGAAGAGGGA
GCUGCUCAAUUUUUUUUUUUUUUUAAAAGUCUAUUUAUAUGCGAG
>Isatis_indigotica_325
UUUCUCGGAGGCUUUUUUUUUUUUUUCUACCGAGAAUCCAAGUGUAAAUAAUAUGAGCGACAGGUGGUGUCUUCGAUUUC
UCCGGUUAUGAAUCCUGCUCACAACAACCCAGUUGCAGCGUCAGCAGUAGCCUUAACCCUAGCUCCGCCGCUACAUCCAC
CGCAGCCUCACCGUCCUUCCACCUCCUGUGAUCGUCACCCGGAGGAGCGUUUCACAGGAUUCUGCCCUUCUUGUCUCUUC
GAGCGUCUCUCCGUUCUAGACGUCACCAGCAAGAACAACUCCGUCGCGUCUUCUUCUUCUUCUUCCAGGAAACCGCCGUC
GUCUUCCGCCGCUGCGCUUAAGGCAAUCUUCAAGCCGUCAUCUUCCUCCGGGUCCGGGUCGUUGUUCCCAGAACUUCGGA
GGACGAAAUCGUUCUCAGCGACAAAGAACGAAGCUUUCUCAUUGUCUGCAUUUGAGCCGCAGAGGAAAUCCUGCGAUGUG
AAGGUCAGGAACACUCUCUGGUCUCUGUUCAACGAAGACGCCGAGCAUAAUUCUCAUCCAAAGGAGGGAACUUUAACAGU
CAAUUGCGAGAUUGAUCUCGAAAAUAGAAAUCCCAUCAUAAAGUCGCCUCUUUUCGAGGAGGAAACAGAAAUCGAAAGUG
AAGAGGACAGCGAGAAGGAUAUUAAUUGUGGGAAUCUCAAAGAACCGAGAAGUGUAAUCGACGAAAUCGUCGAAGU
>Isatis_indigotica_326
GCGAGAUCAGUUCAGCUGCUAAAGGAACAAAGCUAACAAAUGACGUUUAAGACAUAUUUCCUUGUUUGUUAUAAACAAUG
UUUCACUUGGAAUUCGAGUCGUGUGCUUUGUCUUCCUUAUUUAACCGGUGUAUAAUCGUGUCUUGGUGUACAAGUCUUGA
UUGGACUUGGAGCAGACAAAAAAAGGGGUUAAAACGAUGAUUUUGAAGCCAAG
>Isatis_indigotica_327
GCUGAACUGAUCUCGCUUUGUCCGUACAAGUUCCAGAGGUAAUCUUUCCAAUGCCAUCCAUAGUCUUGGAGCCGCUGGAU
CCGAUUUCGGUUGUGCUUCGACUUGAAACUUAUAGUGAUGCAUACCUUGAACUCCACCUUGGAAAACAGAUGGACACAUG
AGAAGCCGAGGAAGUAAAACGUAAAUGGGGAGAGUCAAUGUAUCUCCAUCUGCUAUCUGUGUAGACUGAACCAAAGAGGU
UUCAGUAACAAUUAUGGAUUCGACGCGAAGGAGGUGUAUUUCGAUACAAGUAAUAGGAACUGAAGAUGCUUCCACUAUCA
ACUCCCCACUGAGUGGAUCCUGCAAAGAGCAUUGGGUGGCUAUUUUUCCGGUAACUCGGAAGCCACCUUAUGAAAUCAUU
AGUCAUAUAAUAUUAGCUCUCUCACAAAACGGCGAAAAUCUCCCUAAUUAGAGUCAAGAUAUUGGAAGAAGAAACCAGUU
UUAAUCUCGGGAAGCAAUGGAUGUCUGUGAGUGAUGUAGAAGAUGACAAUUUCUGGAGGAAGUGGCCGAUCAACUUUAAU
CAAAAUUAAAG
>Isatis_indigotica_328
AAGGAAAUAACAUGGAUGAUUUAUUCAGUUCACACUAUUUUUGCUACUAUGGAGUGCUUCAAACCAACAUUAUGGGACAA
AUAAAAACAUUACAUUCGUUCAGUUUUUGGAAACAAACAUAAUUUUUUGGAUUUAGUUACCAGAACCCGAUCCAGCUCUA
GAUCCGGCAAACGAACCAGCAGACGAUCCAGCCGAACCACCAGAACCACCAGAACUUGAACUCGAAGACGAGCUUGAGCU
AGAUGAUGAACUAGACCGCGAGCCUGAACCAGCCCCAGCCCCAGCACCAGAGCCUGAACCCGAGCCACCACCAAGACCAA
UUCCCAACCCAACACCCAAUCCAAUACCUACCCCCAAGUCCUUCCUAGCAACCCGACUCUCGGUCAACAUGACCAAACUC
G
>Isatis_indigotica_329
GGUCUGCAAGAAAAGAUUAAACUUCUUCCUCUGGAUCUUGGGAAUUGGCCUGCUUAGUACUAGGAGAAAGUGUAUCCAGA
AACCAAGGUGCCAGCACUUAGCACAAUGGCAAAAUCAUAGGGGAGAGUCUGGUUUUGAUCAAAAAUCCCGAUACCACUUU
UGAGGGGCCUUGGCUUUUCCCUCAGAAUGAAGCUUAUAUUCAUAGCCUAUAUCCCGUUCAGUGAAAGGUUUCAAAUCGUA
CUCAAUGAAUUAUUUAAGAGUGACAUUACUGCAGAACAUCCCAAACUAUCAGCUUCGACCGAGGAAAUGAACAAGAUUGA
UGCCUAGGCACAAACAAAAACCGACCCCAAGGAUAUUGUAGAGCUUUUCAAGAAAAAAAUCAUGGUAAGUCGUAUAAUUA
GGAUGCACUUCAUGUAAUGAAGCUACCACAUGAUUAUAUCGGUUCCAAAUUUGAGUUGCUUCAUCUUUUCUUGGGGGUUU
AGAAGCUAUCCCUUUAGUAUACAAUUGUUUACGCAAACCUCUGGACUAAUCACCAUCCAUUCAUUACUUUGACCAAAGGA
UUUGUUAAAUAUAUUCCGGUUAAAGGUUCAUAC
>Isatis_indigotica_330
GACAAGGCAAUAAGAAAAGGAAUGACCGUAGAGAGACUGAAGCUGAGAAGAGAACGAAAGAGGUCCUCUUCCUAAUCCAA
GCAGACCUGAGGCGCCGCUGAAGAGACCUCUGUUCCAGUGGCCACACCCAAACAUCAAGUUCUCCACCUUGUACUCUGAG
UUUCCUCCCUCGGUGGCCGUGAGAUUGACGGUGAAGGUCUCAGCGGCGAAGUCUCCGGUAGUGUUUGAUCUGUCUCCGUA
CCAGUAGAAAUAAGGGCACGAUUGGUUAUACGAUUCACACGGUACUGAAGGAUCAGGUGAUGAGAUGAGGCUGCAUCGAG
GGUCAUUGCAUGUUAUGUUCUUGAAUGAAGCGGAUGUUUUCGGGUCAUAAAACUCACCGUGUUGGUGGAAACAGUCAUAG
CAAGGAAGGCAUUGAAGCCAGUUUAGGUCACUUCCUGUGUCAAGAAUCAAUGAGAAGUGUUGUGGUGGUGUGCCCACAAG
CACGUCCAUGAAGUAUUCACCUGAACCAAGCGUCAUGCCAGACUCAAGUGUUGCUACCAGCUGCUGCCCUGGUGAAGCCU
CUGGAGCCGGAGAAAUAACCGAGGAUCAUGUUCUGCGGAGGAGAAGCCGCAAUCAUUGCUUGCGGAAGAAGAAACGGAAC
UGAAGCGAAUCGAAUCUUGGGAACGAAAGCCGUGAAGGGAUGAAGAGUUAUGCUCGUGUUUCCCGGGAAGAGUUCUACAG
UCGCCAAAAAAUAGGGGGACGGUAAAGAAGAUCAAGCCAAGAAUUAUACUUAGUUUGGUCGACAUUAAGCUGCUGAGAUU
ACUAAUAAACUCAUUAAAGAUAUAAGAAAUAGAAAAAGUGAGAGAGAGAGAGAGAG
>Isatis_indigotica_331
AGAGAGAGAGAGAGAGAGAGAUCUCCAGGGACUAUGGAGCACGGAAUGAUACGGAAAAGCUUAGUUAUCUAGGGGAGGCC
UACGGGAGAGCUGAGCGAAGAACAAAAGAGGAGCUUACAUUAAAAGAGCAAAGGAAGUAAAAAUUUUGGGGAAGGUCAAU
GGAAUAGAAGAUAUUCAAUAUGAUAUAUCCUACCAAAAAGUGGGGAA
>Isatis_indigotica_332
UGUUCCAUGUUUCUUCAGGUAUGUCCAGAGCUUCGCCGCCAACUAAAAUGGAUUUGAUCUGUAGAUAGUAAAAUGUCUCC
ACGGAAGUCUCCUUCCCGUCCACAAAAGAUGUGAAGUUCAGAUUUGGGUGGUUUAGCAUAUCCUUGUCUUCCCCAAAGAU
CAACUUGCUGCUUACGUUGGUGUCGCUGUUUCUGUCGACAAGGCAAUAAGAAAAGGAA
>Isatis_indigotica_333
GCUAACAUUAUCAGCACUUUCCUGUGAAGAAAAUUUGGCAUUAUUUCCAGUAAAAGCAUACGAAUGAAAAAUGUUAUGAC
GGCCCCAAAGACAGACACGUCUAAGCUCUUACACAUGUACUUUUGUCUUAUGCCCAGUGUUUUAUGAAUUUUGGAUGUAU
GUUUCAGUUUCUUAUUUCAGUUAUCUUUCGAUUUUUUUCUUG
>Isatis_indigotica_334
UACAAAGUCUCUUCCUUUUUUUUUAUCACUCUUGACCCAAAGUUUGGUCCUUUUCGAUAAAUUUUCUUAAUUUAGAGUUU
UGCAGCUUUAGUCUUUGCCGAGUAGAAAAAAUGAUAAAGAGACGAUUUUACAAGCUUGAGCAUGGUGAUAAAGACAGUGG
AUCCGACUCCUCUUGCUUCUCUUCUGAUUCUGAUCCUGAGUCAGAAGAAUCAGAAGAAUCCGAAUCCGAAGACGCCGUUG
CAGAAGUUUCCGAGGACGAUGAUGAUUCCGCCUCAGAGGGUGAUGAAGAUGAUGAAUCCCCAGCUGCGGAUGACGAUGCU
GAUGCUGAUGUUGAUGAUGAUGAUGAUGACUCUGAUGCUGAUGCCUGUCGGGGGAGAUUUGAGAAGACAUCAAUGCAAUA
CGGUUUAGAAGAACCACCGGAAGAGGAGGAAGAGAACUAUAUUCUAGGUUGUAUGAUUCAAUGCAAAUCGGUUUACAAAU
GCAGAUAUUGUCCAACCGUCGUUUGUUUGAAUGAGAGAACAAUGCAAGAACAUGUUUCAUCAAAGAAGCAUGCUCGUGCU
GAGAAGUUAAUGAAAGAAGAAAAUCUCAGAGCCGAUGAUGAUGAAGUCGAUGAUCCAGAGACGCCAUCUCAGGAGAAGCA
GAUAAAAGGGAACAGAAGGUCACAAAGAAAGGGUAAGAGAUCACAAAAAGAAGGAAAGCUCAGAACCGCUGAUGAUCCAA
AAACGCCAUCUCAGGUAAAGGGAAACAGAAAAUCUCGAAGACAGGGUCUGAGAGCACAAAAACAGGAAAAGGGUUCAUCG
ACCACAGACGGAGAAAAGGCAGAUACGAGGCAGAAUUCAAGAAAGAAAAUGCGUCAAACUAAGGAUUGAAACCAGUCCAU
CUCCAGCAAUAUGAAAGGCAUUCAUCGUUUUCACUUGGAAAUCGAUGGACAGUUGAAGAAAACAUAGAAAGAGGGUGGAA
UGAUUAUGAGUCAGAUUGUGUUCUUUAUAACUUCCAAGUUUUUUUUGUCAACAAAGUAUGGUCCUUGUAACUGAUAAAUG
AUUUCGAUUAAUUUUG
>Isatis_indigotica_335
GAAGACUUAGUUGUUCGUAUGAUUGAUGUAGCCUCCACAGCAAAAAGCACACCAUCUUCUAGUAAUAACUAUUAUACAGC
UAAUAAGGGAGCAUUAGGAACUUUCCAGGAUAUAUAUGCAUUGAUGCAGUGCACGCCGGAUCUUUCAUCUGGUGAUUGUG
AAUCUUGUCUGCAACAGAGUGCAAGAGACUACCAGUCAUGCUGUGGUCAGAAGCAAGGAGGCGUUGUUAUGGGGCGAAGC
UGCUUUUUCCGUUGGGAUUUAUAUACAUACUCCAAGGCUUCUUUUGAAAAUAUAACGGUGGCUUCUCCUCCUCCUCUGCC
ACAUUCUGCGGGUGAUGGGCCUAACACGGCUGAUAAUGGUAAGUCUUUCCACUGAUAAAAUUGUUAGCAGGUGAUUCUCA
C
>Isatis_indigotica_336
UCUUCAUCGCUUAAGGCGUCGUAACUGAACCUUAAAAUACUCUUAAUAUCGUCAUGAAGCCUAGUCCUUAACCUUGGUAG
UGCAUUGAUCCACUCAUGCUUGGACAUUCCCCGGAAAUAGGAACCCAUCACCCUUAAUCCCAACGGGAGUUUCCCAGAAA
GGUUAGUAACUUCCAGCGCAAGCUCAUCGAAACCAUCUUUAGGGUAGUUUUGAUCAAAAGCAUACAUGCAG
>Isatis_indigotica_337
UCUUAACAAGACUCUGUACAAUAGUUCAAACAUUAAGAGGUCUUUUUGUAGAGAAUAGGUAAUCCAAGCAUUACUUCUUA
GCAGCCAGAAAUGGUGUUCAAAACAUAGAGUUGAAACAUAUUACAGGAAAAUUUGUUUCUAAUUUAUACAAGCAACAGGC
UCAUUUAUAAGUCCUCUGGUUGGUGCUUAGCUAAGGAAAAAUGAAAGUGCCGAUGACCGAUGGAGAACUCUGAGCUUCUU
AGAACGGAUUCGAAAACUUGGCAACCUCUGCCUCAAAUUGGCUCUUCAGAAAGUCAAGCUCCUUGUCCAGGUCAUUGAUA
GCCUGAUUGUAUGCUUGCAUCGGGGAAGACUGGCUUGUGGUGUGAAUCCUGACUAUUAUCUUGUACUUGAGAGGAUGAGG
CAAUUGGUAUCCAGCAAACAAAACAUUUUCGUCGCGGUGAAGUUGCAUGCGGACGAUGUUUCCAAUAGUAUGAUCUUCUC
UCUCAAUCGUGAAGGAAGCAGCAUUGAUGAUCUUCGUGUCCCUAUCAUACGAAACCUUUUUGGUUCCUUCAGGUACGACG
AAUCGCUCGUAUCGGUCGGGAGCAUUCAUGGCUGAUCGAAGAUUUUCGCUUCGGUAACUUUCGCCGCAGAGACAGUCGUG
AGCUCGAGUUCUUCAGGCGAACAAAUUAACCAAAGAAGAAAGCCUUUGAAAGCCACG
>Isatis_indigotica_338
GUUGAUCCUGGGAUGCACAUCCCUCUUGCGUAGACACGGUUCGGUUCUUGCCCGAUGGAGCCGUUGUAGAAGAAGCCCUC
UUGAGCCGUGACAUUGGAAGGAAGAGAAGAGAGAAUAAGACGGCGAUUUGCGUCGUAAGUACCGUUGCUUCUGAAAUACC
CGUUGUCCAUACAUGUUUGUGCUGAAACUGAAGCAACACCAAAGCCUAUGAAGACAAAACAGAGGAUUAAAAACAA
>Isatis_indigotica_339
AUCAUACGAACAACUAAGUCUUCCCAUAUUUUCGUGAACUCUGUUAGAUUUGAGUUUAUAUCUCCAGUGUUGGUGAGUAC
UACACGCGGGUUCAGAUUCGCAGAUCCGGAGAAAGAAGUGUUGGAGUAGUGGACAAGGCAAAGCGUGGGCUCACCUCGCC
ACCAAUACGCUUCUGUUCGGUUGGGACAACUCUGUAUCAAACCAUCCGACGCGGUCUUGAUACAAUCAGAA
>Isatis_indigotica_340
CGAUGAAAAAGAGACUUUGCCUCUGGCAGGGGAUUCAUCCGAAAUGCUGCCAUUCUCCACCUGGUAUAUGGAACAAAAGA
AAGAACCUUAUGUGGUGUGUUUGCUGAGCAUGGAGAGACAGUUUACUAUCAGCACUGAUGGGGAACUUCUAAUCGCCUUG
AGUAAGUUGUGUACAAAUGGUUCGGCAAAAGUUGUGUAAAUGAGAAAAAAGCAUUUCAAGCGAUGAAAAUUUAUAAUAAU
GUACUAUUGGACGGAAGGUGAAUUUGGAUAUUCUUGGUGGAAAUAAUGAGGUUGCUCCUGCUGCAGUUCGUGUUAAGGUA
ACUGGAUUGAAUGGUAGGAUGAAGAGGAAUAUUUCCAUUAGAUAAGGAAUUAGAGGUGAGAGAGGAAGAGGAAGCAGUGU
AACUCCUGUGAGACGCUUUCGAGAUGGCACUUGAAACCAGCAAGGAGGUGGUGUGAGAGGCGACUUUCGUGGUAGAGGCC
UAAGCCAAGGUGGAAAGAAGGCGGUGGAGAAGUUGGCUGAAGCAGUAGACAAGGAUCAUG
>Isatis_indigotica_341
GUGAUCCCAUCAGUAAGAAGCUUGAUAGAGUUCUCAUUAAUGGCUCUUGGAAUUCCUUAUUCCCAGAUUCUUUCUCGACU
GUGGAAACCAACGGAAUCUCUGAUCACACGAGGUAUGUGGUUAAAAUGACCAAUGUAAUCCACAAAAAGAAGAGGCACUU
UCAGUUCUUCAACUAUUUAACAAAACAUCCCUUGUUCAUAGAUAUUGUUGGUCAAUACUGGAGCACGACUGAAAGGCUGU
AUCACUCUCGAUCAGCAAUCUACCUCUUUGGUAAGAAGCUCAAAGCAUUAAAGGCCCCCCUCAGAGCGCUAAAUAAGGAG
AGAUAUGGAGAUAUAACAAGGCGUACCCAGAUUGCUUUCAAUGUUCUGUGUGAGAGACAAAGACAAGCCCUAGAAGAUCC
GAACGCAGAUACCUUUGCUGCAGAAGAGGAAGCUGCACGGGAAUGGCAACAUUAUGCGGAUAUUGAGGAGGAGUUUUUCA
GACAGAAGUCACGUAUAAAUUGGUUACGACUUGGUGAUCAUAACACUGGUUUCUUCCAUAAAACAGUCCAGGCAAGGAGA
GCACAAAACACUAUCAGAGCUAUCACAACGGCAUCAGGUAUCACUCUGACAGACCCAACAGACAUCAAAGCUGAAGCGGU
AGACUACUUCAGAACAUUUCUUCAAGAAACUUUACAGCGAGAAGAUGAU
>Isatis_indigotica_342
UUCUUCUUCUUCUUUUGCUCUGUCAUGGAAGCUCCUCUCUUUCUCCUUACCCUUUGUCUCAUCCCUCUUCUAAACCCAGU
AUCAGCCGUUGAUUUCGUCUUUAACGGCUUCGAUGACUCUCCCUCCUCCUCAUCCUCUCGUCUCUCUCUCUUCGGAAACG
CAACAAUCGAGUCCCAAGUCCUUACCUUGACCAACCAAACAUCGUACUCCACUGGUCGAGCUUUGUACAGCAGUAUCAUC
CGUACGAAAGAUCCAACAACUUCCUCUGUUCUACCUUUCUCUACUUCUUUCAUCUUCACCAUGGCUCCUUCCAAAAACGC
CGUGCUUUCUGGGCACGGAAUCGUCUUCCUCUUCACACCUUCCACUGGAAUCAACGGAACUAGCUCUGCUCAACACUUGG
GUCUCUUCAAUUUGACUAACAACGGUGACCCUAACAAUCACGUCUUCGGAGUUGAGUUCGACGUCUUCGCUAAUCAAGAA
UUCAACGACAUCGACGCUAAUCAUGUCGGAAUCGAUGUCAACUCGCUCAACUCAAUCUAUUCCAACACAUCUGGGUUUUG
GUCGGACGACGAUGGUGACGGUAAUCGAGUGUUUAAGCCGUUGAAGCUUAACAACGGAAGAAAUUAUCAAGUUUGGGUUG
AUUACAGAGACUCCAUAGUCAACGUUACUAUACAGCUCGCUGGUAAGGUUCGACCUAAGGUUCCCUUGCUUAGCAAGUUU
CUGAAUCUCUCUGGAGUUAUGGAGGAUGAGAUGUUUGUCGGAUUCACAGCGGCUACAGGGAGAUUGGUUCAGAGUCAUAA
GGUUUUAGCUUGGAGUUUCAGCAACUCGAAUUUCUCUCUGAGUGAUAGUUUGAUCACAACUGGUUUGCCUUCGUUUGUUA
UACCCAAGGACUCGAUCCUUAAGAAGAAAUGGUUCGUUUUUGUAUUGGCAUUGAUCUGUUUCUUGGUCGUUGCUUUGGUG
GGUUUGGUUUUGUUUGCUGUGGUGAGAAAGAGAAGGGAGAGAGCGAGGAAGAGAGCGUUGAUGGAGGAUUGGGAAAUGGA
GUAUUGGCCUCAUCGGAUUUCGUAUGAGGAGAUUGAGUCAGGAACUAAAGGAUUCGACGAGAAGAAUGUGAUUGGGAUUG
GCGGGAAUGGGAAAGUGUAUAAAGGGUUGUUACAAGGAGGAGCUGUAGAAGUUGCGGUUAAGCGGAUUUCGCAGGAGAGU
AGCGACGGUAUGAGAGAGUUUGUAGCUGAGAUCUCGAGUCUUGGUCGGUUAAAGCACAGGAACUUGGUUUCUCUAAGAGG
UUGGUGCAAGAAGGAGGUUGGUAGCUUCAUGUUGAUCUAUGAUUACAUGGAGAAUGGAAGUUUAGACCGGUGGAUUUUCG
AGAACGAUGAGAAGAAACAUACGCUUAGCUGCGAAGAGAGGAUUCAAAUAUUGAAAGGUGUAGCUUCAGGGAUAUUGUAU
UUGCAUGAAGGAUGGGAAUCUAAGGUUUUACAUAGAGAUAUUAAGGCAAGUAAUGUGUUGCUUGACCGAGAUAUGGUCCC
GAGGCUGAGUGAUUUUGGGCUAGCUCGGGUACAUGGACAUGAGCAAGCGAUUAGGACCACGAGGGUGGUUGGUACAGCUG
GGUACUUGGCUCCUGAAGUGGUUAAGACAGGGCGUGCAUCUACACAAACUGAUGUUUUUGCAUACGGUGUACUAGUUCUU
GAAGUAAUGUGUGGGAGGAGACCAAUUGCAGAAGGGAAGAAACCGUUAGUGGAUUGGGUUUGGGAGUUGUUGGAAAAGGG
UGAGAUUUUGAGAGGACUCGAUCCUCAGAUGAUGAUGACACAAGCCGUUGAUGAGGCAGAGAGAGUUUUGCAGCUUGGUU
UGCUUUGCGCACAUCCUGAUCCGGCAAAGAGACCGUCAAUGAGACAAGUGGUUCAAGUGUUUGAAGGUGAGAAAGCUGAG
AUCUUUGAGGCAGGAACUAGUGAGGAUGUUGAGUCAUGGAUGCUGAUGAAGAUGGGAUCUCGGGAAAGCUCACGAGAGUU
UUGGUAUGGAAGCUCAUCGCAUCCGACCAUAGAGCAGGUCAGACUUCACUCUUUGUCUGUGUCUCUUUCGUCUUGGAAUA
GCUCUAUUUUAGAAGGGAGGUGAUGGAUGACUAAAUGGCUUAAGAGAGACCUCAUCAAGAUUGUAGUUAUUUUGGGAGAU
GGCUUUACUUUGGCUCUUGACUUCUUGUUGUGGUACAUACACGGUUUUGUAAACGCAAUACAAGUAUCAUGUAAU
>Isatis_indigotica_343
AUGAUGCUAUGUACCAAAAGCUCGAGCAGUUAUGCCGGAAAGUUCGUAAACCUAGUGCUGAGAAACACAACCGAAGCUUC
AUGCCCUUCGUUUGAAGCUUUUGACCUUGCCAAUGACCUGCUUGAUCUAUUCACUACGGUUGAGAUCUCGUUAGGCUCAG
CUUAUGCAUCAAAGCUUGUGACAGCUUUAAACCCUUGGAUACCAGAUUUGGUUCUUGCACUAGGACCUUGUUUCAUCAAC
AACAACUUGGAAGAAGAAAAUUCAUACACCACCACAUUCAACCACACCAAACUCUGCUUUCCGACAUGGCUUCUUACAUG
UGCGAAGCUCGAGCUACACGAAAUCGAUGAGACCUCGGAAUCUCAUCUUCAACUCCCGGCGCUCAAAAGACUGAGAAACA
CCAUAGUUUCAUUGGUGAAAGGUAACUCCAAAGUGGUAGAUGGAAUCGGUUAUGUUCUCUUGAUAUAUUCAGCCGUGUGU
AUAGAGAAGAAAGAUUACAGUACAGCUUUAGGGUUGUUGCAUUUGCUAUGUGUGAAGUUGGUUAGUAGAGAAGAAGAUAG
AGAGUGGAAAGAGCUUGACACAAUGUUGGUCUCACUUCCGAGGAUUUACCCGAUAAUAGAACAAGAGAUUGGUGAAGAAA
GAGAUGAAGACGAAGUGAAGAUGCUCGAGGCCACAAGAGACUUGCUUCAACCUGUGUGGACGUACCAUGUCUAUGAAACC
GGAAGGUUUCGCAUGAUGGAGGAAGAAGAAUAGAUAGGAGAGGAAAAUGUUGGUUUAGAGUUGUGAUGUGCUGUAACACA
UAUUGGAGAUGAGAGUAUUUAUUUGAACUCUGAA
>Isatis_indigotica_344
AAAAAAACAACCUUAUACUUACAAAACGGAGGACAUGAUGUUUUUGUCCACUUCUGUCUCAUGCUAAAGAAGACAACUAG
UACAAGUCUACAAGAGCCGACUGAGCCAACUUACAUGUACGUAGCCAAAACGAAACAACUGAAGUGAAUUGCAAGGCUGU
UUCACAGGAAGCGCUUGAGCCAAUGGCAGUCCACGGCAUCUUUCUCUAGCUCUUCUUUCAUCUCACGUACGCGUUGAAGU
GAAUCUUUGAGCUCCAUUUUAUCAAGUGGCAUCUCUGCAAAUUCUUUCAGAAACUUGUGAGCUCGCGCUGCCCCUCUAGA
GACUUCCUCUGGAUCAUCUUCUCUGCUCUUUCUCUUCCCACUCUCCUCAUUUUUGAUAAUCAUGGAAGACGGAGAAAAGU
CUUCAAGUUCUGCAGCUUUCUCUCUUGCGAGCGCCACUACGCUUUCAGGGAAGUUGGCGAACUCAGCCACGUGAAUCCCA
AAGCUCUGGUCACAUGCCCCUGGUUCAACCUUGUAAAGCAUGGUGAGUUUGCGGCUUUCUGUGUCAAUGUGUGCGCUGAC
AUGGAAGUUUGCAACACCAACGGUGUUACCUGAGACUUCAGAGUUUGCUUGAGCCAAGGCAGUGAGUUCGUGGAAGUGAG
UAGCAAACAGAGAAGGGGAUUUCUUCACUUGAACCAGAUGCUCACAUAUAGCCCAUGCUAGACCAAAACCAUCAUAGGUU
GAUGUUCCACGACCCAGUUCAUCGAUUAUUAUCAGUGAUUUAUCAGUAGCUCCUUUUAAUAUGGAAGCCGUUUCUAGCAU
UUCUUGCAUGAAAGUAGACACUCCGCGCAGUUGGCAAUCGCCUGCUCCUACACGGGCGAAGAUACAGUCUCUGAUGGAUA
UUGAAGCUUUAUCACAGGGAACAAAGGAACCAACUUGAGCCAUCAGAACAGUCACACCAACCUGGCGAAUGAAUGUGGAC
UUCCCUCCCAUGUUUGGCCCUGUUAUUAUUUGAAACCAACUCUUCCCUCUCAUAAGUCUACAAUCAUUUGGUAUAAAAUU
CACCCAGUCUUGAGCUUCUACGCAUGGAUGUCUGCUUCCUUCUAGAACAAUGUCCCCAACAUCCGAAGAGGUGACUUCUG
GCCUACAGUAUGGGGUAGGGCAACUGGCAGCCAAAUCAGCAAAGCUUAAUAAAACAUCCAUUUCAGAGAGCAACCCUGCU
AACUCCUCAAACACCUCGGAGAAACUGGCAACAGUCUGAACUACGCGAUCAACUAGCUCCUUUUGACAGCUCUUGUAAUC
GUCCACAACACUUUGGUACUGGUCCCCAAGUUUCUUAAGCUUUGUGUUUGUGAACUUCACUCCAUCUUUGCGAGUUUCCA
GCACCACGAACUGUGUCGUCAGCUUCUUCCUGAUUUUUGGUUCUUCCUUCUUCGUGAUCCUGAACACAUGCCCGAAUUGC
GCUGCUUUGUCAAGUUUUAAAGCCUUGUCCACCUGAAGAUCGAGUUCCAUAGCAGUCUUUUUGUGCAAUUCGUGAAUCUG
CUGCUCCAGCAACUCUUUCUGAUCUUUCAGAGAUGAUAAUGUGGUGUCGUAGCUUGAAGAUAUCAUGUAUUCGCCAUUUU
CUAGCUGGUCCAGAUCUACAGAGUACUCUACCAGUUCAAUGAACUUGCCGAGGUGAUCUGCGUCUGUUAAAGCCUCCAGC
UUUUUCAUGUACCUCUUGCUGAUGAGUGAUGAGAAUUCUCCGGUGUACUGUUGCAGUGAUGUUUUGAUGAAGGGAAGCCU
UAUAGUUGACUGGUAGAGUUUGAUGAUGUGCUGUAAACCGCCUCUUCUUCUCUCGAGACUCCGCACAAGCCUCUCAACAU
CUGAGAUUCGCUUCAGAUGCUGUCUAAGAUCUUGCCUUAACCCAGCUUCUUCAACAAAGCACUGAACUAUAUCUAAUCUC
AUCGUAAUCUCAUCCAAAUCCACG
>Isatis_indigotica_345
GGUUGUUGAGAUGGGUUUUGAUCCAACCAACUUAAACUUUGUUCAAGCUCUACGCGUUGUUCAGGGAUUGAGCGUCAAGA
AGAUUGAAGAAAAGUUUGAAGUCUAUAAAAGUGUAGGCUUCACUGUGGACGACAUAUGGGCAAUUUUCAAGAAGUCUCCU
UUUUCUCUGACACUCUCGGAGAAGAAUAUAUUGAAUUCCAUUGAUACAUUUCUUGGUCUAGGAUUCAGCAGAGAUGAG
>Isatis_indigotica_346
UCAUUCUUCUUUGCCACAGGGUAAGCAGGAGAAUAAACUCAGGAAUGUCUCGGCUUUGAGAGAGUUGGGCGUGCCUCAGA
AGAGGUUAUUCCCUUUGCUCAUCGCUGUCGACGGACCUGCUAAUGGAAAAGAAAAGUUUAAGGAAUCUCUCAAGAAGGUU
GUUGACAUGGGUUUUAAUCCGGCUUCGGCUACGUUUGUCUUGGCUCUUCGUGUUGUUCAAGGAUUUAGGGAUGAAACAAU
AGAAGAAAAAAUGGAUGUCUAUGAAAGGUUAGGCUUGGCCAAAGGAGAUGUGUUGGAAAUGUUCAAGAAGUGUCCACUCU
UUCUGACACACUCGGAGAAGAAGAUAACAAACACCAUGGAAACGUUUCUCGGCCUAGGGUUCACCGGAGAUGAGUUUAGG
AUGAUUGUCAAAGGCCAUCCUCCUUGCUUUGGGUUAUCUGCUGAGACGGUGAAGAAG
>Isatis_indigotica_347
CGACGACUUAGACGAGCUUCUCGACAGCGCUUUGGAUGAUUUCAAAGAUCUCAAUCUUGCUCAAAGAAAUCGUAGGGAAG
ACGAAGAGGGGGAUAAUAAGAAGAGAGAAGAGCCGUCUACAUUGCCGAGUGGAGUACAAGGUCUUGGGAUGGGGUUACCU
GAUAUGAGAAGCAAGAAGAAAGGAAAGCAGAAAGUCUCGAAAGAGGAUCAUGUCGCAGAAGCUCUUGAUAAGCUUAGGGA
AAAAACUAGGGAAACUGUCAAAGGAUUGGAAUCUAUUUCUUCCAAGCAGCAGCCAGGUUCUGACGAUGAUGCUAUGGUAG
AGGAUUUUCUCAAGCAGUUCGAGGAUCUCGCUGGAUCUAAGGACUUAGAAUCAAUAGUCGAGACGAUGAUGCAACAGCUC
UUGUCGAAAGAUAUUCUCCACGAACCAAUGAAGGAGAUCGGUGCAAGAUAUCCGAAAUGGCUAAAAGAGAAUGAAGCGAG
UAUAAGCAAAGAAGACUACAAGCGCUAUUCGCAACAGUACAAACUGAUCAAAGAACUCAAUGCGGUUUACGAGGAUGAAC
CGAACAAUUCAUCUAAGAUAAUGGAGAUCAUGCAGAAAAUGCAAGAAUGCGGACAACCACCGAAUGAUAUCGUUCAAGAG
AUGGAUCCCGGGUUUGAUUUCGCAAGUCUAGGCCAAAUAUCUCCAGAGAUGCUCGAGUCCUCACCAAAUUGCUGUAUAAU
GUGAUGUGAUCACUUACGUCAAGGAACCAAAUAGCUUCAAGAAACUCUGUAUGAUAUAAAGAUGAUUCUGUACGAUUGCA
AUUUCACCCACAAAUAAUUGACUUUUUGAAGAAAGCCAGCCCAACUGUUUUAGGUUAUACACCCGGAGACACCGUACGAU
AACAUCUACCAGUUCACAUGGCACAAACCAUGAAGUGACGGCUCAAAGACAGAAUUGGUCCUGUACUUUUACACUACCAC
UUCCCUCAAGGCUCCCCCCGCUCUUUUAAUAUGCGGUUUAAG
>Isatis_indigotica_348
AAUAAAAACCCUAACUUCGUUUUGAUUUUCCGCCAACAUAAUUCAUCGUUCUCUUUCGCCGUCGUUACUUCUUCAGAUUC
UCUGUCCAAAGUUGUUGACAAUGAAGGGAGCUAGUAAGUUUGAACCGAGUUCGAGUAAGAUAGUUUAUGACGACAGUGAA
GAUGAUGAUGAAGAAGUGUUGUCCUUGUCGUCUGUGUCUUCUUCUGAUGAGGAAGAAGAAGAAAAAGGGAAAGAGUUAAC
AUUGGAGGAAAUACAUAAAUUGCGGGCAGAUGGGUCUCGAGCAGUUCGAGUGCAACCAGAUAAAGAGAAGAGAAAGGGUC
GUAGUAAUAAAAACAGACCAGUGGAGUUGAGUUCUAAAAGACCCGUGAGUCGAUAUAGAGAGGUAGUUCACGUUCCAAAG
AAGGUGGUUCGCGAUCCUCGUUUUGACUCGCUUGCUGGAAAAGUUGACCCUGAGGGGUUCAGGAAACGAUACAGUUUCUU
UUUCGACGAGAAACUUCCUGUAGAAAGAGAGGAACUAAGAAAGAAGCUAAAGAAAACAAAGAAUCCAGAAGAUGUAGAGG
AACUGAAGGACCAGUUAAGUUAUGUUGAGAAAUGGUUGAAAUAUGAUCCAUCAAGAGAUGACAAAGGAAAAGCAAUACUA
GCACAACACAAAAAGAAAGAACGAGAAGCCGCAAAGAUGGGGAAAAAGCCUUACUAUCUCAAACAAUCGGAAAUCCGAAA
GCAAGCACUCAUCGAGAAGUAUAACAGUCUCAAGGAAUCUGGGAAGCUUUCAUCGUUUCUUGACAAACGGAGGAAGAAAA
AUGCAACAAAGGAUCAUAGGUACGUGCCCUAUCGUCGAGCCGAUGCCUCAGAGCAAUAGAGAGAGACAAUAUCGGUUCCA
GACCGGAUCCUUUACAUUGGUCCAUGAUGGGCUUUGUGAUGGACUACUAAAAUUUAUGUUGAGAAUUGAAAGCCAAACGC
AGCUUUACUUUUUCUGUUUGCUUAAUUGAAAGCCAAAUCCAGUGUUAUUGGUAUUAGUGGUUUUAUGAUUUUAAAUAAUU
GUUAAAUCCA
>Isatis_indigotica_349
AAUCUGUUGCAUUCCGCAGCUCAGCUAGAGUUAAUAUUAAGGGGGAAACAACACGAAAUUGACGUAGCAGAGAAGACCCG
CUUCUUGGAAAGUUAAACACAAUAUUAUAAAAAAAACUGUCCCAAAAAAAUCUACUAAAGCAAACUGCUUCAGAAAUUAG
CCUCAAGAGCAUAGUCUGAAUCAAAAUCAAUCAAGUAAGGAAAUAGUAAUACAGAGCAAUUGAAUCAAAGCCCUGGCAGA
AGAGGAUACAAUCCAUAGCACUCCUUUCAGUGG
>Isatis_indigotica_350
UUCUUAUAUCGGUUAUCGGGUUUAAUUCGAUGGAUUUGCAAGCCUUUUAAGCUUUACCGCCUAAAACUUCACAUAAACUA
AAAAAAUGAAUACUUUCGUCGCUAAAAAUUCACAUACUAUUUUCAAAAUAUAGUUCAAUCGCUCUAUCUAUUACAUUCCA
CUGGAAAGAAAAAAAAAAACGAAAAAAGAAAGAACACAUUACACACAAGACAGACGAGUUAUAUUAGCUGCUUUGGCUCA
AGAGAACAGUUCAGGUGGGAACUGAAUCCAGUCGUGUCUUGAUUAACCCUUGACGUGAGAGAUUCUCAAUGGAAUCCGCA
AUAACUCUGGCGCUCGACUUCAUGUACCCGCCUGAAGUCAGCAUCACAACAGGAAUCUCUCUCUCCCUUGCAAUUCUGAA
GACUUUCUCGUCUCUACUCGUUAUGCCAUCCGGGCUUAUCUUUAGAAGCCCCAGAGGGUCUCCGUCUAAGAUAUCGGUCC
CAGCAUUGUAAACUACCAACUCUGGUUGGAAAUUACGGAAAGCAACCUCAAGCGCUUUAUCUAGUUUCCUCAAAUACUCA
UCGGUUGUGGUCCCGCUCACCACCUCCACCUUCUGAUCGAUAAAUCUCCUAGCCCUAUAAUCAUAAGGGUAUAUCUCAGG
AUUGUACAUAUCAAGAAUGUAAACGCGACUGUCAUCGCCGAGAUCUGUUUCGUGGCCAUUCCCUUGAUGAGCAUCAAGAU
CUAUUAUCAUAACCCUCGAUAUGCUUAGACGAAGAAAUGCAAACUGAAUACAGAGAGAUAUAUCAGCGAAAGCACAAAAC
CCGCCUCCUCUUUCGGCAGUACAAUGAUGAAAACCUCCUCCGAUGUUUAUUGCCCAUCCACGUUCUAUUGCAAGUUUAGC
UGCCAGGAUCGUCCCACCAACCUGCUUUCGGAACGGGGAAAGAACUUUCUGCUGCACAAGAAAAUUUGGGAAAAAAGCAA
CUGGUGGAACCUCUGUUAUCCUAGCGACAGUUGCACUGCUUUUCAAGCUGUUUAAGUAGUUCCACGAAUGUACCACUAAA
AGAUCACUGCUCGAAGCUUCUAGAGGCUCGACGAUUGAUUUCUCCUCCAAAAACCCAUCAGAAACAAGGAACCUGCAAAC
UCGACGCCACUUGGUAGAAUCAAAUGGAUGCAACUUUUCAAUCCCCAAGAACGAGAUGUCGUAUGCCGAUGAAUAGAUAA
UCGAAACCUUUGAUUCGGGGACGUUGAAGUAGAGUUUGCUGGAAAGGAUUCGCUCUCGCCGGAGAGCUUCUGGGUGGGUC
UCCAUCGAAAACGAUGACAUUUCAGAUGAUUGGAAGCAACGGUAGAGGAACUGGGAGACUUUGAUGGCGGCAAACGUGUA
GAGCAAGUAAACAGCUGAGUCACGAGUUAAAUCGGUCCAGGUCGAGACGACACGAAUAUCUUUCAUGACUUUGAAGUUUG
A
>Isatis_indigotica_351
ACGACGACGACGGAGGAGGAGGAUCGUUCUUCCCGGUGAAGAAAAUGCAUUUCUCUAAGCUCGAUGAUUCGCCCAUGUUU
CGGCAACAGAUGCAAUGUAUGGAAGAGAGUGCGGAGUUGCUGCGUAUGCGAUGCUUAAGGUUCUACAAAGGAUGCAGAAA
AUACACGGAGGGACUUGGAGAAGGGUAUGACGCAGAUAUUGGCUUUGUAAAUGCACUUGAAUCUUUCGGAGGGGGCCAUA
AUGAUCCCAUCUGUGUUGCUUUUGGAGGUCCUGUAAUGACAAAAUUCACAAUUGCUCUACGAGAAAUUGGGACAUACAAG
GAAGUUCUUCGUUCCCAGGUAGAACAUAUGCUGAGUGACCGGUUGCUUCACUUUGUGAAUGUUGAUGUCCAAGAAGUUAA
GGAAGCACGUAAACGGUUUGACAAAGCUUCCAUUACAUACGACCAGGCACGAGAGAAGUAUCUUUCAUUAAGAAAGAGUA
CGCGAUUGGAUGUGGCUGCCACAAUUGAGGAGGACUUACAUGGCGCAAGAACGGCGUUCGAGCAAGCCCGGUUUCAUCUG
GUUAGUGCACUCUCUAAUGCGGAAGCUAAGAAGCGAUUUGAGUUUUUGGAAGCAGUCAGCGGGACAAUGGAUGCUCAUCU
CCGCUUCUUCAAACAGGGAUACGAGCUACUACAUCAAAUGGAGCCUUUUAUUAAUCAGGUGUUGGCUUACGCACACCAGU
CUAGAGAAUGUGCAAACUAUGAAAUGGCAUCACUUAAUGAAAGGAUGCAGGAAUACCAAAGGCAAGUUGAUCGAGAAACU
AGAAACUCAAGUGGUUCUCCUACAGGGGAUGGCAUGAGACACAACUCAAGAAACUCACAAAAAGUCAUAGAGGCUGUCAU
GCAAUCUGCUGCAAAAGGAAAGGUCCAGACUAUAAGACAAGGGUAUCUAUCUAAACGUUCGUCAAACUUGAGAGGUGACU
GGAAAAGAAGGUUCUUUAUCCUUGAUAGCCGUGGGAUGCUAUACUAUUACCGCAAGCCAUGGAAUUGGUCUUCAGGAAAU
GGAAGCCGUUCUGCUGUUCAUAGGAACAUGACUUCAGAAAACAGUCCUGGGCUGCUAAGUCGGUGGCUGUCUUCUCAUUA
UCACGGUGGUGUUCACGAUGAAAAACCAGUUGCACGUCACACUGUGAAUUUGCUGACCUCGACGAUCAAAGUUGAUGCAG
AUCAGACCGAUCUAAGAUUCUGCUUUCGAAUUAUUUCGCCAACAAAAGUUUAUACAUUGCAGGCAGAGAAUGCGCAAGAU
CAGAUGGACUGGAUCGAGAAGAUAACUGGAGUUAUUGCUUCUUUGCUAAGUUUUCAGACACCUGAAAGAGCAAUCAUGCG
UCUUUCUACGGUGGACGGAGAUACUUUCUCUGCAAGUGAUUCCGGUUCUUUAGCAGAUCCAUAUGAUAUCGAGCAGGCAG
AAAGUGGAGAAUCCACAGUGGAAAAUCCCAUGACAGGAGGAAACCGUUCGAGGUUCUCAGGGUGCUUGCAGCAACAUGAU
AUGGCAAAGACUGAAAAGCCAAUUGAUGUCUUGACAAGAGUAUUGGGGAAUGAGAAAUGCGCAGAUUGUGGUGCUCCUGA
ACCCGAUUGGGCCUCUUUGAAUCUCGGCGUCCUCAUAUGUAUUGAAUGUUCUGGUAUACAUCGUAACCUUGGUGUUCACA
UUUCCAAGGUCAGAUCGCUCACGCUUGAUGUUAAAGUAUGGGAACCAUCGGUCUUGACUUUAUUCCAAUCGUUAGGUAAC
GUAUAUGUAAACUCAGUGUGGGAGGAGUUGUUGAACUCAGAGAGUAGAUCUUCUAGUGCUAGUAGGUCGUCGGGGUAAGU
GGCUACGUAUUCUCGUCAGGUAUAUUUGUGCAAAGACGAAACUACUUCUUACAUCUAUUUACACAGUCUUCAUUUUCUAU
UUUGUAGCACUCCCAAGUCAGAUCGACCAAGAAAGUUUCUUGCAAGGAAGCCUGGUUUUAAUGAUCCCAUUUCCGUGAAA
GAGUUGUUCAUCCACGCAAAGUACUCAGAGAGGAUUUUUGUCCGCAAAGCAAUAGACAGUCAGCAUUUCCAGGCAGUUUU
CCAAGAGAUUUGGGAGAAUGUCCGUGCCAACGACAAGAAAUCAGUUUACAAACACAUUGUCUGCUCUGAAGCAGAUGUGA
AUGCUCUGCGUGGACAAGCAUCGUACACCGUGUCUUUGCCCUUAUCAAAGAUGAUGCAGCUGGAAGCGAAGGAGGAAACC
CUUGAAGCCAAAUUCAAGAGCAUUGAAGAGGAAUUUCAAGAGAAUCCUGAGGAAUAUUCUAACUCGAAAAUGGACGGCGA
AAGUAUGGUCAGAGAAGAAACUUCAAACGACUGCUCUUUGCUUCACCUUGCUUGUCUUUCUGCGGAUAUCGGUAUGGUGG
AACUAUUGCUUCAGUACGGUGCAAAAAUAAAUGCAACAGACUCAAAAGGUCGGACUCCACUUCAUCAUUGUAUCAUCAGC
AGGAGAUAUGCAAUUGCCAAAUUGCUACUUAUGAGGGGAGGAGAUCCGAACGCUGUAGAUAAAGACAGUAACAUACCGGU
CAAAUAUGCUUCAGAGACAGACCUCAAUGAUAGCGAACUAAUUGCUUUAUUAACAGACUCCAAAAGAUGAUAGUACUGAU
GAAUCAAGAACAGAAAACCAUUUGAUCUGCUUAUCACACAGAAAGCAGGAAAAUGAUAUAGCACUAGAAGAGUGUUGCUC
CACUGAACUCUUUUCGCCUUUUUCCGCCUUUUAGUUCGUUUCGUACUCAUCAUAUUUUUGCUCAUAUAACCGGCGAUUUG
UUCAUGAAGAGCGUAGAGAUACAUGUAGAGUUUCUUUGGUGCUUGCUAG
>Isatis_indigotica_352
GGGAUUGCGUGGGCUUUCGGUGGAAUGAUCUUUGUUCUCGUUUACUGUACCGCCGGUAUCUCCGGUGGUCACAUAAAUCC
GGCUGUGACGGUGGGACUGUUCUUAGCUCGAAAAGUAUCACUGGUGCGGACAGUGUUAUACAUUGUGGCUCAGUGUCUUG
GUGCCAUCUGUGGUUGCGGUCUGGUCAAAGCGUUCCAAAGUUCUUACUACACCAGAUAUGGAGGUGGAGCCAACGAGCUU
GCCGACGGCUACAACAAAGGUACCGGACUCGGUGCUGAGAUCAUCGGAACAUUUGUCCUCGUCUACACCGUUUUCUCGGC
CACAGAUCCCAAGCGAAGUGCACGUGACUCCCACAUUCCAGUUUUGGCGCCACUUCCUAUUGGUUUUGCCGUCUUCAUGG
UUCACUUAGCCACCAUUCCCAUCACCGGAACCGGAAUCAACCCGGCCCGUAGUUUCGGAGCCGCUGUUAUCUACAACCAA
GAAAAGGCUUGGGACGACCAAUGGAUAUUUUGGGUGGGACCGAUGAUCGGAGCAGCAGCUGCUGCGUUGUACCAUCAGUU
UGUUCUAAGAGCGGCU
>Isatis_indigotica_353
UGGCAGUAGUAUACGUGUCCCGACUCCCGACCGAUAAUGCUGUGGAUGAAGAGUAGAACACCAGAAGGACACUCUCUAAA
GGCUUCAUACCUCUCCGUAAUAUGUGUCUUGCUCUUCAUCUCCUGUCUCUGGGCGGAAUUUGUCGGCUUACCUUAUUUCU
UUGGAGCGGUGGUCUUGGGUCUAGCCACCCCAAAACGUCCGCCUCUUGGCGCUGGACUUUCAUAAAAGAUGGGUUGUUUC
GUCUGGUCUGUCCUCAUGCCUUGCUACAUCAUCGGGAUUGGCCUCACUAUCGAUCUCUCGCUCUUUUCCUUGAGUGAUGU
UAUCCGUUUUGAGCUACUUUUUGGGACUGUCCGGUUCGCAAAAUUCGUGGCUAUUGCCUUGCCUUCCCUCUACUUCAAUG
UGCCCCUUUGGCACGCCAUUCUUGUCGGGUUUAUCGUCAAUAUCCAAGGAAUUUACGAUGUUCAAAUCUACAAACAGAAC
UUGAAUUACACGGUAAAAUUAAACAGAAUUUCAUUGGCAUAUAUUUGAUUCCUAGCGUUGGAACAUUAUACAUGAUUAAU
UCUAGAAACAAAAAAAAAUAAUAAUGAGAAUGGAUAGCUUUUGUUCAAGGGGUGCAGAGAAUAUCAAGAAGAUCUUUUGG
AGCAAUGGUGAUGUCAGCAACGGUGAACUCAACGAUAUUCAUAGUGAUAGUCAAGAAAUUGUACCAAACCAUGAGCAAGC
UAGCGCAAGCCUUACAAGAGACGCUCGGUUCAACACUGCCGAAUCGAGGCCCCGUUGAGGAUCCUCUCCUGUUUCCGGCA
ACGCGAGGCGGUGCGUCCGGUGCUGGACCUCGUCGAACUCUCUCGUCCAGUCAUCGGAUCUCCUCUCUCCGUCUUCGCCG
UGAAUCUAGAAGAGCUCCAUAACCACAGUCUUCCACUUCUUAUUCAUCACACGCAAGAGAUAAGUCCCUUCAUCGUGGCU
ACCAAAAGAGACCAGAUCGUUAAGGCAGUCCACAACUACGAGAAGAAUAAUCCGGUAAACCACGCCAAUUAAUUAAUCUU
UAUAUGUAGCAUGCAACGUGGGUAUGAUGAUCCAAAUUCACGAAAUUGAAAUAAGA
>Isatis_indigotica_354
AUAACUUUUUUUUUUUUGUAUUUUGACAACCUAGGAAGAGUUCUAUAGUAAUUGGCUUUGACUUGAGUUUGAUAGAUAGU
GAGCCGACUCUGAACUAUUAGUGAUGUGGUAACCACAUACAUGGCGAGAGUACUUUUGGAUUCAUUAUCGUCGUAGGGGC
UCUCGUAUUGAUAAAUGCGAUGGCAUGAACUGGUUAUUCUUCUUGCAUUGGGUCAAAGAUCGUCACUGGUAAAUGUGGUG
UUUGUAUCUCAUCUUGACACGGCAUUUGAGUGAUUUUGAAACAGCAGUUGUCCUCCUCUUCUUCAUAUGAUGAUUCAGAA
GAGUCAUUAUAAUCUGAGUAGCCGCAGAUAGCAUCCUUGUCGUCAUUAUCAUACGAUAGAACCGACUCAAGGUCAUUGUU
GUCGAGAUCGAUAUCCGGGGCUAUCUUGGAUAAUGAGUUUAUGAGAUAUUGAUUUUUCCUCUAUGACUUGUUCGUACAAU
UCUUUGCGGAAUGUCCUUACUUGUGGCACAGAAAGCAUUUUGUCUUUCUUUUUGAAAAACAGUUUGCGUCUAAACUUGUU
UAAGCGUCUUUGGAAUGACUUUCUGAACUUUCGAGACUUGCUUCGAGGAUCAAAUGAACAAGCUUUCUUGGAUUUUGAAC
ACUUGUUCGAUAGAUCUGGUCUAGCACAGAUCCUGGAUAGCUGCCUUGAUUUGUCCAUGAAUUCGAUCCAUAAUUCUUUU
UGUUUGUAAAGCUUGUCGAGCGUUCUAAAAUUGUAUUGCUGGAUUUGGCCACUAGAGAUUUCUUCUAUCGUUUGACCUUG
AUGGCUGACAUACAACUUGAUUUGCUG
>Isatis_indigotica_355
GAUAGUCAUCGAUUGAGGAUAUAUAAACUUGAUUCAGGCUCGGGUUAUUGAGACCGUCGAGAGUAUAAUAACUUUGCGUU
UGUUGUUCAAAGUGUUCUGCGAAAUCUCUUUUCUUCAAUAAACAACAUUUUGCCGUGAAUUAUUCUUCUUGCAGUUGUUC
UUUAAGAUGUGUAGGUGUACCGAUGAAUUCUCUUUGAAUUUCUCCUAAAAGCAACGAAAUCGUUGUUUGGUAAACUUGUU
GCUGUCAAUAUUCGCCGAUUAAUUUCCACCAUUCUUUGAGUGCUCCUGAUAGCUGUGCCAUAAAUUUUUGAAUAACACUG
GCGAUGUAAUGGCUUCCGAGUUCAUCCAUGCAUGAAAUUCGUCAAGAUGAUCAUUCCAUUUUUCAAAUGGAAUAUCAUCG
AAUGUGAAUACCAUGACCUUCGAAGUGAACUUCUUGGUUGGCAUUUUUUGAUGUCUGGGGGGGGAGCGUAAUUCAUUUCU
UCAUCGCUUGAAAGAUCUCACUCUAUUCAGUUCAUUUUUUUAAGUACUAGAUCUUCUACCUAUAGCGAACUGAUUUGGCA
GUGACUCCUCGUCUGAACUAUGGUUGUAGCUAUUGGAGCUUGAGUCAGAGAAGUGAUUAAUCAUUGUGAUUGGUGCUUGG
GUCUGUGCUUCCUGCGUAAUCCCGUUGUAAGUAUUACCAAGAGCAUUAAUCAGACUAGACAACGAAAAUUCGAUUAUUCA
GAUAUCUUUUUUUUUUCUUUGUAUCUUCAAUAGAUUCAUGUCUUGAGGAGGAGGUGAGAGUUGGUCUUUUAGUUGGAUUA
ACCAGGAAUUCUGAAUUUUAUUUCUCACUCGAACAAAAUCGCAAGAGGUUUUUGGAUGAUGGUCCUCCUACAACUGAA
>Isatis_indigotica_356
GGAAAACCUUCUACAAAGCUUUCACAACAAUACCUCACUUAUUCACAAUUGAAGAGUCUGCAGAUUUCAAUAAAAUCAAA
GAGGAAAUUACAAUAGUCUCGUGCGCGGAUUCUCACAUGGACUUCCUUUAAAAGGGUAACAAUCCUAUGUGGCUGAAUCC
UCUGUGGCUGAAUUUAGAGUUCUUUGUUUCAUUGACUUUCAAGAAAGAUGUUCACACCACUCCUACAAGAGCAAGUCAUG
CGGGAAUACUAGCUGCACUAUUACAACAAGCAAAUGAAGAAUGUGACCAGCUAGUCACUCAAGGGGUCGUUUCGUCAACA
AAUUCACCAUGGGCAUGCAAGGCUUUUAAUGUAAACAACUGUGACGAACAAGCAUGCGAAAAACUCAGGCUAGAUAUUAU
GUACAAGCCUUUAAAUCAAUAUCUACAAGACGUUAAGUUUCCUCUGUCAAACAAAAAGGUACUUCUGCAACGUCUCCAAG
GAGCGAACAUAUUUUCAAAAUUUGACCUAAAGUCAGGAUUUCGG
>Isatis_indigotica_357
GAAAAAGUCAAAAGCAGUUGACCACACACAAGCGCUUCCUCUCCUCCGCCUCGACUUCUCGACUCUGUGGAAAAUGGGAA
AACGUGAGAAAAAACCUAAUCGUCGUCGCCAUAAAGGAGAGUUCUCGAACAGUGGCGAAGAUUUCUACGAUCAACACCCG
CCGGCUGCUGCCGCCACCGUCGACGAACAUGAAGAAAACUCUGAGGAAGAAGAAGAAGAAAAUGAAGGAAACACCGAGCU
CCAGUCAUCGAAUUUGCCAUCAAAGUUCCUUUUAUACCAACAAUCAGUCCAGGUGAAAUCAAUUUUUUCUUCUUCUUGCA
ACUUCUUUUUCCAGAAAUUUUGUUUAUCAAGAAAAUGAACUGUUACCAUUCUGUAGUUUAAGCCAAAUUCCGACACUGUG
UUUUAACUUAAUAGUACUUAAGUCGUCUUAAGUAAGAGAGUUCUCGGGUUUGAUUAUUUGAAGAGAGCUCUAAUGUGAAU
CUUUGAGUCGAGGCUGGGCACAGUUAUUGCUUUGGUUAAGACUGUCGUGAUAAAGGUAAUGCCUUUUUGUUAUAUGUUUG
CAAAUUAGUUUGUAUCUCAGAGAUUUGAUGGGUCAUUGAGUUUAUGGAACUAAAAAAGAAAAUUUAUUUCCUUCUCUGUC
UCUCUUGUGGAAAGAAGCAUUAUUGUAUUAUGUGUGUUUGGUGCAGUCACCAAAAGGAGACAUAAGCUACUUGCAGAAGU
UCUUUUUGAUGUAUGUUGGUGGAAGACAGCCUCUGCAUUUUCAAGAAGAUUUCUGUGGCACUGCUCUCUUAAGUGCGGAG
UGGCUGAAGACUGACACAAGGAGGACUGCUAUAGGGCUAGAUUUCGACCUUGAGGCACUAGAAUGGUGCAUGGAUAACAA
CAUGAGUAAACUCGGUGCCGACGUGUGUUCGAGAAUGUCGCUUUUCCAUGGGAAUGUUUUGACCCCUCUUGAGGCUAAGC
AAGUGUCCAAAUCCCACGAACUGAUACAAAACAUCAGCUUGGAUGAUGGUGACAACGAAGAUUUGGUUGAAUCCGUAGAG
AAAGAUGAGCCUGGUUCAUUACCGAAGAGGGACAUCGUGUGUGCUUUCAAUUUUAGUUGCUGUUGCCUCCACAAACGCUC
GGAGUUGGUUACUUACUUCAAGAAUGCACGUGACGCUUUGUCCAAAAGAGGUGGUAUUUUCGUGAUGGAUUUAUAUGGAG
GUGCUUCUGCUGAGGGACAGUUGAAGCUUCAGCGGAAAUUCCCGAGUUUCACGUAUACGUGGGAGCAGGCUGAGUUUGAU
AUUGUAAGUCGCAAGACAAGGAUCAUUCUUCACUAUCACCUUCAGAAGCAGAACAGAAAGAUUCGCCAUGCUUUUUCAUA
UAGCUGGAGACUGUGGUCAUUACCGGAGAUAAAGGACUGUAUGGAGGAAGCCGGGUUUACCUCAGUCCAUUUUUGGCUCA
GAGAAAUGCCUGACGCUUCUGAAAUGCGUAGAACAGAUGGUUUUGGUGAGGGACGUGAUAUCAAGUACGAACAAGUCAAG
AGCUUUCAACAGUGCGAUGCUUGGAAUGCUUACAUUGUUGCGGUCAACGUCUAGCUUUGUGUACCAAACCAUAACUAGAG
AAUCGGUUAUGCUAUCUUUUGGUCAAAAGCUAUGAUAACCUGACACUUAUUUAGCCAUUUAGAUCAGAUACUCUAUGGAC
UUUACAUCUAAUUUUUUGUUUGUCACACUGGUUGACUUUUCUGCACCAAUAAUCAAGGAGAAGUAUUAGUGAAAUUUAUG
UGGUCGCCG
>Isatis_indigotica_358
GCCUGCUUUCGAGCCCUUGAUCUUGCUGCUGAUUCACGGUUCUUUAUCUUUCUCCUUUGUGUUUUCUCCACGACUUUUUU
UUCCACGUGAAUGCCAUUAUUGCUCUUCCUAUUCCUCAUGCUAUUACUACCGCUAAUACUGUAUGGAAAUGGUGUGGCUA
GUGAUGAACCAACGUUAGUCUUCCGUGUCCCAUCUAAUAGCGGAAAUGGUGUAAUCGGAGAACAUGUGUCUACUACACUC
AUGGCUGCUCCACCAGGAAUUGUUGCAACGCUUGGGACCAAACUUAUGUUAUUUUCUAGCUGACUUUGGUCUCCAGUUCC
CAUGAAACUCUCUCUUGUCCCAUGAGUAUUAACCUGACCACUCGUAAACGCGAGCUGUGUUCCAUAACCAUAACCAUUAC
CAUGACCAUGUGGUUUCGACAUGAU
>Isatis_indigotica_359
CUUCUGCUAGUUUUGAUUUUUCUGUAUGUAUAUCAACCAGAAUUUGCAUGGCAGCAUUAGCACCUUCCUUUGCUGCUUUU
UCAGACUUAUUUAGACCUUUUGUGCUAACCUUGAUGUUCCCUCCUUCUAGGAGGUCUUGAUAAAUAUUUUCUGCAGAAGC
AUUACUCACAUCCUUAAGUACCCCACGCUUCUUUUGCUGUUUAAAAGAGGGCUUUGUCGGAGGUAUCGAUACUCCUCCCA
AGGCUUGUUUAGCUCGUGAUCUUGUUAUUCGUACAAAAUUUCCCUGAACAUCUGAAGUAGAGACAUUUUCUUUGUUUGCA
UUUGGAUGCAUCGAAGAAGAGCAAUACAUAAUUUAGCCCGAGAAAUGGCAGCGGUUUAGCCAAGCCUGGCUCAGAAAAUC
GGAUUAUAAAUUUCCGGCGACCUUCAAUGGCGGUGCAGAGAAGCUCACUGAGAACGCUCCAGAGAGAGAGAGAGAGACUA
AGCAGCGAAAUUGGG
>Isatis_indigotica_360
AUUGAAGCAAAGAUGAUAAGACAAUCAUUCUCAAUUUGAACAAUCGAGCAAACAUGUGAUUCACAUCAAACACAAACACU
AUAAUCACAAAUCCAAGUGAAGCACAUACUUAAUUAUAUACAUGUGUGUAUCUCUCUAUGACUCUAUGUAAAGCUUAAAC
CUUAAGACAGCUGUUUUUAGGUCUGGGACGAGACCAGAAGCGCCUUGGUUUUGAAUCGAUACCGAGGAGCACGAGGAACG
ACCUGACUCGGUCCGAAUCCGUACUGGCCGAUACCGCCGGUGAGAGGAGGUCCGUCGUCGUAGAUGUAGCCGACGAGGUG
GCCGCAGCUAUUGCACUUGAUCUUGGUCCGUUUCCGUUGGAUUCCCCAGUAAUCUAGGGUUUCGAAGAACGGCAUGAUCU
UAUCCUCUUUCUCGAAUCUGAAUUUCUCGGCGUCGACGGCGGCGAAAGAGAUCGUUCCUUUGUUCCCGGCUUCGAAGUAG
AAAUCGGGAGGAAACAAAUCGUUACGGUUCAGAUUCAGAUCGGAUCCACAUUCCUUGCAACUGUAGGUCGUGAACGCCAU
UUCUCUAAUUGCUGAUUUCUCCAACUAUCUUCUUCUCUAUCGUCCUUUUCUUCUUCUUCUAUGUGCGGAAUUUUCUCGCG
UAGACACGCGUUUCUUUGGUCAGCGCCGUCGGAACUCGGAACUGAUUCCAAUCUCUCGCCGGUGUCAAAUUGGGCUAAUG
GGCUACUAUAUAAUGGGCUUUAUGUGAUUUAAAUGUAUGGGCCUUCCAUAGUUUUUUUGGCCAUGUUACUAUAAAAUUGC
GAGGAUCAAAAUCUAAA
>Isatis_indigotica_361
GGAACAUAUAAGGGCAUAAAGCUUUCAGUUGCUGCAGCUCAGAAACCAUGAAUUUUGAUAUUUUCUUUCUUCACAAUUCC
AGCCUGGACAAGGAAGGUGGAAACAUUCUUCCUCUGAUCACCUUGAAGUUGAAUAACCUGUCCUAGUUCGGGGUCCUGGA
CUACAGUACCAUUGCAGCAAAAUUCCUUCUUAAGGUCUUUGAGUAUCUUGUUGUAGCUGUAUUCUUUCUUCAAACCCUGC
ACAGUUGUCAGGCUCUUUCUACCGUUCCGCUGCUGUAUACGAAUGUGCACAUACUCUUUUGUCCCAGCACCGGAGUCCUC
AGCAUUUGCGUCAGCAAACGGAUCAAAGGCAGUAGGAAUUUGGGAGUCGAGUUCAGACAUGAAACUUGGCUGAUUAAAUC
UACCCACCAACCAACCAGGCCCCUCCACUCCCGCCCGGUACGCCAUGCUCAGAACUGUAGCUGCCGCUCA
>Isatis_indigotica_362
UCUCUCUCUCUCUCUCUCUCGUCGUCAAUGGUGAUGGAGGACAAGGAGAGUUGCGGUAGUAGAGUAAUCAGCGACAUCUU
ACCGACGUCGCAGGCUGCCGUGGACCGUCGGGAGCGCAUGAAACUGGAGGUUUUCGACGAGGUUGUCCGCCGUCUCCGUC
AAUCUGGCAUCAUAGACACGGAUCGCCCUGGUUUCGUCGACGAGCUCUGGACUCACUUCAAUCGCCUCCCGGCUCGGUAU
GCUUUGGAUGUCAAUGUAGAGAGGGCAGAAGACGUGCUCAUGCACCAGAGAUUGCUGCAUUCCGCUCUUGAUCCACAUAA
CAGGCCUGCAAUCCAAGUUCGUCUCGUUCAGGUUCCACCUGCGGGUACCUCAGCUAACUCCUCUACCUUAGACUCUCUUA
CCAACGAAGCUGAUCAAACUUCUCCUCCACUCUCUACCAAAAAAAGCAUUCAUCCGCCGCCUGCCUUUGGUUCAUCUCCC
AAUCUUGAAGCACUUGCACUUGCUGCCAGUAGAUCCCAAGACGAGGAGGGAGACAACUCUGUGCGUAACAAUUCACUCUA
UUCACGGCCCUUGCAUGAGAUUACCUUUUCCACAGAAGACAAGCCUAAGCUCCUUUUUCAGUUAACUGCAUUGCUCGCUG
AGCUUGGGCUGAACAUUCAAGAGGCGCAUGCUUUUUCCACAACUGAUGGUUUCUCACUAGAUGUUUUUGUCGUUGAUGGU
UGGCCGUACGAGGAAGUAGACAGACUUAGAAUAGCAUUGGAGAAAGAAGCAGCAAAGAUCGAGUUGCAGGACCAAAGCUG
GCCUAUGCAGCAAUCCUUCUCUCCUGAAAAGGAAAACGGGCAAACAGGUGUCAGGACGGCGAAAGAUCAUGUCGCAAUAC
CCACUGAUGGAACUGAUGUUUGGGAAAUCAACCUCAAACACUUAAAAUUCGGGCAUAAGAUAGCAUCUGGUUCUUAUGGA
GAUCUUUAUAAAGGUACAUAUUGUAGCCAGGAAGUUGCUAUCAAAGUCCUCAAGCCAGAACGUCUAGAUUCCGAGCUAGA
GAAAGAGUUUGCCCAAGAAGUAUUUAUUAUGAGGAAAGUUAGGCACAAAAACGUCGUUCAGUUCAUUGGUGCUUGCACGA
AGCCUCCACAUCUUUGUAUUGUUACAGAAUUCAUGCCCGGUGGAAGUGUAUAUGACUAUCUACACAAGCAAAAAGGCGUC
UUUAAGCUUCCAGCUUUGUUUAAAGUAGCUAUAGAUAUCUGCAAAGGGAUGAACUACUUACACCAAAACAACAUAAUUCA
CAGAGAUUUGAAGGCUGCUAACCUUCUAAUGGACGAAAAUGAGGUUGUUAAGGUUGCAGACUUUGGGGUGGCUAGAGUAA
AAGCACAAACCGGAGUUAUGACAGCCGAAACUGGAACAUAUCGGUGGAUGGCUCCAGAGGUGAUAGAACACAAACCAUAU
GAUCACAAGGCAGACGUUUUCAGCUACGGGAUUGUGCUAUGGGAGCUGUUGACUGGAAAGCUCCCAUAUGAAUACAUGAC
GCCAUUGCAGGCAGCAGUAGGGGUGGUCCAAAAGGGACUAAGGCCUACAAUCCCGAAGAACACGCAUCCGAAAAUGACAG
AGCUAUUGGAGAGAUUGUGGGAGAAGGAUCCAACGCUGAGACCGGACUUCUCAGAGAUCAUAGAGCAGCUACAACAGAUA
GCCAAGGAAGUAGGAGAAGAGGGGGAGGAGAAGAAAAAAACAUCAACAGGAGGGGGCAUCUUUGCGGCACUGAGGAGAAG
CGCAACACAUCAUUGAAUGAAUCUCCCCUUCCAAAAGACACUGUAUAGCAAGUUUGCAGAGUUUGUGUAUUGUUUGCUUG
CUGCUGCUGCUGCUGUUCAAUUGAUUUUUGAUUUUUUUUUUGUAAGUUAUUAUUAUUAUACCCCCCACACAUUGUGUACU
CAUCACUUAAAGUUAACGAAAACAAAGAAAAGUAAACGCAAAGUACAGAGAAG
>Isatis_indigotica_363
AGAGAGAGAGAGAGAGAGAAAUGAAAUAAAGUGACAAGGAGAAAGGAAAGUUUAAAUUAAGAUCUCUCUUGCUUUUUAGU
ACGUGAGAACAGAAUCCAUCCCCUUUUGAUUGAUCCAAGCGACUUAGGGGACGAAGAUGGAUUAUGAUUAUCGUUAUGAG
UUUUUUUCACAAAAUAAAUUCAAAUUGAGAGUGAGUGAGAGAGAGAGAGAGAGAGA
>Isatis_indigotica_364
UCCCGCCGUUUCUUAACAUUUUCCUCUCUGUCUUUUUCCCGGGAAACAGAAAGGAAAUUUUUCAUUUUCUUUUUCCCGGA
AGGAUAGUUCUUUGUGAAUAGGUAGCUGCACCCAUCUCAAGUUUCGUGUCGAGGUCUGGUGGCUCUUCUUGUUGUUUACC
GCAAUUCAGUUUGAGAAUGAAACAAAGGUUCCUGCUUUCUUUAGAUUCCAAAGCUAGGGUUUUUGGGAACGUACUUAAUC
UAUCUGUAUCUUAGCAUUUGAGAUUGGGUUUUUGGGUAUAACAUCAUGGAUUCUGAAUUGAGGGUUUCUUCAAGAGAUGU
UGUGAAAUGCUGUGAUAUUGGUUGUGAUUAUUCCCUUGGGGCAUGUUCUUCAGAUCCUCUGACUAGAACGGUGAAAAGAA
AGUUCAACGAAUUCAAAGAAGGGAACAUGUUCUUGUUACGAGGCUCUUCUGAUUCAUCUUCAAACGCAAAGCUACUAGUU
GAGAAUGAAUGUGCUGUGUUACUUGAGGAUCUUUCUAGCCAAAGAAAAACAGUGAAAGAUCUUCACUUGGAGCUGGAAGA
GGAGAGAAACGCUGCUGCAUCAGCAGCGAACGAGACAAUGUCGAUGAUACUGAGGUUGCAGAGAGAAAAGGCUGAGAUAC
AGAUGGAAGCUCGGCAAUUUAAAGCGUUUGCUGAAGAGAAAAUGACGCAUGACCAAGAAAAGCUUUCGGCUUUGGAGGAG
UUGUUGUAUGAGAAAGAGCAGGCUAUCGAGGCCUUGUCGUAUGAGGUAGAAGCUUACAAGCAUAGAUUGUUGAGCUAUGG
GCUGACGGAAGCAGAGAUGCAUGAUCAGAUACUUGGUUUUGGUAGAGACUCUAGCACGGUCGGUGUUGAUGUUUACCCGU
GCGAAUACACUUCUUUGAAAUGUAGUGUGGAUGAGAACCCGAGUGGACCAGAUGGUAAUGUUGAGGUUGUGGAAAAGGUG
AUAGUUGGUCAGUCUCCAAGAUGGCCUUAUUAUGAUCCAAAUUCGCCUUUAGGAGCUGCAAAAGAAAUAAAGGGGACGUU
UUCUGCAGACUCUCCUAUGUCUAGUAGCAGCGACAGAGUUUAUACCAUCGACUCAAUUCAUGUGGGAGUUUCUGAAGUUA
AGAUUGACGACGAGCCUAGUAAGAUGAGUAAGGGAAAGUUCAAUGGUGAUCAUUGGAACUCUCCGAGAAACCAAGAACCG
UUCACUACUCAGCAAGGAGUUAACGAACCAGAUAUCGAGAAGCUGUACACAAGGCUACAAGCACUUGAGGCAGACAGGGA
AUCACUGAGACAGAUCAUUGUAUCGAUGCGGACAGACAAAGCUCAGUUGGUGUUGCUUAAAGAAAUCGCACAGCAUUUAU
CAAAGGAAAAUGUCACAACAAACAGGCGAAACCCGGUUACCAAAAUGCCAUCUUUCAAAGCAUUCUCUGUAGGAACGGUC
UUCAAGUGGAUAGUGUCUUUCGUUUCUUGGAGAAGGAAAGCCAAGCGAAACAAGUAUGUGUACGAUUUGUCAGCAAAUAA
UAUGGGGAUGCUCAUGAUUCUAGGCGAGGGAUCUCGAACUAGGAGAUGGAGUUGUUUAACAAGUUCACAUGUCUAGAUAU
CCAUUAUUUUCUCUUGGAAUAGUUAGUGCAAACUGAAUGUACAUUUUCUCUUUAUUGCAAGACAUCCAAUCAAAAUCAUG
UAUGGAUGGUUCAGGUUCUGGAUGAAUGUAUCAAUCCAAAUGUAAUCCUUUUCCUCUUGGUUUAGGAUCAUAAGGCAAGU
CUUUAGACAAAAACAAAAAAA
>Isatis_indigotica_365
AACAAGAAAAGCAUUUCCUCUAGCCUCCACCGCCUGUUUUUCUUCUUCAAUUUCAGUCUCCGGCCGGCGGCGUGGGCUUU
CUCAGCCACGUCGUCGUGCCCCUUUGCUUCCUUUGCUGGUUUUUUCUUAGCCUUCUUCUUGCUUCUCUUUCGCUUUCUAG
UUUUUUUGGCUCUAAUCAGUUUUUUUAGAUCCAGAUCUACUUUUUCAGAUCCAAUAUUGAUUGCAGAGUUUCGGUGUUCG
GAGAUCUGUAGUUUUGUGGGGAUUGUGUUGGAGCUAGUGUAAGGAUCUUGAGCUGGUUCUUUUGGGGAACUCUGUCUCUU
UGUAAUUGAAGCCUCCGGCUCUCUUGAGAGUUACGGUUGCAGUUUUUUUCUGCAAAUUGCUUUGAUUGUCAAGGUUUUAG
UGUUUUUUUCUUGUGUUUUCUUCUUAGUUGGUUGUUGGU
>Isatis_indigotica_366
UGGACUCGCUGGAAUACAAGCAGGUACAUUUAUCUUUUAUGUUCUACACCCUUUCAGCUGUGAACCACAUGAAGUCUUAU
UAGCAGGCAUCAAUAGCCUGAAAAUCAAAUCAGAAUCAUGGUUUCUUUAAUUGAACCACCCUCCAGUUGGUAAGUCAGUG
CUGAUUCUGUUUCUGUUUCUGGUGGCAGGAUGUCACAAAUGUUUGCA
>Isatis_indigotica_367
AUGUAAGCUGUGAUAGAACACAAAUUAUUCAUAUAACGGAAGAGACUACAAUGCUUUCUGAGUAAAUAAAUCACAAUACA
AUUCAAGAAAUUUUUUGUAACAAGAAAGACAGAUUUCUCAUCAAAUUCAAUGCUCUUCCUCACCAUUUUCUUCACUCCUU
UUUAUUAAUAUCAUCCUUCUUCGUUGUGACUGUCUCUGCUUUCUUCUUCUCUUCCCCCUCUUCCUUCAUCUUCUUCGCCU
CCUCCUCGACCCUCCUCUUCGCUUCCUCCUUUUCCUCUUUCAAAGCUUCGAUCAAACGCUUCAAACAAGUCUCUGAUCCU
UCGUCUUCAGAUUUCGGUAACAGAUUCUCCCCAACAUCCGCUGGUGUCAUCUUGAUUUCUUCAUCUUCAAACAACCUCUU
UAUCUCCUCAAAAAGCUCGCUCUCCUCCACAUCCAAAUAGUUUUUUGCCAACACCUUGAACGCUUCGAAACAGCAAUACG
ACAACUCUAUAUGCUUGUCCAUUCGUCCUUUCCGAACUAAAGCCGGAUCUAGCUUGUCCACAAAGUUUGUCGUGAAUACA
AUGAUCCUCUCGCCACCACAAGCUGACCAUAAUCCAUCAACGAAGUUCAAUAACCCUGAUAGAGUAACUUUGCUCUCUGU
AUUCUCAUCUUCACUUUCCAUCAUCUUCUUGAGAAGGGUCUUCUUCUCGUCUCCAUCUCCAUCUUCCUCUUCCUUUUUCU
UUCUUUGUCCCGUGAGAUUAAGCGAACAGUCAAUAUCUUCAAUCACAAUAAUAGAUUUCGCUGAAGUAUCAAUCAAUAAC
CUCCUUAGCUGUGUGUUAUCUCUCACUGUUGUCAACUCAAGAUCAUAAACAUCAUAAUCCAAGAAAUUCGCCAUUGCAGC
AAUCAUUGUCGACUUCCCUGUCCCGGGUGGUCCAUACAAGAGAUACCCUCUCUUCCAAGCUUUCCCAAUCUUCUUGUAGU
AGUCUUUGCUCUUACUAAACUUGAUCAAAUCUCUUUUGAUCUCGUCCUUCUUCUUCUUGUCCAUAGCUAGAGUAUCAAAC
GUGGCGGGAUGGUCGAACGCAACAUGGUUCCAUUUGGUCUUGUUGCCGUGUUCCUCGCUUGUACUAUUUGAAUAAAUCUU
CCUCUCUCGGUUCUUCAUCUUUAUUGUCUUCCCCUCGCGAAUAACAUGGUUGAUAUAUCUGUGCGUAAUGGCUUUCGUCC
ACACACAGAGCUUGGGCCUUAAGUGGGCCACGGCAACAAACAAGAAGCAAGACAAGUUUAUUGGGCUAAGGGGAUUAGUU
UGACAUACUAGUUGCAAAUAGUAUGGUCACGUAACUAUAUAUAAAGAGUAGAUUAAAACCUAGUUGUAAUCUUCUCUUUU
ACGGCACUUGCU
>Isatis_indigotica_368
GCUGACGUCAGCUCGAGCCUUGCUGGUGCAAUACGGCUUAAAUUCCGGUGACGCGUGCUUACGUGGUUUGGACGCUGAGC
UGGCAGAUUUGAAUCGCGUGAGAGGUAAACACGUGGCGGUGAAGAGCCCAGAGCCUGUAGCUCAGAAGAGUGAGCCGCUU
ACACCGACUUCAGCUUGGAGAGCGGCUGAAAGAUUGGCUAAAGUGGCGAUCAUGAGGAAGCAUAUGAAUAGAGUCAGC
>Isatis_indigotica_369
AUAAAAUACGUUAGUAAAUGAUGUUAUUUACAUAUUUGUACAAAGCAUAGUCGUACUAGUUUUUCCAGUUAGACAAACUA
CAACGGAGUUUAAAAAAAUGUGAUGAAGCAUAAAAAUGUGUGCCUACAAAAACACGGGUCCAAAAAAAAUGUGGAAGUUA
AAAAGAGACAAAAAGAGAAAAUAAAUAAAAAAACUCCUAAAAAAUGCCCACUUGCGCCGUCAAGAGAAAAAAUUAAUAAA
AAAAUAUCCACUUGCGCCGUCAAAAGAACAUUUUUUUAUAACAGAGUCGUACUAGUUUUCUAGUCGUACCCAUUGUCCAA
GAAGUUGGAUUUUGAUGGUACAAUUAUGUAAUCAGUCGUACCAUACCCUAAAACAAACUUUUGUAGUUGUACUUAUGAAA
UUGAGUAAAUAAACUAUAUUUA
>Isatis_indigotica_370
GGCUAAUUGGCUGUUUGAAAUCUUUCAAAGUAAAAUAUUCAAAGAUACAAGUUGAAGAGCUAAGUCUGGAUACCGAGAGC
AUAAAAGUAACUCAAUUAUUUUACAUCACUUUAGCUCCUCAAUUCUCAGUUAUUUAAUAGACAUAAAAGCUUAACCAUUC
CUUUUACUUCCUCCUCCAUCCUUCAGGUUCUUUUGCGUUUCACAGUUUUGAUGUCGUUUGAAAUGAAAUUAAUCACUUCC
UUUAAAGUUGCUUUCCUCCCUACUUUGAAAUUCCAAAGUUCUAGGGUGGUGUAUCGACCACUUGGAUUAUACUCAUUCAU
UUCCUCGAGAGCUGUUUUAACAGCGUUAUGCACCUCUUCUCCCCACUCUCCUUUAAGCUUCUUCAGCUGCUCAUCCUCCU
CGUUUACCACUUCCUUUGCUUUGUCCCCGCUUCCCUCACGUUUGAACGGUUGCCAUGAUGAAUCCUUGAGGUUCUCUUGC
CAUGUAGAGCAAAGGGUGGCAGCUUCAACCGUAGCUUCAUCAGCAGAAUAUCUCUUCUUGCAAACAUUCAGGAAGGGCUU
CUCAUCAAGUUCUCCCAUCCUUUUUACCCCGAUAUCAGUUUGGGCACCCAGCAAUCCCGUCAAACCCGCAAUUAGUUUUU
UCCGCGCUGCUUGUAUCUCAUCAUUGCUUUGACGUUCUUUUGUCAUCAGGGCUGAGUUCAUUUGCUCUAGCCCUUCUAAC
UCAGACUUCUUAUCCUCCAGCUCAUCAUUCAUCUCCUUCAUUUUCUGCUUGACCGCCUCAUCAUCAUCAUCCCCCAAAUG
CUUCAUCACUUGUAAUUUUCCUUUCAGCUCUUGAAUCUCCAUUUCCAGUGUCUGUUUGGUGUCUAGCUGCGUCUCAAGCU
CAAGGAUUUUGCUCAAAGCCUCUUCUUUUUGCCUCUUAUGCUCUUCUACAAGUCUCAAAACGCUCUCGUCAGCCUUUUUC
UGCUCAUGGGAGGCUAACUGGAGGGAAAUGUUCAUACCAUCAUUCUUUUUCUUCUCUUCAUUAAGCUUUUGUCUCUCCAG
UUCAGUUAGUGCUUCCUUUUUGUCCAACUCUUUGGACCGCUUGUGCAGAUUCUGCAUCUUAGCCUCCAGUUCAUCGCUUA
GCCUCUCUUUAUCUUUUAGGAUCUUCUGGAUACUGUGAAUCGACAUCUGCUGCAUCUUCUUUGUUUCGUUUGCAUAAGCU
UCGUGCAAGGUUUUCUUCUCGUCUAGGACCCUCUGCAGUGACAUCGCCGUCUUGUUGUAACUGUACUGAACCUUGUCCAG
AUCCUCAUUUGUCAUAGCAAUUCUAUUUGAAAGUUCUUCAAGAACACUGUUUCUAUCCUGCGCUUUUUCUUGAGAAAUAU
CUGAAACUGUUCUUAGCUUUCCCUCCUUGGAGAGGUACUCACCUAUUGGCCCUUCAGAGUUGUAGUCUUCUGCACGUGCA
CACCAACCAUAGGCCUUGGACUCUGAAUCUCCUCUCUUCUCCGUCCAUUCCUUUUUGCUGCAACCUUUGCUCUCAAAUUC
CUUCUCAAGCUCUGUUGCGCUCGCAAACCCACUCCAGUCGCUGUUAAACUUAGCAAUAACCCCAACAAUCAAAUCUUGUU
CGACCCAAAAGACAUUCACAUCGAUAGGCUUAAAUCUAGAAAGCCGCUUCAACCAAUAAGCUGAAUCAAGUAGAACUUCC
UUGUCAUCAGUUUGUUCCAAAGGACUAACGACAAUCCCCAUCCAUGGCCAGACAUAGACGUCACCCCGUUUUGCUUCUGA
CUCGUUUAACUGAGGAACAGGAGGGCGUGGAAGAGGUUCUGCGUCAGCAGCGAGCUCAUUCUCUAGAUACUUUGCCAAGG
CGAGAUGGUUAGCCUUCUGUUUAGCACUUCUGCUGGCAGAUCCCUUGGAAACCCCGGAAGCAUGUGCAAUCAACUCCUUG
UACUUGUAAUCUUGCUUUUUCUUGCCUGAACAAAACGGGCAUCUCAGCAUUCCGUUCACCUUAACCUUGUACUUGCCGUU
CUGCAACAGCAGGUAGGGUGUUUCAGAGUAAUCAUCAAUCUCUGACUCGCUGAUCUCAGACUCUUCAUCAGAUGAAAGAC
CCAUCCUACCUGAUUUACGUGAGACGGUGAAGCGAGAAGCGGAGAAGCGAAGAGAAGAGUAGAGAGAGUGAGGACUGAGG
AAUCCGACGAGGUUUCUGAAACUGGCGCAUUAGACCAACUCGGCC
>Isatis_indigotica_371
GAUUUGUUACUUUGCUGCCCCAAAUCUCAGAAUUUUAACCUUACAAAUGGGGAGUGAGAAAAGGUAGUGAAUGGAUUGAC
CUGAGAUUCAUAUGAAUCAAAAGCACUUUCUGAAGUAACACGCAAGCCACGCAGGAAACCCACGACGAGAGAGAGAGAAA
GGGAAGAAGAAAAAGAUCUAAGAAUUCUCAAUGAACUGAUAACGCAAAAAGUGAAAAAGUAAUCAAAACCACUCACUUCU
GAGAUGGCGAUCUCGCGGUUUGAACCUAGUUUCUUCGAUGGCGCAUCGCAUAGUGACCACUGAGGAUCUCCGGCUGAUGU
AGACGCAUCAAGCUCCGUUUCACCACCGGAAUUGGUGUUUCUCCCACCAGUUUCUCUCCUUCGUUUCGUCUGACUCGUUC
GUUGUGGUAGCCGCCGUAGAUUAGAUUAGGGUUUUUAUGUAAUGAAAUGAUUUUACAAUUUGGAUAAUGAAAUCAA
>Isatis_indigotica_372
AAAAAAAAAAAAAACAUAAAAAGGAAGGAUCAAUUACAAAGAUUCGUAAGAUAGAAAACGACAUCACACUGAUCACACCU
GUAACAGAACUUUCCUAUCCCAAUAUUUUGUAGAGAUCUAGAUUCGUCUACUACUUUAGGAAACAGAGGAAUAAACGCAA
AAACAGAGACAUAAAGCUCCCAGUUUCCAUCACAACAAGACCAUCUCAAAAACAAAAAGUCCACCUUUUUUAUAACAACU
UUCUCCAGAUACUUACUACGAAACCCUAUAACACCAAAAGUCCAAAGCCGAGAAACAAACCUCAGAAUCUCAAAAUCGCA
ACAUAAUUGAGAAGAUACCUGACACUAGCUGAGCCAUCGAUU
>Isatis_indigotica_373
CGAAUAUGAACCGCAAGAGAGACAAACCCUACCCUUACCGCCAAACACCGGCGGGAAGUUCGAAACGCCGGCGAGCUUGG
GCUCCUCCGUCAUCGGAACUAGAUGAGAUCAUCGACAAGCCGACCAAAAAACCCCCGCCGCCACCGGCGCUGGUCGUUAU
GGGACUUCCCGCCAACUGCUCAGUCCUGGAGCUAAAAUCACGAUUCGAGAUCUACGGCUCAAUCUCCAGAAUCCGAAUCG
ACAAAGACGGGUUUGGCUCCGUUUCGUAUCGCACCGCCGAGUCAGCAGAAGCCGCCAUUGCCGGUAGUCACGAGCCUUCU
UUCGGCAUCUCCAUCGAUUCCAAGAAGGUAAACUCCUUCGCUCACCGAUUCGACCUUUAGUGCCGAAACUCGUUGUGAGA
AAUUAGGCUACUUUGUGUUGCAGUUGGAUGUGGUUUGGGCGACGGAUCCAUUGGUGACGUGGAAGGAAGGUGUGACGGUG
GGGGAAGAAAGGGAUAAAACGUCACCGUCUUCGUCUUCCUCGAAGCUUCUACGACCUGAGAUGCCAUUGAGAAAACAUGG
GAGGAGGAAUAGGCUAGCAUCGGCCAUUGUCAACCCGAGAAGCAAUAAUACCGACGGAGACGGAAGUUCGUCUCCGACGA
CGAGAAGGGAGUUUAAACGCAGAGAUAUUGUAGCCUACGACGAUAUUCUGUAAAAAUAUAUAGUAACUUUUUUUCUUCUG
AUUAGGAACAGAAAAAAAAAAAAAAAAUCUGAUUCUUCUACAUUUUUGGCAAUUCUUGG
>Isatis_indigotica_374
GUGAGAUCAUUCUUUUAUGGAAGAUCUAAGUGGUAUUGUCCCCAACAGGUACAAAACCUGAGCAAGGAAGAGUAUCUGCA
CACACUCCGCCGUAAAAGCACGCGGGCCAACUCAUAUUAUCAGAUGGGAAGCUAGCUUCGAUGGGGGAGUUUCUUUGGUA
GAAAGUGAGGAACUUUUGUCUUUGAUCUACGAGUUCUGUUCUGUGUUUUCUCUGAAAUGAGUGAGACUAUGAAUGGUGUC
UCAGUAAUGAACCCAAAGUAGUUUAGCUGAUACAAAAAAAAAAAAGACAAUGCUUAGCUUAGCAAUGGUGAUUUUUCGAC
UUAGAGAUUUAAGAUGCUUGAUUUGCA
>Isatis_indigotica_375
GCCUCGUCUUGAUCUUCACCAACAUAUCACACAACACCGCAGCGUAGUUCUCGGUAGGACCGUCCGUCUCUGCAUACAUC
GGGAUGAGAUGCCUCACUCCAUAGAAGAGCAUCCAUAACUCAUCAUCUCGUACAGCUCCCGAUUCCUUCUUGCAGAAGAA
GGUGUUGCUGAUGAUCUUCACCACCUCUCUCAAAACCGGAUUCCUGAUCGCGGUUAUCUUAGCGUUUCGCGGAAUAUACU
GCCCACUAGCAAUGAUCGCCCAGAACUCAUCCGCGUCUUCUUUUCUGAACUUGGAGAACUUGACUUCUUCUCCUUUGUGG
AAGCCAUACACAUCGCAAAUCUCGAAGAGGCUGUAUUG
>Isatis_indigotica_376
AAAAUUUGAGUUGUUACAAUUUCAUCCUUAUUGCAGUGUGUAGAAUAUUUCUCAGCUUCAAAAAAUUAAAUAAAGGAAAU
AACUGAAUACCGUUGCGGAUCUAAACCGGGAACUUCAAAAUUGUGAACCCGAUUUUGAUCUGAAGUUUCCAGGCGGAAGU
CACAAUCGCUUGGCUAAGAGUCUCAAUGUUUCCAAUGAGGAUUGAAUCUUCUCGGACAGAGCUGCGUAGAGGCAUCUCUG
AGCAGUUUCGUCUAGCUCUCGGCCAGCUAGAGGGAGUACAGGCCAUUCCGCUUCUUGAAGAGGAGCCGUUACAUGGCGGG
AGGCCGAGACAGCGGUCUCAACCAUCAUGGGAACAUCAAACUCGAUUGGUUCACCAACCACAACUUGGAGGUUUUUGUUG
CACAGCGGUAACGGUGGUCUUCUUCCAUAGAAAUGCUUCUCCGGCAUCAUCUCAUCAAAGCCGCGGUGAAUUAAUGGCAA
GACGAUCGGAGUAACUGGGCAACGGGCGAUGAGGCUUGCGGUUCCCCAUUUAAGUCGUCUUAUGGGCACAUCUUCUUGAA
ACACCUUGCCCUCUGGGAAGGUAUGCAACCAAGCACCAUCUUUUAACCGCUCGAGAGCUUCGUUCAUGUGUUCUUGGUAG
AUUCCACCACCUCUAGUUAUAGGUAUACAUUUGCCAGUGCGGAAGAUGUAGGAGAAGAUAGGGUUCUUGAAACAUAUAUC
CUCUGCAGCAAGGACCCAUCGAGCCAACUCAGGAUCAAAAGAAAGAAGACCCUUGAACCCUCCCCACAUUACUGGAUCAU
CUAAAGUCGACAUGUGAUUACUAACAGUGAUGAGAGGAACACCGGGUGGUCGUGACCGGACAAGGGCCAUAAGAGUAUCU
GCAUUGUGAACUGUUGUUUUGUUGCAAAGAUUCGCUACUGCUCUCGCAAACGCACCAACGGCCGUUAUCACAGCUUUCCU
UGGAAUUCCUCCUAAGUGAUCAGAUCUUGCUGCCCAUUCCAUUAUCCUCACCAUUUUAUGCCUCUUCCCAAGAAACGCAA
GCUUCAAAGUUCUCACGAUUAUAAACGAGAACGCUAUUGGUCUAAGAGAGAAUUCG
>Isatis_indigotica_377
GUCUUUUGAUUUCGGUUGAUGUGUUAUCUUCGUUUUUGUGGAAUUAUUCAGUAGUUUAGAUGAUGAUGUUUUGCUUCUGA
UUUUCUUUGAGAUUUACCAUUUCUCUAACCUGGAAAAUUCCAAAGCUUUUUCCUUUUUGAAUCUUCGAUCCUAUAAUGGG
UUUGCUUGUUGACAAUGGAGUUUCCUUGUCUUUAUCUUACAAAAGCUUUGUUUUUUUUUUAUAGAUUUGCAGUUACUGCU
CUCGUUAUAAUCUAUUCUAGAUUAGUGAAUUAGACAAGAGAAAGUCGCAAAGUGGGAUAAGAUUGUCUAAAAAGGCCAAA
GACUGCAAAACCAAAUCUGGAAUCAUGCAUAAGGGGAAUGAGAAAAAUGUUGUUUUCUUUUCUGUGCAUAGUAAUUUUCU
CUUUGCUCAUGCAAUAUCAAUACGAGUUGAUUGUGCAUAGAGGCAUUUGCAAGUGUUUACUCAGAAAAGCUAAUCCAUAC
AAGACAAGCUUGUGUUUUUUGGCUGGGAAAGAAUCAAUAUUAGUAGCAAUGAACACUUUUAAAACUCAUCCUCUUGGAUU
GUUUGGUUUGUGUGUAGGACAAGGGCCGCCCAUUGCCAAA
>Isatis_indigotica_378
GGUUUAUCAAGAAUACGGGGAGGCCAUGAGCAAUCUCGCUCUGAAGAUCAUGGAGCUUCUUGGAAUGAGUCUUGGCAUCA
AUAGGAGCCAUUUCAAAGAGUUUUUCGAAGACAACGAGUCAAUAUUGAGGUUGAAUUACUACCCAAAGUGCAAGCAACCG
AAUGAUGUACUAGGGACAGGACCACACUGCGACCCAACUUCUCUAACCAUACUUCAACAAGACCACGUCAGUGGUCUUCA
GGUUUUCGUGGACAACCAAUGGCAAUCAAUCCUUCCUACUCCUCAAUCGUUGGUGGUUAACAUUGGCGACACUUUCGUGG
CUCUAACCAACGGAAGAUACAAGAGUUGCUUGCAUCGGGCGGUAGUGAAUAGCGA
>Isatis_indigotica_379
ACGCUAUGGAAUCAAAUCCAACCAGCACAUUCUCAACACGAGUGUUUUGGUACUAAGGAACUUGCAGGGUUGAACGUUUG
GGUUUUCGAGUUUUCCGGUGUUAGGCUUAUAAGUCCCAUUCGAAUAUUUUUAUGCUUUGGGUCGGGUUAUAUCCGAAAGU
ACCAAAAUAUCCAAAAAAACAAUGUAAAAGUAUACAAAAAUACUCGAAAGUAUCCAAAUUAUCCAAAACCACCAGUAGAA
AACUACACAAACUACCGAAAUAUAUAUAAAUUAACUAAAAAGUCUAUUAUAAAAACUACAGAAACUUACCGCAAUUACUC
AAAAGUAUCUCUUAAGAAAAAUG
>Isatis_indigotica_380
CACAAAGAGAGAUAUGUAAGAGACUAAUUUGGCGUUGCCCACCAACCUAACUUCCCUUCUACUUCAUCAACAACUCGUGU
CCACUUUCGUUCAAGACUAUUCUUAUUAUAAACACGCCUCCCGCGUGAAAGUGUGAAAACGCAAACAUCAUAAGAAACGU
ACAAACAUAAUUCUUCUGGCUUCACAGCCGAUUUGUGAUGGAGAAGAAGAAGACCAAUCAUGGAGACGACGCGCAUGAUU
GUGUUCCUCCUAUCCAUAGCCAAGUCGUGAAAAUCAAGAAAGAGUUUGAGCAGAUACAACACCCGUCGCUUAGGCAGCCG
GAGAUGCCGAGGGUGCUUCGCGAGAUCACCGGUCCACGGCGUUCCCGUUCUCCCCUCGGGUUAGGAGAGAGAGACAGAAC
CAUCUCCGUUGGGAAUUGAGUACAAAGAGAGAGAGAGAGAUGGAGAUAGGUGAUCCUUUGUGUAUUAGAGUUUCUCUUUA
UCUUUUAAUGUAAAUAUCUUUGGUUAAUGUAAUGAGUCUCCUGUUUAAUAUCCUGAAACAACACAUCUUUUGCUUCUCUU
CUAAUCUCUCCUCUCAUGUGUUCUAAGCCAGCUAGUUCGUAGAGAAAUCUCGAUCGCUAAAUGUUUUUUAACAAUGAAGA
AUCUUAAAACAGAUUAAUCUUGGAAAUUUGAGGUUUGAAAUAAGCAAAAGCUAGCGAACUUACAGGAUAAUGCUUAUCAU
CAUUAUGAAGCACUUGGUGUCUCCUGGGCUGAUAGUAACUUAACCCGUCUCGUGAGGUCUUUCAUGACAUCUAUGAUCAC
UGAUUUCUUCUGGAUUCGGUACUUGAUGCUCAAUUCUGCUGUGGCUGAAACUCCUUGUUUCAGUAUGGCCUCGUCUUCCA
UAAUCUUUGUCGGAAAGUGGCUCAAUGCAAUCACACAAAGGGCGACCACAGUGCGGAAAACGACAAUCUCGUUGGCAAUU
CCAAGAGGGGCUAUGGAGGAUAGUGAUUUUAGUGUGUCUAAGUCAUGCUUCUCUACUUCAACCAAUUCGCCACAAAGCAG
UAUUCUUAAGGCUGCCAAUAAUCGUCCCUCUACAGGUUCUGGACCUCCUAUGGUUACCUUGAGAUUAGGCAUUUCCCCGG
CUAGAUUCAAUUGGGAAAGCAACUGAUGUUGCCAUGGAGCUGGCGAAGAGAAUUUCGGGGAAGCAACACCAGCCGCCAUG
CUUGCAGCGUCCAAGAAAUGUUCAUCGUAUUUAAGCUCAAUGGUGUCGUGUGGAUUUGAUUCGACAACAAAUCCAUAGUC
CAAAAGGAAAAAAUCGUUGCUAAGGCAGCCAUAAUUGAGUUGCAAAGGAUCGUUUUCUUUGACUUCAGUCUCUGCAACAA
CCUUAACAAGGGUGUUUGAGUCAGAGCCAUUCUGUUCUUGAAUGAUCCGGACAUUCGGUGAGAAACUGUGGUUGCACAUA
UCUAUCAGAGGAAGCAUCAUGGGGAUAUCAUCAGAAGACCCACCUCGAACCUUUUUAUUACCAUGUAAACGAAAAGCUCU
AGUCGAAACAGCUGACAUGGUCCACCCGAGGGCGGAUGCAUUCACAUCUUGGCCGCUGAAAGGAUGAUCACUGGCCUUAA
CAUCUUCAAGAGUACGUCUGAUCUCUUGCUCAAACUCGAGAAGAAAACGGCAUCUUUUAUUGACCUGGUAGAGAAGAGGA
GCAUAUUGCAAGUUCUUUAUGUCUUCUCCGGGAAAGAAUAUGGGAACGGUGUAAGUUUCAGGGAGAUUGCUGAUGUAUGG
CCACCAGAAAGAAUCUGCAUUGGCUCUUUCUUGCAAUAGUCUCAGCCCCAAUUUCAUUGCCCACAACUCAUCGGGAACUC
GACGAGCUAAAGCGGCGAGGAGAGAAGACGACGGCGCAUCAUCUGAUUCGAAGCGUAAGGGAAGGUGAGGAGGAAGAGCG
AUUAGGUCAGUGCCUUGAGGGAUUCGCUCGGUGGAAAUGAGACCGACACCAAAUGGAGUCUCCUGAGACAGCUUGACGGC
GUGGUGAACGAAACCGCCUUCUCUCUUGAUCCAACGGACGAGGUCCGGCGGAUGAGGCGCCAAACGCGACGGCUGAGACG
CGGCCAAACAUGUGAAGGGACGAACGUGAGCUGCCAGAGAAGCCAUCGCCAUUUUCGAAGUGGCCAUGACUUGCGACGAC
GCGGACCCGCUCCAGUCUCG
>Isatis_indigotica_381
UGAUAUUGGAAAUGCGGUUUACACAAACACAGCUACUACAUUUUGUUGGUAGAAAUGCUGCUUUAGCUACUUAAAAUGAG
ACUUGAACAUCUACACACCUACGUCAAUAGAAUGUUCCGACUUGUGCAUUGUCUAUUACAGUGUUUGAGUUUACACACCU
AAAAGGUUUUGUGUAGAGUUUUGCAUGACCACGUGCUGCCAUAUGUUUUGAAGUGCCUCUAUACGUACCGGUUUGAUUAG
AUAAUCA
>Isatis_indigotica_382
CGCGGCGAAGCUGGAGAAGAGUGGGUGGAAAGGAGAUUUGGAAGUGGUAGAGGAAGAAGAGGAAGGAUCACUGCUUCCAU
CUCCGUAACCUUUCCAGAAUCUCAAAGAUCAUAGAUGCCGAGCAAGAAAAGUUAAAGUACUGUAGGAUGAUUCCCAGAGC
UGAUGGUAGAUGUGAGGUUUGUGAGGGUAAUGUAUCGUACAGUUUGAAUAUGAGAUUGAAGACUUAUGUAUGUCGGAGAU
GGGAAAUGAGUGGCAUUCCUUGUCGCCAUGCCUUGCGCAUCAUCACAGAGAAGAAGCUCAAUUACGAAGAUUAUAUCUCC
AGCUGGUAUCUUAAUUCAAGGCAGCAACAAAUUUACAGCGAUUCAAUAUGUCCAAUGAUUGGUAUGUGUUUCUGGAAUAA
CACUGGUUCUGUUGUGCUGCCACCACCGAGUUUGGUUGAAGAAUUAGAAAUUAGGAGAGGAAGAAAGCCAAAACCAAAAA
GGAAAAAAGGGAAGGAACGAGUCUCCAACAAAGAAGAAGAAG
>Isatis_indigotica_383
GAUCACGAUGGGGCUCCGAACAGAGUGACGUUGGCUCUUCCACACGAGCAACCCGGACACCAUCUUCCCUGGAGUCAUUA
GCUUGGCCUUCACCACAACUUUGAAGCUCCUCUUCUGUGAAGCCUUUGAAAACGACAAACUCAUUGGCUCCACCUUGAUC
UCGACUCCCUUGGGUGCCCUGACGGUGGCGUUGUAGACCGACGACGGUGGUCCCACGUUGGUGACUCUCCGCCUGAACAC
AGCCAUCGUCGACGUUUUGGCCGACCUCAAGGUCAGUUGAAUUGUUGGGUAGUUUAAGGAAUCAUGGCCGAGUCCCGGGA
CAAUGGAGGAGCAGUUGAUGGAGCGUGACCCAACUAGUGGAGCCAGAGUGGUUGCGUUGUAGCCUUCGGCGCAUAAGAAC
UGGAGAUAGGAGAUGUUGUCCAUGUCGUAGACUAAGCCAGGGCUCGCGGCUCGUCUCGGGUUUACUUGGCCUCCUCCAUA
GGCGAACUCUGCGUCCUUGUUCACUCUUGAGCUCAUCGGUUUUGCUGAGGUUAUGAUGGCGGACUUGAUAGCAGCGGGAG
UCCAAUCCGGAUGGAAAGACUUGACAUAAGCGGCAACACCAGCAGCAUGAGGGCAGGCCAUUGAAGUACCGGAGAGGAUG
GUGAACUUUGAGAAUUGGGUGUCACCGUCUAACCCAGUCAGUGAUCUCUUGAGAGUGAAGGCCGCCAAUAUAUCAAUCCC
GGGAGCAGCAAUAUCAGGCUUGAGGAGUCGUACUGAUCCAGGAUUAGGACCUCUUGAUGAGAAAGAAGCAACGAAUGGAG
CAGGGAUUGUGACUUGCCGGGUUUUCUGAAUCACAGCAGAGGGUGAUCUUGUGGAGUUAAUAUAGCGGUAAAUGGCAUCA
CCAAUGGAAGAAUUAACGGAGGUGGCUGGAGCCAUAAAGAUCUGAGCGUUAUCAAGAUACUGAUCACUAACGAGGAUCGC
ACCAGCGCCUCCGUAGCUUUUAACAGUCGACUCCACACCACCUCCUCCCAUUCUACACACCAUCACCUUUCCCUUCACUU
UCUUUCGGUCCAAGGAAUCCGAGAAGCAGUACCUGGCCAAGUACUUGUCGUCUGUGGUCUUAGCAGCAUCAACGCCAGUU
AGAAGCGGGUAAGAUUUGGCUUUUGGCUUGAACAUGCUUAUUCCCAUCCCAGAAAAAGAUUUCCCACUCCCGAGAUCGAU
CUCGCUCUUGAAUGUCCGGUCGAUGCCACUCGCU
>Isatis_indigotica_384
AUUUGGAAAGAAAGAUGGAGCAGCGAAGACAGAGAAGGAUAUAUACGAGAUAGAGACGACUGGAGGGGUUGUAAAUACCA
CUAUAACCCACCAUAUAAGAAAGAUUCGGUAUUGACGUCUAGCUGUUAAAUAAUAGCAGAAACAGAGGGUGGUGUUCUCA
UAAGUCAAAAGACAUCCCUUCUAUCGAAGCUACAAUCACAAACCAUCUUCUUGACAAGCUCUACGCCAUGUGUUAAAGGA
GGAGUUCGAGUUUUCAAAAGAAAGCAUUUACAGACCAUUCCCAGAGA
>Isatis_indigotica_385
AGAUUUUUUCCCCUUUAUUACUUUUCUGUUAUUCGUAAUUAAUUUUUGGUUUAUUAUGCCUUUUAUGAUUACUGUUAUGC
UUAGAUCUCGUGAAUCCAAUGGACCAAGAAGAAGAACCAUUUGAAGUAAAGAAAGCUUCUUUAGAGCCUAAAACUCCAAU
CGCUCAUGUCCCAGAUUCGAUUUCUCCCUUUGACUCUGACUCUUCUCUGUCUGAAGAGGAAAUGAUAGACAGAGGAAUCA
UCACUUUGUCUCCACUGUGUGACCAAUACAACGACAAGAUGAAGAUUGAGUCUUGUAAUCUUUUGGGUUGUGUUUUGCUA
UCCGAUGAAGAAAUCAUCGAGUCUAUCUAUCAGAGUCUCUUGAGAAUCAUUGUCUCAUUGCAAAUGCAACAGGGCAAUGC
UGAGAUUUGGUGUUUCGAUGGUUGCAAGACACCUCCUUCGAGGCAUACCGAAAUGGUUCCUGAUACUUGUCCUGGAGCUC
CAAUGAAGCUCACUAAGAUAUCGAGGAACAUUGAUUCUGGAUUGAGAAGGAAACUCUUCUGACCUGACUGAUGAAUUGUU
GUUGUUGUUGUGACGAUAUUGUUAGCUAUAAAGAGCUUUUAGGGAUUGUAAUAACUCUUGCUUUGACUUAUGUUUGUACA
GUCUUCUUAGGCUUUAUGAGAGUUUGCUAGCCAAGCUUGUUGUUGUUGGAGACAUUCAGUUUCUGUUUCUAAGAAAGAAA
GAAAAAAACAGUACUUUCUUUCUUUUGUGGGUUUUGUUUAUGUAAUUUGUGCUUAUGUUUCCUGAAACUUGUAUACAGUG
AAGAAUCUGGAAUAAAGUUUCAAUCUUUCCCCUUUCG
>Isatis_indigotica_386
UAUGUUUUUUUCAAGUUCUUUAUUUUCAUAUUUUCGUGUUUUACUAUUUUGGAUUUGAAUGUUGGGAAACAAGUUUUGGU
UUCUCAAGUUUGUUUUUAUUUCAGUUUCUAUGGUUAUCAAUGCAUUUCUUAGUCUUAUCUGGUUUGAUACAGUUUGAUCC
UUCUGGCUUUGCGCCUAAGCAUGUAGAAUGAGAGUAAUGUGCUUACAAAUGUUUUCGGAAGAUUCGUACUAUAGUAGUGU
AGAAAGAGAGAUCGUUGGAGCGGCUUACUUAGUAUUUAUUUCACGUUUCAUACGAGUAAUGUCAAUACCUGAUCGCUGUU
CAAUAAAUAGGACAUUAUACGGUUGCCCCCAU
>Isatis_indigotica_387
AAAUUCAGGUUCCAUCGCUUAGUUUCCCUGUGCGUGUAUAUAUAUGCGGGUAAGAAGAGAAGGAUCCGACCAAACUGCUC
ACUAAAACUUCUGUUUCAAGUUUACUCCCAUGGCACGUCUUGCUCUGUUUCUUUCCUUUCUCUCUAUAAUAGUUUUGAUC
UCUGCCGUGAACUGUCGUGUUUUAAGUUCUUUAUCUGAGGAGAAAUCGAUCGUGGUCUCCGAAGGAUCUCAAGAUGGAUC
CAUUUAUGAAUUUCUCACUCUCGACCCGCCAAAUCGCCUCUCCAAGGAUGCAUGUGUUCAUCUCUAUGGGUUUCUUCCAU
GCGCAGACAAUGUUGGAGGAUAUGUCUUCCAAGUUUUCUCCUUUGGUUGUUUAUUGAUUAUCGGUGAAAACUUCUUGUCU
GAAGGAAGGACUAAGCUCUUUGUCAUCUUCGAGGUCGGUUUCUAUGGCGGAAUUGUGUUUCCUCUCCUUACAAUGUUCAC
AAGAAUAGCCCUUCUCCUCUCGACUGGACUUACGGGAAGCCGCGAGAUUGCAAACUCGAUGGUGGAGAAUAACGUUGGAG
UUACUGUCGGAUACACUGUCUUUGCUUUGACUAUCCAGUGGGGAGCUUGUGUUGUCUUCGGCUUAUCUGGUCAGGGAUCA
GAUCAGUCCAUAAGUAAAGGAGAGGACACAACGAGUCCAAGACGACAAAUUUGCCGAAAAAAUCUACUGAAGAAGGUUGC
UGAAGCUAGCUUAAAAGCAGAUCCUAAGAACAAGAAAACGGCGGGGAUUAUGCUCCUGACUUUAUUGCCUUUCGUCAUGG
UCACACUUUCAGAGAUGUUUGAUUCCAAGUCUUGGAAAGAAAUUAUAGUUUUGAUCACUCUAAUAAUCUCUGGUUCUGCA
ACUGUUGUCUACUUUGUUUAUUCGUAUUUUGAUAAAGCGGACCAAGAGAAGAGCUUAGAUCAUGCAAGGUUUGAGCUCAU
GUCAGAAGUACAUAAGCACCUGCAGCAUUUUUCACCUGAAAGCUUCAUAAGAAAUGGACAACUAAGUAAAGAGAGCUUGC
GAAGAUUGUUCGAAAAAAUAGAUGUAAACAAAGACGGAAAGAUCCAAGUUUCAGAGCUAAAAGAUCUUACUGUGGAGUUU
GGGAUGUUAGGAAGAAUGAAGUGUGACAUACAUGAGCUUGCCACCACAUUGCUUGCUGAUUUCGAUGGCGAUAGCGAUGG
UGAGAUAGAUGAGAUUGAGUUUGAGAAAGGGAUCGUAAAAUGGCUGAAACAGUACAAGUUUAGUCCUGAUAACACCGAGU
GUCAAAGAGAGAAUCGAGCGGAGGAAAAUGGAGUUUUGAGGAUAGAACAUCCAAAGGAAAGUCUUGUUGCUAAGUUGCUC
UCGAAGAGAACCUUGAGAGCUUCGAUUGAAGUCAUUGUAGGGAUUCUAAUUGUCCUCUUUCUUGCAAAGCCUUUCAUGAU
GAACAUCGAGCUUUUGUCUAUAUCCGCUGGAGUUCCUUCCUUCUACGUUGUCUUUGCAGUGAUCCCUUUGGCAAGAAACC
UAAAAAACGCUUUGUCUGCUCACUUCUGCCGCAAGAAAGACAAGGCUAGAAUCACAUCAGAUACAUUCUCUGAGAUCUAC
AAGGAUGUUACAAUGAACAACCUGCUUGGAAUUUCGAUUAUACUGGCAAUUGUAUACACGAGAGGAUUAACUUGGGAUUA
CUCUACCGAAGUUCUCAUUAUUGUGAUCGUUGGCCUCAUGAUAGGCGUACCUGCCUAUGUUAGAUCAACUUAUCCGUUUU
GGAUAUGUGUCUUGGCAUUUGCUCUCUACUUCUUCUCUCUUGUCCUCAUCUAUCUCCAUUUCAAGUCUCUAGGCAAGAAC
GAAACUUUCACCUCUAACAUAUAGUCAGUGAAUGUUUCCAAGAGCUCUUUGAUGUUAAACAUUCAGAGAAGUUUCGGUCU
UUGUUGAUAUGAAUAUCUAUCAAAGUUUGCGGAAAUUUUGCGAAUGUAUACAUAUAUACUAUACAAGUUUGCAAUCUCAU
AUGUAUAUAUAUAUAUAUAGGCAUUUCAAAACUUUCAUAUAAAUCUUUUUUCAAAUCACUAUUUGGAAAUGAAUGCCGAU
>Isatis_indigotica_388
UUACUUCUCGUGGAUUAGCAGCUUCUUCCCAAGGUUCCUCCGCAAACAAGAACAAAUCGCCUGGAAAUUUGCCUUUCUCA
AACAUGUUUUUGAACUUAAAUUUCCAUGACUUUGCUAGCUUCUCAAAAGUCUCAGAAACUUUAGCUACCGUCAGAGCACA
UGAUCCUUUCACUUCUUGUGCAACAAAAUCAUCAAAACCAAUACAAGAUUGUAGAGUAUCAUGGCCAUACCAAGGUUGGA
AACGUGAUUGAUAUGGUUUAAUGAACACACAUGUGUGAUCCUCAAGAGUUUCCUUAAGAUGCACAUAUUCUUCAAUUUGA
CGCAACAUUUGGUGUGGCUUUGAUUCCUUCUCCGUGUUUGAUUCUUCGUCUUGAAUCAUGUUUGUCACUGUCACAUCUGU
GGCAUCACUAGAUGGUAGAUUAUCCUCCCCAUUUGACAGCGAUGCAGCAUUCCAUGUCUACCAACAGCAG
>Isatis_indigotica_389
UUUUAUUACAAUAUAUAAGUUUGCUUCAUUUGAUUGCUAUAAUGAAACGGAUGAAUACACAAAAGUUACAUAAGAUAGAG
AUAUAGAGUCAAAAACGGAAAAUCAUAAAACAUUCGCGUUUAGAUAAACGCAGCUACGAGAAAAAGAUUUCUUUUACUGC
UGCUUCUGCACAACAUUCUCCAAAUACCAAUCAUAAGUAUGGCGGAGACCAUCUUUAAGAGAAAUGUUGGGUGUCCAUCC
CAAAGACGCGAGCUUGGAGUUAUCCAUGAGCUUCCUGGGCGUCCCAUCUGGUUUAGUGCAAUCCCAAACAAGCUUCCCUU
UAAAGCCAACAACUUCCUUCACCAACUCAGCCAACUCCUUGAUCGUCACUUCCACACCACUUCCUACAUUAACAUGCUCG
AACCCACUGUAUCGAUCCAUCAAGAAGACGCAAGCAUCAGCCAAAUCGUCUACGUGCAAGAACUCCCUCAACGGG
>Isatis_indigotica_390
GUGCAAGAACUCCCUCAACGGGCUUCCGCUUCCCCAGACCACAACUUGCUCAGCAUCGUUGGCUUUAGCUUCAUGGAACC
UCCUCAUGAGGGCAGGAAGCACAUGGGAGUUCUCAGGGUGGAAGUUGUCGUUCGGACCGUAGAGGUUGGUGGGCAUACCG
GAGAUGGCAUCCCACUGAUGCUGAAUCCGGUAAGCUUGGCACAUCUUAAUCCCUGCGAUCUUGGCGAUGGCGUACCAUUC
GUUGGUCGGUUCGAGAGGACCAGUGAGAAGAGCGGACUCGGGUAUUGGCUGAGGAGCGAAUUUGGGGUAGAUGCAAGAGG
AACCGAGGAAGAGGAGUUUCUUGACGCCGUGGGUAUAAGCAGAGUGGAUGACAUUGGUCUGGAUUUGGAGGUUGACGCCA
AUGAAAUCAGCAGGGUAUGUGUUGUUGGCAUGAAUGCCACCUACUUUGGCUGCGGCGAGGAUGACAUAAACCGGUUUCUC
CGUAGCGAAGAAGGAUUCAACAUGGGAUUGGCUAGUGAGGUCAAGCUCGGAAUGGGUUCGAAGGACGAGAUUUGUGAAAC
CCGAUUCCUGGAGCUUGCGGACUAUGGCGGAUCCGACCAAUCCCCUGUGCCCAGCGACGAAGAUCUUUGCGGAUUUUUCC
GACAUAAACGAACCUGUUUUCAUCUCGGAUCCUGUGACGUCCGCCAUUGUCGAGUUUAUUAGCUCAGAGAAAGUUUCAAG
AGGUUUCUGCAAGAAGAUUGAG
>Isatis_indigotica_391
AAGACCCAACAAUUAUGCUGGAAGACGAAGAAGACCUAGUCUCGCCGCCGCCAUGACUUUAUCCAAGCUCUGCACCGUAG
ACUUCCUUCAGGGAGCGCCGGUGAAUUUGAAUCUUCUUCCUGAACAAAGGGUCUGCUCAACUCAGCUCUCUCAGCUAUGC
CUCCAAAAGGGAAGUUCCGUCUAAGGACUACUAAAGUCCAGGGCAAUCAAGGCCACACAAAGACG
>Isatis_indigotica_392
AAAAAAAAACAGAUUGGAUCUGAAAAAAAAGGGAGAAAGAGAGAAAUCGAUCUGCGACGAAGAAGCUCCGGUGCCUUCGU
AUUGGCUGCAACGCCGCCAUGUUCUCCGAUGACGACAAUCCACACGGUUCUCGUCAGUUUCAUGCUUCUUUAUCCACGGC
GAGGAUGAGGUUCACAGUGAUUGGAUUCUCGUUCCUCCUUUUAGUUGGUACGACUUUAUCAGCGAGAUCUGAUGAGGAAA
CCAGAGAGCGGUUUUACGGCAACCUCGUGAACUCGACGGCACCGCGAAACGGCGAAGGGAGUAUCGCCAAAAUGUUCGAU
GAAGUUCUCAAGAACGAAUUCCCCGAAAACGAUCAGCCUGAAGGAUCCGAUGGAGGAGCCAGCUUUAACAGCAGUGUUGC
UGAUCAACAAGCUGAGAUAGAGACUGUAGCGAAAGUAACCCAUGAGAAGGGCAAAAGAAACGAUACACAAGAAAAUAACG
GUACUAGACCAUUCCAACUUCAAGAUGUGUUUUCCCUGGAAAAUGAAGAUUCUGAUGAUAUGACUCUUAUUGACAAAAAG
AACAAUGUUUUUGUCAUGUCAAACAAAAAGUCCAAGUAUCCGAUACUUCAAGUAGACCUGAGAUUGAUUUCGGAUUUGGU
GGUCAUUAUUGUUUUUGCUGCGAUUGGUGGCAUUGUCUUCUCGUGCCUUGGACAACCGGUUAUUGUUGGAUAUCUUCUGG
CGGGGUCAAUCAUUGGUCCAGGAGGACUGAAAUUCAUCAGUGAAAUGGUUCAGGUUGAAACCGUAGCCCAGUUCGGUGUU
GUUUUCCUCCUUUUUGCUUUGGGCUUGGAAUUCUCAAUGACUAAGCUGAAAGUUGUUGGUCCAGUUGCUAUCCUUGGAGG
ACUUCUUCAGAUCGUUUUGCUUAUGUUUUUGUGUGGUGUAACUGCUUUGUUAUGCGGAGCAAGAUUGUCGGAGGGUAUUU
UUGUUGGUGCUUUUCUAUCUAUGUCAUCAACUGCAGUGGUAGUAAAGUUUUUGGUGGAACGGAACAGUACAAGCUCUCUU
CAUGGUCAAGUUACGAUAGGGAUACUUAUCUUUCAGGACUGUGUUGUUGGUUUACUAUUCGCAUUGCUUCCAGUUUUGGG
UGGUAACAGUGGUUUGCUACAAGGAAUUAUAUCAAUGGGAAAGCUGCUCUUGAUAUUGUCCAUAUAUCUCACUGUUGCAU
CUCUACUAACGUGGUCAUUCGUACCUCGUUUUCUGAAGCUAAUGAUUCAAUUAUCAUCUCAAACAAACGAACUUUACCAA
UUAGCUGCUGUGGCAUUCUGCUUACUAUCUGCAUGGUGCAGUGACAAGUUGGGUCUUAGUCUUGAGUUGGGAUCAUUUGU
GGCUGGUGUUAUGCUGUCCACAACCGAAUUUGCUCAACAUACACUAGAGCAGGUGGAACCAAUUCGUAACUUGUUUGCCG
CUCUCUUCCUAUCGAGUAUCGGGAUGCUCAUAAAUGUGCAUUUUUUAUGGAACCACGUGGAUAUCCUUCUGGCAUCUGUG
AUUCUAGUGAUAGUUAUUAAGACAGCAAUUGCAGCAAUAGUAGUUAAGGCUUUUGGGUACAACAUGAGGAUAUCUUUCCA
UGUCGGGGUACUUCUUGCUCAAAUCGGCGAGUUUGCCUUUGUUCUUCUAAGCCGAGCAUCAAACCUCCACGUUAUCGAGG
GGAAAAUGUAUCUCCUCCUCUUGGGAACAACAGCUCUGAGUCUGGUGACGACUCCAUUGUUGUUCAAGUUAAUACCGAGU
GCAAUGAACCUCGGUGUCAUCCUCCGAUGGUUCCCUUCCGAGAACAGUUCCCCAAACGAGAGUAUGCAGGAGAAAGCAUC
GAUGAUAGAAGUACAUAACAGAACCAAGUGACAUCUCUUUUGUACAUAUAGACUGAAGGUUAAAAAAGACGAAACAGAUU
UUUGAUCCGACAAAACUCUAGUCUACGAGGAUGCCCAAUUUACAACUGACCAGAUCAGUAGUACCACGACUUGCCUAUUU
UUCUAUUUUCUUAAAUUUUUUUUCCUGGUAAUUCGUAUAUAUAAUUAGUAUACACUAUACAGUAUACACUAGCCAUCCGU
GUAGUCCACGCGGCUUAGCUUAUUAUUCGGUGUAACAAUAUUUAACCCAAUAUUUCUUGUGAAUCCACGUCUCUCUUUGU
GUUGAAUCUCAUAACCUUUACAGGUAUUGACGUUUUUAUUGUAUACAUAGAUCUUGG
>Isatis_indigotica_393
ACUGACUCCAUGGUUAUGAAUGUAAUAUCAUCAGUGGGCAUCUCAAAUUAAUACACAAUCCUUCACUACAUUGCUUUCAU
AGAUCUUUUCUUGCAGUUUGAAAUGAUUUUAUUUUGUGAAGUUAUUCCAAAUAUUAUGGCUUACUUGCUAAGGGUGACAU
UUGAAGUGAAAUGUUAGCUCUUUUCCUCCUUUGGGAUGUUUGCUUGUAGCUUUUGGCAGUUAUUAACUUUGGUGUAGUAG
AGAAUAGAGGGUCCAGUAUGACAAUGUAUUGAUUUCUGAAAAUAUACAUGUUACCGAUGGGGCAUAUCUAUGUUGUCAAU
GGGCUGUUAGCUCCAAUGCUCAGUCUGCUACUUUCUUCUGUUGUUGCCGUUUUGUACAUGCCGACAUAGA
>Isatis_indigotica_394
AAAACUAAUUUGAUUCAGCCAUGGUGAGCUCAAAUUUCUCUCGCCACUGUUUUAAGUUGUUCGAUUUGAACCUAUGCUUG
CUUGUCGUUUUGGGUUAGAAUCCCUUUUGAUAGCUCUUCUCUCGCUCGUUAGAUCUGGAGAUUGAUUUUUUUUUGCAUCU
GAUCUUAGGAGAUAGUUUUGUGUUCGGAUUGAAGUGUAAAUCCGAACGAAGAACUCGUAACUUUGUUGUGCUGAAAAAUC
AUGAGGAAUCUCGUGUUUGUUCAGUUGAAGUUAAAUUUCAAGAAGUUUUUUUGAAUGUUGUCAUCAGUGAUAAUCGGUUG
UUUGAUCUAUGUGGUUUCUUCUCAUCUUGUCAAGUCAGAACAUAAUCUUCAUUCUCCUGAUGUGUCUCAAUUGAAGUCUA
AAUCGUUCUUUGUGAUAUAGAAAUGUUAACAAAUGGUAGAGAUGAUCAAAUAUUCCUCCGAAAUUGUUGAUCUUUUUGGU
CUACAAGUGUAUUCUUGAAGAGAUGUGUUUUUGUUCUUUCUAAUGUUAUCGAUAUAAUAACAGGCUAACGCAGCAUCAGG
AAUGG
>Isatis_indigotica_395
CCCGGAUUCUCGAAAUCUACUAUAUUAACCUAAUCAUCAAUAUCGGUUUCCAUAUCAAACUAAUCAAUAAUUAUACCUUC
CGGAUUCGCAGGAUAAGCCGGAUUCGCGGGAGGGUUUGCAAGAUUCACCAGAUUCACGGAAGGGUUUGCAAGAGCAUUCG
CCAUAGAUUUGCAAGAGGAUUCUUCGCCUUUUCUCCUACUCAAAUAUUUUCAACCAACAUGUAAUCAUUACAGCUUCCAA
CAAGGGUGUUAACAUUUUUUUUAUUCGUGUCUAGUACAGGUUCAGAUCAGACUUCCCAUCCCAUCCUCAAGUUCGGCACG
GUUUAGAUAACAAUUCACCAGCUGACAUAUCUUGUAGUUUCACAAGAACACUUACCUCUCUGGGACUCUCAUAUUCAUCU
CGCACAGAGCUUCCUUCUUUGGGUUUCUGUAACUCAAUUUUUGGAGAUUUAAGAAGAGGGCAAUGACUAAAGGUCACCAA
CUCCUUUGAACUCAACGUCGUGACCCUAGAGUCAGGUUCCAGAUCCAAAGCAAGAAAG
>Isatis_indigotica_396
UUAAGAAAUGCAAAGAAGGUAGGGUAGUGUUACUUUGCUCAAUACGCAUCGACCCGCGGGCUGGCCCGCAAAACCGCAUA
UAUAAUGCGGGGCGGGGUUGGACAUAUAUUUUUAGACCGCUGCCCGCAGCGGGUCGGCCCGCACGGCCCAUAUAAAAAAG
ACGACCGCAGCGGGUUGGGCUAUUUGGACGCAGGCCGGCCCGUCUGACAUCUCUAAUCAACUGUAUAGACUAAACCGAAA
GUAAACUAAACCAACUCUAAUAACCAACUUAUAUGAUCUAAUACUCCCCCUCAAUAUGGAAAUCCCAAUUUCCAUAUUGG
ACUUAGAACUCAUAUGCUUGGUAAAACCAACUAAAUCUUGUGAGCUUCAGUUGAAUUUGAGGGGUGUAUAGCAGAAGUGU
GAUCAUCUGGUGGUCUUGGUGAUGAACCAUAAGGAAGCUCAAGUAACAAUGGUAAAUGUCGAGAAACGCACAGAGUAUCA
CAAUUCAGCACUGUGGUUUUCUUCAGUGGACUGAGCCUCACCACCAAAUCACGCGUCUCUGAGAAAUCAAGAAAUCUUUG
ACGGGCACAUUCGUCAGUUCCAUUGCCAUUAAGCAUCAAUUCUUGUAUAUGUUGCAGCAUUUGGUGCUCAUCAAGAGAAU
CCAAAACAAACCGGAGAAGUCUAAACUGCAAUGUUGCAGGUGUAUAUGAAAUAGCAAACGUCUCCUUGUUGGAAAGAAAG
CGUGACGAAACAAGGCUUUCCUCCAAAAGUAACAGCUCCGUAAAGAACAGCGCCAUGUUCAAGAUAUCAGCAUGUGACAA
AGUGUAAGCGGUGAAGCUUAGUUGAAGGAGCACAGACGCACAAAGAAGCAACAUCAACUCACUGUAAAGAACUCCAUAUA
CAGAAUGAGUUGUCCUUCUUGACCGUAUAUAUUUCUGUUUUGGGGAUGCAUAUCUCGCAUGACAAAGUAGCCAACAUGAG
AAGAAAGACGUCUCCUUCUUCAACCGAGGCAAGAACUUGAUAAACGAUAUCACCAAUUGAUCCACAAUAGCAAGCAAUGG
AGAUUGGUCAAACAUCCUUUGAACAGCAACAAUUGUAAAAUGCUUGACUUGAUCAAGAGAACGCAGAGAAAAUAGCUGAA
UCUUUGCAGAAAUUGGCAUGAACCAACCAGUACAAGCCACCAUCAUAUGGCCAAG
>Isatis_indigotica_397
GUUUCAUUCUCUAGUCUUGACUAUUAGCACCAAAGAAAAAAAGAGAUACGUUGAGAAUGUAUUAACUGCAUUAAGCAUAU
GUUUCAGAAUUGUUUAGUACAAUCGUAAUCAAACCAUAAUACGUUUUGUAGUGUAAUAAAUGUCUCUAACUGAGAUCGUC
AGUUACAGAGAGAGACCAGAAGAUACCAAUGUACUUAGGUUUUAGUGCUUUAUAUUAUGUUCUUCCUCUGAGUUUCUGAC
ACAAAACCUCUCUGUUUCCAAAAGUGAAUACCGAAAUCAGAUGAGA
>Isatis_indigotica_398
AGCUUUCUUGGCCAGAAUAUCUGCUGCCUGGUUCUUCUCCCUGCACACAACAUACUCAAUGGAACAUUCUGGUAGUUUAG
AAAUCCAAUAACGAAUAUCAGAUACCCUAUGGCCAAGCUCCGUAUUAUUGGCCAUAUUAUUUAUGAUUUCCGCAAAUGUU
CUUUUGUCUGAUUCAAACAAGACAUUUCUCCAGCCAUGACUCCAAACGAAUUGAAGUGCAGCGAUGAAAGCCAUGGCCUC
UGCUUAUAGAGAAGUUUGGGCUUGACUGAGAGGAGCCCAGCUUGAGACGAGAUGAGUUCCGAAUCCAUCACGAAUAAUCC
AUCUUGCCCCAAACUGAGUUUGAUCUUGCUUAAUACUACAAUCGAAAUUUCAGCCAACCUGAGAAAGGUGUUGACAUAAG
CUCGAAGUCAAA
>Isatis_indigotica_399
GCUGAAGAGGAUAGAGAACAAGAUCAACAGGCAAGUUACUUUUGCAAAGAGAAGGAACGGUUUGCUUAAGAAGGCUUAUG
AGCUUUCUGUGCUUUGUGAUGCUGAGAUUGCUCUUCUCAUUUUCUCUAACCGUGGCAAGCUCUACGAAUUCUGCAGCAGC
CCUAGUGGUAUGACCAAGACGGUUGAGAAGUAUAGAAAACAUAGUUAUGCAACAAUGGAUCCAAAUCAAUCAGCUAAAGA
CUUGCAGGAGAAGUACCAAGACUACUUGAAGCUCAAAUCAAGAGUUGAGAUCCUUCAACAUUCGCAAAGGCAUUUGCUAG
GUGAAGAGAUAGCCGGGAUGGGAGUGAAUGAGCUUGAGCAGCUAGAACGUCAAGUAGAUGCAUCACUAAGGCAGAUAAGA
UCCACAAAGGCCCGGUCGAUGAUUGAUCAACUAUCGGAACUUAAAACAAAGGAGGAAAUGCUAUUGGAAACCAACAGAGA
UCUUAAGAGAAAGUUGGAGGAAAGUGAUGCAGCCCUUACUCAAUCCGUUUGGGGAUCUUCUUCUGCUGCUGCAGAACAUU
CCCAUCAACAACAGCAACAACAACAACA
>Isatis_indigotica_400
GAGGAGCGGCGGAGAGAGCAAGGGCACGGUGGUAGGACUCGUCGCCGCCUUCGUCUUCGUCGUCAUGGGAGGUGGAGAGA
UUGACGCAGGCGCAUCGCUCGAGGGAGGUGAAGAAAGCGGAGAUGACGGUGGCGCUGACCCAGCUCGCCGCAUGGUCGAU
CUUCUCCAUGGAUGUCAUCGUGCUAACAUUGGAGGUGAUAGAGGCGCUGCUGCUUAUGCUGAUGUUUUUGUCCAUGGCCU
CCCGAUCCGAUCCGAUCCGAUUAGGGUUUCAGAAGACGAAGAAGAUCGGUGGUGGCG
>Isatis_indigotica_401
AUUCGUUUUUUUCUUUCUGCUUUCUCAAAGUCUCAACUCUCGGACUCGUUACAAACCAGACUAAAUAGAAAGUUAGAACU
UGUGUAUAAUACAUAAUAACACCGUUAGUAACAACAAUUGGUUCAUUCUGUAUCAACUAGAGGAAGAAGAUGACUUCCCC
GAAGAUACCGCAUCUGCAGCACCGUCGAUUGUUUCUCUAUCCAAGCUUGGAGUAUUUUGUGAGAUUGUUGCCUCGGCUUU
ACCCGUUUUGGCGCCAUCACACACUUCUGCAUCUUCACCAUAGAAAGACCCAGAGGAUCUCAGCUCCUCCACCAUUCGAA
ACUCGUCAUAGUGUGUCUGUCUAUGUUCCUUGAAACUUGCGUUUUUCUCGCUCUCAGAAUCUGCAGUGCACAAAAACAGA
GAUGAAGAUACGACCCGAUGAAACUUACGAGUCGGCUUUAAUCUGUUUGCAAAGAACCUUCUUCAUUUCCAUCCAUUGGA
UCUGCGUCAUCCUCUGACGAGCUCCAGCCACCAGCAUCAGAUCUCUGGCUGGUAUUUUGACUGGAAGAAGCAAAAUCAUU
CAGAAUAUUCCUUAGUUCUUCCGCACGAUGCAUUUCAUCAACACAGUUGUCAAAAGAUCUUCCUCUAGGAGACAGAGAGC
CUGAAAAAAAACACAAACUUUGUUCAGGGAUCAGCGCAAGGAUAGCACUAGUUCAAGUGAUGAUACCAUUUCAGAUUAAC
CAACCAGAGAGAGUAGUAAGCAUUCUUCCCAAAAACAGUGAGCCAUCAUCACCAAUCAUGGGGUGAUACGGCGUCUUUGG
UUCUGUAAUCUUCUGCCUAACAGGUUUGUUGGAUUCGAUUUCCACUAUAUUAGCUUCAUCCCAUUGUACACGU
>Isatis_indigotica_402
UUGAUAUAUAAUAUUGGGCAGUGAUAGUAGCGAGUAAAUGACAAGUAACGUACAAGUUCUUCUGGCUAGCCAGCUAGAAU
AUCAUUCGAUUUGUUCGAGUAAUCGUAAGCAAAACCUUCUAGUGAGGAAAUCGUAAGUCUCACGAUCUCCUACGCAAUGA
ACAAAAUAUGCCAAAGCAAACAAGAAAGAAAGAAAAAUCACAGUGAAGAGAAGGAAACUUCUAAUUUAUUGAUGAGGUCG
AUCUGAUUCUUGCCAAUGGCAUAAGCUUUUCACAAAUUAUUGUCUUAGAGACCCAAUCUUAUGAUACCUCGCUCUCCAAG
AUGCAUUUCUUCUGAGCCAAGAGCAAGCGAAAGUCGCUGGCUUUUUCCUCUAACCCGACAUGUUGAAAAGCAUUCAAGAU
CCUCGAGCAAGCAGAAGCAUCAAACUCUGUUGUUUUAGACUCCUUCCACUGAUCGAUAACUUCCCCAGCUUCUCUCAAAU
GACCAAGCAUUAUAUAAGAUGAAAGAACACAAAUGUAGCUUCUGCUGCUCAAUUUCUGGUUAGUGUUUCUCAAAGACUUC
CAAAUCUGAUCUACCACAUCCUUGUUUCCUAAUCCAGUGUGCAGAAUCAUAAGGAAGUCAUAAGUGACCCAUUCUCUUUG
CGAAAUAGAUAUCUCAGCUUCCACGGGUGAGCUAGACUCUGCAUUAGUUAGUCUACUGCUGUUUAUGUAGAUGCUGGAAA
GAUCGAUGUAUCGAGCCCAACCCUCGUUGGAAUUAGCAUCAUGCCUCAUCUCUUCCAGAAUCUUUCUGAGCUCAUCUAAG
UUAAAGGUUGCAGCACAUGAACUCAGCCACACGUUGUAAGUAAAAAUAUCCGGAGAAACCUUUUUGCGCUUCAGCACUUG
GAUAACCUCGGGUACUUUCUCAACUUGCCCGACCGACAUGUAUAAAGUCAUCAUCUCGUUGUAUGUGAUGGCACCGAAAU
UGAGACUAUCAGCCUCUAUGAUUCUCUUGAACAAGGCUUCGGCUCGUUCGGUUUGUUUGGAGCCAGCAUAAGCAUGAAGC
AGAGAAGUAUAGGUUUCAGCUGUCUUGGAAGCUACAUGCAGCCCCUCAAAGUAUCGCUCAGCUGCAUCAAUCCCAAAAAC
UUUUGAAAUGAGGUCUAUCCGCGAUGCGUAAUCAGCGUCAGAGAUCUUUGAUUCUUCAUGCUGACCCAUCCACUCCGUAA
CCUACCUCGAGAGCGUGCUUGUAACGCCGAGUUCUCCUAAGCUCUCUGGAGAUCUCUCGAAGUUCAUUGACCGUAAUCUG
AUUCCCUUCGCCCACCCAUUUCUCGAGAACAGUCGUGGCGCUCCGCUUCGGAAGCCUCAAUCUGAAAAUCCGGCUCCUCA
GAUCGUCUUUCUCCUCCGAAUCCUCGACAAGCGAGCCUCCGAUUGCCGCGUCAGCACUGUGCGACUUAGUGAAUCGCGAA
GAUUCGGCGUUCCGAAUGAAAUUGCUUCCGGCAACACCAUUUGUCAAUCGGCAUCUAAUACUAUGGAAGAGCGAGCGAGU
CGCCAUUGAUUCUCAAGUUUGCUGUGAGUCUUCUUUUUG
>Isatis_indigotica_403
UUUUAUUUAAGAGUUUUUUCCUCAAAAACCGAUUAACCCCAACGAACCAAAUUCCCCCUAUGUCGUUUAGUGACUUUAGU
CCGCUAAAUUUAUUUUAUUGCUGUGUAACUAAUCAAACCUAAUGUUUUAUGUAAUAUAAUUUAUAUGAGAGAUUGUUGGG
AAGCGAAAAUGUCAACAAGAAAACAGCAAGAUCAGAUCAGAAGACUCAGAACUAGAGAACAUGACCAGAUUCUGACGUUA
CAUGAUCAAUAGAGGAAUCUCCUUGCUUCUUCUUCGUCGUUGUUGCAACUUCAUCGUUACCUUCAGAGGAAUUCACCUCA
CUAAGACUUCUUUUCUUGGCUUUUGUAUUUGAGCUACUAUUCUCCUUUGCCUCUGUCUCUUUCACCAUCUCUAUCGGGUU
UUCCGAUGAGAACAAGGGCGGUUCUCGCCCGCUUAGACGACAAAAGACACGUUCUACUGUUUCGUUUAUCUCUUUCCCUA
ACCCCUCCUUCUCAAGAAUCAAUUCCCAAACCGAUUUUGAUGCCUUCUCUAACACUGGACCUUCGAGUUCUUGGCGAAGA
GCAUCAAAGAGUUCUCGUUUAGUCUGUUUCUCAGCACCAGGUGUGUUAAGUACUUUACUCUCCUCUGCCAUUUUAAUCGU
UGUGCUCUUCAACUCUUCAUUGGCUUUGAGCUGAUUGAUGAUCUUCAAUCGGAGAGCAUCGAUGGUCCCAUCGUUCAUAA
GAGACUCAAGCACGUCUUCUGGUGUAAUUACAGAAGAAGACGACAUUGUUCUUCAACCCCUAACGCAAAACCCUAAAAAA
GUGUUUCGCACCAAUCCAAACGCUUCCUUAAAGCACCAGACAGAUACAAAAGAUCGUACUUGAAAGAUAGAUAACACUUU
UCUAAAGAGAGAGAGAGAGAGAGAGA
>Isatis_indigotica_404
GGAUGCCAUGGCUUCUCUGGAGGAGUCAUCCUUUGAUCUAAAUCAUGAUUCUUUGUGCUCUUUAAUCUGGGAAUUGAGAG
GUGAAUGGAGGCUUGCCUUCCUGGCCUUCAAAUGGGGCGAGAAGCGCGGCUGCGAUGAUCAGAAAGCUUGUGAUUUGAUG
AUUUGGGUGUUGGGUAAUAAUCAAAAGUUCAACAUUGCUUGGUGUUUGAUCCGUGACAUGUUUCAUGUUUCAAGGGAUAC
UAGAAAGGCCAUGUUUCUCAUGAUGGACAGAUAUGCUGCUGCUGAUGAUACUAGCCAAGCUAUCCGGACAUUCGAUAUCA
UGGAUAAGUUUAAGCACGUUCCUGAUGAAGA
>Isatis_indigotica_405
CCUUUUCCCGAUGGAAGCAACUCGCCAACCGAAUACUCGGUAUCUCUCCGUCUUCGUCUUCUUCUUCACUUUAACCGUCG
CUACUCAAACCACCGGUUCGGUUAACUGCCGAAGCGGUUCGCUCCGUUAUCCAUUCGGUCACUCCGACGGUUAUCCGAUC
CAAUUCAACUGCUCCGACAGAACCGGCGACGCGGAAAUCGGAGAAUUUGUAGUACAGGAAGUGACGAACGCAAACAUCUA
CGUGGAGGUCCCGCCGCUGUGCAAACGCGAGAUCCGCAAAAUCGAGCAGCUCUUCCGGGACAACUUCGCUCCGUCGAGCU
UACAGAACACAAUUCUGGUCCAGGGAUGCAACGACUCGUCGUCUCCUUGUUCAAUCGGCAGUAGAUUCGUCGAAGAACGG
UUAAAUCUCAGUAGAUGUAAGUCUCAGGUGAGAUGUCUCGACGGAGCUACGAAGACGACGACGGCCGCCGAUGUGAUGAG
UGUAGUUGACGUUGUUAACCGAAGCGGAUGUCUGUAUUGGUUCUCUUCGAUCACGCCUCAGUCUAAAUCGGAAGGUUCUU
UGAAUUUGGGUCGACUCAAGCUCGAAUGGUGGCUCAAGGAACGCUGCAGUGACACGACUUGCUCCGCGAACGCAACCUGC
ACAGAUGUCAAGCUCGCCGACGGUGGUUUUGGUCAUCGUUGCACUUGUCUCGAUGGAUUUCGCGGCAACGCCUUCACCGU
GCACGGCGGUUGCCGAUCAGUCGGUAAACGCAAAGGACUACACAAACUCAUCGUUCUGGGUACUGGUAUUUUACUUGGGG
UUUUACUAAUUGCGAUCUUGAUAUUUGCUUAUAUCUACCGCCACAAGCGUUCUGCGUCUUCCUCAAGAACAUUAAUUGCG
AGUCGCUUGCUCUGUGAGCUCGCCGGGAACUCCAGCGUUCCCUUAUACACUUACAAAGAGAUCGAGAAAGCCACCGACGG
GUUUUCCGACAAAAACAAGCUCGGAAGCGGAGCAUACGGAACAGUCUACGCCGGCGAGUUCCCAAACAGCUCAUGGGUCG
CUAUAAAACGUCUGCGACGCAAAGACAUCACAAGCAUCGACCAAGUCGUGAACGAGAUCAAGCUUCUUUCCACCGUGAGC
CACCCUAACCUCGUUCGUCUCUUGGGCUGUUGCAUCGCCCAAGGCGAACCCUUUCUAGUCUACGAGUUCAUGCCAAACGG
AACGCUUUCUCAGCAUCUACAACACGAAAGAGGCCACACACCGCUUUCUUGGCCCCUCCGUCUCGCCAUCGCUUCUCAAA
CCGCAAACGCAAUCGCACAUCUCCACUCUUCUGUGAACCCUCCUAUCUACCACCGAGACAUCAAAUCCAGCAACAUACUC
CUCGACUACGAAUUCAACUGCAAGAUCUCUGAUUUCGGACUCUCCAGGCUCGGCAUGUCCACCGAUUUCGACGCGUCUCA
UAUCUCCACGGCUCCACAAGGCACUCCAGGAUACUUAGACCCUCAGUACCACCAAGAUUUCCAGCUCUCAGACAAGAGCG
AUGUCUAUAGCUUUGGAGUUGUUCUCGUUGAAAUCAUCUCAGGGUUUAAAGUCAUAGACUUUACUCGUCCCUUCGCUGAA
GUGAACCUAGCAGCGCUUGCCACUGACAGGAUCGGAAGAGGCCGUGUGGUAGAUAUCAUUGAUCCCUACUUAAUAACAGA
GAACGAUCCAAAUAUGUUUGCUUCUGUCCAGAACUUAGCCGAACUGGCAUUUCGCUGCUUGUCCUUUCACAGAAACAUGA
GGCCUACAAUGAUAGAGGUUACAGAAGACCUCCAACGGAUUAAACUUAUGUACUUUGGCAAAGAUACAAGGAACUCCAAA
AAACUAUCCGAUAUAGAUAUGAAGAGAUUAAACAGCAAAGACUCAUCUCCGAGAGUAUGAAUGGUCGCCGCAUGAGACUA
GAUGACUUCUGUCUUGGAUUUUGAUUGCUUUCUGUUGGUUCCUUGUGU
>Isatis_indigotica_406
GAAAAACACUCCUAGAAUUGAAAGACACAAGGCUGCAACUUUUACAAAGAAAUACAUAAGGAAUCCUCAGUCAUCAGAAC
UGUAGUCGCUGGACUCAGGCAGAGGCGGGACCGUGGCACAGCAGAACGCGUCUUUGUCUUUGAGAAGGAGACAGCUUCCA
UCAAUGUUCCAUUUAAGGUCAGUUAUGGAGAAGUCCGGGAGAGGAUUGCAUACACAGAACGCACCCGAGGGAGUCCACAU
GUAGAGGUGGGAGCUUCCGGUGCAUAGGAGAAGGCGAGUGCAGGUCGGGUCCCACACAGCGGCUCGGAUAGGUUCCUUCU
GGACCAGGAUGGCUGCGACCUCGAGGUGCUGCAUGUCCCAUAUCCAUAGGGCAGUGGGCAUACUGUCGUUUCGUGUGCAU
AUGUACUGGCUGUCUUUGCUCCAUGCCAGAAGGCCAACUCCUUGUUUCGGGUUAGGCUUGUCCGCGGGAGGUUUCUGGAA
AGGAAAAGCUACAGGUAAUUCCAUGAUUUCAUACCUGACACUUAUAUAGCCUUCCGAAGCAUCAUAAUUACUUGGCAUAA
AGUUGUCAUCCAAGGAUAACUCGGACAUAUCGAGCUGUAAUGGUUCAUCGAUUUCCUUGAAAAUAGCAGCACAACAGGGC
GCACGAACCGUUGAUAGGUGUAGGAACUCAGCGAAUGUUUUCCAAGUAAGGUGAUUCAGGACCCGUAGCAUCUGAUCGUA
GCUACCAAUGGCGAGAAACUGACCACAUGGAGACCAGGAAACAGUCUUCACACCAAGUCCACACUCAUAUGCCUGGUACU
UGAAUAGACAUCUACCAUCUGGAGAAUAGAUUAGAACCUUAUAUUCAAGAGGCGAAUCCCAGACUACAAUAGAACUAUCA
UCAGGUGACCACUCAAGAUCGGCCAAGUCCAAGGUGUCAACAGCGAAGCUACCCAUUAUCUCCCAUGAUUGACAAGACAA
AAGGUUUACAUAGUCCUUGCAGUCACGACGUGUACAGAUUGCAGCAAACUUCCCAUCUUGAUUGAAGGAAACACCCUUGG
AGCCAUGCUUUGGCCAUUGAACAUGAACACAUGCUGUGUUGAGAAGGGACCAAACUGUUAAACGCAGCUGAAACUCCGAG
GUCGUGAGUAUAUGACGGCUGUCUGGGCUCCACCUAGCGUAUGAAACACCAGCAGGACCUUCAUCAAUCUUGCAAGUCCA
UUCUGGUUGUGUCAAUGACCAGGCUUGAAUCAUCGGUUUUUUAAAGAGACCACAAAGAAUGUAUUCAGAAUCAAGGGCCC
AUUCUAUGUAGCUUAUUUUAUCUAAGCAAGAAAACAGCUGGACAACCUGAAACGAAAAUGUAUCGCGGAUCACGAGACGA
UAAUCAUUGGCGACGGCGACGUAACGAGAGUUUGGGGAGAAGCAGCAAGGACCUGUCUGCUUGUAAGCCUCUGUAAAUUC
CAUAUUUUGAGCAUAUGCGAAGAGACUCUCUGAUAGAUUCUCAGAAGAGAAGAAUCAAUGCCGAUGCUAUUCGAUAAACU
AAGCCCCUCGAUUCACAGACUGCGAGAAGCCAUGGAUACUGACGCCGAG
>Isatis_indigotica_407
UAAGCGUGUCUAAUCCUCCAGCCUAAACAUUUUGAUGCACAAACAUUCAUGGUUUUACAAAGGUUAAGCCUACAAAUAAU
AUGAUGAACACAUGCACUAUAACGAAGUUCUCACAGUAUCGUAACCAACUUGCUAGUAACAAGGUUCUAGUCUGAAAGCU
AUAUAUCGUAACCUUGGAAUAUAAAGUUUAAUUUUUUGAAGAUUAGCUUACAAGGUUCCUAGUCGAUAAAAGAACCAAAA
UUUUGUGCGUCAAUUUUUGUGUGGAACAUCCAAAUUUACAACUAUUCAG
>Isatis_indigotica_408
UACGAUGGAAAGAUUUGAUCGCUUCUAUGUAUGCUUUCAUAACAUCCGCACCAUAUGGCGCCAUUUCUGUCGGCCAAUAA
UUGGGAUUGAUGGAUGUUUUCUGAAGAACAAUGUCAAAGGGCAAUUGUUGGUAGCUGUAGGUAGAGAUGCAAAUAACCAG
UUCUACCCUGUAGCUUGGGUGGUUGUUCAAGUAGAAAGCACAGAAACUUGGCUGUGGUUUAUAGAGAAGCUUAAAGUGGA
UUUAGAACUGAAGGAUGGGGAUGGUUUCACAUUGAUAUCUGAUAGGCAGAAGGGUUUGAUCAAUGCAGUUGAUCAGCUUU
UGCCUAAAGUAGAACAUCGUAUGUGUGCACGACAUGUUUAUGGGAAUCUGGCUCGAGUUUUUCCAGGAAGAUCUCAGAUG
AAAAAGUUGUUUUGGAUUGUGGCAAAGAGCUAUAACCAAGCUGAUUACGAUGCAGCAAUAGAAGCAAUGAAGAACUAUGA
UAUUCGUGUCUAUGAGACUAUGAUGACAAAGAAUCCGCAGCACUGCAGCCGUGCCUUCUUCACCAACAAAGCAUGUUGUG
AAGAUGUAAGCAACAAUUUUGCUGAGUCUUAUAAUGGCACAAUCGAGAAAGCGAGAGCGAUGCCAUUAUUGGAGAUGCUG
GAGACAAUAAAAAGACAGGCUAUGGUUCGUAUUGAUGUAAGGAAGAAGAAGGCGAAUGACCAUACAGGAAAGUACAGUGA
GAAGGUGGCUAACUUCAUUGCAGAAGAGGAGAGGUUUCGAAAGUUUUGUAAGGCAUUCCCUGGACCGAAUGGUACGUAUG
AGGUGAAGGAAAACUCUGAAGUCUAUAAAGUCCAUAUGGCGAAUAGGACAUGUGCAUGCAGGAAGUUUGACUUGGUAGGU
AUUCCUUGUCGUCAUGCUUUGAGAGUUAUAUGGCAAAGGAAGGAAAAUGCUGAAGAUUAUGUUUCUGAGUGGUAUCUGAC
CGCUAAGUGGCAGGCUCAAUACAAUGACUCAAUACAGCCCAUGAAUGGAAUGAAGUUUUGGAGGAAAUCUGGUAUGCCUC
GGCUUGAAAAUCCACCAAGGGACAUAUCUCUAGGUCCUAAGAAGAAGGAAAAAAGGAAAAAGAGCAAGUUUGAGUCACCA
AAGAAGAAGGGUAAAGGCAAAUGUUUGGCUGACCCACAAAAGAAGCAGGUAAAAGCAACGAAAGAAGGUAGAAUUAUUCG
AUGUGGGCGUUGUGGUCUACCUGGGCAUAACAUGUUAAAGUGUACUCUUGUUGCUGAUGGAGUUCCGAUUAAGAAAAAGG
UCAAGAAAUCAUGCCCAAGUGAACUAGAAGAAUCUAUGUCUCUUGAAGGACCAACUCAACCAUCCCAAAAUUAGGAACUC
UAAGGUGUUUAGUUAACAAUUUAAAGUGUUUUAGUUCUUAGGUGUGUCAUGUUGUUUGCUGGUUUUUGUGUACUUGACAC
ACCAUUUGGUGGUUAUGUGUACU
>Isatis_indigotica_409
GACGCGCGUUUCUAGAAGACAACCAAAAGAAGGACCAUUUUUUGUUAACCAGGAACGUACCGUAUUGUGUUUGCGGAUUU
UGUUGAACCCGCGAGUAUUCCACGCAAAAAACGACGUCAUGAUAUUCAGUUCCUCCGUGAGGAGGACCUUUUUUGGUUGU
UUGUUGUGGCAAGACCUUUGUCUUUUUGCUGAGUAGAUUGAUGCUUCUGUCCAUGUCUCUUUUUUUUCUGAGAUGCAAGU
CCCUGAAAGAGAUCUUUGUUUUGUAAUGUCUCACCAUUCACAACUUCCUUUGCUUCAACAAAGUUUGCCUUAGCUUCUGC
GAUUUCUCCCUCUUCAUGUUCUUCUUCGUCGUCAGUGAUCCCUUCUAGCACCUUGAACCGAGAGGGAGAGGAGAUUAUUU
CUUUCGGAUGGUCCUGCACCGGGGCAUUUUGAUCCAAUUUGGCGGAACCAGCUUCUUUACCACAAGGGGAGUAUUUAGUG
GAGCCUUCCACCUUUGUCCAAUUCUGUUCUGAAUCAAGUUCAGUAUCCCCUGCCGCAGCCAAUUGGGUCUCUGAAGUUUC
CUCUGCAGUCCCCUUGAGUUUGUAAUCAGACUCUGUACGAGUUUCCUCGGCAGUGUGAUCAACAUUUUGAUUGUCUUCAG
UAGGCUGUGUUGUUUCCUGGCCAACACUGACAUCUGGUUUAUCUUCCUUUCGCUUACAGUCCUCCUCUCUGUGUCCCCAA
GAAUCGCAGGAAUUGCAACGGGAUGGUAGCCAGGGAUAAGAGAUUGAGACUAGAAUUUCUGUUUCAUCAUUCAGAGCUAU
CGUAUGGGUAAGUGGUUUUUCAAGAUUUACCACCACCAGAAUACGUGCUACAUCAAGUCUGAUACAUCAGGCUGUGUUGG
GAUGCAUCUUCUGGUAGACUCCAACAAUAUCUCCAAGAAAGCGUAGGCCAAUCUCAGAGAAAAGAUGGUCUGGAACUCCU
GCAAGGUCAACCCACAUCGGCAUAGAUGAUAAGUCCGGCUUUAGAUCCUUCUUCUUAGGAGUCCAUUCCUGAACAAUGAG
AGGAAUAUCCCCAAUGUGCCAGAAACGUCGUUUUAGAACUCUUGUUCUCAUGUCCGGGUCUUCAAUCUUGAACAGCACUG
AUCUUGGGUCUAAGAACUGUGCGUCGAUCUUUGAAUCUUUGUUCUUCGAGGACCAGAUACGGUUUACUGUGGCGUGAACU
UUACCAAUAUGGGGAGCUUCAUCGAUGAAAAAUCCAAUGACAUAAUUCAUCCACAAUGGCUUCGAGUGUUGUAAAACCUC
GUCCGGAAUUGACGUUCGGGCUGUACCAUUUGAUACUUCAACAGUUGCAGUAAAAACUGGA
>Isatis_indigotica_410
UUCAAGAAGAAGAAGGUACGGCGAAGUUGGAGAAGCUGAGUGGAGAGAGUUGCGAUGACCGCGAGUUCAGCAAGAUUAUA
UCAGAUUACAUGAUGUAUCUGUUGAUAAUGCAACCGAAACUUAUGUCGGAAGUUGCGGGAAUAGGGACUAUAAGAUUCAG
AGACACUUUAGCUGAAGCUAAGAGGUUCUUUAAAGGAAGACAUUUCAAGAACCUGAGAGAUAUGAAACGAGGGAGCGAUA
CGGUUUUAAAGGUUAGUACCGAUAUUGAGCCCAUGCAUGUGAAGGGAGACCGAAGCAAAUCGGUUCUUUUCGAUGCGAGU
AUGUUGGCGAAAGAGCUUAGGAGAUUGGACGAGAGUAGUAGUAGUAUUCAAGGAGACGACAAAUGGAGAGUGUUGAGCAA
AGUGUGGGUUGAGUUGCUAUCUUACGCAGCAAGUCACUGUAAAGCUACAGAGCAUGUGGCGCAACUUAGCAGAGGUGGAG
AGCUUCUUAACUUUGUUUGGCUGUUAAUGGCCCACUUUGGUUUAGCUGAUCAGUUUCAGAUCAAUAAAGGUGAUGCUAGA
GCUAAACUCGUUGUAGGCGAAUGAGAGCUUUUAAGAAAAAAUGAUUAAUCAUUUUUUUUGUGUGUG
>Isatis_indigotica_411
UCAGAAUCUUUCUCUCGAGAUGGUCAACGAAGAAUCGGAUUAUUCUUUUCACGGUUUAUCCCUUAUACAUCGUCUCCUUC
UCGUGGAUUUUCUGGGUUUUCAGAACGCUUUGGGGCUACGUUGAUCGAAUCUUCAGCGUUAAAUCUCAUCUAGAACAGAU
CAGAUUCGUGUCAAAAGAGCCUAUGACGAGGAAUCAAUGGGAUUUUAUAUUCAACGAGCUGAAACAUAAGUCCGAAUUCG
CGGAAGCACCCGAAGAUGCAAAGAAAGUGUCUUCGGCGAGAGGAGAAUGGGCUUUACGGGAUACCAAGUUGUUGGAGGUU
GAGAGGCUGAUGCGUUAUGUAGAGAAUGUUGAUUAUGAUCAAAGUCUUCUCCUUUGGCAUAUUGCUACUGAGCUAUGUUU
UCAAGAAGAAGAAGGUACGGCGGAGUUGGAGAAGCUGAGUGGAG
>Isatis_indigotica_412
GCCAACAUUUGGAUUCUUCUGAUUACGUAGUCGGACGUGGAAACCAAGAACUCCCACAGACAAUUGCUCUUCCGGUGGAU
UCUUGAGACUUUGGCAUUCAGACAAUAUCCGAUGAAGUUGAAACCGUAGAUUUUACCUGACCAUCUUCGCAACAAGAAAG
GCGUCAUGAGCACCUCGUGUGUUCGGUUUCCUUUGCAUGGAUAAUUCGUCCACCGUGGUUUCCUCAACGCGAGAAACCAG
UUGAGAAAAUAGUCGACAUAAAUACUCUU
>Isatis_indigotica_413
AUUUCCCAGGUGGAGAGAGAUCCGUCGAUUCAAAAUCGUCUCCCGGGAAGCGGCCACUCUUCCCCUUCUCCGCCGCCGUC
GCCUAGUCUUAGCCGCUCGAAAUCCUCCGUGCAGCCGAGCCGGACCUCAGCUCAUCGAAUCUCUUGGAUCCUCUUAUCGG
UUCUUCUCCGGCGUCAGGGAAUUCUGCUCGUCGCUCCUCUCAUCUACAUCUCCUGUAUGCUGUUUCACAUGCGCACGGCG
UCGUUCGAUGCGGCUCCCCUCAUCACUCGCCGUCCGGCGCCGGGAUCCGUCUACAGGAGCCCGCAGGUUUACGCUAAGCU
CCGCGCGGAGAUUGACGCCGAUAAUUCCACGGCUGAU
>Isatis_indigotica_414
UAACAGUGAAGCAAGGAAUGAAUAGUUGACAUAAAAUCUGAGAAACUCACGAUACAAGACAAUUUAAAACAAAUGUUGUG
GCCUUCUGGAAAGAAAAAAACACAAAUCAUUUUUCAAAAGAUUCAGGAGUUCGCAGGAAAGAAAAUCCUUAGGCUCUACA
ACCACACCUCAAAAUUCCUUACAAACACCUCAAAAAUUCUUCAUCACAGAUUCAAUCUUUGAAAGGCUUCUAUGAACUCG
GAGCGGCUUUACUUGACAUCAAUCAGUUCGACGUCAAACGUCAGCCAAGCGUUAGGAGGAAUCUGGCUACCAGCACCACC
AGCACCGUACCCCAUUGAUGGAGGAAUUGUAAGCUUUCUUUUGUCACCAACACGCAUGCCAUUAACGCCGACAUCCCAUC
CCUUAAUGACUUGUCCGACACCUAGACGGAACUUAAAAGGUGCCUUUCCAAUGUUGGAAUCAAAGAUCUUCCCAUUCUUC
UGAAGCUUUCCAAUGUAGCGGACACUAACCUGUUUUCCAGGAGUAGCUUUCUUGCCGUUGGGUUUGCCCAUGCUUAACUC
UUCAACAACGAGCCCAUUUGGGUAUGUCCGUUCUUGAGAAGCCUUGGAGUUCACUUGAUUCCGCUCAACUGAAUCUGAUU
UUGGUUUCUCAACACUAUUCGAAAUGGUUUUACUCUCCACUGUAGCUUCCUCACUUGAGUUCUUCUUUUGCUUCUUCUUA
UUUUUCUUCUCAGCAGAUUUGUCUGGGGUCUUGGAGCUUUCAGUCAUGGCAUUGUUUACAGUUCCGUUUUGAGCUUUCUG
GGUUUGGCUGGUUUCCUGCUUUUUCAGCACAUUUCCUGUCUCAACUUGUUCAUCAGCUUGUUCCUUUGAGGCACUUUCUC
CUUUCUUCUUUUCUUUCUGAUUUUUCUUCUUUUUGUUCUUGUUUGCACUUUCUUGUACACCAUCUUGCUCUUUGGCCUUU
CGUUUUUUGUUGCUACCUUGUUCGUCAACAUCUGAAUUCAUCUUCUCUGGUUCAGAUGUUUUGUCUUUGGGAAUAGGAAA
ACCAUCUUCAUCUUCGCUUUCCAGAACUGGAACAUGGGCACUCUCUUUGAUAGCGAUCUGUUUCUUUGCGUUCUCAUCUU
UGCUAGAUUGACUCUUCUUCUUAUUGGAUCGUUUUGUCUUAUUAUCUUCGGCGGGCUUCUCUUCAUCUUCUAUCUCCUCA
AUUACAACUCCGCUGUUUGGAACAGAAGAUUGGCGAUACAUUUCAAGAUUGCUAUCAAGGAAGUCCUCAAAUUCAUCCAU
CUGAUCCUCAUCCUCUUCGCUAUCAUAGUCAGACGACUCUUCUGACUCGGUUUCACCAAUAUCGAUACCAUCUGAAUCAU
CUUCAUCCUGCUCAUAUGGCUCCUCAUCAUAAGACUCCAAGAAUCCAGAAAGGUGAAUGCUUUUGUCACCAGUCACCGAG
AACUCAACAGCCUCGUCCUCGUCAUCAAACUCGAGAUUCAGAGGGCAACAUUCGGUUUUGUUUGGCAACAAUGAACACAA
GUAAAUCGGUGGCUUUCCUCCUAUCGAACACUGAAUCACACUCUUCUCUUUGCCCAAACCCGCACCCAGAGUUGCCUGGG
UCAGGUGAAGCUUCCCAUCUUCGUUUUUCGGAUCAUAAGCUUGAGGUUUCCCAGGUUUCACUUCAAGUCCCCAGAAACCC
AUUUUCGGCUAGACGUCGAUAAACCUCUUCGAAUCGAAACGGCAAGUGGUUG
>Isatis_indigotica_415
AUUUGUUUCUGAUCUUGAAGUCAAGCAACAAGAAAGGAACAAAUAAGAAGAAUCAAAAAUCAAGAACGAACUAUAGUCUC
GAAGCAGUGAAGACCAUCGAGCUCCAGAGCAAACCUCGGAGUCUUCUGAACCAAACCCAUCUUAUUGCUACUUACGUCUU
CCUUCUUCUGCGUUUGCGUUUGCGUUUGCGGCGCCGCAGCUUUGGCGGUGGCGGUGGCGGUGGCAGUAGCAUAAAACGAA
GAAGCCAUAAGGUUCUUUCCCAUAACCUCUGCGAAGAGGGCGUCGAAGGCACUGAACAUCGAAUUCAUGAUGAAAUAUCA
AAAGAUAAUAAACGAAAACAAGAGAUUUGGUUUUGGAGAGAGAUUUUUAGAGUUUUAGAAAGAUCUUUAUGAGAUUUAUG
AUUUUACAAAGACGCAGAGGU
>Isatis_indigotica_416
CUAAAGAGAACCAACGAAACCCACAGCUCCAUUUAUCCGGCAACGAAGGACACUUUGGAACCCAAUGCCAUGUCUUUCUC
CCAACAUGAAAGAAGAGAAUCUCAGGCCAAUUAUAGCAACAAACACAGAUCAUCUCCUUGUGCCACAAAGAGUACACAUG
CUCGUAAUUGUGGUAACAAACCGACGUAAACUUCCGACAAACAAUGUUCGGGAGCAUUUCAGCUUCGAUCCAACUCUCUG
UUUCUUGUUUAAACUCCCAAAUCUUGAUGCUCCUGCAAAUCCCGUUGCUUCC
>Isatis_indigotica_417
AAUGUUAUUAUUUAUUAGCAUGUUACUUUGACCCAGUAAUAACAUGGAAGAAGAGAAGCGGAGAUGCAAGUUAUUUCCCC
AGCAAGAUAUUUGCUUUCCAGUGUAAGAAACAUAAGCGAACCGUUUUUCUUCAUUUAAAUGAUGUCAAUGUGCUCUUGUC
UACUGUGUGGAACAUCUCUGGAGUCUCGCAACCAUCUAUUCUUUGACUGCAACUACAGUUGGUGCAUCUGGAAUCACAUC
GGCUCUCUUUCAUCUAUAACCCCAUCCCGCCUGUGGAAUGCAAACAUCGAUUCCCUUCCACGCCUACUUCAUUCCAGCUC
CUCCGGAAUGAUCAUCGCUUGGCAGGCAACCAUGUAUACACUCUGGGUUGAGAGGAAUAACCGACUGCACAACAGUAAUU
UCAAAACAACAGACCAACUUCUCCGGCAAAUUGAUGGAAUAAUCAGGACCAGAAUCGCUUCUCUCCGAAACUCAAACCCC
AACCGAUCUUGUGCCACGCUCCAACUCUCGUUCAGCUCGUCAAUCAAGCCACCGUGACUCUGAUAUCACCGACUGCCGGA
UCUACAUUUCCAUUUCCACCUACUUAGUCUUCACUCUGUAUCUCUUCAUCUUCCCCGACUCGGUUCAUGUUUAAUCUCGU
UCUGCAAUUCUCAAUUACACCCAUUUGGGUAAAAAACAAACAAUGGGCCUUUGGGCGUCGGAAAAAACAAAUAAAUUGUU
UAUUCUCUUUCUGCAAUAGAAAACCUUCUUUCAAAAAAGGAAUAACUGGAAGUGACAGAACGUAAAGACAUAUAAUUUAA
AGAGUACGACGGAUUGAUUAACCAAAUCAAUUAGACAGACUACAAAUUCAGUAGUAAGAAUCAAAAUUAAUGAAAAUCAU
UAAAUCAUCAUUGGCAAUGUAAAAACCCAAUCUUGUGAACAUAAUCAACUGCAGCCACCCGGAGACUGUUGAUGAAUUUC
GAUAUGAUGCGAGGGUUUGUGUGAGUUUUGGUUUGGUCGUAACUUCAGCAUUUAUAAGACGCGUAGGCAUCUUGGAGGCG
AGUUAUGAGUUAUGAGAAUUGAAGAUGAAACUGGAUGAUAAUGAUUAGGGAGGCAACUGGUCACCGGCUUUACGGUUCAC
AGCGUUCGAUUUUUGGAUCCAAUAUUUGGUUAAAAA
>Isatis_indigotica_418
GAACAAGAGACCUUUCAAAUGUAUAGAUGGAAUAUAUAUUAUUUACCCAUGGCACGGGAAGGAGAGAGAGGGAGGACAAU
AAAUACCAUAAAAUAAGUAGAGAGGACGUGCAAAAAGCAGAGAGUUAAAAGUGAGUAGUUGAAGGUAGAGAGCUCAGAAA
GAAAAAAAAAAAAAGGAAUCUUUCUCUCUCUUUCUUUCACUGCUUUUCGGAGUUCAUGUCAGAAAAACGGAGAGAUACUA
AGAAAUAAGAACCCUAAUUUAUAACAUCAAAAUGGUACAUUCGAAGAAGUUCCGAGGUGUCCGCCAGCGUCAGUGGGGUU
CUUGGGUCUCUGAGAUUCGUCAUCCUCUCCUUAAGAGAAGGGUGUGGCUAGGAACAUUCAACACGGCGGAAGAAGCGGCU
AGAGCCUACGACCAAGCCGCAGUUCUAAUGAACGGCCAGAGCGCAAAGACCAACUUUCCCGUCAUCAAAUCCAACGGCUC
AGACUCUACCGGCGUCAACUAUCCGUUAAGGUCGCCUAAAUCGUUAUCAGAACUUCUAAACGCUAAGCUAAGGAAGAAUU
GUAAAGACCAGACACCAUACCUGACGUGUCUCCGCCUCGACAACGACAGCUCACACAUCGGCGUCUGGCAGAAACGCGCC
GGAUCGAAAGCGAGUCAAAACUGGGUCAAGCUUGUUGAACUCGGCGACGGCGUCAACGCACGUGCCGAUGAUACUGGGAC
UAGUAAGAUGAAGGAACGAAACGACGACGUUGAGGAAGAAGAUCAGAUGGCAAUGCAGAUGAUCGAGGAAUUGCUCAACU
GGACUUGUCCCGCUUCUGCAUCCAUUUCAGGUCUUAACUAGAGAUAUUUAUAAAAAACAAAAAGUGGGAAUAAUAAUUUC
AAAAGGCAUAAUUAAUUUACAGAGCUUUUAUCAGAUACUUUUGGAAUACCUAUAGAUCGAAAUAAGUACACAUAUACGUA
ACAUUUUUUUUUUCCAAAAGUUUGUCUUCU
>Isatis_indigotica_419
CUUCUUGCUUCUUCAUCAAGUGACGUACAGUUUUGGAAACUAAUUUCUCUGGUUGGAUCGUACAGAAUGGAAGAUACUCU
UAUCGCGUCUUUCUCCAAUUUAACACACUUGCAGUCGCUGAGAGCAAUAUACGCUCUUGGUUCGUAGAACGAGAAGCUGA
CGCUUUUGAGCGAUCCACAAUCAUUUGCAUUGAGUCUCUGAAGCGAAGGUGGUAGACUCUGCAGUGACACCAGUUUUCUG
CAUUUUGUGAUGAUGAGUGAAUCCAGAUGAGAUAGACCAAUGACACAAUCUGGAACCCUCUUUAUAUCACUGUUGCUUAA
GUCUAGUGUCCUUAUACUUGAGGGGACAUGUGUUAAUCUCUUGAGG
>Isatis_indigotica_420
GUUUCUCUCUCUCCUCUAAGAUCACAUAUAUAUAAAUAUACAAACACACAUUGAUACAAAAAAAAACAGAACACAGACAC
AUUUUACAUAAGUUUAAUUAUUACACAGAACUUAAGCUGCUUUGUAAUAUGUCGAACAGUAGUGAUUCUCCGACCACCGG
GAAUAAACAAACGACGACGGUUCGUGUAGCUUCGAUCGCAUUGCCUUCUAAAUCUUCUGAUCAUCAGUCUCCUCAAUCAU
CUCCAGGCUCAUCUUCUUCCCCAUCUCCGACGCCGAGACCUUCUCUCUCCGCCGGUGGAUCUUCGACGAAGAGAACGACG
ACCGGAUUAUCCGGCCGGCAUUCGUUUUUCAGGGGGAUUCGGCUACGAAACGGGAAAUGGGUAUCGGAGAUUCGUGAGCC
GCGUAAAACGACGCGUAUUUGGCUCGGCACUUACCCGGUGCCGGAGAUGGCUGCCGCCGCUUACGACGUGGCGGCGCUAG
CUCUGAAAGGCCCCGACACCGUUUUGAACUUUCCUGGUUUGGCUUUGACUUACGUGCCUCCGUCUUCGAACUCUGCCGCU
GAUAUAAGGGCUGCCGCCGCGAGAGCCGCGGAGAUGAAGCAGCCGGAUAGAGGUGAAGCUGACCGGGUA
>Isatis_indigotica_421
UCUGACUUCAGACAUGUUGAGAACUUGAGAUCACUUGACAAAUGUAAGCUGAGAUCACCAAAUUAUAUCUUCAUUAUCUU
CUCCUUCAUCUUCAUCUUCAAAUUCUAGAUCCGCGUCCUCACCAUAGAUUCUUUCGACUCCUCCAUAAUCAUCUUCAUUA
UUGUAAUCCUCGUUCCUGUCUGCUUCUUCUUCUUCUUCAGAACCCUGAGGUUCCAAAAGGCAUUCCUCACUGUUUUGCUG
UGAAUUUUCCAUAUUGUCACCAACAAUGACUGGUUCCACUAAUUUAGCUCUCUUUGGAGAGUUCUCAUCUUCAAAUAGCU
UAUCCAAGACAUCGUAAUUUAUAUAUGAACUCAGUCUCUUUUUCUUUUCACUUUCUGCAUUGCUUUCGGUUCUCGCUGCA
GAAGUUUGCUUACUAGGAGCAGUCUUAUUAAUAGUAUCUUUCUUCUUUGUGAUGGGUUUCCUCUGCUUUCCCUUCUGGUA
AUCGGAGUUCAUCAUUUCCCAUGCUAUCUUCAUCAGAUGAGAUUCUUUUUUAGUAUUUAGAGAACUAGCAACAUGUUAAC
AAUAGCUUGGUUCGCCACAAUCCAGGAACAUACAGAGACUCAGCAUCACUGAUAUCAGAUAAGUCCUCUGCAAGAUCACC
AUCAGAUUGUCGAGAAGGAAAACCUCCUUUUCUGCCACAGGCUUUUAGGUUUCUAGCAAUUGGUCUAGAUGCUAAAGCUU
GAGUACUAGUGAUUUCAACAGGUGUAGUGUUUUUCGAGGAUGACUUUACUGAUUUCUCCACCAUUCUUCACGAAACCAAU
GUGGCGAGAUUGGUCGGCGGUGAUAAUUAGGGUUUAUAAAAUCAG
>Isatis_indigotica_422
GAAGCUGGGGCUCCUUAAGUGGCCAAGCCUGUACGAGGACCGCGUUCGACGCGCUCUUUCCCGCGUCAAGUUUGUGGAGG
AUCCGGCGUUUGCGUCUGUUAGGCGAUUUGACAAGGAGGCAAUGGGAAACCUGGAGAUCGAAGCUUCUGAUUACGUCGCU
UCGUUAGAGCGUCCCGCUGCCGUUGUGGAGGCGACGGCGACUCCGAAAGAGAAGAGGGCUCGCAAGAGGUCGUCGAAAUC
CUCUUCUCGUAAGUCUAAGUCUUUGAUGCCGACUGCGGCUGUGGCGGCGGAGCAGGAUGAGGCGGACGCGUCUGACGAAC
GUCCUCUCAAGCGAAAGAAGAAGAGCUCGCGGGCGAAGAAGGUCGUCGAGAGUGAAGCUCCAAUCGAUCAGGUCGAGCCC
AUUGGCUCCGGCGCUGGUGAAGAUGCGAUCGCGGUCGCAUCACCUGUACAUCCGGUGCCUGUUGGCGGAGAUGAGGUUUC
CGGGGGAGAACCAGUUGUUCCUGCCGAAGGAGGGGGAUCGCCGAGUGAGGGGGAGCCCUCGGUUUAUGCUUUCAAAUUCG
AGCAUUCGGGGAGCGAGCCGCUUUAUAAAGACGUCAAGGGUUGCAGCAGGCUUUUUGGCGACCUCCGCUCAUACCCUCGC
AACUACGUAGAGGAGCCAGUCAACGAGUUGGACAAGAAAUCCCACGAGCUUAUUGCCAAGGCUUUUAUCCGGGUGAGUCC
GCUGAUUCCUUUUUUCUUUUGGGCGAGCGCGAGGGCUCCUAAUCCGUCUGGGCGUUAGUUUGUGAUGUGUUUGUUGUUUG
CAGGCUGCUACCGAGGCGAACACUGUGAUCGACAUUUACCGGGAGAAAUUACGCCAGUAUGGGGAUCGGGAAAAGGUCGC
GUCGGAUGAGCUUCUCAGAUAUAAGGAGGCUGUGGGCGAACUGGAGAAGGAGAAUGUCUCCCUUAAGGCGAAGGUGAACG
AGCUCAAAUUGGCGAACGAGGCUCUGAUGUCCGAGAGUCUGGCUAUCUCGCAGAGGAGUGCCGAGCUCAUGUCUCAGCUU
GACGAGAAGGCCAAGGCUCAUGACGACCACUUGCUCGCUUGCGAGGCGGACAAGGAGGCGUUGCGUAAGGAGCGUGUCGC
UUGGCAGAAGUUUGAGCAAGAGGUGUGGCCAGCGCGAGCCUAUCGGAAGUACGAGUCCCGAUUUGCGCGAGCGAGGAAGU
AUCUCCGGGAGCGUGGGCAGCUAAAAAAGACGAUUUUUGCCCAUAACCAGGCUUGUGGGAUUCUGCGGGCUUAUGAACUG
CUGGAGGAGGAAGGCGUGACGCUUCCCCCGGGCAAGAUCGAGCGAGUGAAGGUGGAUAUCGCCAAUUACGAGGCUGAGCU
CAAGGCUGUGGAUGUGAUUAUGGAAGACGAGUUGCAGCUGCGCAUGUCUCCUCCUCCUGUACCUAACGUUGAAGAUCUUC
CAAACACUGAUGAGCUUAGGAAGAUUCUUGUCGACUUGGGUUAUGAACUCGAAGAUGACGCCAUCGAUGGGGUCUCUGGG
GGCGUGAAUUUUAAGGACUGCGAGACCGCGGCCGAGCGUGUUGACGGGGCCGAAGGGCGUGACGGAGGCGACAGUGGUCA
GGAGGAUGACUCGGAAGAGGAUGAUUCAGAAGAUGAUGAUUCGGCUCAGGAGAAGGUCGCCGAGGGCGGGCAAGAAGGGG
GCGAGCGCGACGGAGGCGGCGGGCAAGAGUGAUCUCCCCCCUUUUUUUUUUUUUUUUGGGGGGGUCUCGUUAAAAGCAAC
AAGA
>Isatis_indigotica_423
AUCCGCUGCUCAACUGUGCAUGGAGGCUCUUCAUUUCAAGCUCUUUCCACGAGGGUUUUUAACCUCUGGUAUAUUGAGCA
AUUUCCUAUCAAAACGAAAGAGCCCUCGUCUCAUCUUGCCAGCCAUAGAGAGGUAAGUAAUAAUCGGUCGAUGAUCCGAA
CUCUCAAACUCCAUAUAUUCCAUCCAUGCCUCCAGAAAAUCCUCUGGCCAAGUACUAUUGGCCAUAGCCCUGUCUAGACG
ACAAUGAACUAGAUGCUUGCCUCUCUCUCCUCUCCAGAACAAGUAGUUGCCCUUAUAUUGUAGAUCAUAAAAAUCACACU
CUGACAUAAAGGUCUUAAAAACAAUGAAGAAAGAUUCCGGUCUGGCGGGCCCUCCUUGUUUUUUCGCAUUGCUUAGGAUC
UCGUUGAAAUCCCCGGUUAAAAACCAUGCUUCAGUUCUCGUUUGCGCUUUGGUGAGGAUUUUGUCCCAGAUCCUUUGGCG
UUGAGGUUUCUUUGGGUGUUCAUACACAAAGGUGAUAAAGAAACUAUUUCCUUCAUAAGAUACUUGCCUGAUUACACGAG
UUCAAUACACACACUGCUACAUCUUUUUCCAGAACAGGGCUAAACCGCCUCCUCUAGGUGUGUGUGGUGGUAUAAUGUGG
UUGUCGUACAAAUCCAAGCAUUUGAGUUCACUGAGGACGAAGUCACUUGGAUUCUUCGUCUCCAUGAGAAAUAAGAAGCU
AGGAGAGACUCGAGAGUGAAACUCCUUUAUUCGGUGAACUGUUGCGGGAUUCCCCAUCCCGCGACAGUUCUAGCUCACAA
UGCUUAAAGAAGAGGG
>Isatis_indigotica_424
AGCUCUCCUCUGCCUCAUUUCGUUUUGCCAAUUCCUCAUUCAACUUUGAGAUGGCGGUAGCAUUUGGAAUGUGGUGGGUC
AUUGCCUCAUCUAGUUGCUUUCGAAGGUCUGUUAUUUGCUUCCUGCUAUUUCGUUGGUUUUCUCUAUUUCAGAUUAUGAU
UCCCAUCUGGCAUUUUGUAAUCCGCUGCUCAACUGUGCAUGG
>Isatis_indigotica_425
UUCGGCAGAAAUAUAAUAUAUUGGUUUCAGAAUCGAAGAAUCAUCAAGCCAUCUGACAUUACAAUAAGCUUAUAAUAUUU
CGAGAGAUAAAAGAUUCCAUUCUUAUAACCAUAUAAACCUGGAAAACAAAGAAGAAACAAAACUUUUACAGUAUGGAUCU
AUCAGUGGGUGAGUCUCUGAACCUCUUCCUCAUUGCUAUCUAAAGUUUGAAGCAGAAGAGGCGGCGCGUGCUGAGCAUUC
CCUUGAUUCUCCUCUGAGUCUUGACAGAAGGAGAGAAUGAUUGUGUCUAUCGACAUCUCAACCACCGCAAAGAAAAGUGU
AGCCACAAUAUACCCCAAAGCCCAACAUGCCAAAACGGGUAAUAGCGGGGAUGAGACUUUGUUGUGAGAAGACCGAUACU
UGUGCGAAUCCAACAUCAGAAAGCCAAAGAGAGCACUGAAGAGACUCACACAAAGCUUCCCUAGAAACAAUAUAACAUCU
CCUAUAACAUUAACCUUGCCUAUCCUCAUAAUGUUGUUUAUAAUCAGCUCUGUCGCGAUGGCAGACGAUUUGCAGAAGCU
UUUCCCUGUUAUAGCAAUCAUUAUGUAGGCAUUGCGAUUAACCGACUUGAUGGUCCACUCAACGCUUUUGAGACAACCAC
GUGAAGUGUAAUGCCCCAUUCUAUAAAACCAGUGAUCAGGUGUCGUCCCGCUUACUUUUGUUCUACGACGAAUUGCUUCG
AGAAUGAACCGAACAGACUCCACAAAAGAGACAAUGAGUGAACCAAGAGCCACGGAUCCUAGGUUGUAACGUGCAAGCCG
CUUCAUUGAGGCGAAAACAGGAAGAAACGGUAUCUCUGGCGAUGCUUCCCCUUGAGCCCAAUAAUAGGAAGCAACGGAGC
CAGCAAUCACUGUCGCAGAAGAUGCAAUGAAGAACUGUGUGGCCCAAUAGCAACCAAACAGAUGGAAGAAUAUGGCAAUG
GUGAUGUGAGGAGUGUAACGUAUGCUGUAACCACAACAACGGUCACAGUUCACUUUCUUUAACACAAGGUCAUACGCGCA
GCAGUUAGUGUUGUUGCAGUUGUUCUGAACCACCUGACCAGAACUGAAUAGAUGGAGAGCUGCUGACAACCAGAACAUAU
AGAAUAUCGCAAGCAUCGCGUAUGGUAUAGCCGGGAAUAUAAUCAGCGCUUGCACUUCUCCUAUUACUUUAGCAGCUACC
UUGAGGACUGAUGUUGCCAUGAGGAUACGGCGGACGAUGGCGAUUGAAGUGAGGAUAGCAACAACUGAGAUAAAAGUCAU
CAGAAUGGCGACUCCUCGGACAUGAGUCAGCUCUCGACCAUAUACAUGAAAGUAUGGGUCAUGCUCACCGAUAAUAGGUG
UUACAGCAUCAUUCCCAAUCCAUCCAGCUUUCAAGUAAUAGAAGAUCGUCACCGAUAUUAAAAGCAUGUUGAAAAGGACA
ACAGUUAUCCAUGGCAUGGCGGCAACAAAAUGCCGAAUAAGUAGAAGCCAAACUAUGGAUAAAAACAGCGGGACAAGGCC
UCCACAAACAAUCAACACAGGCCAUGACUUGCCAAUAUCAGCCACAUAACGCUUUAAAACCGAGGCCCGAGAAUUCAUUG
ACCUUCGGAUAGAUUUGUCUAUGAUCAUGUCAUCUUGAAUAUUCACACCACCCAUCUGCUGCCAGUGACGCAGGGAUGAA
UUUGAAGCACGAGCAAUAUAUUGGCAGCUCCAAUAAACAUUCACACUAGGGAAUAUUAUAGGGUAACAAGGACCCUGAAG
CUGAAGAGAUGAGUUCCUCAUUUCUGGAGUAAGAAAUUCAAAGUAAUCGUAAUUCCUGUCGAUCCAAUCAUUCAUCUUGA
GACGAAUCUCGCCGUCCGGAUAGUCACAGACCCAGUUGAGGGUAUCAUCUGAAGGUGCAGGACAAUCCAAGAGACAAAUA
GUCCUAGCAUUAGCCAAUUUGAGCUCCCCAUCUUUCAAACCACUUUCAUAAACUUGGUUAGGGUUUAACCAAUAUCUAAG
CUCAAGUUGAUUAAGGUCACGGUGACGAUGCUUGCUACCACACACAUUCCCUUCAUAGUCCAAUCCAUAUGUGAGUCUUA
GAGGGUUUCCUUGGUUGAAACCAAAGCUGGAAUUAACAAUCAUUGAAACCCAAAAGGCAAUGAAGAUGACGAGAAACGUA
AUAUCUCUGCACUUUCUGUUGUGCUUGAUGAUCCCAUCAUUUGGAGCACUCCCAUCACUUGAAGUAUAUCUUCCAAUCAC
AGCUCCCAAAGGUCCUCUCAUCUUUGCCACCGCUCUGUCUUCACUGUCUGAAAACCCUCGAGACCAAAAAAAUAAAAAUG
UAAUUUCGGAGAGAACAACACAGAGAGAGACCUUUACUAAAG
>Isatis_indigotica_426
UGGAGGCAACAAAGCCGCCAACUGUGGCUGAGUCUAGGGGACAGGAAUACCGGAUUUUUCCAUGCCUCUACGAAAGGAAG
AAGAGCUCCAAACAAUAUCACUAUUAUUGAGGAAAAUGAGGGCGUCACCUACCAUGGCGAAGAGAACAUUGCUAAGGUUA
UCGAGGAGUACUUUACCGAGAUAUUCACAUCAUUACCAAAUAACCGUACUUCUGUAGUAGACAAGGCAAUCAUGCCGAUA
GUUACGGAUGCGAUG
>Isatis_indigotica_427
CGAGAUUCAGAAUAUUCUUGAAUCUGAGCAGCUUCCUAGCUCUCAAAACUCCACUCAUGUUUGGCUCAUUCCGAAGAUCA
CAAGUCCUAAAACGGUUGCAGACUUCAGACCAAUCGCUUUGUGCAACGUCUAUUAUAAGAUUAUUUCAAAGCUUUUGACC
UAGGCUCUAGCCGAUUCUGAAUGAUCUGAUCUCUGAGAACCAAUCUGCCUUCGUACCUCGGAGAGUUAUAGCGGAUAACG
UUUUGAUAACCGAAGAAGUUCUACACUUCCUAAAGACAUCAAAAGCAAAGAAGAGGUGCUAAAUGGCAGUUAAAACAGAU
AUGAGCAAGGCCUAUGAUAG
>Isatis_indigotica_428
UCAAGGGCGUAAUCGUCUCUUUCCUGCAGUGUAACAUCGACAAAACUGUUAAAAGCCCAAAGCAAAAAAGACAAACGGAA
CUCUUAAAUCAUUUUGAGUCGUGAUUAAUAAUAAUACUAAGUUUGAUCUCUUUGACAACAUCGAUAACAUAACUAGUCCU
AGUAAAACGGCCACCAUUUAUAAUACACAACUCUAUGAGUUUCCACCACUAGUCUUUUUACAGCUCAUUUGUUGGUUCUG
CAUGUUAUGUUUCAGUUAGGAGUAACAGAGGCCUUAAGUUCCUUAACGGAUUGCAGUCCAUCGAUCUAUCGAUUUAGAUA
GA
>Isatis_indigotica_429
CUCUUUUUUUUUUUUUUUCCAUCCCCCCCCCUCACCCUUUUUUUUUUUUCCUUUUUUUUUUGUCAACUUGGUAUCUUUUU
UUUUUCCUAAACUGUUAAUUCUUCGUUUAUGUGAAGAUCUAAGUUAUGUAUCUUUGUGGAUGAUGCCUUUGUAACAACAC
CACUAGUUUCAAUAUAAACACAAACUAUAUAACGAACUAAAUUGUAGAAAAUAAUCAUUGAUAUAAGAAUUAUUAU
>Isatis_indigotica_430
GCUCCAUUGGUAGAUUUUUCAGGAGCCACGGGUGUUUCUUGAUUUCUUGGCGACAAAUAUAAGGGAAAUGAGAUUUCUGC
AAUCCUGUGAAAUGUGGACGUCGUCUGGGAUCUUAUACUGGACAUCUUGCAUCGUUUUCCCAAAGUUUCUGUGGUCGUCC
UGGUCUUCAAAUGGGCGUGCUCCAACCAGCAUGACAUAAAG
>Isatis_indigotica_431
AAGAUCUACUCUCUCUUGUGGUAAACUGCUCAACCUCUCAAGCUGUCUGGCUUGCUCUAGCAAAGAACUUCAGUCGCUCC
ACGUCUUCUCGUCUAUUUGAGCUCCAAUGAAACCUCCAAACUGUCACAAAGCAGAACAGACCAUGGCAGACUACUUAAAA
GAAAUCAAAGGCACUCUAUGCCCUUCAAGGUCUCGGUCAGGAGUAUGAACCCAUCAAAACAAGUAUUGAGGGCAACAUGG
AUACAACACCAAGUCCAAGUCUUGAAGAUGUCACGCCUCGGCUUAAAGACUCUGCUAACCGCUUGCAAAGUUACCAGCGU
UCUACCACUGGAAGUCCGAAUCUUACCUUCAUCACUGAAAGGAGUUAUGGCAACUAUGAGAGCUAUGGUUACAACAUCAG
AAGAAGAAACUCUUAAGAGGGUAAGAGGUUCUUACAGGGGAAAAGGUGGCAACAGAUCUCUCCUUCUUCCUCUGGUUAUC
CAUCAAACUCCUCUAUUUUUUCUAAGAUCUGCAACAAACUGGGUCAUCCUGCUAUGAAGUUUUGGCACCGCUUUAACAAC
AGCUACCAGGUUUACGAGCUUCCGACAUUUGCUCUCACAGCCAUGCGCAUAACUGAGGUCUCAGAGUCAUCUGGCCCCGA
GUGGUAUCCAGAUACUGGGGCUACUGCACAUGAUACAAACAACCUACCCAUAACUCACAGUGGCUCUGCUUCUUGAUGUA
UUGGAAACAAGGAAGCUACUGGUUCUGGGAAGUCACAGUUAGGGUCUCUAUAUGCUGGAUGGGUCCAUUCAUCGUGCUUU
AUUUCCUACAAGACAAUCAUCCGCAAGUUAUACGGUAUAUCACAUGCGUUUAGGUCAUCCAAAUGAGAAGAUCCUUCACC
AUCUAUCUA
>Isatis_indigotica_432
GAUCUUCCCUUUUGUGGAUUAUGUUGCCAGGUUCCAGGAACAGUCUGAGCUGCAAGGUUGCAACCCUGGGAAUUUUCAGA
UGGCUUUGGAGGAGGCAUUUUUGGCAGAUCAGGGAUUCACGGAAAAGUUGAUGCACGAUAUUCACAUGGCUGCUGGCAAC
CCAACUUUUGACGAUUCUUUCUACAGAUGGAUUCAAGAAACCGCAGGCUCAAUUCAGGAUCUCAAUAAUAGCGCUCCGAG
CCAGGAGU
>Isatis_indigotica_433
UUGAAGAGCUGAGAUACGUUCUCCAGCUUUGUCCUUUCUCUCCUUGGAAUUGAAAGAGAGAUCAGACUUAUGGCGUUUGA
UGCUGCUAUCUUCGAGAGAGCAGACAUUCCGCUUAUUUUCCAUCAUCAUUCCGGCGUCUCUAGAGAAUUCCAUCCAAAUU
AGCAGAAGAAACUAACAGAGAGCUUUGAUCCGUAAACACUCCACACCACCACACAGCUUGUCAAAGCUCCAAUUUUGCUU
CGACCAAAGCCCCUAGAAGUAAUUGCUUUUUUUGUCCUUGAGCUUCUUGACAACACAAAACCCGAGAAGACACAUAAAUG
UUUCUCUCUCUUUUGAGUUUUCUCAGUCCAAGAGAAAAAAACCCAAACCCGUAUCUAGUCUACACAAUCAGUCUUUUCCU
UCGUUAAUGGCGUUCAAGAUCGUGCUGUAACGCGAAAUUAGGUCAUGAUGAAGAGCUCAGGCUGAGUGUCGCAGAAAUCU
CGGCGUUAGAAAAGGAGAAAGAGAGAGAGAGAGAAAGGGAAGAAACGGUGUCUAUG
>Isatis_indigotica_434
GAACGUAUCUCAGCUCUUCAACAGAUAGUUUCCCCUUACGGAAAGACCGAUACUGCAUCAGUUCUUCUAGACGCGAUGCA
UUACAUCGAGUUUCUACAUGAACAAGUGAAGGUGCUUAGCGCUCCAUAUCUGCAAACAAUGUCUGCUGCUACGCAGCAGG
UGGAGCUGGAGCAGUACAGCCUGAGAAACAGAGGACUAUGUCUUGUUCCAAUGGAGUAUACAGCAGGAAUUGCUCAAAGC
AACGGGGCUGAUAUCUGGGCCCCCGUGAAGACUCCUCCAUCUCCAGCUUUCAGUGGCAAGUCUCAGUCACCCUUUAGAUG
ACCGAUUCGACUCUUCACAACCUACUAAAAUCUUUGUCUUAAAGCCUAAAGAAGAUGGCCAAUUCUAAUUAUUCAGAUGA
UGCCUCCGUAUCAUGUAUAGACAGAGACCCAGGGAGUUGGUUUAGAACAGCUCAUAGUUGGUGAUGGCUCUUAUUAUAUG
ACUGCUUAGUUGACCGCCUUAUUGUGAAAUUUGCCCAAACAGAACCCAAACGAUUCUGAUGCAAAGAUAUCUAAGGUUUU
UAUUUAUUU
>Isatis_indigotica_435
AUUAAAGCUACCAAAUCAGCCGGAUUGUGACUUCCUUCUACUGUAGGCCAAUUGAUGUUUUCUUCGUCUUGAAUAUUAUC
UUCCGCAUAGCAAGGAAGUCCCGUGACAAGAUGGAAUUCACGUAAAGAGAAUCGUAUCGGUUGAUUGUUAAAAUAGAACC
AAAGCUCAUUCUUCCUUGUUGUAGUAAUAUGUCUAGCUACAAGAUAAUGAACCAACUGUGUCAAGAAUCCCAAUCCCUCU
CCCUCUUUUGCAACGCAUGUUGGCCUUAAAGCUGCUUUUAUUAUCGGCCCAAGAAAAGCAUUUUUCAACUGAUUGAAUAA
CGGCUCCG
>Isatis_indigotica_436
AAGCCAGCAGAUCUACACUAGGGCUACACACAACUAAGUUUCUUUUUAUUGUCUUCUCUCUCUUUUUCCCCAUGUAUUUC
UCACGUCCAUGACUCAGUGUUUAAGUGUUGUUCCUUUCCUUCAAUCAAGAUUCUCGAGAAUGGAUUUUGAGCUGUGAAUU
UUUAUACCAAAAUGGAUUCGAUGUUUCUGAAGUCCUUUUUUUAGUGAAGUGCUAAUCAUAAACUGAAUUGUGCCA
>Isatis_indigotica_437
AACUAGCUUCACGUACUUAAACGUCGAAUGAUUGUUGAUCGAUUGCGUGUCAGUGAUUUCUUCUCCUAUCGUGAAUCUUG
UAGGAGGCAAAUUGAUUCGAGUGGACGCGGAAAUUAUACUGUGUUCACCAUCCAUUAUGUAAAAACCGGCAAUGCCAAAA
CCUGCAAUUAAACAACGGAAAGCUCCAACAAUAGAAAGAUAAAGUCCUCUGAAAUGGUAAGGAGACGCUAGUAGUAACGA
GACACCACCAAAUUCAGAUUCAAAAAUGGUAAGCCCAACAUGGAAAAAAACAUACAAUUUCACACCAGAGUUAAUCCAUG
CUUAAA
>Isatis_indigotica_438
CUCCAGUCCAGCUCAGUCAAGAGGUAUCCUCCCUUCACCAAGUGCCUCCAAUCCCCUUCAUCAUCUUCAUCUUCUUCUUC
AGCAGCAAGAAAGCUGAUUACUGUAGCCUCUUUUGAGUCUGCCACACUCAAAAUUUCACGAUAAGCUGGCGGAAUGAUAG
CGGCGUACCUCUCACAAACAAAGAGAGCUAAAGUAUCUGACUCCAACAGAGCAAAAGCAAUUUCAAACGAUGGCACUGAA
GCAAACAUCCACAGUUGGAUUGCCAUAGGAAAACCUUUCAGAUCUUUCUUCUUAUCAGGUU
>Isatis_indigotica_439
CUUUUCUCUCUCUUUCUCGCUUCCUCUCAUCGCAUCUAUCUCUCUCUUUCAUAAAGAAAUCCGUCCUCCAGGAAAUGGAC
AGGGCUAGUAGCUAAAACUACACGGACAACUUCCUCAAACAUCCAUACGAGGAAGAGAAGAGAGACCGCAAAGAAACGAG
GAAGAUGCUUAAGCAUGCAGAGAUGGCGGGGUACGUUGUCGACGCCCAAUAUGGGAUUCCGAGAACAUGCCCAUGUGGUG
GACGGAUGAAGCAAGAUGUAUGUCCAACUGCUAAAUCUAAGUACGAUUUUGAUAAUCAAGCAGGCUUUAGAUAUUGGAUC
UGCCCCAAAUUUGAGCCAUGGGUUUUCGGAGUUGAAGAUGAGAUCCAGAAGCUAGUUAUGACAGUUGAAGAGCAGAGUAA
GACGAUUCGAGAAUGAAG
>Isatis_indigotica_440
AAAAAAUUUCGAAUCUUUAUUACGACAUUGAAUUAUAUUCUAGAAUACAUUAUACAUUUUAGUUGCAGUUUGCCUUCGUA
CUGGUCUAAACUUGACAGAAUCAAAUACUGUUGGGUACAAAUUGAUGUUUCAUCCUCGUGUAUACAGUCUCCAUUCUGGU
CCUAUAACCAUAACUUCUUCUGUCCUGAGUGUGAUAUCUGCUCGGUGUAAUCUAAACAUCUCAAUUGCUGUAGGGGUCAG
CCUCGGAUUACCGUUCAUGUAGAGUAUCUGGAGAUUCUUGCAACCGCUUCUGAUGGCAAGCAACCCUUGGUCACAUAAGU
UCCUGCAACGGUUCACAUGGAGUUUCUGCAAGUUACGGCACCACUUUCCUAUGGCUUCCCAUCCCGAAAACCUGACUUCG
UGACACAAAGCCAAGUUCCACUCACGGAGCAACGGGCAACCUUUUGCUAUAGCUUUGAUGGAUUCAUCACCAACCGUUCU
GCACAUCCUUAGGUUCAAGACUCUAAGUUUCGAUGCAAUCCCUGAUCCAAUAGGUACCAAACCAUCUUCGCGGAUGUAGC
AAAUUGCACCUGAAAUGUUUAGAAACUCAAUCCCGCCUCCGCUGACGAUCCCUGCUAUACCCUUGGGCUCAAGCUGACAA
GAUUCGGCAUCCACAUAACCUAGAGUUGGAGAAGAGCCACAAAAGCCCACACCGGUUAUGCUCUUGCAGUUUGAGAUCUU
CACUGACUCAAGCUGCAAGCAUGCUUGUGACAAAGCUUUUACCCCAAAAUCGGACACCAGAGGGCAAUAAGAGAGGUUCA
CGCAUUUCAAAGGCAAGGAAGCCCUGGCCAGUGUUUCUAACCCAAUGUCACUGAUAUUGCAUCUGUAGAGACUAACCACU
CUUAGAUUAGGACAAAAGCUAGCAAUUGUGGAGAUCCCGUUAUCAGAAACCCCAUAGCAACAAUCUAAGUGAAGGCUAUG
CAGUCUUGCACCGGGAUACCUGAGAGAGGCCAGACUCGAAUCAUUCAGCACCGUGCAACCAGAAAGGGAAAGAUGCUCCA
ACCACUGAAACCUGGUGAGAAGCCUGUGGAGAUGAUCGGAGUUCGCAUCAGGGUUUGUCUGAGACAGACUCGAAGGGUUC
AGAACAGUGAGCGAACACUGGAACUGUAGAGAUCGACGGUUUAAGUUUUGGAUGUUGAGCCAGCGAUGACAAGUCAAACC
GAAUGAAUCAUGGUCAGCAGCGUGAUCAAGUCGUUUGAAGAUAAAGGAAAGGCAAUCAUCUGGAAGGUGGAUGAUGGAGG
UCUCAAAAUCCUCAGGCGCGGACACAUUCUCCAUCUCUCACUUCAAUUCCUGUGUAAAUAGGACAACAAACUCCUUAUCC
UUUAAUACAGAACAUAAAAACUCAAAUCUAUUUGUCAAGAAUCCUAAACGGAGAUUGCCUGAUUCAACUGAUGAUUUUAU
CUGAAAAAAAAUCAAGUCCAAUAAACCUUUACUUUGAUCCAAGUGAAGCAAUCCAGAGCACAUUCAUUUCAAUUCAGACA
AAGAUGAUAGUCUUGUCCAAGCGAAGUUCCAAAAUGGCGUACUCGGAUCACCAGACCAAACAAGAUCAGAGAAAAUAAUA
CACUGAAAUCUUAGACUUCAACCAACUUCCAUGAGCAGACUCGAAAAAGCGAAACUUUGAGACUCAAAAAAAAAAUCUGG
AUUGAAUUGGAUGGAGCAGAAACAGAGACGUCACGGAAAAAGAUAAUGCAAACCAAGGAGAAACCCACACAAAAAUCCAA
AAUUCUAGCGACGAGAUCGACCAUCAAGUAAACGAUAAUCGCUCAAUCCAUGAUCCAAAUGCCAAACACAGAGAGCUGAA
GCAGAGCUUUUUUUUUUGCCAGUUUUUU
>Isatis_indigotica_441
ACAACACUCAGAAUUUGUUCACCGAAGUCGAUAUUAAAAUUCUGCUUCUGUAUCCCUUCAAGCUCUUCUUAGCCAUGUCU
GCCCUGGUCUGAGUUGAGUGGGUUUGAGGAUGUAACGAAUGGUGAACUCCGCCAUGGUAUUGUCUUAGGCGAUGACAAAC
GAAGAGCCGGAAGAAGGCGGUUACGCUGUGAUUAAUGGAAGCGUUAAGGGGAUGUGAAGUUGGGACGAAUGGGUCUUUAA
GGAAUCUUUGUCGAGACAUUGAAAUCAACUGGCGAGCGGAGAGCUCUGAAAGCCGACGGUCACAAUAAUGGAAGAAGGCG
A
>Isatis_indigotica_442
GUCCACUUAACCAUAUCUCAUUGCACACCAUGAAACUGCUGAUGAAUCAUAGAGAAACCAUGAUGGUACAUGAAAAAAAA
AAGUAAAUCCAUCCCACAAAAUUGCGAGCAACCUCUUCAAACCCAUGAAUUGAACGGUAACAAGUUAAGAACGAUUAUAC
UGAUUUAGUAGUAUAUAUGUGGCGAAAGGUUCUCAGUUGCUCAAGAUCUACUAACAAAGAUAUACACAUGUUUCAACCCU
GAUCGCGAAUGACCAAGACGGAACCUCCUGAAUAGAGCUUUGAGCUAAAUUUGACAUAAAUCUCGCUCGCGAAUUCGAAA
CUUAAAAUCCCAAACGAACAUUAAAU
>Isatis_indigotica_443
CUGGGGAGAUUUCAUCGACAAAAUGGUGCCUGGUCUAGUAAGGUUGCUGUGGGGAGCAAGAGGCGAGGAGAAAGAUACGG
GGAAGAAGGAUUUCACGGAGAUGCUCAAGACCCUAGAGUCUGAGCUUGGAGACAAGACUUACUUCAGAGGCGAAGCAUUC
GGUUAUGUUGAUAUAGCUCUACUUGGGUAUUAUUGCUGGUUUGGCGUUUUUGAGAAGCUUGGGAAUUUUAGCAUUGAAGC
AGAAUGUCCAAAAAUUAUUGCUUGGGGCAAAAGGUGUGUGAAGAGAAAGAGUGUGGCUAAAACUCUCCCUGAGUCAGAGC
AGUUCACUGACCUCCUUCCUGAGCUAAUGAAAAAGUUGGGGAUCGAGUAGAUCUGUUAUAAUCUAUUGUUUUGGUCUGUU
CUUUUUUCUUCUUUUUUUUCCCCCUUCAGUUUCUGUGUUGCUUCUGCUCUGUUUCAAGUUAUCAUAAUAAUACAAACAUC
GUGCGAGGUGGUUUGGGUGUUAGCG
>Isatis_indigotica_444
CUGAAUCCACGAUAUAUAUAUUGUAAGUAAUUCUUAAUUUUAAAGAUUAAAAUACAGUAAAACUAUAACAGUAUUGGAGA
AAAAUGAAUUUUUAUAGGAGUCGAAACUACAAAAAUGAGAGCUUGUGGCUUGUUGUUACUUGGCACUUCAAGAAUCGCCC
AUUUUCACAUCAGUCACAUCUAGUUGUAUUAUCUCAGCCCUGCACCCUAAAAUUGAUCCCAUGCUGGGAGUGGUACGACC
AAGAUCUCCAUGAACAAAUUCUUUGAUGUAUGUUCCAGCCUGGGUGCAUAGAUGCAGUAGAAAGUACUGAGAGCUUCCUU
UUAUCUUUUCGACUUUCAUCCAGUGUAUAGUCCUUUCACGUUCCAAUGGACUUCGCCGGUGAAGCACCCUUACUGGUGUC
UUCUGCAAGAUUUUUAAUUCUUUCAGUGAAGAAAUUGAGUUGGAAUCUUUGUCUUCAAGUGGACGAGAAAUCCAUACAAG
UGCAGCAUAUUGCUUCUGUUUCUCUGCUUCUCCUUCACGCAUCAUUGCCCAACACUGACUUCCAAUGAAUUUAAGAUCUU
UAACUCCGACUAGUUUUUUCUCUGAGUUGUUUAUCUUUUCUUCAAUUUCCGUCAAUGAUUGCUGAGAAGGGCAUUUGCGG
GAAUUCUGAACCUCGAUUAAGAAAGGUCUACCUGAACCCAACAUCCGUACAUCAAUAUCUUCUCUGCCAGCAGCAUGAAA
CUUGUACGAAUCUCCAAGGCAUGCUGGAAGAAUGUUUCCACCAAUUAUCUCCUCAACAGACGCUUCGCCCAUUCUUUCAU
CAUCAAUAAUCCAUCGUGUUUGACUUACAUUUCUGGAGUAUUUAAAGUAUCUCCCACUAAAAAAGAUAGGCAUCUUGUUG
CAAUGAACUGACAAGAUGCAUGGUUCAUAAACCUUUUCAAAUAAAUUCUCGGACAUACAGCUGGAUCCAUCAUUCUCUUC
CUCUGUCUUCCUUUUCUUUCUUUCAUGCAUUGUUUCAGAUGCACAUGGAGCCUCAUCUGAUGCCUUAGAGUAAGUCAAAC
GGAUAUGAAAAGAGCUUGAAUCUGAUUUAGCGCCCAACGAUGCAUUAAGUGGACUCAAGACUAGAACUUUCAAGGCAUCC
UUUACAGAAAUUUUCUCGCCCUGCAGCCAACCUUCUGUGCUAUACUUUCCUUUAAGGUAUAACAAGACUGCACGUUCGUU
CUCCGAGAUAGUUGAUGGCACAGAGACUUCGAGACCAAAGCUAUCGAACUCAUGACCUUCCUGCUUCACCAACUCCGUUA
UCCUCGCAGCGUAACCACUACUAGAAUCUGAUUUCACCAGCGUUUGUUUGGCAUCGGAGAAAACGAACUGCAAUAUACCU
AAACAAACAAUGCAGAUUCUGGAGCAGCUAGAGUCCGAUGAACCAGCUUCUUCUUCGCCGGAUGCUAUCCAACUCCGUAG
AGUUGAAGUCGAGACUGACGAAAAAUCGGAGUCAAAAGCCUCGACAGCUACCAAUCGGAAAAUACAUCUCUCGCACACCC
CCAGAGAUAG
>Isatis_indigotica_445
GACAAUCUCAAAAUCUGGUUCACAGUUCAAUACACUCCCCCGAUUAGUUUCAGCGAACGAUCGUACCUGCUGGCGACGAU
GGAUUUACGGCAAGAGCAGGCUUGCUGGAAACUUGAGCUCCUCGAGGUCACUAAAUUUGAUCCUUCCAAGAAGAAGAAGA
AGAAAAAGAGGAAACCUUUAAUACGCGACGACGUCUUGUUUCAGAAAGGACUGCACUUUGCCGAGGAUAACGCACCACUC
UGUCAAUCUGGGAGACGGCUCCUUCCCGGCCGCAACUUUGAGCCAGAUUAUGGCUAUGAAGAGGUAUUCUUUAGCUGAGA
UUUGUGCGCUCUUCAAUAAAUGCUAUUGGUAUUAUGAUCCCAGCUUCUCUAUGCGCUGCAGCUCUUGAGUAGGGUGGUCG
AUAUGCUUCGUGUGGACGAUCUCGGGGUUUCCACAGAGACGGCAAGAACAGUGAUGAUGCCUCCCCGGCUCCUUGCACAA
GGGACUCAGAUAACAGUUUGUUUAAACUUUGCUCAUCUCUGCAGAACGAUGCGUAGGAAGCCAGGUCAUGUUAUCAAAUU
CUUACUUGGCCAGCUGGAGACAGAGGGCGGCUUGCUCAACAAACAGCAGCAGCUAGAGAUGAAGGGCUUAGUGUCUUCCC
AGGAUUUCCAAGCUGUGUUCCAGAGAUACAUCGAUACGUUCGUAAUCUGCGGCUGCUGCAAAAGUCCUGACACAGCUCUC
GCGGAGGGCAAUGGUCAUUCCACUCUCAGAUGUGAGAUGUGUGGUUUAGUAGCAUCGAUCAGAGAACCGAAUCCGACUCC
CCUGUGAAUAUGGAACUCAUGAAAAUAUGGCACUCCAAGAGCCAUGUGCUGAGGGAAAAGUUCCAUUGUAAGAUUUAUUU
AUAGUGGUCCCUUCAGAUUUUGAUAGUUAGUUGUACAAUCUUGAACCCGAAGAUGUUUUUGUUACAAUACUGAUUAAAGU
UACUGCGUCCUGAGAGAUGUGAGGACCAUGAUUUCAGAACUACACUGAGCCAAUACAACACAUUUUAA
>Isatis_indigotica_446
UUCUCGGAAUCCGAACAAACAUGAAGAGGCUCCGAGGUUUCAAGAUCGGUCACAGAUUCGUGAAGAUCUUCAAAUGGAUC
AUCCGAAGUAGAAGAAUCCAAACCGGGAAACGCCAAUGCCUGACCGGAAUUCUCAACCCGGUUUCAAAAAUCUGCUCUUU
AGCACGGUGCCUCCGUCGUGGAGCUAAUAGGCUCUGCGGAGGAAAGAAAACGGGUCAGACCCGGUUGGGUAACGAACCGA
AACCGCCGGCUGUUCCCAAGGGUCAUUUAGUGGUUCACGUGGGAGAAUCCGGCGACGACACGCGGCGCGUGGUGGUUCCU
GUGAUUUACUUUAACCAUCCUCUGUUCG
>Isatis_indigotica_447
AAUUAAUUAUAGAAUAAAAAGAGAAAAGACUCAACCACUUACAAGAAGACACAUGUAAUACUAUUAUCUAGAAACGGAUC
UAAAGUGUCCUAUAUUAGAAUCGUUUUUAAAUUCUCUCUCUUCUUUUCGAUUAUUUUAAAAAUUUUUAUUGUUAAGAUAU
UAUACUAGAUACUAGCGAUAAGGAUGGUCUUAGUAUUUUAUAUACGACCUAUGUCGUUUUGGUCUUACAUGUUUUGAUUU
CAGCAAUUUCUCUCUUAUUUUUAUUACCAUGUGAAACACAACUACAUAUUGUUCUCGAAACCAAAAUAGACCUUUUCUAA
AUUAAAAUUUAAAUCUCCAUAUUUGUUCAUUAUAUCGAUCACAGAUUUUUAAUUAGAAUAUGAUAUUUAAAGCUGUUUUA
UUUUCUUACAGGCUAUGGGAUCAGGAUUACAA
>Isatis_indigotica_448
AAAGGUUCAGGAGAUCUUACCCGCGUAUGCUGCAGACGUCUUCAGCUUGAGACCCAGCCACUGUGGAAUUGAAGACUCUU
AUUGUUGGCAUCAUGGUUCAUCUGGAAACUAUUCCACAAAAUCGGGCUACCAAGUAGCUGUUCAGCAAGCACAUCAGACC
AUCGACAUCCCUAGUACACAACUACCUCAGUCUUUUGAUUGGCUAAAGGAUGUCUGGUCGGUAGAUCUCCCCCCGAAACU
UAAACUUUUCCUUUGGAGAACGAUCAAAAAGGCCCUUCCGGUGGGAGAUUCUCUCAGUCGUCGAGGUCUUCUUGCAGAUA
CGAUGUGCAUUAGAUGUGGUCUUCAGGAAUCAACUGAACAUAUGCUGCUACAUUGCAACUUCGCGCAACAAGUUUGGCUG
GAGAUUCCACUACAUCAGUCUUUCGACCCUAAUUCCAUCUCCCACAUCGCAACAGUCAUACAUCUUUCUAAAUCGCUAAC
AUGCUUGCCCCCAAGUGGAAUUAGAACGCCUUUUCUCCCCUGGAUCUGCUGGCAAUUAUGGAAAGCAAGGAAUGCUGCAA
UUUUUGAGAAUCGAGCCUUCUCUCCUGCAGAGAUUGCGACAUCGGCUCUGGUGGCUGCUCGGGAAUGGCAAUGGGCGCAG
GAUCUCGCAAAAUCAUCCUCUUCAGAACAUUCUCACCAGAUGCAAAGGCCAGUCCAGAUUAUCGAUCCAAACACAAUUAU
UAUCAAAUCGGACGCAGCUUGGCACAAGGAGUCCCUUCGAGCUGGACUUGCAUGGAUUUUCACAGACCAACAAGGUUCGA
UGAUUUCCAGUGGAACUUCUCUCCAACAGUUCGUGACCUCCCCCCUAAUGGCAGAAGCCUUGGCCAUUCGCAGCGCACUC
UACGAAGCCCAAUACCACAAUCUUCGUUAUCUCCAUCUCAUGACGGAUUCUCUAACGCUCGCCAGAGCAAUCAAGUCCGA
ACUCUGUAUUAUGGACCUCUUCGGUGUCCUAGCAGAUAUCAAAACUUUAUCUCUUACCUUCUCUUCUUUUGAAAUUUCCU
CUAUCUCUCGCGAUUGUAAUAGCUUGG
>Isatis_indigotica_449
UGGCAAUAAUGGAUCAUAAACUAAACCAACAAUAAACAAAAAGGAUAUACGAAACAGAGAUAAUAAACAAAAUUAUUUAG
UGCAAUUAUAAACAACAGAGGCAAUGCAUAAUUAAAAGGCAGACGGGGUACAGUAGAAAAAAAAAGGGUAAAACUGAAAC
UAGAACUGAGAAAGACGAUUUGAGUCUCCGUCUCCAAAAGGAUAGGAUGAUCAGAAGAAGAAGGAGGAGGAGGAAGAUGC
AUCAAGGGGAUGGAUGAGAUACGUGAGCACAAGUGCGACCACCAUUAGCAAAUAUGCAAUCCCUUGAUCAAUCGAUGUUC
CGUCGCUUGUGGGAGAAGGAGCAGGAGCUAGGGAUUGAGC
>Isatis_indigotica_450
AAGGAACACCCUUCUUCAAAAUUUAAUUACAUUUCUAAAAAUACGUAUUAUAUUCAUAUGACAAAUAUAUUCCAUUCAGU
CUUGAAUAAUUAGUUCCGCUUUUGUUGAUGUUCCACUCUUUUCUACUCUUUAAAGUCUUAGGUGUAAAGAGAUCAUUUAU
UUAUAAGAUUUGGACAGUUCUUCCUCAUUGUUCAUCUUAUUAUCUUUCUCUGAAACCCUCUAUGCUGUGCGGUUCGGACA
UAGUUAAUAGUUUUUCUGUGAAAACCUCUACCUUACUAGAUAAAUUGUUAUCUAGGUCCCUUAUCAAAAUUCUUCUCCCU
AUUGUAACUGCGAAU
>Isatis_indigotica_451
AUUUGGUAGCCAUAGACACUUCUUUUUCAGUCUUUGUGCUAGGAAUGUUGCAUUCAUCAGUGGCUACCCUAAGGGCAGCU
UCUGUAUCUAUCAACGUCUUCUCUACCUUUUCAGAUAAAUGUUCUAAUUUCUGCUGAGUGGCAGCUUCUUCAGCCUCCAA
CUCUGCCCUCCUAGCUUCUGCCUCCGCUUCUCUAGCUUCUGCAGAUAACAUUUCUUCUUGUUGUUCUCUCUUGAGUUCGU
UCAGUCUCGCCUGAAGCCUGACGUUUUCUGCCGCUAACCUCUCCCCUUCGGUCUUCAACCAGUUGAGACGAUGGAAGGCC
UGUUGUCUUCUAUGCAUUUCCGCUUCUUCCGAAUCUUUUUCGAUCACUCUCGGUACAGGGAACAAAGUUGCCAAAUAUCC
CUCACUAUCCCUAUAAUACGCUUCAAAGUCAAACUUCGCAGCAUAAGAAUAAAUCUGGUUAAUGGCCUUCAUCAUCUUCU
CUGUAUACAGUGUGACUUUUUCCUGUUCAAAUUCUUUCAGCUGUAUAGUUUGAUUGGUCAACACGUCGCUAACGUCUUGA
GUCAUGGUAUCGUAUAUUUUGCGCGCUAAAUUUCUG
>Isatis_indigotica_452
UUGGCCACCUUUGCCUCUCCAUCUGCACCAAUUGUUUAACUUUUUGUUUAUACUUAUAUAGGUUUGGGCUUUGACGUAUC
AACGUAAAUGUUAUUUUCAAAAACAUAAACGUGUAUGUAUACAUAACGUAAAUAUUGCUAGUACUCUCAUCGACUUGUUA
ACCAAGAUUUGAGAUCUGCUUCUGUUUUUUUUUUCUUUGUUACUACGAGAUUUACAUAGCAAUUGUAUGUUUGAAAUUUA
GUUUAGAUUUUGGUUUAUAAAGUUGACUUGCCAUGAACGUAGUUCCAGACGAUGA
>Isatis_indigotica_453
AAUCUCCAAAUAUCUCUAUCAUUAAUAUUUGAAAAUUCCUCCAAAAAAUCAGCAAUAAAUUUAAACAACAAAAUCGUCAA
UUAAUUCCCAACCGUUCCCAAUUGUCAAUUUGGAUAUUAAUUCCAACUAAAAAAAAACUUCAAGUAUCUCCACUGACUCU
UUUUUGUUAGCAAAAAAUACGUUUAUUAGUCAAUUUGCUAACUGCAAUAUCUCUAAUAUCUACAAUAUCUAUAUUUAUUC
CAUAAUAAAAAUACAUUUGCUAACUAACCUAAACCAAAAUAUUCCACAAUAUCUACAUUUACAGAAACUCGAAUAUGCCU
UCUAAGUUCUAACUAACCUAAAAUACGAGUCUUUGGAGAACAUAUUCG
>Isatis_indigotica_454
AAACAUACAUCGGUUCACAUGGAUCGCGAGGGACAAGAGAUGGAACGAAUUCUGGUCAGUUCCUAAAGAGAAAUGCGACU
ACUACGCACACUGUGGCGUCAACGGUCACUGCGAUCCAACGAGCUCAGAAACGUUCGAGUGCACGUGCCUUCCUGGUUUU
GAGCCUAACAUUCCCCGGCACUGGUUCUUGAGGGACUAUACGAGCGGGUGUUCAAAGAAAAAUAGAGCUUCAGUGUGCGG
UGAGAAAGACGGGUUUGUGAAGUUAAAGCGCGCAAAGAUUCCGGACACAUCCAAGGCAAGUGUGGAUAUGAACAUAACA
>Isatis_indigotica_455
GCCCUCUCCAGCAUUAAAGAUGAAUCUUUGUUUGUCAAAGAAGAGUAGUACAGAAGACGAUGUAUCUUGUGUAUCCAUUC
CCGUUCCUAGAACCUGUGCGUAAGCAGUAGUGUUGGGAUUGAGCUUGCGGGUUUUUCGUUCGAGAUUCUUCGUAGUCUUA
GUGGUUUUGUCAAAUCCAUCAGCUCUUCUCUUAUUAAACUGGAAAGGAGAAGACUUGGGACAAGUAUUGGCAUCCUUCUU
CUCCAUUGAAGACGAAGAAGAGAAAGAUCGUUGAGAAAAGGAUCUGAGAGAAAGAGGGAAAGAAGACGACUUUAGAGGAC
CAGAGAGGAGAAAGCGUAUGUUUUUGGGUAAAUAGAGCAUU
>Isatis_indigotica_456
AAUAGCCCGAGAUCUCCUACUACUUUACUAUCCAAGUUGUCAAUUGCAGAGAGAUUCAAAUACAUCAAUCUAACUGCCGA
AAACUUGCUCACAAGCUAAAACCGAUGUUCAAUAUGUUUGCAAAUUUCAAGAGAUUGAUAAAUAAGUCAGCCUAAAAUUU
ACACAGAUGAAUUCAUAAUUACGGAACUUCAAGCUAAUCUCAACCCUCACGUAAAGUUUAAGAACAGAAUCUGGAAAGUA
GGUCAACUUCAAAACGAAUUCAAAGCUAUCGAUUUUACUCAGCUCACUAAACUCAAAUUCAAAUUCCAAAUUUGAAAAAC
UCAAAUUCCAAAUUUUCCUAUGCGGGACAUUGUUUCAAUCAAAGAAUCAUCACAAGUCUGUUAAACAACACAAAUAUAAC
UGACCAACAACGGAAGAAAAAUACUUGGGGAAAGUCCUGAGAAGAAAAAAACGGACCUUCCAAGAACAGUAGCAAAAGUG
UUAAGGUAAGUAUCAAUCAU
>Isatis_indigotica_457
GUACACCAAAAGAGAGCAACACGACUGUGUAGAUAGGAUUCAAGUUCUCUAAGAACACAGCCAGCAGCAACCAAUAAACU
GAAGUUUUUAGUCAUUUCUUGCAAAACACAGUCAUUCCCCCGCCUUAUCUAGGAAAUUCUAUUCAGGAGUCCCAAUCUAA
UGCUACUUACUACUCUUCACCACAAGCAUCUUUUUCCAAACAUCACUUGCUUAAACUGUUCAGUUCAGUUAUAACAAAGA
GACACCAUGAACAACAUCUGCAAUUUAUAUAUAGCCUGCACAGAAUAUGCAAAAAACAGACGCCUCGAUUCUUCCCCAUA
UUUUCAUUCAUAAUUACGCUAGCCACUUUGGAUGCUCCAAGAGCAGCAAGUACACACAUACUAUUAAGAUGGUGUUUUAG
CUGUCAAAUCGAAAAGAACAACGAUCUGCUUCUAAGGUGCGUGACUG
>Isatis_indigotica_458
GCUCAUUCUCUUGGAGCCAGAUGGUGAGACUUAUGCUCUUUUCACUGAGCCGGUAUUAUUUAUUUGUUCAUUAAUGGUGA
AUCUAUUUAUGUAUUUAUUUUUAAUGGAUUGGUGUAGAUUGAUAAGGUAUCUUGUAAAUAUGAUCUUGAAAUUGCUUUGG
UUAUAUGAGAAUAUGUUCCUAGUUCGUUGUCAAGAUGGAUGAAUGUCAAAUGUGAAAGAGUAAUGUGCUUCUUAUUGAUG
AUUAUCUGAGAAUUAUUUUCCUUUUUGGGCAAACAUCAUGAAAUUGAGGCUAAAUUCUUGAGGAGAGAGCUACUCUUGAA
GCCAAUUACCAAAAGUUAUAUCAGCCUUUGUAUACUAAGGUAAUUGGUUGUGUGCAGGCUUGGACCAAGGUUGUG
>Isatis_indigotica_459
GCAAAAGUUAAAUUAUUCUUUACUAGCAAGUGCCCUGUAAUAAUGUACAGCAAUUUGCAAAUAGUCACCAUUUUUAUUGC
UAAUCCAAUGAAAAAUAAUUUUCACUAGGUAAAUGCAAAACAAAAAAAAAUUACCUACAUAUAACGAAACAAAUGAUCAG
AAUCUACAUUGAAGUAACUAAUCAUCCCUCAACUUGCAAGCUAUGGUCGUCGAGCCACGAGAUAAUAUCGGACAAGACAC
GGAGGAUCAUGUCGUCUGGUUCACCUUCGAGCAGAGAAUGAUAAGCAUCUUUAUACAAAACUAUCUUCUUGUCUGAACUU
UUCGCUUUCUCGUAGAGCUCUCUGCUUACUGACGGAUCAGUCACUCUAUCAGCCUCUCCGUGUAGAAUCAGUAUUGGCAA
UGACACCUUUUGCAAUUGUUGCUCAAUCUCCUGAGUUGUUCGAAGCAUUUCUACAGCGGUCCGUAGACGCGGUUUGCCGC
UGUAACAAAUGACGUUGUAUGUUGUCAUUUUUCUCUUUCUUCGAUCUCUAAAAGCUGCUUCUGCUAAAUCCUUUUGUGGA
ACCAACUUGUGUUUCGGUAGAACAUUAGCUAGACCGAUCAAAAUCUGUUUCAAUACUGGUGGUGGAACCAAAUCAUCUGC
AAUUUUGCACAUUGGUGCGACCAAGACUGCACCGGUCCACGCAUUUGGUUGUUUGAAAUGUAUUUUGAGCGACACGGCUC
CACCCAUUGACUGUCCAAAGAGAAAGCUCGGUAGAGAACUAAACUCGGGAUUCUCUUUUAUGUUGGAGUAAUGCUCAAUG
ACAUCUUCAACAAGAAGAUCAAAGCUAGGGAUAUAGCCGUGCAAGCCUUCCGAUAAGCCAAAUCCCGGAUAAUCCAUAGC
GAAGACUCCAUAUCCCGACAAUGCCAAUCUCCUUGCAAUCCCUUCGAAGAAAAACGUGCAAGUAUCUCCAUAACCAUGGC
AGAAACAAACCAGAGCUCUGGGCCUAGAAGCUUCAGGAAGCCAGCUUUUGGAGAAAAUCUCUACUCCUCUUGAAUUCACC
UCAUAAGACUCAUUUGUCUUAAUUCCAUCUCCUGGUGUCUUGAAGAGGAUAUGAUCGAGAUUAUGCUGAAUAUCUUUCAA
GGAUUCGCGAACAUGACGGCGCGCCGGAGCUUCGUCCAUAUUAACAUCCUUCAGUCGCCGGAGCUCCUCGUUGUCUACCU
UCGCCGUCGGAGUCAUCGAGCUCUUCCUUGGCCACACUGCUCUUCCCUUAUCAACAAACCCUAAUGUAACAAAAAAAAGU
GUCCUUUUUCGCAGAU
>Isatis_indigotica_460
AAGCCUCCAUCCUAUAAUUACCGCCACCGCCACUCCUCCUCCUUCUCCGCCACACCUUCCGCAACGCCACUGGCCACCAC
CGCUGUCGCGGUGGAGAAAGAUUCCGAGGACCCUUACCUAGAUUUCCGGCAAUCGAUGCUUCAAAUGAUACUAGAGAACC
AGAUUUACUCGAAAGAUGAUCUCAGAGAGCUUCUUCAGUGUUUCCUCAGCCUCAAUUCGCAGUAUCACCAUGGCAUCAUC
GUCCGUGCCUUCUCGGAAAUCUGGCAAGACGUUUCCUCCGCCGUUGAAGCGUCUCCUCUCGUCAGCAGUCACGUUUCACG
UGAUUACUACAGUCAUUGUUACUAGGGAAAUUAAUGUAAAUGAAUAUCCAUUAUAUAAUAACCCCCAAAAUAAUGAUGCA
AAUAGUUUACUAUCUUCAUUAAUUACUAUGUUUGUUAGGGAAGUAACGUAACGUGAUCGUAAUAACUCUUUUUAAACUAG
AAUCAU
>Isatis_indigotica_461
GUACAUUCCAGUUUUAGAACUUUAUUGGAAAGAAAAAGAGCAAUGCUGCUGCGGGUUCUUUUCAAGCAUGUUUCAGUUUA
CAGUGGGGGGAGAGGGAGAAGAAGAGCUAGAAUAGAAACAAAGUAACUCUCAAGAAACAGAACACGAAAGACAAGAGAAA
CAUGUCAUUUGGGUUAUACAUGAGAUGCGAAAGCUAAGAGAUGGACAUGUCGCAUUAGCAUACUCUUGCAGAGAUUCAGA
UGGGACCUUUAGCUUGAACCAAGGAAGCUUUUGACGAGCUGAGCCACAGAAUCAGCCAAAGAAUCAGCAGCUUCUUGAUU
GGAUGCUUCCGCAUAUACUCUCACCACAUCUUCUGUACCUGAUGGCCUUAUAAAAGCUCUGCCACGCUGGUACUUCUUGA
UCUCAGCAUUAAUGGCAUCUUGAAUCCCCAAAGGUUUCAGAGCCUCGGUUUCUUCGCUUGUGGUCACAACCGCUGUUCUG
UCUGGAACUUCGACCUUAAUCUGUCUGCUAGGAAGGUCCUUGUAUAGCUCAUUCCACUUCUGUACUGACCAGCCCAUGUG
UUGCAGAAUCACUUCAACCAAGAGCAACCCGCUUAUAGCGUCACCAACCGCUUGGUUAAUCAGAUUACUCACCGCCACUA
GCCUAGAAACCGCUUUGUGCUCUUCAGAUCCUUGAGUAAGAUCCUUCUGUUUGGCAGCUAGCAACGAUAGGAACGAUUCA
GAGAAAAGAAUAGUCCCGUGGCCAUUAGCCUCAAAGUAGAUUCCGAUAUCAUACUCUGCUGCUUUCUCAUGUAAAUGCUU
UACUCCAGUUUUUGCGAAGAUAACAUCUAAACCCAACUGCUUAAGGUAAUCCGUGGAUGCACCAUUGGCAUAAGCCGUCU
GCACAACACCUAGACGAGACUGCUUCCUAUAUUUACUAUCAUCAUCAUCGAGAGUGUUUAGCUGCUCUUUGAUGAAUAGA
GCAAACAAAGAUAGAAUCUUGUCACCAUCGAGUAGCUCAACCUUGUCAGCAGAAGCUCCCGAAGGAAUGUAAAAGUAAAC
CAAUCGAUCCGCAUCGCCGUCAAAGCUCGCACACCUCAUCCCCACAUCAUUUGACCCAAAUCCUAAAGGCACAACCUUUU
CUUUCUGCACAAAGUCAGCACCUACACCUUCAUUAAGCACACCUCCAUCUCUCCCUGUGUUACGAAUCUCAAGAUCUAGA
UUGCUCAAUGACCCUCUUAGCUCCUCCAUCUUCAGACCACCCACACCAUUAGCACCAUCUAAAAUCAAUUUGCUAAUCUC
AAACUUGUUGUUCCCACUGAUUGGGAUCAGAUCAACCAAACACCUGAAUGAGGUAGACAGAUUCACAAAGUAAUCAUUUU
CAGUUGCCUUGAGACCUUUGUUCUUAGCUCGAACCAUCCAAUGCAAUUGCGGUGUAGUCAAAAUCCCGAUGUCAGUCGCA
ACAGAUCCCAAAAUAGAGGAAACUCCGAUUUCCGCAGCUCGGAGAAGAGAUUCACCACUAGGCCUAGUAUCCCUUCCCAA
CCAUACCUCUGCACCUUUCUUCUCUCCGAUUGCAAUUCCUUCCUUCUCCACGAAUUCUCUAAUCAACGAGACGAGCUCUC
CGGGAGAAGACGCGUUCGCGAUCUGAUCAGCGAAAGGCUCCCAUUCCUGAGAAAGCAUACCGCCAGAUGGAUCUGCGACU
UUAAUGCCAUUGUCGGAGACUUUGUUGUGCGACGCUGUGAUCAUGAGCCCGACGAUCGAUGAUCCGAGCUUGAGCGAUCG
GAGAGCUGAGAGAAUCCCAACUCUGUAGACGGUGGAUUCCAGCAAUUUUGCGUCGGCUCGGAACCCAGCUGUUCCGUACG
AAAGCUUGACGCUUUGAGGAAUCGGAAAAAGCUCUGACGAUUUGAGGAGGGAAGCGAUUUGGGUCUCGUCCAUGGCGCUA
GUGAGAGAGAGAGAGAGAGCCAGAGAGAGUGGAAAAGUGAAGAUGCGUUGGAGGAAAACCUAAAGGAAGCAUUUUUAUUU
GACUAUAUAUACAUUGUUUGCUUACUUUUCAGUUUUCAUCUUCAUUAGUCUUCUCUCUCUCAGAUCUCUUCUUCUUCCUU
UUUGCUCUUUU
>Isatis_indigotica_462
CAGUUUGCUGCAGAAGAUACUUCAAUCUCCCCUUUCCUUUAUUGUUCAUAUCUGCAUCUAUGGAAGCAUUUUGGGCGUCU
AAAAUUUCCUGAAUUUUCUGCUUCUUCUUCUUCUGCAUUUCUUUAAGUCUAGCCUUCUCACGUUUCCUGAUUUCAGCUUU
UUCGUCGUCUUCUUCGUCCUCGUCGUCGUCAUCUUCUACAGGGACAACCUCGUCGUCAGAGACGGGUGUUUCGUCAGGGG
CAACAUCUUCCUCGUUGGAGUCCGCCGAGCGAGCAACGGCCUGGAGCUCCUCGUCAUCUUCUUCCACAUUGACCUGAUCG
UUCACUUGCUCCUCCUCCUCCGACGAGUACGACUCGUCUGAAGAAACCUCCCGCUUCGAAGCUCUCGCCAUGGAAGCCUC
UCUGAGAUUCCUGAUUUCGUCUGAGAUCGAGGGUUCUUAA
>Isatis_indigotica_463
CAAGCCAUGGCCAAAAACCAGACUGGUCAUCCAUUGCACAGAACAUGUUACUGAUACUGUUCUCUUCUUUAACCAUACUU
UGUCCUGAGGACGAGUUCUGGAAGAACUGCAUCGUCGUUGUGGUGGUCGUUGCGGCGGCUGGCGACGGUGGAAAGAAGUG
UCGACCGAUUGUCUGCUGCGCCGGUGGGUGGCCGCCGGUUAUUGUGCUGUCGAUUGAUGGAGGCGCCGUCGAGAUGUCGA
GCCUGAGAUUAUCGGAACUGUUGUCGCUUCUGUUACUGCAAGAUCCUUCCGUUUCUUUGUUCAGAUUUAUUGACUCUGUU
UGUUCUCUGUUUUUUAAUCCCAUAAUCUCAACUUGGAGUUUCUGAUUGUGAGUUUGAAGAAGAUCGUUUUCAGCUUUAAG
GGUAUCGAAUUGUCGUUUAAGCGUAUCGUAAUCUUUCUCGAGCUGCUUUGUUUUCCAGCGAGCUCUUCUGUUCUGGAACC
AAAUCGCGAUCUGUCUUGGCUGUAAACCCAAGGCACGAGCCAGCUGCAUUUUCCUCUCUGGUUCAAGUUUGUUUCCAAGU
UCGAAAUUCUUCUCCAAUGUCUUCACUUGCUCCAUGUUCAAUCUCCUCUUCUUCUCACCCAUUUGAGACCCAUCAUCUGA
AUAAUCCUCUUCUCCGUUCAUAUUGUUCCCCACUUCUAACUCGCAACACCCUUCUAUUGGAGAUCUCUUGCCUAGAAACG
AAGCAAAUCCAUGGAGAUCUUGAGGUAUGGAGCAAGAAGGAAGGAGAGGUGCAAGAGAUGGAGUUUGAUGAGGAUGAUCG
UCUUCGUAAGAGUUUUGGAUCAUGAAAUUUGAAGGGAAAAAAGACAUUCCAUUAUUACAAGACAUUUUCUCCUGUUUUUC
AACAGAAGACAAGGACACUGUUUGCUUAAGCUUUGGUCGUAUCUCUUUAGUUUCUUCUUGCCAUCAUAAUUGAGAAGUCG
GGAUCUCAAAAACUCUUUGUGUGAGUCGGAGAAUCAAAUAGAAAAAGAGAAGAGGGAAAUGAAGAAAAAAAAGGAGAGAU
AAGGUAGAAGAUAAAACAG
>Isatis_indigotica_464
CGAGUACAGCGAAAGGCAGAGGUUAGUUUUUCAUCUCUGCGCAUCAUAAAUGUACUUUUGUUCGGAUACUUGUGGGUUAU
GAGGCUUUGAGAUGAGUUGCAAUGAGCUACUUUGGUAGAUAUAAAUUCAUAGUUUUUGUUCAGUUAGGUGUAAAUGUAGA
GACUUUGGUAAAGAUCCAUUGGGGUCAGAGACGUUCAUUGUGCCUCACUGAGUCACUUGAGAGAUGUUUCUUCUUUCUAU
CUUCAGUGUGAAUUGAGCAGA
>Isatis_indigotica_465
GAGAGAGAGAGGGAGGGAGAGAGACAGUAAGAGAAGAGGAAGAAGGUGGGAAGGAUCUCGUGUGCUACCAUCAACGUCAU
GCCCCAUUCCUCUCUCCAUCGGAACAGUUCGCGAGCGUGAAGAGCGUCUCCGCAGCAUCUUCUCUGGCCACCACCGUCGC
UUCUUCUGCACCAGAUAUCACCUGAGAGAUCCACCGGAGCCAGCACAAGUCACCGCAUAUCAUCAUGAAGAGAAUAAGUC
GCUAUCCAGCCGUUCCACAAGCCAUCAAGCAACCACAAUCUUCGAUCUGCUGCGUUGCUCCGAUCUCAGCACCACUGCGU
CCUCCUCCUUGCCAGUAUCAUCACAUCUCCUCCGCCAUUGCUAGCCACCAACCUUGUCGUCAAUUCCGGUGCUCGGAGCU
UCUACCGCAACGUCCGCAGCUACUCGCCACACGUUCUCCGCCGUUUAGAUUGAGUUAGGUGAGACGGACAAGUAUUUUA
>Isatis_indigotica_466
AUUGUAGCGGAAGAGAGCAUAGAGUCCGUGGUUAAAAAAGCUUGUCAAACACUAGCAGUUCCGGGCAACCUUCUUCACAA
UCUCCUCACAUAUCAAACUCUAGCCAUUUUCCAGAAUUGAUAUGGCCAACAUAUGGCGGAUCUUUAACUCAAGUCGUGAG
GCUUCUAAACCGCAGAAAUUUCCUACUCACCUUCAUUUAUUAGAGCCUACAGUGUUCUCAUUUGACUGCUCUGGUUGCUC
UGAAACUAAGAGUAAUGCACAAGGGUACUAUUGCAGUGAGUGCAACUUCUAUGUCCACAAGGAAUGCGCCGAGUCGCCCU
UAGAGAUCAACCACCCUUCUCAUUCACACCCUCUCAAGCUCUUUCGGUGCGGACCACCUGAUUAUAGUGAUAAAAAUUGU
UGCUUCUGUGGAGAAACCCUUCAGCUUUUGGUUUAUCAUUGUUCCACUUGUAACUUUAGUUUAGACACGGCUUGCGCGAG
GAAGCACGAGAUUCCAAGCAUUGAGUACCCGAAAGCCCAUGAGCAUAGGCUUCACCUCUUGGCCAAACGUGUCUCCUUUC
CUUGUGCUUGUGGUAAAGACGUCCCUGGAGCUCCUUACUUGUGUCAUCAAUGCAAUUUCAUGAUCCAUCGAGACUGCGUU
UCAUUACCGCUAGUGAUACACCUCACACGCCACAAGCACCGGAUUUAUCGAAGUUACUUUAUCGGCCCUGGGAAGUUUUC
UUGUAAAGUUUGUCGACUUGAGUUGAAUUGGAGGUAUGGUGGAUACCGCUGCUCCAUUUGCCCUGAGUAUGUCAUCCAUC
UGAGAUGUGCAACAAGAGACGAUGUGUGGGAUGGAAUAGAUCUUUACGGGAAACCCGAAGAAGAAGACAUUAUCGAAGAG
CCAUUCCAAGUGGUAAAUGGCGAAGGCGAAGUAAUUAAGCAUUUCAGUCAUGAACAUUUUCUCAAAUUCAACGAAGGUGA
UAUUGUUUGUCAUGAAACUAUCCACUGCAGUGCUUGUGCUCUACCGGUAUAUUUCAAACCAUACUACAAAUGUUCAACCU
GUUCUUUUGUUCUUCACAAGACCUGCGCUAGUCUUCCCCGGAAGUUAAGGCAUGAGCUACACAAGCAUACACUUACUCUA
CGACCAAACACUACUCCAGAUGAUGAGCAUGGUUAUAACUUAUUCUAUUGCACCGUGUGUCACCGGCUCUGCAGUGGUUU
CAAGUACGUAUGUUGCGA
>Isatis_indigotica_467
AUUGAAAUAAGGUCUAGCUCAAAUAUACUAGAAAAUUAUGCAUAUUAAUAAAAGAUCUUAGUACACGGCACAGGCGCACG
UAUAUUUAUUGCUACCAAGUCACUUGGACUUAUGAAUCCAAGGAAUAACUAUUUCAAAGUACUGAAGAACCUGGCAACCA
CACAGACCUCAAUAAAUUCUAAGGCCUUUCCUGAUUUAAUGCAUCUAGGAGUCUUGUAUUGACCAAUGGAAGCACCUUGU
GUGAUGAAGAAGUCCAUGAGAGAAUCAAACGUCCCUUGACGCACCACUCUUAUCUCCAGAGGCCCCACCGCUCCAUCUUU
GAACCUACAUCUCUUGUAAACAUUGUCAAGCGAAUCCUCCAUCACUGAACAACACUCGGAGAAUGCCUCUCCAUUCACCU
CCAAUGACUUCUUCUUCUUCUCCCCCUCUUUGACCUUUGCUUCCAGAUAAACCACGUAAUGACCCGGAAAUGUUGACGUG
UCCGCAUAGCUGGUGAAGUCUACAAGUAUGAGAUCCGAUGAGUCGAGAACGAGCUUCGCUUGACUCACCGCCUUAAACAG
AUCUUCUUCGUUGGUUUUAUCGGCAUCGAUGCUUAACACAACGUUCUCUCUUCUGACAAACUUAAACUGAGGCGCGUUGU
UGUAGAAACCAGUCACCAAGAGGAUAUCUCCAACUCUCAUUCUAUACAAUCCGGCGAAAUUUGUGACCACGGGUUCAUAA
GUGCACCCAACUUUGACAUCUUGAAGGUCGACCACAUCGCGCUUGUCACCAUCCAUUGUGAUGAACUCAAAGUAAGACAU
GUUAGGCAUGAAAGCAUAAGAAACAUCUUCAGGUUUGCACAGAGGAUCUACAUUGAUCCCGAAAGUAGUCUCCGAAGAAC
CGUAAGUUGUUGAAACGAGAGGCAAGUCGCUGCAGUAGUAGUUCAACGUGGGAACAUACUGUCCCAUUGAACCCGUAACA
ACGGUCUCAAUAUAUUUGGUGUUUGGCCAGAGUCUUGUGACUAUACCUUUCCAAGAAUUCUGGUUGCAUAUUGUUUCAAU
UGCGUCUGCUAACUCAGGACGUGGCCCUCCAAGGACCAAAGACACGGAGCUUCGGCAACCGAGGUCCGUGAUCCACUCGC
UGAGACGGCCUGACCGGAUGUUUGAGCACAACUCUUCCCAAUAAGUUUCGAGGAACUUGAUUGCUCGGACCAUGACUGAA
GCGAAGAUGGAUCCCAUUCUCACAACCUCGUCUCUUUGGACCAAGCCACAGAGCAAAUGGCAGUAUAGACUUUGUGUGUU
GUUAGAACACAAUAUGACGUCAUCAGGGCUCGUGUACGAGUAGUACCAGUUAGAUGGCCGGUUCCUGAAAUAGUCGCUCU
UGAAAUAGCUGCUGGUUGCGACUCGAGCAGGCAAGCCCGAAGGAGUGAUGGCUUCUUGUUUAGUGAAGAGAAACAUCAUC
CCUUUUCCUUCCUCCAAACCUUUCACAUGCUUGGUUAUAACAUGCAUACGAAGAUCGUAUGCGAAUGUUAAAUUGUCCAA
GUACUUGUUGUUCCAUGGCAUCAUCUUUUGUGCUCCUCCCGAAGUUCCCGAACUUAGCAAGAAACCGGUGAUAGGGCGGG
CCGAUAUGACAUCUGAUGACUCUCCAUUCACGACACGAUCGAUAUAAGGCUUAAUAUCUUCAUAGGACACGACCGGUACG
UUCUUCUUGAAUAACUCUUUAUCAAACCUAUCCAUAAAACGUUGGAGGUACUCUGUAACUAGGUUAGGUGUGAGUAUCUC
CUCCAACAAAUUGUCUUGUUUCUGCUUCACGUUGAAAGUUAAAUCCUUCAGCUUCGCCUCCCAUAUUUCGUUGCUUUCGG
AGUUUAGCGUCAUAUUUGGUUCUCUCUAACUGCAGUAGACUCUUCUGUCUUCUCCAGAUUUUGAUUCUCACAAUCACAAU
GGAUUCUUUCCUUUUGGAAAUUUGUGAAAAUGCAUUAUACCAAAACAAAUGUAAAAAAUAAAAAUCAAG
>Isatis_indigotica_468
UAGAUUUUUUCUCUCAAAACAAAACACCCCAAUUUCGAAAAACCCACAAAACACUGAGCAAAAUAGCUGACCCAAUCACA
ACGAGCCACGAUAUCCAAGCCCACCGUGGAAUCGCCCCUUCCGCCGCUCCGCUGCCGUAAAACGUCGCCAUGUCGUACAG
AGCCACCGGACCAGCCAAUCCACGAACGACGGUGUAGAACAAGUAAAAAGGAGGAGACAAGAGCUCCCUCACCUUCCUCG
CCAGUACGACGUCGUUCUUCCGGUAGCCGGCGAUCGUCCACACGUUCUGGCAAGCGCUAGUCGCCUCGGCGAGGAUCAAG
AGGAGGAGAAGCGCGUGAGCGCCGUGACCGACGGCGAAACGGCACGUGGCGAAG
>Isatis_indigotica_469
UGAAAGAGAGAGAGAGACAUGGAGACGGCAUCGUUUGAUCCUUCUUCUCCGGCGAAUCUUCCGUCGUUUCUCCUCCUAUU
CGUCGCCGUAUACCUCCUCGGUUACUUCCUCGUUUUCCGGUCAUGGAAAUCAUCCCAUUUAGGCGCCAGCUGCUUGAUGU
CUCUGUUCCACGGCACUCCUGCCGUCGUAAUGGCUUCUCACGCUCUGCUAACGACCCCACGCGCCGCUGAAACGGCGCCA
CACUCCUUCGCUUCUCCCAACACCGCCGUGGAAUCCUCCGUCCUAGACUUCAGCAUGGCGUACUUCACCAUCGAUCUCCU
GCACUACCUAAUCUUCCUCCCGAACGAUUUUCUCUUCAUCAUCCACCACAUCGCGACGCUCUACGUCUUCGCCACGUGCC
GUUUCGUCGUCGGUCACGGUGCUCACGCGCG
>Isatis_indigotica_470
GUCAAGCCUUGGCGCAUAUAUCUGAUUCAAGAAAACAAAACACGAGCUGUGACUUCCAUAGAAACAAACCGAAAAAAAAA
CUGGACAUUAAAACAAGGUUUUACUAGCAACAGAUACAAUGAUAGAUUCGAAACUAGCUUCAACCAAAACCAAUCCAAAG
CUGUGAAUAUUCAUCUCAAACUCAAAUGUUUGAAGAAUACAACUCAGAACACCAAAGCUAAAUUGUAAGACAUGAGAUCA
ACCAGAGCAAUCUUGGCAGUUGCAUUGAGAACAAAGAAAGAGAAUCUUCUAUGCAUUUGCAGAACAGUGGUUGAUAAACU
CGUCACAUAGCAGUGAAAUUGUUAUGCGUAUUCAAUAGCUAACCAUGGCAUCAUGAACUGACUUGGCCAAUGCUAGGAAU
CUAAUGAAAAUCCAACAAUGAGCUGCUAAAGACAGAAAAGUCUCAGAAAAUCCACUGUAAGCUCAAUCACGAAGAAUCAG
AUACGAGCUCAAGCAAUUGUGUGAAACUACUAACUUCGUAUCGGGAUGAAACCAACAUUCAAAAAGGAACCCUAGGCCAA
GUCCACGAAUCAAAAGUCCUUUACCAAAUCAAAAACCUCACCCAGCGGGAAAUCUAACCUGGUUUCCGUAUCCAUCGCCG
AA
>Isatis_indigotica_471
CUGGUGGACCGAGGAGUGAUCAAAUGCAUAGCGACGAAAGUGUUCUAGCCCAUCUCGAUAGCGUAAAAGCGGUACAAAAU
AAGUAUGACGGAUCAUGGGAUCCCCAUGAAGCAGCUCACGAGUCACUGCGCGUGUUGCAAUCAGAAUCUUGCUACCUUUC
UUAGUCCAGUCACGAUGACCAUCAAGAAGAACUUGUAUAUGUCUCUCGUCACUUGUCCCAUCAAGAACAAUGAAAACUUU
GCUUUCACGUAGUUGGUCCUUGUAUUGUUCGUAAGUCCCAUCGUCUAUGUCGUCAUCAUCAAGCAACUCCCUGAGGAGCA
UCCCGGGCAAGCGUUCCAAGCCCCUCUCACUUACAAUUCCGCUUAUAUUUUGGAGUAAGCCGUGACUGAAGAACCUGCUU
UUCCACUUGUCGUAGAACGCUUUUAAGAGAGUGGUUUUACCUAUGCCGGGCAUCCCAGCAACUUGGACAAUACGAGUCUC
CACACCAUGAAUGUCUACUGUUUCUGCCAAUUCCUCUAGGCGUUGCUCGAGCCCACAUAUCUGACCAGUCUCUGCUUCCU
CUUCUUCUCCUUUGGUGUUUCUUGAAUGAUCCACGGAUUCACUUGAACUUUCGUCCGACGGAAUUUUGCUCAGCG
>Isatis_indigotica_472
GUCAAACUGGUGCUUGAACGAGCUAGAGAGGAUAAAAGAACGAACGGAAGAACACAAACUCGUGACUAUUCCCAUCUUCU
ACAACGUGGAACCUGCAACCGUUAGGUAUCAAGAGGGAGAAUUUGGUGAUGCGCUCACAAAAAGAAAGGAAAAGGUUACU
GAUGACAAACUGAACAAAUGGAAAGAGGCUUUGGCGUACGUUAGUAGCCUCACUGGCUUCCCGUUCAACGGAAAAAGGUA
CAAUUUUUUUUUUAAUAUUGUUUGUGUGUUGACUCUUACAUGUAAGAUUAGAACUAAA
>Isatis_indigotica_473
ACCACAUCGAAAUAGAACGAAAUUCAUUUGAUUUAUACAUGUACUCAGCAAUUUUACAUAGGCCCAAGAUAUUUUCUCUU
GACAUGUGAUGAAGAGAGACGGACUAUCCUCUGAACAAGAAUUUUCUAAAAAAAAGCAAAUUUUCAAUAACUUAACUUAU
CAAUCCAGCUUUCUUCCCUAAUUAGAAGAUGAAUUCUGUCUUACUUUCUUGGGUUAGUGUUAGGUAGGGAUACUACUAUU
UCUUAACAAUGCGAUGAGGCAAUCUAUGAAGGAAAGUUAAAAAAAACGAAACUUAACCCUCUUUUUUCUUUUUUUCUGUC
AGACCGAUCACUUCUUUAAAAGAUUCUAUACUAGACUAUUUUUCGAUUUUUUUUAUUUAAUAUUUCCACUUCAAAUAUAA
AAAGAAAAUAUAUCGAUUAUUUUUAGAGAGUUGUGAUUAGA
>Isatis_indigotica_474
CUACUACCUCCUUCCAAUAUGUGAAAAAGACGGGGAAAGAAAAGUAUUGCGAAGCAACAAAAAUGUCGCGAUUUGCUUUA
GGUCGUUAUAGCCGUUACCUGUCGCGCCUUAAAGCAGUGCCUUAUCUGAAAAAGCCUUGGCUUUUCUCUUCCUCUGCAGA
CUCGAAUCGAGAUGCUGGCGCUUGUCAGACGGGUCCGCCACCGAUCCGGGUCGGACUCACCGAGUCAGCGGGUCGAGCUG
UUUUCGCAACGCGCAGGAUUGGUUCUGGAGAUCUUAUACACACGGCCAAGCCUGUAUUAGCUUGCCCUUCUCUCCUUUCG
CUCGACUCUGUUUGCUAUCUUUGCCUCCGGAAACUCAUGGCCUCUGCUAAAUUUCAUGAUCGUGGAGUCUCUUAUUGCAG
CCAAGAGUGCCAAGAAAACGCAAAGGGGUUUUAUGAUGUCGAAACUAGAGCAGAUUGGUCAAGUUUUGUUGAUUAUUGUA
GGACGCACAACUUCAAGUACCCGCUUAUGGUCAAGAGGUUGUCUUGUAUGGUAAUAUCAGGUGCUCUGUCCGCUGACUGU
CUUGACAUACUUCAACCAGCUGCAUUAUCUCCUGAGAUGAUUUCAAAGAUAGAAGAUGGUUAUGGUUUGCUAUGGAAUGC
AUUCAGGAAGGCAAGUUUCACGGACGAUGAUGUUGCUUUUUUAACUAAACAAUGGUACACGGCUAUUCUCGCUCGGAUUC
GUAUCAAUGCAUUUCGUAUUGAUCUGGUUGGAGGCUCAUGUGGCGAAGACCUUCUUUCACUGGCUGCAGCCUCUGUUGAA
GGUGAAGGUGCAGUUGGCCACGCUGUUUAUAUGCUGCCAUCCUUUUACAAUCACGACUGUGAUCCCAAUGCACACAUAUU
AUGGUUACAGAACGCAGAUGCAAGGUUGAUGACUCUUCGUGAUGUCGAAGAAGGCGAAGAGCUUCGGAUAUGUUAUAUAG
AUGCAAGCAUGGGAUAUGAGGCUCGGCAAACACUACUCUCUCAAGGCUUUGGCUUCUGCUGCAACUGCUUACGCUGCCAG
UCCAGGGACUGAUUAUGACCAUUUCACUUUGCAUCAUCAUUUUUACUUUCUGGUCAUAGUCACUUUUCAGUUUUCAUCUA
UCGAAUGUAAUAAGCGGAAUCAACAAGAUACGGCUAUGUAUGACCAUUUCACUUUUCAGUUUUCAUCUAUCGAAUGUAAU
AAGCGGAAUCAACAAGAUACGGCUAUGUAUGACCAUU
>Isatis_indigotica_475
AUCUAGUCCAAGCACACUACAUUCAAUGUAUUUCAGUGUGUAGACACCGCAAUCACUACAACUCUUGUUCAGUCUCAGCC
GUACCGCCAAAUCGACAAUCGAAUAUUGCUGGAUGGACAGCUCUUUUUUACCGCCUGUAGGCUGAAGUUACGACGCCAUA
UUUUGAUUCCGAGAAACCACCGGAGAAGACAACACCGAUGACUUUGGAGAAGACGAGGCGAGAUGAUGACACCGGAGA
>Isatis_indigotica_476
AAACCAAAACCAAAACCAAAACCACAACCAAAACCAAAACCACAACCAGAACCAAAACUUUGUGGUGGAUAAUGACGCGA
ACACCCACGACCACACGGUUUAUCAUCAUGAUGUUAACCAAGCCGGAGUAAACCAAUUCCAAACCGACCAUCAAGAGCUC
CAAUCUUGCAUGCCGCCAUUCACCAAUGAAGCUCAAUUCAACGACAUGGAUCAUCAAUUCAAUGGUUUCGGAGAACAAAC
UCUCGCUUCAACCUCAAAGCCGUCGGUCCAAGAUUGCAAUAUUCCAUCGUUCAACGAUUAUGCAAGCUCUAGUUUUUUAC
UAGAUCCUUCUUAUUCAGAAAAUAGCUUCAGCUUCGCUAAUUCGGUCUUGAACACGCCAUCCUCAAGCCCGACUACGUUA
AACUCCAGUUCCACGACUUACAUCAACAGUAGCAGUUGCAGCACUGAGGAUGAAAUGGAAAGCUAUUGUAGUAAUCUCAU
GAAGUUCGAUAUUCCCGAUUUCUUGGACGUUAAUGGUUUUCUCAUAUAGUUUCAA
>Isatis_indigotica_477
GUUUUGGUUUUGGUUUUGGUUUUGAUUUUGAGAGAAGAGCGAGGUAGCGAGCUUGAGUAUUUCGGGGUUAACCAAUGGAU
GUUGUUGUUGUUGACGAUGAGCAUCCAUCAUGAGCCUUGAAAUGUUCACAUGAUGUGAAGAGGAACUGUAUAGAGAUGAU
GCCAAGAUGGAUGAGAUGUCGAGGAGGUCGAGUCGUGGACUGUGAGUCACUGGAUCGAUCCCCAUUCUAAGCAACUUCUU
UCUUAUAUGUGUGUUCCAGAAAUUCUUUAUCUCGUUAUCUGUUCUUCCAGGCAAACGCGCCGCAAUAGCAGACCACUUGU
UUCCUAAAAAGCUAUGAAGCUGAAUGAUGGUUUCUUCUUCUUCGAAGGAGAAUCUUCCUCGCUUUAUAUCUGGUCGGAGA
UAAUUAGUCCACCUUAAUCGGCAACUCUUGCCACAUCUCUGCAAACCGGCAUUUUUGGGAAGUGUUCUCCAGUUACCAUA
UCCAUGUUGCUGGAUAUAGUCAACAAGCUUCUUGUCUUCCUCAGACGUCCACGGCCCUUUCUUGAGUCCGUUCUUCUCGC
AACAAGGUGAUCUUCCCAUUUGAUGCUUUGUCGAUGAUUAAUAAAUAAUCACAAAGAAUUGGUCAAUAAGCUUUAUCAAU
AAUGAGCUAAUCAGAGAGAUUUAAGGAAAUUAAUAGAGAAG
>Isatis_indigotica_478
GUUUUGGACGGUAAGGGGGGAGGGGGAAGGGAGAAGCAGGGCGGGGUUGCGCGCGAGCCAUGCAAGAACGCGGGAAUAUA
GCAAGUAAGCAGCAAGGUUCUUUAGGACCGACUACAACAAGCUCGCGACUCUCAUAGAAAGAAAGGGUAAGCUCUCUGCU
CUAUUUGCUCGCAAUGCUAUACCUAUCAAAGUUGGCGAACGCUUCUGUAACCUUAGACUCGUUACGCUCUUCGACUGAAC
UCGUUGGCUCCGCGUCCACCGAAAGUCGGUAACCUUCGUCACCGUCAGCAUUUGGUACUCUCUCGAUAGCUUCAAUAGUU
CACUGAAAGCCUUUGGUGUAAUGACCCGCAAGCCCUUCUGAAAGAAAGAAUAAGAAAAAGGCUUGGUUGGGGGAACCGAC
GGUGACGAAGCGGGCCG
>Isatis_indigotica_479
GGAAUUUGAAGAUUUUUGAGCCUGUACCAUCCGACAGAAUCUCACUAGUAAAUUACCAAGAAUACACCUAUGGCUAACAG
CUCUCACUAACGAAGAUGAUUUGUUCCGUUAAAUUUCUCUAUAAAUGCCAGAACACUAACUUGUUUAUACGUUCAUCCAA
AGGUGAAGGUUUAAAAACACUCAAAACAAAGGAUAUUCAGAGUAAGAGAUAUGCAAACUAUGCCAAACCUUGGAGUCUGU
UUUCGGUGUUU
>Isatis_indigotica_480
AACUCUGCCUCCGGUUUUGUUAAUGUAAGCUUCUCUCAUAAUUUAAAUGUUUCUGUAUUAUAUAUAUUCCACAAUAAGUA
GUAUACUUUUAUCUCUCCAGCUAGUACUAUUGAAAUAGUGAACAAAAAUAACAAUUUACGGUUUACUGGAUGAGCCAUAA
AGAACGUAAAACAUAUGCUAAAAGUAGUAAAAAUCUAUAAAAAAAAAUGUUAUUAUCCAGUGACUUAUACUUCUGUUUCU
GUCAUGUAAUCUUUAAUGACGAUGGCUCAGGAUAUUUAUAACGUUUUUUUUUACAGCAUGUGUAGAUCGAAAGAUUUAUG
UAACUAUGAGCUUUUUGAAAUUUACUGUAUUAAAUAUUUCUAAAACUAGAUUUAUGGUCACCUACCAAAUAUGAUAACCU
UUCAUACCACUUUUAGUUUAUUUAAAAGGUUCACAUAUUUUGGUUCCGAUGAAAGACAAUUAAUCAGACACGGAAACAAA
UUACCGACUAAAUAAUUUAUAUUUUUUUCCGUGACAUACAACUGUUAUGGCAUUAAUAUUGGGUGUACCAUGUAUAGAUU
GAUCAUUGAUGUGUCUUCUCUUUUUUUUUUUUCCUUCUUCCAUCCCUAAUAGAAAAUGUAAUUAUAUAUCUGUGGAUUGA
GUUCUACACAUUUAUUAAAUUAAUUCUAGCUAUUCAUUAAUUGUAAUGACAGAAACUAUACGGAUAUGGAGUGAG
>Isatis_indigotica_481
CAAUUUUUGAAUUUUUUUCUCCCUUUUUUGUUUGAUUUAGUUUUUCGUUUAUUUAAACAAAAUUUGUAUGAUUCUAUCCU
UUGUUUGACUGUUGACCGGAGACGGCGUACAGAGCAAUGGGUUAAACAGAGGCACUUUCACCGUUCUCUACUUCAUCCAG
CUGUCAAUUAAAUAACCUUCUCUAGUUUUACCUCCAAUAUUUGUGAGUUCAAGUACUGGAAAAAUGGGGUUCGAAUUUUU
AAUGGCUUAUGGAGUCUUUAGCAUUUCCAAUUUUAUAUACGUUUUACGUGUCUUUUAUUUGUCUCUUUUACUUCACAAGA
AUUUUGCAUCAUAAAUAAUUUUGCUAAGAG
>Isatis_indigotica_482
AAAAAACCAUUUCCUUAAACCUCAAUCGGUACAUAGAAAGAAUCUACAUUGCUGAUACAUAGAUUACAUACAACAUUCAG
UCGUCUCUAUAUUUUCUCUCUAUUUACAUUUACAUUUCAAGAAAACCCAACCGACAAGGUAAUCUGAAAGUCAAAGACCC
UCGAAGGCAAAACAACAAAACAAACAAAUAAAAUAGUAAAACAGAGUUUAUUUCUUGACUACAACAAGAUUCGGGAAAAC
UGAUGGUGAUGAUGAUGGUGCUUAGGAUCUUGAACAGUUUGUCUGGAUUUGAUUUCCUCAGCGCAACGUAAUGCCUUCUC
GAUCUGAUAACCUCCUCCUAUACUUACUUCUCUCUCAAGGUGACAACAGUAACUCUCGAACACACUCACAUUCACAUGCA
ACUUAAACCCCAUCAAGAACAAGAACUCCAACUCCAAUUUAUUCAAAUCUUCUGUCUCCAACCCUCCUACUUUCGCAAAG
UACGAGUUUCUGUAAUUCAUGUCUUCUACGUAUUUGGAAGCGAUCAUGAUGGUUGUGAUGAGGAGACGAUGUACAUUAGU
GAGACUGAUUCUGAAACCUUGAUUGUUCUGACAGAACCGGUCAAUGUACACAUAAGCCACGACGUAAACCGAUGGACCGG
CUUUGGUGUACCGGAAAAUCCUCUCUAGAUACGACUGGAUCGUCAUAUCAGGAAUUUCCCGGCAGUCGAAGACACGUGUC
UUACCGAAACCACCGUAGCUCCGGCUGAUCCUCUCGUUCCGAGCUAGCGUCCGUUCGAUCAGAGACGAGAGAACAGAGAU
UACGAGUGGUGUGCUGGAACCGUCUUGGUAAGAGUAUGAAUAAAGGUCUGACCGGAGCUUCCUCGGAGAAAUCGCCAGAG
UAUUCGAAGACGCCAUUAUUCAAGAAAAUGGACUUUUUGUCGUCUAGUUAAAAGGUUUUUUCCUUUUUUCUUUUGGGAUG
AGUGAUGAAGGAACUGAAAGAAAA
>Isatis_indigotica_483
AAUCGCGGAGCGGCAAAACAGGCAAGAGAGAACGGCCGCGCAAGAAAGAGCAGCUUCCCAGGAACUAUCGCGUGGCCCCC
GGACUUUCGAAGCAAGACGCCUGGUUUUUACCCCACGAGCGGAUCCCCCGGGCCGUCAGAAUCCCGAUGAGCAGACCCCA
GUCGGAACAAGGAGAGAACCAUCGGCACCACCUCCAUUGCUCCGGGAAAGUGCCACUAGGCGAACCGCUGAACGGCCGAC
UUCCACGGUGACCAACGGCGAAAACCAGAGAGACACCGCAACGGAGCCGACUGGGAGGAAAGCGAAACUGACGACAAAGA
UGGUGACCUAAACGCGGACGAGGAAGAACUCCGCUGGAUCGAAGAGCAGGAAAAGGAGGAACGAGAGGCCCGAGCUAACC
GAUCCGCUAGCCGAAGGGACGAGUU
>Isatis_indigotica_484
GCAAGAUUAAGCUUAAAAAUCGGUAAUGUUCAGACAAGGUUUUCAUAAUCUAUUUAAAAACUAACUUAGGUAUGUUUGAA
UUAUGUAGAUAGACAGAUAAAAACAAAACAAUUUCAGCAUGUACUCUCUUUUAACAAGUUAUGUUUUAUAACUAUCCAUC
CAUUUGUCAUUGCUAUUAUCGUUUGCUUGAUAUAUACAUCAUUCAAGCAGAGCCAGAUAAAUCAGAAUCUACCAAAGAUG
UUUUCCAAUAAUCAUCAACUAAGAUACUUUUUCAAACAAAUAUAAAUCACAAAGAACUUG
>Isatis_indigotica_485
GCGGAUCUGGCUGCAAGUGCGGCAGCGGCUGUGGAGGAUGCAAGAUGUUCCCUGAUUUGAGCUCAGAGAAGACCCCCACC
GAGACCCUUAUUGUUGGUGUUGCUCCCCAGAAGACACACUUUGAGGGAUCUGAGAUGGGCGUAGGAGCUGAGGAUGGAGG
CUGCAAGUGUGGAUCCAACUGCACCUGUGACCCUUGCAAUUGUUAAUGGGAAAGAUCCUUAGCCUUUGAAGCAGAGACGA
CCUUGUCUUUGGAAGCUAAUA
>Isatis_indigotica_486
GGCAUUUGGCUACUUCUGUAAGUUUCUUCACUUAUCUUUUCUGCUAUGUACAACAAGUAUGGCUAUAAAGAAUGGAAACU
CCUGUCUUAACUCGAGUUUGGGUUUUGUAGAAAUUUGAGACUUGAUGCAUAUCGAAUUAAUAUGGCCACUAUAUCGUUUU
AGUUUCCCUGGCUUUGUUCUUUAUUGUUCAUCAGAAAUCUCCCAAAAGUCCAUCACUUUUU
>Isatis_indigotica_487
AGAUAAUUUUAUAUUUAUAUCCAACUUUUGAACUCAGAAAAACCAGAGUCUUUGCGUUAGCAUUUAUUGAUUGGAGCCAU
UAAAGCUUUUAUAUUUCUCGUGAAUUUGAGCGGAAGAUAAAGAUCCGAAACGGUUACUUAAUUCUCUGUUUUUGAGUUUC
UGUCCGCGUCCGAGUCAGGAUGAGUCAACUCGGCGAUUUGCUCAGAGAAUCGGCGGAUGAAACCGGAAGUGGGAGGACGA
UGAUGCUGAGUUUGCUCGAGGACGAUCGAAUCGACGGUGGAGAUCGAGCGAUGAGCAAGUGGAGUACUCUGAAACAACGG
UUGAGAUUCGAUUGGGUUGGCUGUUGCGGUGGUCCCACUCUGCGUCUCACCGGAUCGGAAACGCCAAUCGCCGCCGAGGA
AGAAGAAGCUUGAUGGAGGCCUCCACGACCUUACAGAUCUAACACAAACAAGCUCUUCCUCUGCGCAAUUGAGUUUCUCU
CAGUCCCUAUCGAAUCCAUGGCCGAGUUCGUGGUUGAUGGAGGUGGUUGAAGGCGGCGUAGUUAAGAAACUUGAAGGUGG
CUGGUUUUGUUUUUAGGUUUAGUUAGUAAAUAGGUUUAAGUUUGGUUAAG
>Isatis_indigotica_488
AAGAUCUGCAGAUUUUCAAAUUACAAAUUGGUCAUGGAUACACUUUCGCUGAAAUCUGUCUCAGAUUUGCCUGGAAACUU
CCGCUCGGCUUUUAGUUUCAGAUACUUCAACUCGCUGCAGAGCGAGUGCUUUCCACUUUGCUUUCACUCCGAUAUCAACA
UGGUUAUUUCAGCGCCUACGGGAAGUGGUAAAACCGUACUUUUUGAGCUAUGCAUUUUGAGGCUCCUCUCCAAGUCUAUC
UCUAAGGAUGGAAGGUUUCUCCAUGCUAAAGGAGCUCUUAAAACAGUUUACAUAUCUCCGUCCAAGGCCUUAGUACAGGA
GAAGCUGCGUGACUGGAAUCAAAAGUUUAAUUCAUGGGGAAUCAGCUGUUUGGAACUGACAGGUGAUAACGAAACCUACA
GCACAAAGAAUAUACAAGACGCAGAUAUUAUCUUGACCACACCUGAGAAAUUUGAUGCAGUGAGUCGUUAUCGCGUUACC
AGUGGAGGCUUAGGUUUUUUCAGUGAUAUAGCACUUGUGCUCAUUGAUGAAGUUCACCUGCUGAAUGAUCCACGCGGAGC
UGCUCUCGAGGCAAUAGUCAGUAGAAUAAAGAUUCUUUCUAGCAAUCUUGAGCUCAGGUUAAGCGCUUUAGCCUCCGUAC
GUCUUCUGGCUGUCUCGGCUACUAUCCCAAACAUUGAGGAUCUAGCGGAAUGGCUCAAGGUUCCUACUGCGGGAAUUAAG
AGGUUUGGCGAAGAA
>Isatis_indigotica_489
AAAUUCCACAAGGAACACAGAUUAUUGGGCAACCUAAAUCCUCCUUUGAAGGGAACUUAGGCCUUUGUGGUCUUCCUCUC
GAGGAGAACUGCUUCGACCCUAACUCGCCACCAACACAUGAACAACUGAAGCAAGAAGAUAAAGUAGAAGAAGAAGAAGU
GUUGAACUGGAAAGCAGUGGCACUAGGGUCAAGGUCUGGAGUGAUACUUGGAAUUACAAUAGCACAAGUUAUUGCCUCAU
GCAAGCCAGAGU
>Isatis_indigotica_490
UUUAGUCAACACGUAGCUUUGACUGCUGUUCCAGUAAGAGUAUCUGAACCUCCAGAACUUGCCUGACUCGUCUUCGAAGG
UUAGAAGCAUCCCUUUCUCCGACGAAGACGAAGACGUGUCAGCAUUAUUGGAGAUGGCGUUGAGAGGGAAGUAUUUCUCU
GCGUGCUGUUUUGGUAUGACGAGGCGGUUGAGUUUGCCGACGUCGCUUGGUGUGAGAGAUUUCUCGAAGAGAGACUCUUU
GUGGUCUUCGUUGAGCCACGUGGCG
>Isatis_indigotica_491
GAAGAUGGUAUGGAGUGGGUCUCCGACGCUGUUGCUACGGCGGCGCCAUAGUGGGAAUACUCUGAGUGAGAAGGAGGAUG
AGAGUAAUUACUAGAGGCGUGGAUUUGGAGAUAGGGAGGAGCUGUCAUAGAACUAGGAUACGACGUCGGAUUCACGGCGG
AGGAGGAGCCUUGGCCGCGUCUGCGCCAGCCAAUGAAGAGUCUCUGGGAAUCAGAACGUUGUCGUUGAAAGAAAACGACG
UCGCCUGGGUCGAGCUGUUUGUCUUUGACGAAUCUGCUCCAUCCUUUAGUCAACACGUAGCUUUGA
>Isatis_indigotica_492
ACGCCUUCCUUUUUUUACCGCCUGCUCAAAAUAUAAUAACUCUCUGUGAAAAUGACCAAUUACGGUUUCACCUCUAUUUU
UUUAACCGGUUAUUAUUGUCAGUCAUCGACUCAGUGUUUGAAGUUUCAAAAAAACAUCUAACUAGCCGUUACAUUCAAUG
ACGUCAUGUAUUUAAUUAUUAUAUCAACAUUUUGAAAUUAAAAAUUAGAAAGUGACGCCUCUCUCCACUCCAGUACCUUU
UGGACUCGCUUUGAACGGU
>Isatis_indigotica_493
CGCAAAGUCUGGUCCCAUAAAAGCUUUAAGUCAAUUCCGAAAUUCUUUGUCACUUCCUUUGGAUCUCAUCCUCGUCUAUC
UCCAAGCGGCUUCAUCGUAUCCCCCGUGAAAGCUAUAUUCAUGUUAUGAGGAUGAGGAGUAGUGUAAUAACAGUACAUGU
UUUGGCCGUAAUAACCGUCAGGACUCUCGCUGGCGGCCGCGGCGGCAACGGAAUCAUAUCCGUCGUCUUCAUCCAUCUGA
CACUCCAAAUUCACACCGAAAAGCCUCACCGUCCUCGAGCUCCCGGCGGCGGAAGAAGAUGGUAUGGAGUGG
>Isatis_indigotica_494
UCUCGCUAAACAGCUUCUUCAGGUAAUUCUCUAUUAAGUUCUGUCCAUUAAUUACAGAGUGAACAUCCUGUUUUUAUACC
AUAAACUAAUCUUCGCUUUCAACACGACCAUUUGAUAAGAAACAAGAAUCUCGUGACAAAAAUUAAUACAAUUUUGGGUG
GGGAAGUUGGGAUUUUUCUAGUUUUCUUCACGUCAUGUCAUUAUCUAUAUAAUUUUUUUUUGGUUAUUGGUUUUAUAUGA
AAAAAUGGUAAAACUCUAGCUUGAUUAUGAGCACCUGUACUUCUAUGAAGUUUGUGUGGCAGGCUUUUCUUCUGUCUCUA
GGUAGGUGGUAGUUAUGAAAAUUGAAAAACUAUAGAUUGCAUUAAUAGCAAGUACAUUUUGAUUUAGUAUACAUCCAAUA
UGUGUAUCAAUGCGUGUGUGUGUACAUAUGAUACUUACAAAACACUAGAGAACAUAUAUGCUACGGCAUACGGUCAAUCC
AAUGUCAAUAUAUAACUGGUAG
>Isatis_indigotica_495
GUUGUAUUGGAAUUCUCAGAUGACAUUCUUUUUUUAACAAAAAAAAAAGUGUCAGAAUGACAUAAACGAGGGAGUAUUUA
UUAAUCUCGAUUCUCGAAUGCAAUCUUAUACUGUAAUUUAAUUCUGAGAAUCUCACUCACACUUUGACAGAUGUAUUCUA
AUCAUUACAAUCUUUUUUCUCGUACGAGGUGUCCUCGGUUUUCACUGUUUUGUCUGCCUACCAACCUCUGCAGACAAGUU
CUUCUCACGCGCUUUCAGGGUUGUGUGAUCACGCGCAUUGUUGUUCGGUCUUUUGUUUUCGUUCCUUUGCACAUGAACUU
ACAGAUGGGCCUAAACAUGGUCUGAAUGGAAGUGCAGAAAUAAUGCAGAUUAAAUGCAGAUUGU
>Isatis_indigotica_496
GGCUCACAUGAUUGCAACGGUUCAAGCUGUGAGAAGCUAAACUAAACCACAGCAUCCCAUUGAGCUUCCUUUUUAGGUGA
UCUUCUGAGUUUUGUGAUGUUAGUGAUAUUUUACUAUUCACAUUUUAUAUAUAAGAAGCAUUGAGAAUAUGUGUAUGUUU
AGAAGAGUUAGAAAAGACAAUUGCGAAACUCUAGAAGACUUGAGAUUGGAGCAGAUUGUGAAAGUCUCAAUUGGUUUCUU
GAGAUAUCUAAUUAGCUUUUGCGUUAUGAUUGUGUCACAAGAACUCAUUCAAUAUUGAAUGUUAAAUCAAAUCCAUGUUA
UCUGAUCUUAUUAAUACAAAGUUUG
>Isatis_indigotica_497
GUUUUUAUUACAACAAUGUAUCCAAAUGAACUCCUUUCAGAAGAAUUUAAUAAAAAACUCUAAAAAAAAGCCGUUGGAGA
CAACACUUUCAAUAAUUUCAUAAUUCUGUGUUUUUAAUUAAGAUCUGCCAAAAAUCUGAUUCUUGUACAUAACUUGAAGC
UCUAGUCACUCCUUGAAUUGAGCUUCUCCAAGAAAAUCUUGUUAGGCAAAACAGGGUUCAUUUCCUUUUGACAAUUUUAU
AAUCUGACCAGCCAAAAAGCCUUGAAG
>Isatis_indigotica_498
AUCUGCGCAAGACUUUCCCGCUGCUCACAACGAAGAAAGUAUUCUGGCUAGGCGUUGUAGAGGAAAUCCUACAACUCAUC
GGUGGUUCAACCAAUCCCAAGGAAAAGGGCACUAAUCAAAUAUGGAACAGCAACGGGGCUAACGAAUAUCUUGACAGUUU
CGGAGUGAAUGCCACAGAAGAAGAUGGAGACCACCCACUCUUGCAAAAAUACAGUCAGCUCUCUGAUGUUAUAAACAAGA
UAAAGAACAAACCUCAUGAUCGAGGGAUCGUGUUUUCAGCUUGUAAGUUGUCGGUAUCUCCUUGUCAAACGUUCGCACAG
UUCUAUGUGGCGAAGGGUGAACUUUCCUGUCAAAUCUACCAGACCUCAACUGACGCAAGUCUUGGGAUUCCUUUUAGUAU
CGCUGCAUACUCUCUCUUGACAUGCAUCAUCGCUCAUGUUUGCGAUCUUGUUGCUGGUGAUUUCAUCCAUGUGAUUGGAG
AUGCUCA
>Isatis_indigotica_499
UAGAACUGUAUCGUACAUAGAUAGAAUGAUGCAGCCCACAAAUGCAGACCUAACACUUGAUGCUAAGCACAUGAUGAGUG
ACAACAUCAUCAUGUAUUAGAUAGAGUGAUGCAACCCACAAAUGCAUAUAAUACUAACUAUUACCCGAACCAAGCUUACU
UCAUUCAUACAUCAAAUUACUUGUGCAGAAUGGGCUGAAGCCAGAUAGGUGAAACCAGACCGUCAUGAGGGAGUUCACAG
AAGGUUUGCUCGGUGAUACUGUAGAGAUAAACCUGCUUCCCUUCAGUGAAGUAGAUGGAGUUAGGCUCAAGACCAGGAUA
CAUGCUCGUGGGGAGACAGAAAGGCUCGUUUUUUCCUAAGAAAAUGCAAAGAUCGCCAAUGUCUUGGACAUAAGACUCUA
CCCUUGUUGUUGGAUCACGCCUAUACAACAUGAACCACCUCGUCCCGGUUUUCACCUCCCUACGAUCCAAGUCUUCUGUC
UCCCAAGGGAAGACGGGCUUACCCUCACAAGUGUUGAGAGCAUAUUUGACAAUGAUGAAGAAAUCGCCGGAGGGUGACUC
CACCAAAUGUUUGGUCCGGGAGCACCUUCUCAGCAGCUCGUACUCAUACUCUCCCACCUUGGGUUGCUUUAAGGGUCCUA
GUUGGCGGUAAUAAGUUAGGAAAGGAAACACGGGUUCUGGCAUAUUCCUACCGUCUUUGCGGAAGAAUGUAUCAGUAGGC
GUGAGGUAAAAGGUGGAAUCUUUAUUGGAGUAGACGACGAGGGAGUAGUGGUGUCGGCUGGAAAGAGAGUCAUCGUGGCG
CCAUUGGGAGUCACCGACUCUACAGAAGGAGAUACAACUUCCCCUGAAUCUGACUGCUACAAUACAGUCUUCGUCAUGGU
UGUCAGGGGAAGAGGAGAGAGAUACGUUACAAACCUGACGACUCGCCUUGGACUGCGAAGGGUCAGGGGCAGUGUAAGGA
GGCAUAAGGAUAGGCAGAGAGAUGAUCUUGUGAGAGAAUUUGGGAGCUGAGGGAUUGAACAUGUUGGUGAGAUGCACGGU
UAGGUCUUGGUUGUUCAUCCGGACCACCCAACCACGUGAAGAACCGAUGGUGCGCGAAAGGUGGAUGCUUUCGGGGAUCC
UCUGUUCCGCCACCGUCACUCGUUUCUUCAUCUCCAGAUCGUAGAAAUUGAAGUUGGCGACUUUGCCUCCGGGAUAGUCU
CCCACAACAUCCAUGGGGAGCAACAGACACGGGCAUUGUGGUAAAUACGGCCUAGUCGUCGUCAACGAGCGAAUCCCACU
UCGAAUCCACGAUUUUCCGAAAUCCGCUACUUUGGGAAUCCUUCUCGCCAACAUCAUCGAUUGAUUAUUCUUCUCACUGA
UCACCAAAAUUCUCCAGAUUAGGGCUUCUUGCUUAUUCCCUGCUUCGACAGAGAGAGAGAUAUAUA
>Isatis_indigotica_500
AAGCUCAGAUUCAAGAGUCUUGACUGCUUCAAUAAACUCCUUCUUGCCUGCUUCUUGCUCCUCACCUUUCUUCCCCCAGA
UCUUGAAUUGGGCGUCGCUGAACUUCUUGUCCACGAAAUCGGCCCAGAACCUAGCAUGAGCUCUCCCGUAAGGAUCGGAA
GGGAAGAAUGGGUUCUUGUCGGACCAAGCCUCGUCGACGUACUGGACAACGUUGAGGGAUUCGCAGACUGGUUUACCAUU
GUGGAUCAAAACCGGAAUCUUUUUGUGAAUCGGAUUACUCUGGAGGAGCAAAGGGCUCUUGUUCGUGAGAUCCUCCUCUC
UGUACUCAAACUCAACACCUUUCUCCCUCAGAGCGACUCUCGCCCUCAUACCGAACAUGCUUGGCCAGUAAUCCAGAAGA
AUCGUCUGGUUCGCCAUUGAUUUUGAUCGAUU
>Isatis_indigotica_501
GACUCUUGAAUCUGAGCUUGGAGACAAGCCUUACUUUGGUGGAGAUAGCUUUGGCUAUGUAGACAUUUCUUUGAUUACAU
UCUACAGCUGGUUCCAAGCAUACGAGAAGUUAGGUAACUUCAGCAUCGAGGCAGAGAGUCCAAAACUGAUUGCUUGGUGC
AAGAGGUGCAUGGAGAAAGAGAGUGUGUCUAAGUCUCUCCCUGACUCUGAGAAGAUUGUUGCAUACGCCGCUCAGUUUAG
GAAGAAUAAUCUCGGAUCUGAAUAAAAUUCUUCUUAUUGUUCUCUUGUCGUUUCAUUUCUGACGAAGCUGUGUUCUGUUU
UAAACUUUGGUUUUUCUUCUUCUUUGUUUUCCCUAAUAAUGCGAGAGAGCGCGCGAGCGUCAGUGUUUGUGUGGUGGUUU
GUAUUGAUCCUAAGUAAUGAAUUUCUAAAUAAAAUUUGUUUCGACGUAAG
>Isatis_indigotica_502
CGGUUCUUAAGGUUAUGAUGCCAUCACCCAUUCAGUUACGUUUUGAACGUAUUCUAUCUCAAGCUUUAACGAACUAGAAA
CCUAGGAAACGUAGCAGAAAUUUCCUCCUCUACGAAUCUCUUAUCCAUUUUGCUUUACAUUUUCCUAUAUUUAGACGGCC
ACCUGCUCUUCAAGGUGGAAAGAUUUGAGAAGUUGACUAGCUUUAGGUGAUAUUUCUUUGUAUGAGCUCACAUCAACGCU
GUCCCAUAACAAAGAUAUAAGCUGAAGAUUUAUCAAAAUGUUACCCUGACAUCCAUUCCUUUGCG
>Isatis_indigotica_503
UGUAACGAAAACCGAAAUUAUUCACCCAAACGAUAACUUACAUGGCGUUGACCAACCAACCAUCAACCAUGCAUAUAUUG
UUACAUUGUAUAUAGUUUUACUUUAUUCAUAUUAUAUAGACAUAGUAACAGCCUGGUCCGUUGUACAAUUCUAGCCGGCG
GUAGGCACUUUGACGACGACACGGUUUCCAUCAAUCCUAACCCUGACCCGGUCGCACCUGAAGUCUUGUGUCACCGGAGU
UCCAUCCAAAAUCACGACUGCAUCGACUCUCCUGUUCUCUCUUUCUAUCACCGUAGCCGCAUAGUCUCCAUUUGUUCCCA
CAAGCUCCGGCCAUGAGUUCUUCCCAGGACAUUGGGACGACAUUUUGCUUCCCCUGUUGUCUUUGCAGUGUCG
>Isatis_indigotica_504
UCCAGGCCUCGUCGCACUCCUCGGUACAAUUUCCUUUUUCUCAUGCAUCCUCGAAUAUCACUCACUAGUCUCCAGCAAAA
ACGUAACGCUCGAAAAUCAAAAAACUCUUUGACCGUCUAAUAAAAAGUCUUGCUCGUAUGCCUUAGUUCAAGAAAUUUAC
UCAUGCAUAAAACACGCUUAUAAAUUAGGAAGAUCAAUGAAAUCACUUGAACUAGUCUCCUAGGAUCCCAUCCGAGUAUG
CCAUAAAACUGAAAAGAAUCCUUAUCCGAUAUCUCACGGCAAAAACGGGUCGGUCAAAAGUCAAAACUAACCACCAAAGA
CUAGAAUACCCUUUGAUAACG
>Isatis_indigotica_505
UCGAGGUUUCCCAUCCCAACAUCACAAGAGAGCGAGAUUAUCAUAUCCGACUCCUCUCUGGAUGAUGAAGACUUCGACCU
CAGCGAUUGGCAUGACAUGGCAUUAAAUGAUAAAGAUUCACCAAAUGGAGAUGUUGAGAAAAUUGGGUCCAAUAAUAUCU
UGCCUCCAUCACAGGAGAUGUUUUCAUCAUUGGCAUUUAAUUCAACAAACUGGCCACAGCUCACUCAAGUCACACAAACG
CGAAGGAAGGGCAUGGGAGUUUAUCGUAAUCUAUUUGGAUCUAAUAUACAACCUACCGAUGUUGCUGGAACUAGUCGUGG
A
>Isatis_indigotica_506
CCUAACCAAGCUUCUCCUCUUCUUCGACGCUUCGUCCGUUUCCUUGUGAUGCAUUUGCAUGUCUUCAUAUCUCCAACUUC
GUUUCCUUCUCUCAACCAGCGAUUAAGCAUGCCCUCUUUUUAAAGAAAACCCCUAAGUCUUCCAUAUAAUUGGUUGGUUA
ACUCACAAUCGUCUGCUUCUACUGACUCUCUUCUCCAUUUAAGCUUUGUUUCCGUUCAAAGUUUCAAAAUCAAUUUGCUU
UGGGUGUUUUCCGAUUUGCAUAUUUGUUAACUGGGUCUCGUCUUUUCCUGGGUAAUUGUUGAAUUUUCGAAAUUUUUAUU
CUUUUGCAGAGACAUGGAUUGGAUCAGAACUCUACCUGAGGAAGUUCUUUGCCAUAUAUUCUCUUUCCUUACAACAAAGG
AAGCUGCUUUGACAUCAGUUCUCUCAAAG
>Isatis_indigotica_507
GUUUGGUCCCCAUUUCGUGCUUAGAUAGUUAGAUUGAUCAAAUCUAAUUUUGUUUCCUUUGUCUUCUUUCAUACGUAAAG
UGACUCCUACAUUUCUAUGUGUUGUGAUGGUAGUUUCUUUGAUCUUGAUUUUGGUUUAAGUUUGGAUCACUUUCUUCUCU
GGAGUUAACCUUACAAACGUAGAAGUGUAUUAGUUUUAUUGAUUCGAUGUUUUCACUUGAUUUCAACUUGUAAUCAUAAU
UUGUUCUUGAUUGAUGAACAAAGAAUUAUUCUGAUCUAAGGUACUAAUAAGUGGUCUCACAUCAUAAU
>Isatis_indigotica_508
CCAGAAUCGAGUUAUGGCUGAUUGAAUCCUUUUGAUUAGGGAUAGAGGUCACUUGAAGGAUGAAAGGGCAUACACGGAAU
AGCAUUUAGGACACUUUUGACCAUUACUAAUUUCCCUGCGGUAGAUAGAAACCGUGAAUUCCAUCCACUGGCUCGUUGUC
UGAUUUUGUCCACAAUAGAUGUGAAGAGAUCUUUCUUUCUUCUGCCAAAAUGCUCAGGCAAGCCAAGGUAUUUUCCAUUG
CCUCCCUCUUUCUGAAUUUGUAGAUUGGCUUUGAUAGCUUCCUUGAGGGUUGAAGGUGCUUUCUUGGAGAAAGUGAUAGA
UGAUUUAUCAGUAUUGAUGCAUUGACCUGAGGCUUCCUCAUAUUGUGUGAGAAUCUGUUUAAGUGCUACACUGCUUUCUU
UUGAUGCUCUACAAAAGAACAUAGUAUCAUCCGCAAAUAGCAAGUGGUUUAUUCUUGGGCAUGAGUUAGCCACCCUUAUU
CCUUUGAGGACUCCCUCCUCUUGUGCUCUGUAACAAAGUCCCGAUAGCACCUCACUACAUAGUAUAAAUAUGUAGGGUGA
CAGAGGGUCUCCUUGGCGGAUUCCUCUACUCGGUGAGACCCUUCCUCUAGGCGAGCCGUUAAUGAGGAAGGAAUAUGUAA
CAGAGGUCACACAUUGCAUAAUCAAGGUGAUCCAGUGUUGAUGGAAGCCGAACCUGCGCAAGACCAGGAAAUGGAGGACU
UCGUGCGUGAUGAGAACAUUAUCCGAGAUAGCUCUACCUGGGACAAAAGCAGAUUGAUUCUCCGAUAUGAGGCUGGAUAG
AAUCGGCUGAAGUCUUCUGGAUGCCUGUUUCAAAGAAACGCUGAAUUUCUCUUACAAUAUCCUGUCCAAUGGAAUCCCAA
UUGGUAUGGAAAAAACUUGCAGAGAACCCAUCAGGUCCAGGGGCUUUGUCAGCAUGAAUGGAGAAAGUCGCUUCCUUUAU
UUCUGCAGGGGACGGUAUUAAGAUGAUU
>Isatis_indigotica_509
UUUGCCUUUCGCCCACUCUUUCAAAUGAACACCUUCGAUCGUCACUUUUGGUGUAAUAACAGACUCUCCCGUGAUGGGAU
UAGAAAUCACAGCCCAUGAGCAAUUCUUACCAGUGUGGUGGCUACAGACAAGACCACGAACAGGUCGGCACAACUGAUGC
AAACUUGAGCCGAGAUUCACGUCGUGACGAGUGGCUACGAUGGAGGAAUUGUGAUCCGGAUUUUCAGGUUGUGGUGAUGA
GUAGAUGAACAAGUUUGAUCCAAAUCUGAAGGCGAAAAGGAUCCUGGGCGUAUCCGGAGAUCUGAUCGGGAACAGCUGUU
UGUAAUUCGGACGGCGAGCUAUCGACGACCAGAGCUUCGAUACGCAGCGACAUUGAGCUAUGGAUUUCAAUGGCAAUCUG
GACAAGAUGUUGAUGAUCACAUCAACGGGAAUUGGAUCAGAGAAAUGGGAUUCUUCUACAGUGGUUGAGGGUCGUUUAUU
GGAUCCGGAUACGUUAUCGUCGGAGAUCGUUGACCAAAUCAACUGUUUUCGUUUUGCCAUUGGCGGUUGGUGUUCAUAAC
GAAGCUG
>Isatis_indigotica_510
UGAUUACUACUCUUUCCAUCUCUAUUACUUUCCUUUUGCUGAAUCUCUAUCAGAUCACCACAAACCAUAGACAGCAUUUG
AACAAGUCUCCUUGAACCAUUUGAAGCUCUUUCUCAUAGAUCCCUUCACUUUCCCUUCGACACCAUACACGUUAUAAGCA
GCCACUCUCUUCUUCCUCUGAAUCUCUGCCUCACACAAACCCUUUAACCCUUUCUUCGCCUUACUAUUGCUUCUCUUCGA
UUUACUGUUAUAACUGUCUCUCACCGUCGUUGGAUUCUUGUGUGGACUAUAAGUUGAUGUGCUGUAAGAUCUCAGCAUCA
CUGGAGGCUGCUGAUUUGUUGCGCUUGGUGCUGCUUUUGCUUCUG
>Isatis_indigotica_511
AUUUUAUCUGUUUCUUCUUUCACUAAGAAAUUUUGAAACACUUGGCCUCCAAACACAACCGUAACAAAGAAAACAUAUUU
GCGAUUUAAAGACCGAAGCAAAUGGCCGUGUAAAAACAGACAGAGCUCUGUUGUAUAUGUAACUAAAGUUGAUUUGGUCA
AAAGUUAGAUAAAAAACAACUUAGACUAACAUUUUGGAACGAAGUUUAUUAGCUACAUACAAGAGAUGGCUGAUGUUGGU
AGUUGGAUAAUGUUGAAGUAAUUUCAUAUUCGAUGUGAAAUCUCCAGCAAUCAACCUCCUCCUCAUCAGUACCAGCAUCG
CACAACAUAUCCCGAGUAAGCUUUCCAGAGGACCUUCGGGGUCGCUUAAGAGUGCAUCCCAUAUGUGAAGACAGUCGAAG
AAACUAAACUCUUGUGUAAGAAGGAGAGUGAUCCACCUAAAUGCAUAGAACUGCGGGUUUACUUUCGUGGUUAUCUCUAG
AUGACGCCAAAGUUCCUCAUCAUGCUUCUUAACAAGUUGCGAGAGCCUUGUUAUCGCGGACCUGAUUCCAACCACACUGU
UGUCAAGUUGUUGACAGUAGAAGUCACGAAAUCCACUCAAAAGUUCAACAAAGCAGAAGAAUGCAUCAGCUUCGGCAUGA
GAUGAACUAUCUUCAUCAGGGUCGUUCCGGAAUACAUAAAAGAUAGGUGCCAAAAUUUCGUUCAUCCCUUGAACAUAUCU
GAUUCCUUGAUUUAACUUGGCAAACACAAGCAAUAUAUUCUUCAAAGAUUCCUGAUUAGAAUGCGCAAACGAUGACUCAG
CAGAGAAAAAGGGUAUAUCUGGAUGUGUACGCUUGACAUCUCUGUCUAUUUGUUCUAUGGUCUCUGUAUCCUGGAAAUAC
GUAUUCCAGAUGCUCGCCUUCCCCAGGCUUAAAGGAUGGUCCUCGUCAGUUAUUCUUGAUCGAGAAAGCAUGCAACGGUU
UUCACUCUUCAAAUCAUAAUUGUCAAAUCCCUUUGACCUCACCAAUCUCCAUGUGAUUUCUGAAGGACUCGUAAGAAGCU
CAUCUUUGUAGUGCUUGUACUGGGAUCUCUUUUGUUUCAGUUCACUUGACCAGAGCGAACGUUCAGGUGGCAAGUAGCCA
AGCAAAAGCUUCCAGACAGUAGAACGGAUCCCUGGAGAAUCGGGCAAACUUUGUAAAGCAAGACUCCUCAGUUCCUUCAU
AUUGAUCACCUUCUUCGAUAACUCCGCUGAGAGAUGAGCCUGGCGGGAAAAGUCCUCUGAGGAAGGAACACCGGAGUUUC
CAUAUUCGCCACUACCGCCAGAGAUGCUGCUACCGUUCCUCGGUCUAGGCGACGGUGAUGGAACCGAAGAAGCGGUGGAA
GGCGGAGGAGCAGAAUUAAGCCUGGGAGCAACGGAAAUCGAUUCUGCCUCCUCCUUCAUUUUAGUGGCGGGGGAAUGGCG
GAGGAGACCAUCGUCGUUGAAAGACGGCGGAGGAGGAGCAGACCACAUGGUGCUAUUCAGCCAUUCCGGCACCUUUUUCC
UCACCAUCGCUUCUAGGGUUUGGUGGAUCGAUCAAUCGAUUCCUUCAAUUUUUCCAAAGUAUCGAUUACGAUUCAAUUCG
AGCGAGAGAGGUUCUGCGAAUCGGUGAUUGUGG
>Isatis_indigotica_512
GCUUUGCGUUGGACAUGUUGUAUUUCUCUAGAACUCGGUUUAAGUAGCCUUCUUGUGACAGCCACAAGGCACCUUCAGCU
CUGUUUCUUGUGAUUUCCAUUCCCAAUAUCUUCUUGGCUGCUCCAAGAUCUUUCAUUUCGAACUUCUGACUAAGCUCCUU
CUUUAAUUGAUUGAUAGCUUCCAUGUUCUUCGAGGCCACAAGCAUAUCAUCAACAUAAAUCAGCAAAUACAUCAUCGUAC
CAUCUUGAAGAACUUUGAUGUAUGCACAGCUAUCAUAUUCGCUUCUUACAAAGCCAAUAUCAGUGAUGUAGCUGUCGAAU
UUCUCAUUCCAUUGUCUUGGGGCUUGUUUGAGUCCAUACAAAGCCUUGUUGAGCAAGCAAAUCUCAUUCUCCUUGAACAU
AGACUCAUAACCUUCUGGUGGCAUCAUGUAGAUCUUCUCUUUUAACUCUCCAUUCAGAAAUGCUGUUUUGACAUCUAAUU
GCUCUAGCUCCAAGUCUUCUUGAGCCACAAUAGACAGCAGAAUUCUGAUGGAUACAUGUUUAACAACUGGAGCAAAGAUC
UCAUGAUAAUCAACCCCUUCUCUUUGAGCAUAUCCCUUAGCCACCAAUCUUGCCUUGAAUCGUGGCUCUUCAACUCCAGG
AAUCCCAAGCUUAUACUUGUAAAUCCAUUUGCUUCCAAUGAUCCUUUGAUACUUUGGCAUAGAGACAACAGUCCAUGUGU
UGU
>Isatis_indigotica_513
GUGGUUCUCUCAAAUGUGAGGUACAUACCAGAAAUGGAUAGAAACCUCCUGUCACUUGGUACUUUUGAGAAGGCUGGUUA
UAAGUUUGAAUCAGAAAAUGGGAUGUUGAAUAUCAAAAGUGGAGUUCAAAUCUUAUUGUCUGGAAGGAGGUUUGAUACUC
UGUAUCUACUCAACUGGGAACCGGUGACCAGUGAAUCACUUUCGAUUGUGAAGAGGAAGGAUGAUACAGAGUUAUGGCAC
AAGAGGCUGUGUCAUAUGAGCCAGAAGAAUAUGAAUCUUCUAGUCAGAAAGGGUCUCCUGGAUCGAAAGAAGGUUUCAGU
AUUGGAGACUUGUGAAGAUUGUAUCUAUGGACGUGCCAAGAGAGUUGGGUUCAAUCUUGCUCAACAUGACACCAAAGAGA
AGCUUGAGUACAUACAUUCCGACCUAUGGGGAGCACCAUCAGUGCCUUUGUCUCUAGGCAAAUGUCAAUACUUCAUCUCA
UUCAUAGACGACUAUACACGCAAGGUAUGGGUCUAUUUCCUUAAAACUAAAGAUGAAGCAUUUACUAAGUUUGUGGAAUG
GAUUAAGCUUGUAGAAAACCUUAGUGAGAAAAAGGUUAAGACAUUGAGAACUGAUAAUGGGCUUGAGUUUUGUAACCGGU
AUUUUGAUGAUUUUUGCGAGGAAAAUGGCAUCCAAAGACACCGAACAUGUGCAUAUACCCCUCAGCAAAACGGUGUUGCA
GAACGAAUGAACCGCACAAUUAUGGAGAAAGUGAGGAGCAUGCUCAGUGAUUCAGGGCUUCCAAAGAGUUUCUGGGCAGA
GGCUACUCAGACGGCGGUUAUUCUCAUCAACAAGACACCAUCUUCAGCUCUCAACUUCGAUAUUCCAGACAAACGAUGGU
AUGGAAAGGCUCCUGUUUACAGUUACUUAAGGAGGUUUGGGUGUGUGGCAUUUGUGCACACUGAUGAUGGAAAGCUCAGU
CCAAGAGCGAAGAAAGGUGUUAUGAUUGGGUAUCCAACUGGCGUUAAAGGAUACAAAGUUUGGUUAGUAGAAGAAAGGAA
GUGUGUUGUAAGUAGAAACGUGAUCUUCCAAGAGAAUGCAGCUUACAAAGAUCUUCUAAAAGGAAAGGAACCGGCUCAGC
AUGAAGGAGGUGAUCAAACCAGAUCAUAUCUUGAUUUGGAUCUUGAGUCAGAGGAGGUUAUCACCUCAGGUGGAGAAUUC
GAGCAUGGAGAAGCUUCCACUGAACCGGGAAACAUUGAUAAUUUGAUCCCAGCAAUUAGUGAUUCAGAAGAAAAUGCUGA
AAGUGAUACUCCUCUAAGCUAUCACUUGGUGCGUGACAGAGGAAGGAGGGAAAUAAGAGCACCACGGAGGUUUGAUGAUG
AAGAUUAUUUCUCUGAAGCUCUGUACACUACAGAGGAUGGGACGGCAAAUGAACCAGAAAAUUAUGAAGAGGCCAAAAGA
GAUUCCAACUGGAGUAAGUGGAAGGAAGCCAUGGAUGAGGAGAUGGAAUCUCAGAUAAAGAACAACA
>Isatis_indigotica_514
AGAAGAAGAAGAAGAAGAAGAAAGCUGAAGCAGAAACUGAAGCCGUAGAGGUUGCAAAGGAGGAGAAGAAGAAUAAGAAG
AAGAGAAAGCACGAGGAAGAAGAAGCAACUGAAACACCAGCCAAGAAGAAAGAUAAGAAAGAGAAGAAAAAGAAAAUUAA
GGACUGAGUAAUAAAAAAGAUAUUGAGAAAUCUCUGGGUGUAAGAUUAGUGUUUUUCUUUAAUUUUUUUCUAUCUAGAAG
AAUAGGUUUUAAGGUUACUUAACUGUCUGAAAUCAUCAUGCGGAUUCUUAUUUUUUUCCCUGAGACUUUAUAAUUUAUUC
UAGAUGAUUUAAUUUUGGGGAUCUUUUUCAGUUAGUUUGUAUGUAAUUCUUU
>Isatis_indigotica_515
GGAAAACUGAGUAGGGGAAGACUAAAGAAGCACCAUUGUCUUAUUCACAUUUUAUGGAGCUGUAAAUAUGUGUAACAAAG
AGAAGCGAAGCACCGAACCCAAUGGUUCCAAGCAUGAGGAAGAAACCAUAGGAGAUGCAAGCCAUGUAGCCAAAGAAGAA
CGAGACUUGCAUUAACCCUGACAUGUCAGUCCACGCAUAAUAGUAGUAGAAGCAGUAGGCAUACAUUAGGAAUCCCAUUG
AUCCACCACACAAGAACGAUCUCCACCACCAUUCAUGGUCUUCAGAUGAAAGUUGGAGGUAUGUCAAAGCAACUGUGACG
AAAGCAGUGACAAUGACGAGAAUGAUGAAGACAAUGAAGAGAACGCUAUAGCUUGUGUACACUCUGUGACCCCAAACACU
AGCAAACACAUAGUAAAGCUCGAUGAAGAUGGCAGUGAAGGGAAGUAAACAAGCCAUAGCCAUUUGAGGAAGUGUUCUUC
GAUACCAAGACUGUUUUGGGAUUUCUCUUGAAAGUUUUGUGGUUUCACAUGGAGCUUGAAACUCGCCAUUACUACUCUUC
UUCCCAGCAACAGUCCCUAAUAUUAGCAGAGGUGUUGAAACCAAUGCCCAAAUGAGGAAAACAACAACGGUUGUUCCAAA
UGGCAAUGCAGCUGUUGCUUGAUAAGAAGUUGCAACAGUGUUAAGGACGCAGAAAGUGAACAGAAGAGGACCAAAGAAGA
GGGUUCCAGUCAACAACAUGUUCCUAACCCAAUUAGUUCCUUGUAGCUGGCAAUAGAAUGAAGCGGAAGUAUAUCCUGCA
AGCCCGGAAGUGAGUGCAUAUAUGACAACAAGUGCAGUUAACAACAAGCCUCGGUUGUACGGAUAAAACACACCAAAUAA
AGCAAGCAUAAAGAUGAGAAAAGCUAUUGUAAAUAGUUGAGUGCCAGAGCCAAGAGCGGCUGCUAAUAAAGAUUUGUACU
UUGGGAACCUAAACACAUCUCCAUGGAUUAGUUUCCAUCCAGUUUCUUCUUGCUCAUCAGCUGCUUCUUCACCGAGUGUG
UACUUGGCCAAGUCAUUCUUCAAGACACGAACAAAAUAUGUUACAAGUAGACCUGUCAAGAGAAGAACUAUGACACUCGA
GUUAAUGGUAUAGCUAUGAUGCAUCGUAGAAACCCAUGCGUACUUAUCCAUCCUCUUCUCAAAUGGAACUUCUAUUUCCU
UCCAUUUAACUGUAUAUCUGAAACCCACUUUCACAUCCUUGUCCUUAGUCACAUCCACAAGGGAGUUUGGGUCUUGUCUC
AGAUGAACUUCGAUAACUC
>Isatis_indigotica_516
AAGUCAUCAUAAUACAUCUGAAAGAAAUAGUCUUUCAAGAUGACAUCACGAAAUUUAGCGAUAUCUUCUCUACUCAACUU
CUUCUCGCAUGCAACUACAGAGUCCUUGUUGCUCAAAAACUCUAGUUUGUAAGGUGCACUGACUAAUCGAUCUCCAUUGA
GAACUUCCCCAAGAGCCUCCUUCUUUUCUUUAAUAGGAGCAGAUGAACAAUACGGAAGGUCAAAGUAUCGGUAUGUUUCA
CUUGGGUUGUGAAAGGGACCGACUUUGUUGACAUAUAGCGGAACAUCGUCGCCGGCUUUGUAACGGUGGUUGAACUCGUC
GGAUGUCGCUGGAGCAACGUUGUAAAAGAAGAAGAAACAAACCAGAACCAACGCCAUUACCAUCUCCACCGAUACUGAGU
ACAAUUAACAGAGAAAGCGAAUGCCAGUAGAGUUUUAAGGCAUUUCUUGUUUUUGUUUG
>Isatis_indigotica_517
UAGCCUUAGCAAUGGCUAUUCUCAGUGAGGCUAAUAAACAAAAUGCCGGUACAACAGAUGUCACAGAGAACACACAUGAA
CCUAAAGUUAUAGCUCAAAAGGCUCACGGAUCAAAUAAAGAUGGAGAUAUGAACGUAGAGGACUCAGAUGUCCCUGACUG
UGACAAGGAUAAUCAACUUUGCGGGAAACUCUCCUAUCAGCAACUUGGUGUCGCAAAGCUUUCUGCCUUUCGUGAAUGGU
UAUCCCUACAUCCACUUAUAUCAGGAUUAGAUGAUACCCCAGAAGAAAUCAAUGGAGACACAAGCUCAACUAAGAUGGUA
AUUUUUGCACAUCACCAUAAGGUUCUGGAUGGAAUUCAGGAAUUUAUAUGUGACAAAGGGAUUGGUUUCGUCCGCAUUGA
UGGGACGACUUUGCCAAGAGAUAGACAAUUGGCUGUACAGUCAUUUCAGUUUUCUAGUGAGGUGAAAGUUGCAAUAAUUG
GCGUAGAAGCUGGGGGAGUUGGACUUGAUUUUUCUGCAGCGCAAAAUGUUGUGUUCGUGGAAUUGCCUAAAACACCGUCA
CUGUUGCUUCAGGCCGAAGAUAGAGCACAUAGGCGAGGCCAAACAAGUGCAGUGAACGUUUAUAUCUUCUGCGCAAAGGA
UACUAUGGACGAGUUAAAUUGGCAAAAUCUGAACAAGAAGUUGCACCGUAUUUCAUCUACCACUGAUGGAAAAUAUGAUG
CGAAGACUGAAAUCGAAAUUGAAAGAGCACAUCUUUUCAAGUCUGUUGAAGAAAACGAAAGAGAAGUUCUUGACGCACAA
CCAUCACAAGCUAAUACAGUAAUAGUUGAUAAGAUUGUUGGCUGUGAAGACCUGGGAUCUGAGACAGAUGUAUCAAAUUC
UAUUGAUCUCAAGGACAACAUGACCUCGCAUUUGGAAAUAUUAGAAGCCUAUCCUUCUGUUGAAAAUGGUUCCGGGUCUG
AGAAGAGGUCUUCUGACACCAUUUCUUCUACUAUAUUAGACCGGGAAAACCAAGAAAUUCAUCAGCCUCAAAAUCUUAUU
GCUGAUAAUGGGCUUGUGAAAGAGAAUGACUCCAAUUCCUUUUUUCCUGUGGUAGAUUCUCUGCGAUUUGAGGUGAGCCA
GAACACUGGAAGAAUUCAUUUAUAUUCUUGCAUUCCUGGGAAAGAUCCACGACCAAGGCCUCAUUUCCAGAACUUCCGGC
CAGAGGAGAUUGAAGCAAGCAAUUCAAGUCCGUGUAUCAAUAAAGAAAACUCCCCCGAAUCCCUCACGGAUGAUCCAGUU
CAUGUGCAUGCUAUUUUAGAAUUUAUGAAAGAGUGGAAAGCAUUACGGCCAAUCGAAAAGCGGAAACUACUUGGAAAGCC
UUUGCAACUACCUUUAUCACUGGAGUUAAGCUACUUGAGUGAAAGUAUUAGUCACAACAGUGAGGGAUUGCUCAGGGGAG
GGAGCAAAAGACGAAACACACCUUUUUCAGAAGUCAGUAUUCCAUUACCUCCAAAUGCAGUGUGGAAAAGGGUCAACCUU
CGAAGUGGCUACCAAAGAAAGGAAAAAGAAUACACCCAAGCUUGGAGUGUGAGCAACGAACCACUCUGUAAAUUCUGUCA
AAAUCUCUGCAAGGGAAAGAACGCCAAAGAGCCCGAGUAUUUUGAGGAUCUUUUCUGUGAUCUUGAAUGCUAUGAAGAUU
ACCGGACAAGAACCAGCAGCAGAUAUAUUCGCCAGGAACUUUUUCAAAUAGAACAUGGAAUUUGCACAAACUGCAACUUA
GAUUGCCACCAACUUGUCAGAUAUAUAAGGCCUUUACCAUUGGAAAAACGCCGUGAGUACAUAAACAAAGUUGCACCAGA
CUUGUUUUCCCGGAAGAACUUGCUCGAGACCCUGGUUAAUGAUCCAACCGAGGGUAAUGCGUGGCAUGCGGAUCAUAUCA
UUCCAGUCUACCGAGGUGGAGGCGAGUGCCGUCUAGAAAACAUGAGGACACUUUGUGUGGCUUGUCACGCCGAUGUCACU
GCUGCUCAAUGCGCAGAACGCAAAAUAAUACGGUCCGAAGCCAGGAAGCAACUCAGAAACACCUUAAAGGAACUCAGAAA
CAAGCCAAACCAAACAAAUCUCUCGGCUGACGACAACAAAAAGGAGACUGAUUGUUCGGUUUCAGUGAUAGACGAAGAGG
AAGACGACGAGCUUCUGGUUGAAGUUCCAGGCAGUGCCUACUCCGUAGAUCAGAAAAUCAGUCCUGACUCGUAAAAGUCA
UCUGGAGUUGUCAGUAAAUUGGCCUUUCAAUGACAAAAGAUUUUGUAGAGAAG
>Isatis_indigotica_518
AAAAAAAAAAAAAAAAAAAGAAUGCAUUGCUAUCCGUGGAAGAGUGUGCGGGUGAGGCCUUGCCUCUCGCAUGUUCUUUC
UCUGAGGCAUUUAAUCAAACAUCUUCCGUGCGCCAAAUCGAGCUCAUCCCUUCAGUGCAAAUUUCACUCAAAAACGUACA
CUGAUGCCUCUGUAGGCACGAUAACAACUUCAUGUUUCAAAAGCCUCAGUUCCACCCAACAAAACCAAAUCCAUCUCUAC
GUCGAUACCCUUCUCCAUUGGAACCAGAAAAUGAACCUUACAGCAACUAAAGAAGCUGAUGAAAUAAUGGAGAGGCAUAU
AGAAGAUUCUCUUGCUAUAUUGCCACCUAUUAAGACAUGUUACAACUUGCACUCCGAUGUUUUGUUUGAUCAAAUCAAUU
[truncated: 33,222,092 more chars]
