# Supplementary material for: High-Throughput Sequencing and De Novo Assembly of the Isatis indigotica Transcriptome
Source: PLoS One. 2014 Sep 26;9(9):e102963. doi: 10.1371/journal.pone.0102963 (PMC4178013; doi:10.1371/journal.pone.0102963)
Supplement: Dataset S2 — Amplified genomic DNA and cDNA sequences of the unigenes selected for verification. (FASTA) [file pone.0102963.s009.fasta]

>Isatis_indigotica_1223 gDNA
TCCCCAAATCCATCCTTTGCTCTCACAAAGCCCTCATGACCTTGTCCCATTTCTTGAGATTGAGCTATACACTAGAAGCCAAGCTCCGGATCTCACAAAGTTTCCATCTCCTATGATCTTTTCAACGCACATGCACTTAAACACATTGCGTGAAACCATCACGAAGTCTTCTTCCTCACCTTGCAAAATCGTTTATGTGTGCAGAGGCATCAAAGATACGTTTGTCTCCGGTTGGCATTATAGGAACATGTTGCATCGCACCAAGTTGGATCAAGCCAGTTTTGAGCTCATGTTTGATGCATATTGTAGAGGGGTTCTCTTATATGGACCCTATTGGGAGCATGTGTTGA
>Isatis_indigotica_1223 cDNA
CGAAAATCCCCAAATCCATCCTTTGCTCTCACAAAGCCCTCATGACCTTGTCCCATTTCTTGAGATTGAGCTATACACTAGAAGCCAAGCTCCGGATCTCACAAAGTTTCCATCTCCTATGATCTTTTCAACGCACATGCACTTAAACACATTGCGTGAAACCATCACGAAGTCTTCTTCCTCACCTTGCAAAATCGTTTATGTGTGCAGAGGCATCAAAGATACGTTTGTCTCCGGTTGGCATTATAGGAACATGTTGCATCGCACCAAGTTGGATCAAGCCAGTTTTGAGCTCATGTTTGATGCATATTGTAGAGGGGTTCTCTTATATGGACCCTATTGGGAGCATGTGTTGA

>Isatis_indigotica_4199 gDNA
TTTTTTCGGGGAAAACACAAAAGAAAAGAAAACCCCTTAAAATCTTTATACTCATGGCTCCTGTCTACGCTATCAACTCTTTTGTGGGCTTGTTAGATGCCAAGGGAAGCAAACCGTTCTTCATGTTTCTAGACGTCGTTAAGAACTGCTACGAGGCACTTGTAGGTCACTTGATTCCCCTACATTGTCTCCCTCTCTCTGACTCTGCCTGTTTCTTGATTTCTTGTATTGCTCTGTTTGTTTCAGGTCCTTGCTAAGTTCTTGGCTCTGATGTATAGTTACCTCAACATATCGATGACCGCACCGATCATCCCGGATGAGATCAAAGGGAGAGAAATCCCCCACGCTTTTCCAATGACTCTTTTCGTTCCACGGACCACGCATCTGGATCACCGCACACTGAAACAGCTCAAGGAGTGGACATGGCAGTTTTGTATATCGGACCAA
>Isatis_indigotica_4199 cDNA
TTACTGGAAGAACCCGAAAGAGCAGAGAGCCATTATAATCATTATACTCATGGCTCCTGTCTACGCTATCAACTCTTTTGTGGGCTTGTTAGATGCCAAGGGAAGCAAACCGTTCTTCATGTTTCTAGACGTCGTTAAGAACTGCTACGAGGCACTTGTCCTTGCTAAGTTCTTGGCTCTTATGTATAGTTACCTCAACATATCGATGACCGCACCGATCATCCCGGATGAGATCAAAGGGAGAGAAATCCACCACGCGTTTCCAATGACTCTTTTCGTTCCACGGACCACGCATCTGGATCACCGCACACTGAAACAGCTCAAGGAGTGGACATGGCAGTTTTGTATCATCCGTCCA

>Isatis_indigotica_5014 gDNA
TAGGATAGCTTTCTTCACATTCCATTACCGGAGTTTTCGAGTTTCGACTCAAAGAACGCCACAAAAGGAGTGAGACAAGAAAACACATCCTCGCCTTCCACAAACTCGGGTTTCTTCACGACACTGGTAGCTAGAGGAGATGTGAAGTCAGTCTTTGTGGGTCACGACCATGTCAACGACTTTTGCGGCAAACTCAAAGGTTTGAACCTATGCTATGGTGGTGGGTTTGGATACCATGCGTATGGTAAAGCTGGGTGGGAGAGGAGAGCCAGAGTTGTGGTTATGGACTTGCATAAGAAACTAGATGGAAACTGGGGCGATGTGAAATCCATTAGGACATAGAAGAGTGAGATGAACAGCTAGAGCTG
>Isatis_indigotica_5014 cDNA
AGTACAACGCCGAGCCTAATCGTCAGCAAGGTGTAGCTCCAGGACTAGCTTTCTTCCACATTCCATTACCGGAGTTTTCGAGTTTCGACTCAAAGAACGCCACAAAAGGAGTGAGACAAGAAAACACATCCTCGCCTTCCACAAACTCGGGTTTCTTCACGACACTGGTAGCTAGAGGAGATGTGAAGTCAGTCTTTGTGGGTCACGACCATGTCAACGACTTTTGCGGCAAACTCAAAGGTTTGAACCTATGCTATGGTGGTGGGTTTGGATACCATGCGTATGGTAAAGCTGGGTGGGAGAGGAGAGCCAGAGTTGTGGTTATGGACTTGCATAAGAAACTAGATGGAAACTGGGGCGATGTGAAATCCATTAGGACATGGAAGAGGCTTGATGATCAGCATCTCTCTCTTATTGACGATCAGGTTCTTTGGAACACTTGGTGGG

>Isatis_indigotica_6218 gDNA
GACTATGAGACTGAAGCAGATGAGTGGGAGGAGCTTCCGTCTTCTTTCAAAGAAAGAGACAAGGATCCGCGTGCAAATTACATTGCAGCAGAGATTAGGCTTAAAGAAGACGCTGAGGCTGTTAACAAATTGAACTCTTTGCACGTCTCCGAGGTACGTTTACTCTTTCCCTCTTTCTTTCTTTCCCTTGTACTTGGAGCGTCAGTCATTAAAAACTTTATTCCATTTGCGTAAAACTCGGCAAGTTCGATATCTTGCTGGTCGTAATCACTCACTGTCTTGTGTCCTAAGACCTAGAGGCGTGTGCCTGAGAGTAACTATTTACTAAACCAAAAGCGTCTGCTAAGATGTTATGAACTCTTTGCAGGCACATCGGGATTGCATATCCACCATGTCAACGTCTGAAAACGAGAAAACTCTGGTGGTGTCTGAGGAGGCATATGTTGGCACTTCAGATGATAATGGGCTGAAACCGATATTGAAGAGGAAAGAAAGCCAGGCTGACTCTAAGTTGCAGAAGCGTGTTCG
>Isatis_indigotica_6218 cDNA
TGAATGACTATGAGACTGAAGCAGATGAGTGGGAGGAGCTTCCGTCTTCTTTCAAAGAAAGAGACAAGGATCCGCGTGCAAATTACATTGCAGCAGAGATTAGGCTTAAAGAAGACGCTGAGGCTGTTAACAAATTGAACTCTTTGCACGTCTCCGAGGCACATCGGGATTGCATATCCACCATGTCAACGTCTGAAAACGAGAAAACTCTGGTGGTGTCTGAGGAGGCATATGTTGGCACTTCAGATGATAATGGGCTGAAACCGATATTGAAGAGGAAAGAAAGCCAGGCTGACTCTAAGTTGCAGAAGCGTGTTCGGTTTACTTCG

>Isatis_indigotica_8821 gDNA
CGGTCTTGTCTTTATGGTGGCTATCATCATAGCCAGAGACCATTTTGCCGTCATCTTCACAAGTAGCAAAGTACTTCAACGCGCAGTGTCAAAGCTAGCTTATCTTCTTGGTATAACCATGGTTCTCAACAGCGTGCAGCCAGTTATCTCCGGTAACAAGAAATCTAAAAACCTCTCTTCCATCAAAACCAAACCAGAGGTTTCATCAGATCATAACCGTTCCGGTTTGTTCAATCTTATTAGGTGTGGCTGTCGGAGGTGGTTGGCAAGGCTTAGTGGCTTATATCAACTTGGGTTGTTACTACATTTTCGGCCTTCCCTTTGGATATCTTCTTGGTTACAAAGCAAACTTGGGAGTAATGGTAAGTGTATTTGTAGAATGACATTAATAAATAGTAACAGCTTAAAATCTACTGAAATAGTGTAACTTTCAAGTCGCTTGATAGTGTTTTTATGTAACTGTTTTCAGGGACTTTGGGCTGGAATGATAGCAGGAACAGCGCTTCAAA
>Isatis_indigotica_8821 cDNA
CGGTCTTGTCTTTATGGTGGCTATCATCATAGCCAGAGACCATTTTGCCGTCATCTTCACAAGTAGCAAAGTACTTCAACGCGCAGTGTCAAAGCTAGCTTATCTTCTTGGTATAACCATGGTTCTCAACAGCGTGCAGCCAGTTATCTCCGGTGTGGCTGTCGGAGGTGGTTGGCAAGGCTTAGTGGCTTATATCAACTTGGGTTGTTACTACATTTTCGGCCTTCCCTTTGGATATCTTCTTGGTTACAAAGCAAACTTGGGAGTAATGGGACTTTGGGCTGGAATGATAGCAGGAACAGCGCTTCAAA

>Isatis_indigotica_15680 gDNA
AATGAAGACCACACAAAACAGTGGAAGGGTTACAAAGCTCGGTACTTTGAAGGCCAAACAAGCCAATGCCCTCTTCTGGTCCCCCACAGGGAAGTATATAATTCTTGCTGGGTTGAAGAATTTCAATGGCCAGCTTGAATTTTTCAACGTTGATGAGATGGAGACTATGGCCACAACTGAACACTTCATGGCCACGGATATCGAATGGGACCCAACTGGAAGGTACCACACTCTCTTAAAAAACTAAACCAGTCCATTGGTGGTTTCTCTTTAACTGATGTTGTTTGCATTGGTTTTCTCTTTTTACTATCATAGGTACGTTGCAACCGCAGTGACATCAGTCCATGAGATGGAGAATGGTTTCACCATCTGGTCATTCAATGGAAAATTGCTCTACCGGAATCTGAAGGATCATTTCTTCCAGGTATGTAACAAAGATTAAAAAATGGTCTCAAACTAGCTTCATCCATTTCGATGTCTAATAACATATATACTGTAATTTTCCATGGTTACAGTTGGCATGGCGCCCAAGACCTCCATCATTCTTGTCTCCGGAGAAGGAAGAGGAGATAGCAAAGAACCTGAAGAAGTACAGCAAGAAGTATGAGTTAGAGGATCAGGACGTGTCGTT
>Isatis_indigotica_15680 cDNA
TTCTACACAATGAAGACCACACAAAACAGTGGAAGGGTTACAAAGCTCGGTACTTTGAAGGCCAAACAAGCCAATGCCCTCTTCTGGTCCCCCACAGGGAAGTATATAATTCTTGCTGGGTTGAAGAATTTCAATGGCCAGCTTGAATTTTTCAACGTTGATGAGATGGAGACTATGGCCACAACTGAACACTTCATGGCCACGGATATCGAATGGGACCCAACTGGAAGGTACGTTGCAACCGCAGTGACATCAGTCCATGAGATGGAGAATGGTTTCACCATCTGGTCATTCAATGGAAAATTGCTCTACCGGAATCTGAAGGATCATTTCTTCCAGTTGGCATGGCGCCCAAGACCTCCATCATTCTTGTCTCCGGAGAAGGAAGAGGAGATAGCAAAGAACCTGAAGAAGTACAGCAAGAAGTATGAGTTAGAGGATCAGGACGTGTCGTTGCTGTTAAGC

>Isatis_indigotica_15731 gDNA
GGGAACCCCCCGGTGGGGGCCGTAGTATCTTCTCAAAAGGAGGGAAGAGTCAACAGTTTTCCCGCATTTTTTTCTAGAGTCTGTGTAAATTTTTGGGGGAAAATTTTAAACTTTTTTTTTTTTTGTTGTTGCTATCAGCTTACCATGGCAGGGACTTAAAGCTGGGACAAAAAAGCAGAAATATGACAGAATCAGTGAGAAGAAAGTGTCAACTCCTATAGAGGTAAAACAAATCAGACAATCCAATAGGATCTTCATAGTAGCTTAATTTTGGCGTTTGTTGGTAATCTGTCTCCATTATCTGGCTGAGCTTAGTATGTTGATGGATTGTTTTGATGTAGGTGTTGTGTAGAAATCAGCCGTCTGAATTTGTTTCATACTTCCATTACTGCCGATCTTTACGATTTGATGACAAGCCTGATTACTCATACCTTAAGAGACTTTTCCGCGACTTGTTCATCCGAGAAGGTTCTTCTATTATCTTAACATTATGTATTTCGACAGACTTTGCTTACTATTTCAAGCAACTCCCGTCTCATTTTTCAGATTGTTGAAACTCTTGCAGGTTATCAATTCGATTATGTATTTGACTGGACAGTCCTGAAGCATCCTCAAATCGGTTCCAGCTCTGGTTCCAGCTCACGAACAAGGGTGATTTTCTTTCTTTTTCTTGTATGCTCTGTGGCTTTTGAATATCTCTATGCTTACGTAAATAAATCTCG
>Isatis_indigotica_15731 cDNA
TGGAATCCCTTGGTTATGTGCTTATGTATTTTCTCAAAGGAAGCTTACCATGGCAGGGACTTAAAGCTGGGACAAAAAAAGCAGAAATATGACAGAATCAGTGAGAAGAAAGTGTCAACTCCTATAGAGGTGTTGTGTAGAAATCAGCCGTCTGAATTTGTTTCATACTTCCATTACTGCCGATCTTTACGATTTGATGACAAGCCTGATTACTCATACCTTAAGAGACTTTTCCGCGACTTGTTCATCCGAGAAGGTTATCAATTCGATTATGTATTTGACTGGACAGTCCTGAAGCATCCTCAAATCGGTTCCAGCTCTGGTTCCAGCTCACGAACAAGGCATCATACAACCACAAAACCAGGATTCAACG
