# Supplementary material for: High-Throughput Sequencing and De Novo Assembly of the Isatis indigotica Transcriptome
Source: PLoS One. 2014 Sep 26;9(9):e102963. doi: 10.1371/journal.pone.0102963 (PMC4178013; doi:10.1371/journal.pone.0102963)
Supplement: Dataset S3 — Information of Isatis indigotica clusters and transcripts. (TXT) [file pone.0102963.s010.txt]

>Isatis_indigotica_1
Isatis_indigotica_Transcript_1	399	UGAAGAAAAAAGGAAGAAGAAGAGAAAAUGAGUCUAGCUCUGGGCUCCUCCUCCCAUGACGUUAUCACGCCUGGAUCCCAUCGUCAUCAUAAUCUUAAACUCCUCGAAAUCAAUCGUCCCGUCUCCAUCCUUAUCCACACCACCGAUCAUCUUCCUACACUCCGCGAUGGAGCAUUCGUCGCCGAGACUCCUCAAAACCUCGUGCAGCUCCUCCGCCGAGAUCGAUCCGUUCCCGUCGAUGUCAUAAACAGAGAAGGCGUCCUUCAGAUUCUCCAGCACUUCGUUCUGAUCCAUCCCUUUGGUGUUCAGCUCAACGAACUCCUCGAAGUUUAUGUAACCGUCUCCUUUCCGAUCGAUCUCCGUGAUCGCCUUCUGCAGCUCCUCCUCCGGAACCUCGUG
>Isatis_indigotica_2
Isatis_indigotica_Transcript_2	249	UUCUUUUGCAGGUGAUCAGCAUAGUCCCUGCUUUAGCCGGCUCAGAGCUUUGGCCCAACCAAGGCUUUUUCAUCAAAGUCUCAGAUUCUUCUCACUCCACCUAUGUCUCAUUGAGGAACGAAGACAACGAACUUAUCUUGAACAACAAAUUGGGUUUGGGACAGUUCUUCUACGUUGAUAAACUUGAAGCUGGGACACCUGUUCCUGUCAUGGUGGGAGUUAGACCGAUCUCUGGACGCCAUCCUUUUG
>Isatis_indigotica_3
Isatis_indigotica_Transcript_3	384	AAAAAAAAAAAAAACAAGGAAAAUAAUGAAACUCUUCUUCGUGGUGGCGGUAUCCAUUGCCCUUCUCUUAAGCCUCUUCGAUUUUUCCGGCGAGAGUCCAAAACAUGGAGAGUCAACGUUGACUGUUCAUUUCCCUGAAUUCCGUCUGAUUCCGACCACCGGAGCUUCAGGACCGGAGAGUUUCGUCUUCGAUAUCUCCGGCGAAGGUCCUUACACCGGUUUAUCUGACGGUCGAAUUGUUAAGUGGAUAGCUAAUGAGAGCCGUUGGAUCGAUUUCGCCGUCACCACCCCAACAAGAAUCGAGUGACAAGAUAAAGAAAAUGUUGCAUUCCUAUUAUUUGCUAAGAUUCAGAGUAUACAAAACCUAUGUUUAUGAAAGAUGGG
>Isatis_indigotica_4
Isatis_indigotica_Transcript_4	430	ACGCAACAACCACAUAUCCAGGUUUCUUCAUCUUACAUAUCUUUCGUUUCUCGAUCUCUCUUUCUAAAUCUCUAGAUUUGGUUUUUGUUAUUUGCUGGGAUGAGUUUAAGUAUAUUCCUUAGUGCGCUAGAUCUAAAUCGCAGCUUCGAGAUUCUGAUGGUGUCGGUGGUGUGUGAGAAGAGUUUUUCUGUUUGAUGCUUUUUAUGUACGAGGGAUGGAUAAUUUGAAUUUGAUCUUGGGGAUAGUCUUCGACAAGGUUUUUUUUUUUUAGAUUAAUCGGUAAUGUCACUUUUGAGGGGUUUUAAGAGUUGCUUUUAAGUUGCUUAAUCUGAGGUUAAUGUAGCUGCUGAGAUGUCAGGUUGAUUGAUUGAUGAUGAAUCCCGAUCCGUGAGGUUUUUAUGGGGAGGAGAGCCUUGUCGUCUUGAUUGAA
>Isatis_indigotica_5
Isatis_indigotica_Transcript_5	565	GAAAAAAGGUGUUAGGAAAAAGAAGUGCAAGAGAGAAAAUGAGAGUUAAAGAAAAACAAACCUGAGAGUAUUAGAGAGCAAGAGAGAAUCGCAACAAUCUUGUAUGCAAUACUGGCGUAGAAAUUGGGAAAACGAGAGAAGGAAUCCGUUAACAUAGAGUACUUUUGCCCAAGCAAAUUGGGAAUUAGAGUCCAACUCUGGUUAGAGAAAGUCGGAGCAGUAGAGCCAUUUUCAGGCAACGCAGCCACGUGUUGGACCUUGCAAGGACAUGAGUUUGUCUUUCCUAAAUUCGUAACGUUAGAAGAAGAGAACUGGUUAGGAGCUUCACGUGAUGGAGACAUAUACGGAUUGGUUAACGAUGGGUCCUGGGAGAAACAUGUUUGUACCUGGGAGUGGGAGAGACAAGUUUAAUGAUCUCUCUCUCUCUCUUGUAAUAUCAGCUCCUUUAGUGGAACUGAUAGGUUUCGUGCCUGGAUCUAGACAUGAACGGUGUAAUCAGAUUUUGUGUGGGACUCAAGACGAUUAUGGAUAGAAUUAAUGGGCAAAUUUUCAGACUGGACACAAA
Isatis_indigotica_Transcript_6	520	GAAAAAAGGUGUUAGGAAAAAGAAGUGCAAGAGAGAAAAUGAGAGUUAAAGAAAAACAAACCUGAGAGUAUUAGAGAGCAAGAGAGAAUCGCAACAUGGUAUCAGAGCUUACUUGAUCUUGGAGCUUGUUCAAGUAAGAAGAAGGAAAAGAAGAAAGAGGUGGCUAAGAAGAGGCCGUAAGAAGAAAAGAAAAAGAAGAAAAGAAUGACACUAAACCUUCAGUUAUCUCAGUUGGUAGCUGUGUUUGAUGGACAGAACUAUGAGUUCUGGGCAGCAAGAAUGAGAACCACUUUGAGGAACCGAGAGUUAUGGGAUAUUGUCAAUGAUGGGGUUCCAGAUUCAACAAAAUCAACAGAAACUCCUGAUAGGGACCAAGCAAAGGAGAAUGCUAAACUCAAGGCCAAAGAUACAGCAGCACUCCAGAUCAUUCAGCAUGCAGUAGCCGAUGUUAUCUUUGAUAAGAUCCUUUCAGCAACAACAGCCAAACAAGCUUGGGAUCUUCUGGAGAACUCGUAUCAAG
>Isatis_indigotica_6
Isatis_indigotica_Transcript_7	668	AUCAAAUUGAUAACGGAGAUUGAAAGGGUAACAGACAAUGGAAGAAAAAAAAUCACUUGUUGAAGGAAAAGUCAAGAAAGAUGUCUGAUAUAUAAUCAUGGAACAGUAGUAUGAAGUCGUUCAACAAAAAAAGAACAAUAGUAUGAAUCUCCGGAAAACAAUAUAUUAAACAAAUCCCCAAAAUCCGAUCUCAGGUUUGUUGUUUAUUUCGUAAGCAACCCUUUUUCUCAGGUAACUUACCUAAGAUGUCAAGAAACCAUAUAAUAACAUAGAAAAAUAGAGCCGACAAGAUUGAGAGUGUUGUUGAUUUCACUCUUCAGCGUGGACAACGCUGAUCUCACCUCUCUCAAGCAAGUCAUAGAAAGCUCUGGUUUUCCUCUGCUCGUUCCAAUGGUGCAUCUUCCAGAGACCACCAGCAGCUAAACCGAGUGCCAAACCGAUAACUAAUUCCUUCACCACACUCGGGCCUUUCAGUGUGGCAUGCGCAACCUUGUGUCCUGCCAUUUCUUUAUCUCAACCUACCACAAUUCCGCAAAAUUUUAAAGGAAACGACAGAUCAGAGGGAAGAAUCUGGGAUUUACCCGAGUCUGAUGAGCGAGAGAGAGAAGCACGACGAACGAAAUGGGAUUGAAACUGCGGAAGCAGAGAGCAAGACAUACAUGGAAGUG
Isatis_indigotica_Transcript_8	619	AUCAAAUUGAUAACGGAGAUUGAAAGGGUAACAGACAAUGGAAGAAAAAAAAUCACUUGUUGAAGGAAAAGUCAAGAAAGAUGUCUGAUAUAUAAUCAUGGAACAGUAGUAUGAAGUCGUUCAACAAAAAAAGAACAAUAGUAUGAAUCUCCGGAAAACAAUAUAUUAAACAAAUCCCCAAAAUCCGAUCUCAGGUUUGUUGUUUAUUUCGUAAGCAACCCUUUUUCUCAGGUAACUUACCUAAGAUGUCAAGAAACCAUAUAAUAACAUAGAAAAAUAGAGCCGACAAGAUUGAGAGUGUUGUUGAUUUCACUCUUCAGCGUGGACAACGCUGAUCUCACCUCUCUCAAGCAAGUCAUAGAAAGCUCUGGUUUUCCUCUGCUCGUUCCAAUGGUGCAUCUUCCAGAGACCACCAGCAGCUAAACCGAGUGCCAAACCGAUAACUAAUUCCUUCACCACACUCGGGCCUUUCAGUGUGGCAUGCGCAACCUUGUGUCCUGCCAUUUCUUUAUCUCAACCUACCACAAUUCCGCCGAGUCUGAUGAGCGAGAGAGAGAAGCACGACGAACGAAAUGGGAUUGAAACUGCGGAAGCAGAGAGCAAGACAUACAUGGAAGUG
>Isatis_indigotica_7
Isatis_indigotica_Transcript_9	582	GAGGUGGCAGAAGAUUAAUGAUCUGGUCGGCAAGUUCUGUGGAUCAUAUGAGGCUGCAAAAAGAGAGAAGUUGUGGUCCUUAUUGCAAAGCGAAGCUUUGAUAUGAGAUUAAUGUCCUUAUAUAUCGCAAAGCGAAGCUGUGGUGUAUGCUUCGGAGUAUAGUAAUGUCCAGGAGAUAUAUGCUGAUGUAAGGCUAGUUUUCAAGAACGCAAUGAGAUAUAACGAAGAAAAGGAGGAUGUUCAUGUGAUGGCUGAAGCUCUGUUGGCGAAAUUUGAAGAGAAAUGGCUUCUCAUAAUGCCUAAACUCGCUGAAGAGGUACCACGUACGCCUGAUUUUCUCUUUUCCAAGUCCUGGAUGUGUUUUUGUUAACUACUUUUGGUAUGAACGGCAAAAGAGACAGGCAUAUGGCGAAGCAGAGGAGCGUGCAAAUAAGCAGCUUACUGCGGAGGCUGCUCAAGCGAACAUGGCCUCAGAGAGCAACCCAAGCUAGUUUCCCGGCUGGAGCUCCUGAAGUCGAGCUUGACAUCGAUGUUCAGACUGAUGUUACUUUGUGGAGACUGAAGGUGUUUGUGCAAGAAGCA
Isatis_indigotica_Transcript_10	503	GAGGUGGCAGAAGAUUAAUGAUCUGGUCGGCAAGUUCUGUGGAUCAUAUGAGGCUGCAAAAAGAGAGAAGUUGUGGUCCUUAUUGCAAAGCGAAGCUUUGAUAUGAGAUUAAUGUCCUUAUAUAUCGCAAAGCGAAGCUGUGGUGUAUGCUUCGGAGUAUAGUAAUGUCCAGGAGAUAUAUGCUGAUGUAAGGCUAGUUUUCAAGAACGCAAUGAGAUAUAACGAAGAAAAGGAGGAUGUUCAUGUGAUGGCUGAAGCUCUGUUGGCGAAAUUUGAAGAGAAAUGGCUUCUCAUAAUGCCUAAACUCGCUGAAGAGAGACAGGCAUAUGGCGAAGCAGAGGAGCGUGCAAAUAAGCAGCUUACUGCGGAGGCUGCUCAAGCGAACAUGGCCUCAGAGAGCAACCCAAGCUAGUUUCCCGGCUGGAGCUCCUGAAGUCGAGCUUGACAUCGAUGUUCAGACUGAUGUUACUUUGUGGAGACUGAAGGUGUUUGUGCAAGAAGCA
>Isatis_indigotica_8
Isatis_indigotica_Transcript_11	1954	CUUUUCUCUUUUCUUCUUCUCCUUUCAAUGAUGUGUACGCUUCACCUCUAAGUUUUGACCCAAAGUUUCAUCAUUUUCUCUUCUCUCUUAAAACCGGAAUAUACCUAGAAUGCGUUUCGACUGGAGAUUCACUGUUCAUAUCUCGACCUCGUGAUGAAUUUCUCUGCUUAUCAAUGGAGAUGAUGAGCUCUUCUUCUUCUUCUACACAAGUCGUAUCAUUCAGAGACAUGGGGAUGUACGAACCGUUCCAACAGUUAUCUGGUUGGGAAAAUGCUUUCAACACUAUUAGUAGUAAUCAGAACAACAACAAUCAGAGUUCUUCCACAAUUCUUGAGGUGGAGGCUAGAGCAGAAGCAGAUGAUAACAAUAAGGCAAAUUAUACUUCUUUGUAUAACUCUGCUGAAGCAGAACCUUCUAGUAACAAUGAUCAGGACGAAGACCAAAUCAAUGAUAAGAUGAAACGGAGAUUGGCUCAGAACCGAGAGGCUGCUCGCAAAAGUCGUUUGAGAAAGAAGGCCCAUGUCCAGCAGUUAGAAGAAAGCCGGCUAAAGUUAUCACAGCUCGAGCAGGAACUUGUAAGAGCUAGACAGCAGGGAUUAUGCGUACGUAACUCAUCGGAUACUAGUUAUCUUGGACCAGCUGGGACCAUGAACACAGGGAUUGCUUCAUUUGAGAUGGAAUACGCACACUGGCUAGAAGAGCAAAACAAGAGAGUUAGUGAGAUUCGAACAGCGCUCCAAGCGCAUAUCAGCGACAUUGAGCUCAAAAUGCUGGUUGAUAUUUGUUUGAACCACUACGCAAAUCUCUUCCGCAUGAAAGCUGAUGCUGCAAAGGCUGAUGUGUUCUUCUUGAUAUCGGGAAUGUGGCGAACUUCAACUGAACGCUUCUUCCAGUGGAUUGGAGGUUUCCGCCCAUCCGAGUUGUUAAAUGUUGUGAUGCCAUACAUCGAGCCCUUAACCGAUCAACAACUCUUGGAGGUGCGAAACCUCCAACAGUCGUCUCAGCAAGCAGAGGAGGCUCUCUCUCAAGGCUUAGAUAAACUUCAGCAAGGUUUGGUCGAAAACAUAGCAGUUGACAUAAGAGUUGUUGAGUCUGUGAAUCACGGGGCUCAAAUGGCUUCAGCCAUGGAGAAUCUUCAAGCACUAGAGGGUUUUGUGAACCAGGCGGAUCAUCUAAGAAAGCAGACUCUGCAGCAAAUGAGUAAGAUCUUGACGACAAGACAGUCUGCUCGAGGCUUGCUCGCUUUAGGAGAGUACUUCCACAGACUUCGUGCUUUAAGUUCUCUUUGGGCAGCUCGUCCACGAGAACACACGUAACAAGUUUAGGAGGCAAAGCAAAGAGAACAGAAGCACAAGAAAGGAGAGUCAAGGUCGAAUGAUGUUUAGCUAGGGACUUGGUUAUCUGUGGGUGGAAGUGUGUGGUGAUGUAGAGUGAUUGAUUCUCCGUUAAAGCAUCAUCUCCCUCAUUGAUGUUUUGGUUUUGCUAAAUGAAUUGUUUACAGAAAUGAAUAACGAAGGUGUAAAUUUGGGUGAAAACAUGUUAUGUACUUGAAAAAUAAGGCUCUUUAUAUAUGGAUAAAUAUAUAGGGUUUGUAGUCUUCAUAUGUGAGAAUUGUCUUGACUCUUGAGGAAAGACUUCAAAUUUUUUCGUUUGCUUUUCAGAAAGCGCUUUUGUCGUCAUCAUUUUUAUUUCUGCUUUCUUCGCUAAUGGAGGAAAGCAAAGAAAGAAGAGAGCUAAAAGAAAUAAAGAAAUAAGAAAACAAAAAUGUCUCUCCACUUUUCCUCCUAAGUUUUCAUCAUUCUUUAUGUGGUGGUGAAGAUCAUAUCGCCGUUUAACGGGAGCUUCUCUGCUUAUCAGUGAAGUGAUUAUCAGAAUCAAAUGACCAUGAACACAGGGAUGGUUGCAUUCGAGAGGGAAUAUGGUCUGUGGCUAGAAGAACAGAACAGGAGAGUUG
Isatis_indigotica_Transcript_12	1237	GUGAGAUUCGAACAGCGCUCCAAGCUAAUAUAAGUGACCCUGAGCUCCAAAUACUAGUGGAUUCUUGCUUGAACCACUACGCAGAGCUCUUCCGGAUCAAAGCCGAUGCUGCAAGGGCUGAUGCAUGCUACUUGGUAUCAGGCGUGUGGCGAACUUCAACUGAACGUUUAUUCCAGUGGAUUGGAGGUUUUCGCCCAUCCGAGCUGUUAAAACUUGUGUUGCCAUACCUUCCGCCACUAACCGAUCAGCAACUCUUGGAGGUGGGAAAUCUCCAACGGUCGUCUCAGUGUGCAGAGGAUGCUCUCUCUCAAGGGAUGGAUAAUAUUAAGAAGGGUUUGGCUGAAAGAAUAGCAACUGAUGUAACAGCUGUUGAGUCCACAAAUUAUGUGGCUCAAAUGGCUCCAAUCAUGGAUAAUCUUCAAGCAUUGGAGUGUUUUGUGAACCAGGCGGAUCAUCUAAGAAAGCAGACUCUGCAGCAAAUGAGUAAGAUCUUGACGACAAGACAGUCUGCUCGAGGCUUGCUCGCUUUAGGAGAGUACUUCCACAGACUUCGUGCUUUAAGUUCUCUUUGGGCAGCUCGUCCACGAGAACACACGUAACAAGUUUAGGAGGCAAAGCAAAGAGAACAGAAGCACAAGAAAGGAGAGUCAAGGUCGAAUGAUGUUUAGCUAGGGACUUGGUUAUCUGUGGGUGGAAGUGUGUGGUGAUGUAGAGUGAUUGAUUCUCCGUUAAAGCAUCAUCUCCCUCAUUGAUGUUUUGGUUUUGCUAAAUGAAUUGUUUACAGAAAUGAAUAACGAAGGUGUAAAUUUGGGUGAAAACAUGUUAUGUACUUGAAAAAUAAGGCUCUUUAUAUAUGGAUAAAUAUAUAGGGUUUGUAGUCUUCAUAUGUGAGAAUUGUCUUGACUCUUGAGGAAAGACUUCAAAUUUUUUCGUUUGCUUUUCAGAAAGCGCUUUUGUCGUCAUCAUUUUUAUUUCUGCUUUCUUCGCUAAUGGAGGAAAGCAAAGAAAGAAGAGAGCUAAAAGAAAUAAAGAAAUAAGAAAACAAAAAUGUCUCUCCACUUUUCCUCCUAAGUUUUCAUCAUUCUUUAUGUGGUGGUGAAGAUCAUAUCGCCGUUUAACGGGAGCUUCUCUGCUUAUCAGUGAAGUGAUUAUCAGAAUCAAAUGACCAUGAACACAGGGAUGGUUGCAUUCGAGAGGGAAUAUGGUCUGUGGCUAGAAGAACAGAACAGGAGAGUUG
>Isatis_indigotica_9
Isatis_indigotica_Transcript_13	630	GAGAUCCAUCCCGAAACCGGACCGGGGCGGGGGGGGCUCAGCUGUUUUGGGGGGGGGGUUUGGGGGGGAAGGGGGUUUGGUUUUUUUUUUUUUUUUUUUGGUUGUGACGUGAUGUUAGACAAUAACACUUCGAAGCUCUCCAGUGAAUUUUUUAGCUAAGAGAGAGCUACAGAAGAAAGCUUUCACACACGGAUUUUCUCGGAUCUGAGAUCUUGGAUCCGAACAUCGUUUAUUCGAAAUCGUCAAUUCAAGGUCUAAGAAAGAUCUUAGUUAUGUCAAGAAGGCAAGUAGGUUCGACGAGGCGUGUAGGGGAUAGUGGAAGCUUCCCAUUUGUAGGAGCUUUGCACUCAAAAACUCGUUCAUCUCCUCUGUUAUCUAUUUGCCUUGUCCUCGUGGGAGCAUGCCUUCUCAUUGGUUAUGCUUACAGCGGUCCAGGUAUGUUUAAAAGUAUCAGAGAAGUCAGCAAGAUCACAGGUGACUAUUCUUGCACAGCAGAAGUUCAACGUGCCAUUCCUGUUCUUAAGAAUGCUUACGGAGAUAGCAUGCGCAAAGUCUUGCACGUGGGUCCUGAAACAUGCUCAGUGGUCUCUAGUCUGUUGAAGGAACAAGAGACUGAAGCAUGGGGUGUUG
>Isatis_indigotica_10
Isatis_indigotica_Transcript_14	618	AGCAUGGGGUGUUGAACCAUAUGAUGUAGAGGAUGCAGACUCUAACUGCAAAAGUCUUUUGCAUAAAGGCCUUGUACGUGUGGCUGACAUCAAGUUCCCUCUGCCUUACCGGUCAAAGUCAUUUUCUCUUGUGAUCGUCUCAGAUGCUCUGGAUUACCUCUCACCCAAGUAUCUUAACAAAACUGUUCCUGAACUUGCACGAGUUGCUUCAGAUGGUGUCGUUCUUUUUGCAGGUAAUCCUGGAAAGCAAAAGGCUAAAGUUGCAGAAUUGUCGAAAUUUGGACGGCCGGCUAAAAUGCGUAGCUCGUCGUGGUGGAACCGUUUCUUCUCACAGACAAAUUUAGAGGAAAACGAAGCAGCAAGCAAGAAAUUUGAACAAGGAGCUUCUAAGAUCUCAUACAAACCAGCUUGUCAAGUGUUCCACCUCAAGCCAUUACAUUAGAACUUUACUAUUGUUACUGGUCUUCAAACCAGAUAUAUCUCCUCUCUGUUAUAUGGCUUUUUUUUCCUCUAUAGAAAGAAACAAGAGUUCCACAAAAUUGUAACCCAUGCUCAACGAUUUGAUUCAUAAUUUAACUAUUCAAUAAACUAGUAGAUGAGCUAGGCCCAAUAGUAAAA
>Isatis_indigotica_11
Isatis_indigotica_Transcript_15	741	GAAGGAUGUCACACCUUGCAUUCUAGAUAGAUGUUUCUUCACUUUGCCUUCACAGCCUCUGCAGUGACAGUGAAGAGACACUCUAAGAACAACCACCUGGUGGUCUGAACCAGAAGAAGUCUUCUUCUUCUCUUCGAUUGCAGCACCAGAGCCUCUUUUUGGCGAGGAAGGUUCACCUUCCUCCGUUACAGCCGUAUCCUUACGCAAAGACCCGGAUAAAGAAACCGGUUCGGAUCCCAGAAGAUACCUAGUAGAACCAGGUGGGGUACUUUUGGUAACGUCACACGCGGGUCGCGCAACACAGCCAAAACUCUUCCUCGCUAAGCUAAUAUUAUCACUGCUCAUCAGCUUCAACAACGACCCUGAACUGCUCUUCCUUCCCUUAUCCACCUGAAUCAUCUUCCCGUCACCGGAGGAGGAAGGGGAGGACGGUAUUCUCGUGAUUUUCGAAAGCUGACGGUACGGUUCAAUGUAGUCGUCGCCAGAAGAGCACGGUGCCGUGAAAGAUCUCCGACCAUCUUUGAUAAUCGGGUUGUGACGGUCGAUGGCUCGUGCCACGACGCUCCGUUCGUCGUGGUUAGCCGUGGCCGUCGAUGCUUGCGAUGCACAAAACAUAUUGCCUUUCAUGUAUUUUUGUUUUUGUUGGUUGGGAGAGAAACUUUAGCAAGAACAAAAGCUCAUUAAUAUAUGCAAACAAUCACAUAUACGUUAUAGAUACAUGUGUGCAAUUGAUAAUGCGUC
>Isatis_indigotica_12
Isatis_indigotica_Transcript_16	242	UUCGAUGAAAUGCCUGAGAGAGAUUUGGUCUCAUGGAACUCUUUAAUAUCUGGGUAUUCUGGGAGAGGAUAUGUUGGAAAAUGUAUUGAGGCUUUAUCUAAGAUGAUGAGAUCUGAGGUUGGUUUUGGUUUUAGACCGAAUGAAGUUACGUUUAUGUCGAUUAUAUCAGCUUGUGUUCAUGGAAAGAGUAGAGAAGAAGGACGUUGCAUUCAUGGGAUGGUGAUGAAAUCUGGUGUACUUGA
>Isatis_indigotica_13
Isatis_indigotica_Transcript_17	1255	GUUUCUGGGUGAUGAUAAUUAAGCUUUUGUGCUUUAAUGGAAGGACCUUGACACCUCUCUCUCUCUUUCUCUUUGCUAUUCCUCUCUUCUACAGCUCCUAAACUAUUCUCCUUCUCUGCUAAUAUCCGACUCUAAUCGAUCGUCUCCUUCUUCGCUAGCUCCAUUUUCAUUCAGCGAUUUGUUUUGCCUCUGAGUUGUAGGAACCAAAGAGUAUCCAAAUGUCACCGGAAGAGGAGCUGCAGGGCAAUGUCUCUGUGGCAAGUUCUUCACCUACUAGCAAUUGCAUCUCGAGGAACAACUCAUCUGGAGGACUCAAGGAGCAUAACUACUUGGGCCUGUCUGAUUGUUCUUCUGUCGGAAGCUCAACUCUCUCUGGCCUCGCGGAAGAUGACAAAGCCACUAUCAGCCUCAAGGCCACAGAGCUGACACUUGGCCUUCCCGGAUCACAGUCUCCUGCUCGAGACACGGAUCUCAACUUACUGAGCCCAGCAAAGCUCGAUGAGAAACCUUUCUUCCCUUUGCUCCCUACGAAAGAGGAGUUAUGCUCGUCUUCUCAGAAGAACAUUGCCUCAGGGAACAAAAGAGGCUUCUCUGACACAAUGGAUCAGUUUUCUGAAGCUAAAAGUUCAGUUUAUACUGAGAAAAACUGGAUGUUCCCCGAAGCUGUAGCCACCCAAUCUGUCAUAAAGAAGGAAGUGCCACAAAACAUACCGAAAGGACAGUCGAGCACUACAAACAAUAGCUCUAGCCCACCUGCAGCCAAGGCACAGAUUGUUGGUUGGCCUCCAGUGAGAUCCUACAGGAAGAAUACGUUGGCCACCACUUGUAAAAACAGUGAUGAAGUUGAUGGGAGGCCAGGUGCCGGGGCCCUCUUCGUGAAGGUCAGUAUGGAUGGUGCUCCUUAUCUGAGGAAAGUUGACCUGAGGAGCUACACUAACUACGGGGAGCUUUCUUCAGCCUUAGAGAAAAUGUUCACCACUUUUACUCUUGGUGAGAUGUUUCUGUGAUUGCUCUACUGAUGUUAAUCCAAGCUUCUUUGUUAGAACACUCAUGGUGGAUCGACGUGUGCAAUCGAAGUGGUUGACCCUGCAUGUUUAUUUGAUGGUAGGUCAAUGUGGAUCUAAUGGAGCUACAGGGAAGGAUGUGCUUAGCGAGACCAAACUCAAGGAUCUUCUGAAUGGAAAAGACUAUGUGCUCACUUAUGAGGACAAGGAUGGGGACUGGAUGCUUGUUGGAGAUGUUCCAUGGGAGAUGU
Isatis_indigotica_Transcript_18	1137	GUUUCUGGGUGAUGAUAAUUAAGCUUUUGUGCUUUAAUGGAAGGACCUUGACACCUCUCUCUCUCUUUCUCUUUGCUAUUCCUCUCUUCUACAGCUCCUAAACUAUUCUCCUUCUCUGCUAAUAUCCGACUCUAAUCGAUCGUCUCCUUCUUCGCUAGCUCCAUUUUCAUUCAGCGAUUUGUUUUGCCUCUGAGUUGUAGGAACCAAAGAGUAUCCAAAUGUCACCGGAAGAGGAGCUGCAGGGCAAUGUCUCUGUGGCAAGUUCUUCACCUACUAGCAAUUGCAUCUCGAGGAACAACUCAUCUGGAGGACUCAAGGAGCAUAACUACUUGGGCCUGUCUGAUUGUUCUUCUGUCGGAAGCUCAACUCUCUCUGGCCUCGCGGAAGAUGACAAAGCCACUAUCAGCCUCAAGGCCACAGAGCUGACACUUGGCCUUCCCGGAUCACAGUCUCCUGCUCGAGACACGGAUCUCAACUUACUGAGCCCAGCAAAGCUCGAUGAGAAACCUUUCUUCCCUUUGCUCCCUACGAAAGAGGAGUUAUGCUCGUCUUCUCAGAAGAACAUUGCCUCAGGGAACAAAAGAGGCUUCUCUGACACAAUGGAUCAGUUUUCUGAAGCUAAAAGUUCAGUUUAUACUGAGAAAAACUGGAUGUUCCCCGAAGCUGUAGCCACCCAAUCUGUCAUAAAGAAGGAAGUGCCACAAAACAUACCGAAAGGACAGUCGAGCACUACAAACAAUAGCUCUAGCCCACCUGCAGCCAAGGCACAGAUUGUUGGUUGGCCUCCAGUGAGAUCCUACAGGAAGAAUACGUUGGCCACCACUUGUAAAAACAGUGAUGAAGUUGAUGGGAGGCCAGGUGCCGGGGCCCUCUUCGUGAAGGUCAGUAUGGAUGGUGCUCCUUAUCUGAGGAAAGUUGACCUGAGGAGCUACACUAACUACGGGGAGCUUUCUUCAGCCUUAGAGAAAAUGUUCACCACUUUUACUCUUGGUCAAUGUGGAUCUAAUGGAGCUACAGGGAAGGAUGUGCUUAGCGAGACCAAACUCAAGGAUCUUCUGAAUGGAAAAGACUAUGUGCUCACUUAUGAGGACAAGGAUGGGGACUGGAUGCUUGUUGGAGAUGUUCCAUGGGAGAUGU
>Isatis_indigotica_14
Isatis_indigotica_Transcript_19	569	GGAGAUGUUCCAUGGGAGAUGUUUAUUGAUGUCUGCAAGAAGCUGAAGAUAAUGAAAGGCUGUGAUGCCAUUGGGCUAGCUGCAGCUCCGAGAGCAGUGGAGAAAUCGAAGAUGAGAGCUUAAAGACUGGAAAAUGACAAAAGCUUUCUAAUUAUACAAAUAUGUGCGAUUCCCUUUUGGUGGUGUUAUUAAAACAAAACAUCUACAUCUUUAGUUUCUGAGACUAUUUAAAAAAAAAAAAGACUGCGUUUGUAAGGAAAUGAAGAAGAAUUAAAAUGAUCUAUUUUUGUUGUUGUUGCUGCUUGCUUUAGUCGAACCAGUAACUGGUCGCUGUUUCUACUUUCUAGAGUCUUGGUCUAUGUUUGGUUUUGAUUUCGAUGUUUGGUUGACUUUUUAUUUUAUUCUGGGAUAUUGAUGUAAUGUUGUUUACUCUCUCUCUCCGCCCUUCCGCCUUAUUCCUGUUUCGGUUUUUCGUUUUGUUUUGAUUCUGCUUUUGGAUUUGUAAAAUUAAUCUAAAUAAAGCCACUUUGUAAUUCGUUGUUUUUUAAUAAUAAAAUUUUAGUUUGGUG
>Isatis_indigotica_15
Isatis_indigotica_Transcript_20	220	GAGCCUUGUCGUCUUGAUUGAAUUAUCUUAUAUAUAUAUAUACCUAUGAAUUGUUUCGUAAUUCUCAAGCUUUGAGCUUUAGAUGAUGCGUGAGAAUCUGGCAACUUAAUGUGUCUGCUGCUUGUUUUAGUAUCUUCUUCUUUCCAUAUCUGCCUCUGAAAACUUUACUAAGGUUUUUAAACUUGUGUCUUUGUUUGAUAGGUCUCUGUGUCUGAUCGAG
>Isatis_indigotica_16
Isatis_indigotica_Transcript_21	614	AAACCAAGCUGUUUUAAUGCAAAACCUUUUUCUUUGAGAACAUUCCUCCAAUAAACAAAGGGAUCAAACUCUUCUUCUUCUUUGUCGUCGUCAUAUUCUCCUUCUUUCUCAUCGAAGGGUGUCUCUCAAGAAACAUCUCCACCACCGGACCAUUACUAUUACCCGUCGUCGGGUUUGCGAAUUUCACGUAUCUCUUCUCACGCAUCGAUCUCAACCUUGGACUAGUACUAAUUGGUCCAUCAUCAACAUGAGGAACCAACACUUCGAAUUUGGUUUUGAAAACAGUAUCAUCGACUUUCCUUACGGGUUCCUCAGGAUCUACUCUCAGCUUCUGAAGCUCUUGUUUUGUCCUUUCAAGCUCUUCCUUGAGAGAAGACAAAGAGUUUCUCAUUUGUAAGCUUUCCUCUUUUGCUCUUUUGAGAUUGUGUUUUGUCUCUUCAAGCUCUGUCUCAAUCUUUGCUGGAUCUUCGCCCUCCAUCACUUUGAGAUGGUUGGAAUAGACUUGACUCGCUAAGACUCUCUCGCCGAACAAAGCUACGGCUUCUUUGACGGUUUUAAACGGUGCCGUUGUGUCGAUCUCUGCUCUCUUCAUCGUCUCCAUCAUAUGGUUGCUG
Isatis_indigotica_Transcript_22	560	AAACCAAGCUGUUUUAAUGCAAAACCUUUUUCUUUGAGAACAUUCCUCCAAUAAACAAAGGGAUCAAACUCUUCUUCUUCUUUGUCGUCGUCAUAUUCUCCUUCUUUCUCAUCGAAGGGUGUCUCUCAAGAAACAUCUCCACCACCGGACCAUUACUAUUACCCGUCGUCGGGUUUGCGAAUUUCACGUAUCUCUUCUCACGCAUCGAUCUCAACCUUGGACUAGUACUAAUUGGUCCAUCAUCAACAUGAGGAACCAACACUUCGAAUUUGGUUUUGAAAACAGUAUCAUCGACUUUCCUUACGGGUUCCUCAGGAUCUACUCUCAGCUUCUGAAGCUCUUGUUUUGUCCUUUCAAGCUCUUCCUUGAGAGAAGACAAAGAGUUUCUCAUUUGUAAGCUUUCCUCUUUUGCUCUUUUGAGAUUGUGUUUUGUCUCUUCAAGCUCUGUCUCAAUCUUUGCUGGAUCCUCGCCCUCCAUCUGUUUCUUCAUCAAUGGUAAUGCCAUAGUCCCGAAAUCAGAUGGAUAAAUAUGGAAAGUCAAAUAGAGAUAAAGAGAGAAU
>Isatis_indigotica_17
Isatis_indigotica_Transcript_23	1808	CCGAAAGGAUAACGAAGCUGAUACUGAAGAUAUCGUUUUGUUCCCUCUUGUUUGGUUUUACUGAUCUACUAACAAAAGGUUGUAAGAGACCCUUGUUCACAUGUUCUGCCACAUGAGCUUAUUUGACUCAAGAAACUGAAAAAUACAUUCGACUCUCACCUUCAUCUACACCUAGCUACAUGAUGACUGUACUGUAAGGUUGUUCUGUUUUAGACCAGUCUACACAAAAUGUAAGACUUGAAAGAGACUUGAAUUCGCCGGUGAAAAUUUGAUUCUUGGGACAAUUCAAGAACUGAAAAUAGUGCAGUGUCUGACUAAAAUCACCAGAAGAAAAGGCAAACUACAUACACAUGAAAAUUAGGAAUCAGUAUUGCAUCGAGUAGACAUUUUAGAGAUCAGAUGCUUUCAUUUUUCUGGGGCGCUUAUGAGCAGGUGAAGGAGUAUCUGAUUGUCUUCCAGGACCCUUGCGCUUUUGUUCCUUCUUGAUUGGUCUUUCCGCUCCAAAACUGAAUGGCUCAGGUGCGAAAACACGAUCCUUCGGAGUAUCUGGCAUUGCGGCAUAUGACCCUUCACGGUGUGAUGAACCUUCUGAUUCUUUAUACUGUAGCUGCUUCUGAAGAUUCAGUAGUGUUAGAAUUUCUUUUCGUAAUUCAAGAUGCUCAUCACAUACAGUUUUUGUAGGAACCUUUGGUUUUAAAUUAACCCCGAGAUCUUGCAGAGUCUGCUCAACGCGCUUGAUCGUUCGAAGACCAACAGCAGAGCUUGCAGCUUGGACCAUUUGUUCAAGUCCAUAGGUUCUCAAGUAUACAUGAAGCAUGCGCAGAGAAGCAAGGGUAGAUGCAUAAUCUGCCAUAGUUAGUGUUGAUGGAGCCACAGCAGUUGCAGGAAGUUGAGAAUUGGAAGAUGGAGAUACACUACGCCCUGGACCUCCAUCAGCUUUAUCAAGACCGAUAUUCUCAUUCGCAGACACAUCAGGCUCUGCCGCACGACGUGCAGCCAAACGCAUCUCUGUGAUUCUUUUAGCCUCCGCAAGAAUCUCAGCAUCUUUCUUCUCCUGAUGUCUACUCUGGGACAGGACCAUGGACAAUGCACGUUUGCGCUCUCUAUCGCGUGUAAUAUCAUAAGGCUCCUUCAUCAGAGGAUGGUUUGCCAAAUCUGCUGGAGACUGAGCUCUAGCACGCAGCAGGGCGCGAGUUACACUAUAGUAACGAUCCUUCAAUUCCUCUACAGGCCGCGAUAAUGGAAAGCGAUCAGCAAUUACAGUGAAACGGAGAUCAAACCUUUCACACAAUUCAAACAACUGAUCUGUCUCUUCCUUGGUCCACACAGGGUCGGUUAAAUGAUUCUCAUACUCAUCGUCCGUGUAUUUCAAGAUAUCAACUGACUUGUUAUAUUUGGCAAAGGAAUAAUCACCUGUUGGUGGAACAUCAUUUACCACUCUAACCCAAUGAUAAAGCUGCAGAUCAUCUUUCCUAGCAGAACUUUUGAAGGGAAGCCAUUGCCAAGCAACCUUCUCAUCAGCUGGAGGACGUCGCUUUAAGUGGGUAACAUCAAUUGAAGGCAUAAGAGGCGCAACGCCGCCUGUAAGCGCAUAAACCUCGCGAGAAACGCCAUCGGGUUUCCUAUGGGACUCCUUCUGGGGUCGAGAUUUCUUCUCAUGGCUUAAAGACAGUGGAGUCUUCGGCAACCCGAGAAUGUCCUUUGCGUCCGUGCCACCCAUCCCGAGAUCAGCCUUCCCGAUUUAACGGGUCCAAUCCAGAGACUAUACGAUCUUAGGGUUUCCAAUAUUACCUAAUUUCGCGAUAUUU
>Isatis_indigotica_18
Isatis_indigotica_Transcript_24	3743	AUUCUAUCAUUUUUGGAUUCGAAUUUCAAAUCUACGAAGUAGACUUAUAAUCUUUUUCCAUUGCACAUUGUAGAAUUCUAAGUUUCAAUAAUGAUCAUAAAUUUCUUUUCAUGGAAGUAAAAAAAACGAAUCGACCGUUCGACUAUUUCUUCAAAUUUAAGACAAAGAUGAGAAAAGGAAGAACAUAUAUAUGUUCUGUAAUAUAUAACCAUAUUGAAUUGCAAAUACAAAAAUGAUAGAAUCUUUGUUGAUUAGACUAAAUCAAUAUGGAUGGGGCUAAAAAAAAAUGACAGAAGAUACCAAAGAAAUAAAAUAAGUAUCUAUAUGUAAUAAAUUCCAAGGUUUCGGCAUAAGAAAAAGCGGAAAGACAUCAUAAUGAGAUCCUAAUCUCAAAGUCUCAAAGCAAAAAAGGGGAUAUGGCGGAAUUGGUAGACGCUACGGACUUAAUUGGAUUGAGCCUUGGUAUGGAAACCUACUAAGUGAUAACUUUCAAAUUCAGAGAAACCCUGGAAUUAACACUGGGCAAUCCUGAGCCAAAUCCUGGGUUACGCGAACAAACCAGAGUUUAGAAAACGAGAAAAAAGGGAUAGGUGCAGAGACUCAAUGGAAGCUGUUCUAACAAAUGGAGUUCACUACCUUGUGUUGAUCAAAUGAUUCACUUCAUAGUCUGAUAGAUCCUUGGUGGAAUAAUCGGACGAGAAUAAAGAUAGAGUCCCAUUCUACAUGUCAAUACUGACAACAAUGAAAUUUAUAGUAAGAUGAAAAUCCGUUGACUUUUAAAAUCGUGAGGGUUCAAGUCCCUCUAUCCCCAACCCUACUCCCCAAAAAAGUCCGUUUGACACCUUACCCUUUUUUUAGUUAUUCAAAAAUGCAUUAUCUUUUUUCAUUCAUCCGACGCUUUUACAAACUAUAAUUUCUUUUCUUAUUAUAUACAAGUCUUGUGGGAUAUAUCAUACACGUACAAAUGAGAAAGAAAUGUCGAUUUGAAUUAUUUAGAAUCUAUAUCAUUUUUCAUGUUAAAACUUAGAAAGUCUUCUUUUCAAAGAUCCAAGAAAUUCCCGGUCCAAAACUUUUUGCAUUUCCUACUUUUUCGUUUCUUUUCUUUUAAUUGACAUAGACCUAAGUCAUCUAGUAAAAUGAGGAUGAUACUUCGGUAAUGGCCGGGAUAGCUCAGUUGGUAGAGCAGAGGACUGAAAAUCCUCGUGUCACCAGUUCAAAUCUGGUUCUUGGCAUAGGAUUGAUUAAUUUUGAUAAGUUUCUAGUCUUCAAAUUAAACGUAUCUUUAGUAAAAAAAAUGCAAUCAUCCUUUCUUCCCUUCUCUUUUUUGUUCAUGUUGGGGAUCCAUCCGUUCAAAAAGAAUGUAUAAGACUUUAUACAUAAUACAUAUUCGAAAGAAAAGGUCUGUUUGAAAGAAUCAAACAAAACAAGUAAAAAAAAAGAUCGAUAUCUAUAGUAUCUAUCGUUGAAGGGGAGAAAUACCCCCAAGAUUCAUUAGAUACAAUAGAAAUAGAAUUGUACCCCCCCCCAUUUAUUGCUUUCCGAUCUUAUUUAUUCAUUCCCAGUUAUGUGACUAAAGUUGACUAAGUUAUGCGCGCGAUACAAAGUUCAUAAUGCAGAACUCUUUUUUUUUUUUUUAGUUCAUCCUAUUGGCUCGGCUUUUUUUUUAGGAAAAAAAGUCUCUUUUAAAUUGGAGAUCAAGCUAUCUAUAAUAAUAUGAAUGAGACCUUAAUUCUUCUGUUUGUUUUAUCUAAAAAAGAAUCGAAUUCAAAAUAUUCCGUGAAGGUCCGUAGUUGUAGAAGCUAAGACUCAUUUUUUAUCAUUCAAUAAGCAUCUUGUAUUUCAUAAAAAUUGGGGGCAAUAUAAUCCUUACGUAAAGGCCACCCUAUCCAACUUUCGGGCAUUAAGAUUCGUUUCAGCCGCGGAUGGCUAUCAUAGGUGAUUCCUAACAUAUCAUAAGAUUCCCGUUCUUGAAAAUCCGUACUUUUCCAAACCCAGAAAACAGAUGGAAUUCUGGGAUUACUCCUGUGAGUAAAUACUUUUAUGCAGACUUCUUCCGCUUGAUUGACACCAUAUUCUAUUCUCGUAAGAUGAUACACACUGGCUAAGAGGCCACCUGGUGCCACAUCAUAGGCACAUUGGGAACGUAAAUAAUUGUAACCAUAUACAUAUAAAAUUACAGCAAUAGAAUGCCAAUCUUCGGGCUUUAUUUGUAAAGUCUCUAUUCCUUGGUAAUCGAAGCCCAACGAUCUAUGAACCAGCCCGCGUUUGGCUAGCCAAACGGACAAAGUGCCCUGCAUCUUUUUUAUUUCCCCCCACACCUUUUUUAUAUAAAAUGAAGUAUUUCACAUUUACCAUGAGUUCUAAUUUAUGAAGAUUUUUUUCUUAUUCUCUAAAAUCCUCCCUAAUUCACUAAUUCGUGGGAAGAUACUGGACUUUUGUAUUUAAAAAAUGUUUCAGUAGAGAUCUCUGAAGUAGAUGAUGGUGGAUAGAGUAAUUCUUGAUCAUAAUUUCCAGUAUGCGUACUGCGUACAACAAAAAACUUGUGAUUGGUAGUAAAACACCGAUUACCCCGUUGAGGUCUAAUUCGAUCCUUAUAGAUUUCUCCAGCUAUUUUCUUACGAAGCUUUGUUAUAGCGUCUAUAACAGCCUCUGGUUUAGGUGGACAACCCGGCAAAUAGACAUCUACAGGAAUUAGCUUAUCAACUCCUCGAACAGUACUAUAAGAGUCGGUACUGAACAUCCCCCCUGUAAUUGUACACGCUCCCAUAGCAAUAACAUACUUUGGUUCAGGCAUUUGUUCAUAUAAUCUCACUAAAGAAGGAGCCAUUUUCAUUGUUACUGUACCUGCUGUUAAAAUAAGGUCUGCCUGUCUAGGACUUGAUCUUGGUACUAGCCCAUAACGAUCAAAGUCAAAUCGGGAACCUAUUAAUGAGGCAAAUUCAAUGAAACAACAACUGGUACCAUAAAGAAGUGGCCAUAGGCUGGAAAGUCUUGACCAAUUUGAAAGAUCAUUUAACGUAGUUGAAAUAACUGAAUUUUUUGUUGUUCGAUCAAGUACGGGAAACUUAAUGGAAUUCAUAAUUGUUUCAAUGGUUUUUUUUUUACUUUUUUUUAUUGUUAUUGUACAAGUAUUCAGGAAACGAACUAAGACCAUUCCAACGCUCCUUUUCGCCAUGCAUAAACUAAACCAAGAAUUAGGAUAAGCACGAAAAUGAAAGCUUCUAUAAAAGCGGAUACCCCCAGUACAUCGAAACUCAUUGCCCACGGAUACAGAAAAACUGUUUCAACAUCAAAAACAACAAAAACUAGAGCAAACAUAUAAUAACGGAUUCUAAAUUGUAACCAAGCAUCCCCGAUCGGUUCUAUACCUGAUUCAUAACUAGAAAGUUUCUCUGGCCCCUUCCUAAUUGGAGAUAAAACCCCGGAAAUUAGAAAUGCCAAAACAGGAAUAGCACUUGAUAUUAUUAAAAAUGCCCAGAAAAUAUCAUAUUCGUAAAGCAGAAACAUAGACGAACUCCUAUGAAUGUGGAAAAAAUGCCCGCUUAGUCAAUUCCAAUCGGAGUGGAUUGGGCAAGGGAUAUAGAACUCUUGAGUCAAAACAAAAUUUUAGGUUAAUCGAAUCAUUUAUUUUAGUUUGGUUGCUGUAGUAGACGUCUCAUUUUAAGAUUUAUUGAUUGUAAUCUUAUUUUCAGUACACUUAUUACUUAAUAUUUCCAUGUUUCUAUUACUAAUAGUUUCUAAUA
Isatis_indigotica_Transcript_25	501	UCGAAUCUUUGAGUAUCGCAGAUAGUAAAAAAGCGCCUUUAGGGCGCUUUUUUACAUUGGUGGGUCGUGCAGGAUUCGAACCUGCGACCAAUUGAUUAAAAGUCUACUGCUCUACCAACUGAGCUAACGACCCAUACGGGUGUUACCUGAAAGAUUUUUACUCGGGGCCAAUCUUUAAGAUUGGUGGGUCGUGCAGGAUGACUCGCUUCGCUCGCCCUACGGGCCGUUGCUGACGCAACGUUAUCCUACACGCUUAACAUCUGUCUUCGAUGUUAAAACUGGUGGGUCGUGCAGGAUUCGAACCUGCGACCAAUUGAUUAAAAGUCUACUGCUCUACCAACUGAGCUAACGACCCAUACGGGUGUUACCUGAAAGAUUUUUACUCGGGGCCAAUCUUUAAGAUUGGUGGGUCGUGCAGGAUGACUCGCUUCGCUCGCCCUACGGGCCGUUGCUGACGCAACGUUAUCCUACACGCUUAACAUCUGUCUUCGAUGUUAAAAC
>Isatis_indigotica_19
Isatis_indigotica_Transcript_26	212	UUCUUGAGCAGCACAUGGUCAACUUAGCUUUGCUUCGUCUCCCUCUUCCUCCCGCAGUUGCAGAGUUACAGCAGCAACAAGUCGUCGUUUUAGUUCUCUUCUAUUUUUUUUUUCUGCAUUAGUUAGGGUUUUAACUUUUAAUUUUUAACCUCUAUAUUAAUAAAAUGGGCUAAAGUUGGUUAAAAAUAGCAAAAUAAAAUAAGUUUCAAAAG
>Isatis_indigotica_20
Isatis_indigotica_Transcript_27	268	GCCAAAAAAUAAGAAGAAAAUGUCCAAAACAAGAAUUAACUUACAGUAUUAUCAUUUGGUUAUAUACUAGGGUAACUCUUAAACACUCUGUUACCAAGAUUAAAUGUAGAUAGAACAAAACUACAAAUUAAUUUUCUCCAAACCAUUUGAAUUUUUCCUCUAAAAUCUAAUAGAUAUAUCACCAUUUGAAGCCAUCAACUAGGAGGAAGUGUUGUACACCUAACAAUAUAUCAAUUCGUAGAACAAGUAUGAGAGAGAGAGAGAGAGA
>Isatis_indigotica_21
Isatis_indigotica_Transcript_28	1067	AGAUAAUGCUUUAGAUUAAUUUUCUCUCCCCUCUCUCGUCUCUGCAAUUUGCCAAGACACCGCUUGACACUUUUCCGAUCGAUUUCUUUCCAGGGCCGCCGGCACCUGUCGGCGGCUCUUACCCUUUCUUUUCUUAAUCGCUUUUUAUACAGUUCCCUUGUUAAUUAAGAUUAAUUGGUGGAUUAUGAAUCCAAAAGAGAGUUUGCAAAAGAGGUUUCAAUGGCGAUUUCAGAGGAGAUUCGGAUCUCGGAUCACACAAUUGGCUUUUCUCUUAUGUUCAAUUUACAUCGUAAUCUCUGGGUUUAUCAAGGUAUUCAUUCAAUUGCCCAAUUACAUUCUUUUUUUCCGGCAGUCUCGUUUCUAUGGUGGUUGUCGGCUUUGUUCUCUCUUUCCAAAAAGACUCACGACAGUGCAAAUCCCGCGUCUCUUAGAUAAAGUCUUAUUUGAUGUUGGUUGUCUAUGUUUCCGUGGGUUGUAUUUGGGGGGAUUGUGUUUGUCCUCUCUUUGGGGUUUUGUCUCUCCGAUCACACAUUGGAGAUUAACUUGUUGGUGGAUCUCCGCUUGGCCUUUCUACAAUGGAGAUGCACGUGUUACAGUCCGUCUCAUAUGGAAGCCGGGGAUAAUUGGGCACAAACAAAGUCUAGGAAUCAAUCACAUGGGGCUUUUAACUACUUGUGGAACAAGGUUGUGUCAGUUUUCACAUUAUCAACAAACAUGGGGUUUGGUUACAGCUAAGGAAGAUGUUAUCUCCUCGUGUAGGAGAUGUUUAUAUGGUUUGCGAUGUAACGGAUGGAUCGCAACCAAUGAUCUUUUAAGAAGUUAUUGGAAUCUCAUCAAAAAGAUGUUAGCCAAGCACAAAGAUCUGAAGAUGAAGAUGAAGAUGAACAAGGAACAUAACAGAUUUUGUAAUCUGUUAGCGCGUUAUAAGUCUUAUCUAUGUAUGAAAGCAGCGUGUUAAUUCCUUUUCGUUUAUUCGUCUCUUUUACAUUGUCAAUCCUUUGGUUUAUUUGUAUCUAUCUAUGAUAACUCUGUAAUUUUGGUUAAGUAAUAAAGAAGUUUAGCCGACA
>Isatis_indigotica_22
Isatis_indigotica_Transcript_29	761	ACCAUUUCUGUCUUUAGCAUACAAUUAAUAUAUUCUUCAGCACAAGCACUAUAUCUUUAACAGUCGUUGACAAAUUUCGCGUACUGUACCUUGCCCAGAACUCAAAUAUCGCUUCGUCUAUCAACUCAUAUCCAUUAUAAGAAACAUAUGGGCCUAUAUUAGCCCGUAUCACGAAUUCACCAAAACUCUCCUCGUCCAGAUACAACAAAAGUCUACAAAACCAACAUUGAGAAUUACAUAAAAGUAAACUCCUUUCACAUAGACACAAAAUGCCUAGCUCUUUGCUCAUUACACCGACACUCCUAGUUCAAGAUUUCACCUGUGAUGGGUGAAACAUGGUGGUUAGUGGAUUGCUGUCUGUUUUUGGAACCUAGUACCACCAUAGACUUUGGGGGAAUCAAACCGGCCCUGAAAAGCAUAUUUUCGACCGAGUCUGUUGGUUGAGCUCCAACCGAUAACCAGUACUUGAUUCUGUCGAAUUUGAGGCUCACUCUUUUCGCUUCGUCUUUCCCUUGCAGCGGAUCGUAAAACCCUAAGACCUCGAUUUGUUUGCCGUCCCUCCGAGAUUUGUCAUCGGCGGCAACUACACGAUAGAAGGGUCGAUGUUUACAACCGAAACGCGCGAGCCUGAUCUUCACCGCCAUUUCCGCAGCUCUCAGCUUCAAAAAUUGAGGACACGGAGAAGAAGACGAGUAAGGUUUUAGCUGGGUUUUGGUUUUUCACUCUUAUCCGCAUUCUAUAUCCAUGGAGAAAAAGCCGAA
Isatis_indigotica_Transcript_30	591	ACCAUUUCUGUCUUUAGCAUACAAUUAAUAUAUUCUUCAGCACAAGCACUAUAUCUUUAACAGUCGUUGACAAAUUUCGCGUACUGUACCUUGCCCAGAACUCAAAUAUCGCUUCGUCUAUCAACUCAUAUCCAUUAUAAGAAACAUAUGGGCCUAUAUUAGCCCGUAUCACGAAUUCACCAAAACUCUCCUCGUCCAGAUACAACAAAAGUCUACAAAACCAACAUUGAGAAUUACAUAAAAGUAAACUCCUUUCACAUAGACACAAAAUGCCUAGCUCUUUGCUCAUUACACCGACACUCCUAGUUCAAGAUUUCACCUGUGAUGGGUGAAACAUGGUGGUUAGUGGAUUGCUGUCUGUUUUUGGAACCUAGUACCACCAUAGACUUUGGGGGAAUCAAACCGGCCCUGAAAAGCAUAUUUUCGACCGAGUCUGUUGGUUGAGCUCCAACCGAUAACCAGUACUUGAUUCUGUCGAAUUUGAGGCUCACUCUUUUCGCUUCGUCUUUCCCUGAGUAGAUACAAAAGCAAAUCCAUGAAAGCAGAGACAUCGAGAAUGAGAAGUGGGGAAAGUAGAGGAAGAGGUUCGAA
>Isatis_indigotica_23
Isatis_indigotica_Transcript_31	337	UACAGCUGCAUCAACUUAUCCUUGAUGACAAAUUGUAACAAAAGAUAAUCAAACGCUGAACCACAUGAUAACACUUAGAAAUAGAGUGAGCGAUUCUCAAUGCAUUGCACUUAGAUACUUGUGACAAAUUAUAAGCAACAUGAGCAAAUUUAUGGGAUAACACACAAAAGGUAGGAUAACUUAAAAGAUCAUUCAUAUUUUUACACAAACCAAGAGCGAAACACUGUGAACUGGCUAAGCCUGAAGCAGAAAUUGUAGAACAAGAAGUGUUAACACACAUGUGGUGUCACUAUAGUAAGUAAAAAUGUUCUUACCUUUUGGAGUAUUGUUAAUUUAA
>Isatis_indigotica_24
Isatis_indigotica_Transcript_32	390	UAUAUUAACAUAAAAAUUAGCCAAAAAAUGCAUCGGUUAGGUUGACAUUAGCAGUGUAGAUAAUGACUCUACAUUAGCCAAACGUAGAGUCGGUUAGGUUUGGGAUCGUGCUGCGUAAAUCUCCGGAGAAGAGAAGAGAGAUUAAAAGCUCUUGGAGACCAAGCAGAGAUAAUUUUAGAAAGAUUUCAAGAUAUGUGCUCAGUAAUUCACAAUGGUUUCAUCUAAAAGUGAUGAAAACGAUGGAGUUGAUAGCCGAUAGAACUGAAGAGGAGGAUUUGUAAAGUUCGUCAUUUUCUUUUUUCUUCUAAGAGGCGGGACUGUAGCCUGUAGGGUACAAACGAUUAUCACUAAGUUAGUGGAAUACAAAUUUGUAAAAUUGGAAUAGAGGUG
>Isatis_indigotica_25
Isatis_indigotica_Transcript_33	1424	ACUGUAUGGUCAAAAUGUAUAGUUAAGCCUACACUCCAACUUCAAGAUUCCGAAAAUAACCAAUGUAAACGAUCAAAACAGACGGUGGAGUCACCGUAAAGACAGAACCGAACCUAAUUUUGAUGAUCCACUGUUUGUAUAUCUACAACCUCGACACUCCUAACCGCUCUAAUUUAUCUUCUUGGAUCCACAAACCUCUCAUGAUCAGUCCAUAGACGCAAACAUCAGCAGAAAGCAGAGACAUGAAAGAAACCCGAGGGAACAAUUUGGUGAGCUCAACCUCUGAAGCAACCAUCUCCCUUUGUUACCAUCAUACCAAACUCUUCUUUUCAAGAAUCACGAUCUUUGCCUGCUAGAAAGAGUAUGAGCUGUUACAUUGGGCACUUCAUUGUAAAACUCGGGUUCGUCUUCUUCAUCAGAUGAUAACAAAGAUGGACCCAUCCAUGCUUUAAACCCUUCGUUCACUCGUCUUUCAACAUCUGGUGUGAAUUCCAAAGGAUUAGCUUCAAGCAUCUCCAAGCCCUGAUGACUUCUGUUCCCAAACUCUCCUUCGUCAAUACUUAAAGCGGCUCUUCUUCCAAGGGCGAAAGCAGUUCCAGCAUACAAGAUUACCAAACCCCAUGAAGAUAUCUCGUAGCACCAAAACAAUGGCACAGAACAGCUGCUUCCUAGUGUCAGGAGGCUUGAGCCGAGAAAUAUAGCGAGGAUACCAUAGACGAUAGCAAACACAACAUUCAGAAUUGACAGGCAACGAACCCCACCUCUUCUUGAAGCACAGUAGUUAUUUUCAACAACUUUUAGAAACCCAUGACGGCGAGGAGCGGAAUAAGCCACAAAAAUUCCUGCUACGAGAUAAAGAGAUGAAACAAGGAAGAUAAUGGUGGAGGGAAGGAAAACGACCAUCCAGUAGAAAUCGACAGUUUCUUGAUCCGUCAAGUAAAAAGCACCAGGAAAGAGAUCGGAAUCACGAGCUCUGCCAUAGAUAGGCAAAGGCUGUAGCUUUAUGUCGCUGCAGAAUGGCCUCCUCAGAACAUUCGAAGGGAAUACAAUCUUCAAGCUGACGAUCGUGCAAGUGAAGAUGACGAAGCAAAGGAAAGCCACCGUCGACAUUAGUGCCGGCCUCUGAAGCUUGAGCCAGGCUCUAUCUUCCUCCCUAAGGCUCUCGUACUCCUGCUUCGGCAUAAAUGCCUGACGCAACGCGUCUCCAAUGAUCGCCAUUGAAGAAUUCAAAGCACAAACCCCUAAUCCUUUAACUAGAAAUCAAGCUAGGUCUCGAAUUUGAUUAAUGAGCCCGAGAUCUCAAACGAGGAAGAAGAAAGAUGGCGCGUGUAAAAGCGAUAUGGCAACUGCCGUCGCUCGUCUAUAUAAUUAAUUACAGAUUGACCCCAAAUCUUUUUUUUUCAAUUAUCCAAUUUUCCGUAACA
>Isatis_indigotica_26
Isatis_indigotica_Transcript_34	968	AAAAGAGGGCACUUAAUGCGCAGUAUGUCCUCUUGCCAGCUUGUUGCACCGUCCUCCGUCUCCUCUCCUUCCCCUCUCUCUCUCCUCUCUCUCUCUAAAAAACCAUUCCUGCUUCUCUCUCUAGAAACCAGAAGAGAGAGGGAGAGAGAGAAAGCUACGGAGCAAAAAGAAAAACAAUGUCUUCGGACGACGAAGGAAGAGAGGAGUAUCUCUUCAAGAUAGUGGUUAUCGGCGACUCGGCGGUCGGUAAAUCGAACCUCCUGUCUCGGUACGCUAGGAACGAGUUCAGCGCCCACUCCAAAGCGACGAUCGGCGUCGAGUUUCAGACUCAGAGCAUGGAGAUUGAAGGCAAGGAGGUCAAGGCUCAGAUUUGGGACACUGCCGGCCAAGAGCGUUUCCGUGCCGUCACCUCCGCCUACUACCGUGGUGCCGUCGGCGCACUCGUCGUCUACGACAUUAGCCGCCGCACCACCUUCGAGAGCGUCGGACGUUGGCUCGAUGAGCUCAAGAUCCAUUCUGAUACAACGGUGGCGAGAAUGCUGGUGGGGAACAAGUGUGACCUAGAAAACAUAAGAGCAGUGAGCGUGGAGGAAGGCAAAGACCUAGCAGAAUCCCAAGGACUCUUCUUUGUGGAAACAUCGGCUCUUGAUUCGACCAACGUUAGGACAGCUUUCGAAAAGGUCAUACUUGAUAUCUACAAUACCGUGAGCCGUAAGCAACUAAACUCCGACACUUACAAAGAUGAACUCACCGUGAAUCGGGUAAGUCUUGUUAAGGACAAUAACACUGGCUCUAAACAGAGCUCCGGUUUUUCUUGCUGUUCCACUUGAAAAAUACUCAAAAAUAAUCUAUUUUCGUUUUCCUUUCAUCUAUAUAUUUUUUUCCCCCCUUACUUUGUCAUUGUAACUUUACGUACAUUUUCUAUGGUUGCCUCUAUCUCAUAGAAGAAAAAAGAAACAGAAUUCAUG
>Isatis_indigotica_27
Isatis_indigotica_Transcript_35	1347	GUACACAUAGUGCUUCUUUGGUGGCGAGGAGAAGAAGUGGAAGAACGGUGGAGAAAGAGAUAGAGAAAAAUGGAGAACGCUUUGUCUCCGUCGCCGUCGCCGGCAGGUGAAAUCGCCGGAAGAGUGUCGUCUCUGUUCGUUUAUCCGAUCAAAUCAUGUAAAGGAAUUUCGUUGUCUCAGGCAUCUCUCACUCCCACCGGGUUUAGAUGGGAUCGAAACUGGUUGAUUGUGAACUCUAAAGGAAGAGGAUUGACUCAAAGAGUGGAACCAAAGCUUUCCUUGAUUGAAGUAGAAAUGCCUAAACUUGCAUUUGAUGAGGACUGGGAGCCCGACAAGAGCUCUAACAUGUUGGUUAGAGCUCCUGGUAUGGAUGUACUUAAGGUUUCGCUAGCUAAACCGGAGAAAAUAGCAGACGGUGUCUCGGUUUGGGAGUGGUUUGGCUCUGCACUUGAUGAAGGAGAUGAAGCAUCUGAGUGGUUUACAAGCUUUGUUGGGAAGCCUUGUCGACUUGUUCGUUUUGAUUCAGCCUCUGAGACAAGACCUGUGGAUCCAAAUUAUGCUCCAGGUCACUUUGCGAUGUUCUCAGAUAUGUACCCGUUCUUGCUUAUAUCACAGGUGAGUCACCAUGAACGAGAAGGAUUUUCUCGUUUCUGCUCUAAAGUAAUCUCAUAACGUUUUCUAGGGUUCUCUUGAUUGCCUGAAUGAGCUUCUCAAGGAGCCUGUGCCGAUCAACCGAUUUAGACCCAACAUCUUGGUUGAUGGAUGUGAACCAUUUGCUGAAGACCUGUGGACAGAGAUCCUCAUAGACAAUUUCACCUUCCAUGGUGUGAAAUUAUGCUCCCGUUGCAAGGUACCGACGAUUAAUCAAGAAACUGGAAUUGGAGGUGAAGAACCAAUUGAGACUCUGAGGAGUUUCAGGUCAGACAAAGUUAUACAGCCAAAGAAGAAACUACAGGGAAAGAUAUACUUUGGGCAGAACAUGGUUUGGAAGGAUCGAUUCGGCGAUGAGAUGGGGAAAACAAUAGAAAUUGGUGAUUCUGUUCUUGUCUUUGGUAAACUCUCCUCUCCUGCUCAAGCAGCAACUUGAAAAAACAAGAAACAUGCAGCUUGUCAUAAGCACUAUGUAAAUUGUAAUUCUCACUCUUGUCUUGUUCUAAGAACUGUGAACGGCACUUAUCAUAUACCUCAACCUCACAGAGAACAAGAAAACCGAAACUAAAGAACCAUUAAACGCAUAGAUAGAUAGAGAACACAUGACAUUUUGCCCAUAUUGCUUUUACCCAUCUCUUCACAGAUGGAGUUGAGAUGCUUCACUUGAAAUGCUUUGCAUUGUUUACAUAGUACCAA
Isatis_indigotica_Transcript_36	1280	GUACACAUAGUGCUUCUUUGGUGGCGAGGAGAAGAAGUGGAAGAACGGUGGAGAAAGAGAUAGAGAAAAAUGGAGAACGCUUUGUCUCCGUCGCCGUCGCCGGCAGGUGAAAUCGCCGGAAGAGUGUCGUCUCUGUUCGUUUAUCCGAUCAAAUCAUGUAAAGGAAUUUCGUUGUCUCAGGCAUCUCUCACUCCCACCGGGUUUAGAUGGGAUCGAAACUGGUUGAUUGUGAACUCUAAAGGAAGAGGAUUGACUCAAAGAGUGGAACCAAAGCUUUCCUUGAUUGAAGUAGAAAUGCCUAAACUUGCAUUUGAUGAGGACUGGGAGCCCGACAAGAGCUCUAACAUGUUGGUUAGAGCUCCUGGUAUGGAUGUACUUAAGGUUUCGCUAGCUAAACCGGAGAAAAUAGCAGACGGUGUCUCGGUUUGGGAGUGGUUUGGCUCUGCACUUGAUGAAGGAGAUGAAGCAUCUGAGUGGUUUACAAGCUUUGUUGGGAAGCCUUGUCGACUUGUUCGUUUUGAUUCAGCCUCUGAGACAAGACCUGUGGAUCCAAAUUAUGCUCCAGGUCACUUUGCGAUGUUCUCAGAUAUGUACCCGUUCUUGCUUAUAUCACAGGGUUCUCUUGAUUGCCUGAAUGAGCUUCUCAAGGAGCCUGUGCCGAUCAACCGAUUUAGACCCAACAUCUUGGUUGAUGGAUGUGAACCAUUUGCUGAAGACCUGUGGACAGAGAUCCUCAUAGACAAUUUCACCUUCCAUGGUGUGAAAUUAUGCUCCCGUUGCAAGGUACCGACGAUUAAUCAAGAAACUGGAAUUGGAGGUGAAGAACCAAUUGAGACUCUGAGGAGUUUCAGGUCAGACAAAGUUAUACAGCCAAAGAAGAAACUACAGGGAAAGAUAUACUUUGGGCAGAACAUGGUUUGGAAGGAUCGAUUCGGCGAUGAGAUGGGGAAAACAAUAGAAAUUGGUGAUUCUGUUCUUGUCUUUGGUAAACUCUCCUCUCCUGCUCAAGCAGCAACUUGAAAAAACAAGAAACAUGCAGCUUGUCAUAAGCACUAUGUAAAUUGUAAUUCUCACUCUUGUCUUGUUCUAAGAACUGUGAACGGCACUUAUCAUAUACCUCAACCUCACAGAGAACAAGAAAACCGAAACUAAAGAACCAUUAAACGCAUAGAUAGAUAGAGAACACAUGACAUUUUGCCCAUAUUGCUUUUACCCAUCUCUUCACAGAUGGAGUUGAGAUGCUUCACUUGAAAUGCUUUGCAUUGUUUACAUAGUACCAA
>Isatis_indigotica_28
Isatis_indigotica_Transcript_37	2490	UCACACAGUUCAUCAUUAAAUGGUUUCUAAUUCAUUUUAUUCAAACUGCUCUCUAUCUCUAAUUGCCAAAUCCUAAUUAAUCAUUAGUUAUAAUUAACAGGUGUAGUCUAAAAUAUGCUCCCCACGUUCCCUCCUUCAAAUCCAUUCCCUUCCCCACAAUUUUCUGUGCCAAAAUCAGUGUAGCAAUUAGCAUUCCUUUUAUUGUUUUGCCUCUCAAUAAGCUAUAGCUUUUUGGUAAAAUCCUUCUGCUCCUCGCUUUUUAUUUUUUAUUUUUAUUUUUUUUUGUUCUCUUUUCUGAUUCGCUGAUCUUGAAGAGAAGCCCUUUUCUGGCCUUUUCAUCCUCUCUUUUCAAUCCCUCCCCUCCCUAAUUCUCUCGUGCGUUCAGGAGGAAACCAGGUAUGGUUCGGGCAUCAGAGCAAGAGCAGGAAAGUUAUAGGAGCAGGCUCUUCAAUUUCAAAUGGAGGAACAACGACAACAAUGCAGGAAGACAUUCCAAGAGCCUCAGCGUCGAAACCGGUUUAGAUGAGGCUGCCACCGAAUCUCAGGAGGCUGAACCCUUGACCAUAAUCCAUCCUAACAAGGGCCCGCCACUUUUAAGAUCGGCUGCGGAUGAAGCAGCGCUCGCCGCAGCACAGGCUAGGGAGAAACAGCUUCUCGCAGGCAUGUCUUUAGUCUUUUCCUUUUCGACAUUUCAAACCCCAUAUACAUUCGUAUCUCCAGCUUUCUUAUCUAACUGGCUUGCGAUGACGAGGUCAGACAUGGAGCAGAUGAAAGAGCGCUUCUCUAAGCUGUUGCUAGGAGAGGACAAUUCCGGUGGAGGCAAAGGAGUCUCCUCUGCUCUUGCCCUCUCAAACGCAAUCACAAACCUUGCAGGUAGGAUUUUCUAAAUUGGAGCCUUUUGUCAUACAUUACCUAUCAAUCUGACAAUCGUCUUGUUGGUAGCUUCUGUGUUUGGAGAGCAACGGCGUUUGGAGCCAAUGCCUGUAGAGAGGAGAGCAAGAUGGAGAAGAGAGAUUGAUUGGCUUCUCUCUGUAACCGACUACGUCGUUGAGUUUGCUCCAUCUCAACAAAAAAAUAAAGAUGGAACCAAUAUGGAAGUUAGUUACCUCUCCCUCUCUGCCUGCUGCAUUUCAUUUGAUAACAUCUCCAUAUGAUUUACUGGCCUUAAAUAACAGAUAAUGACCACACGCCAACGUACUGACCUCCACAUGAACAUCCCCGCACUGAAGAAACUGGACGCCAUGCUCAUCGUAAGACCUCUAUCUCCUUGAGCGGCAAUACGCAAACCAUAUAAUAGUGUAACUAGCUACUUAAGUUCAGUUUAGCAUCGCCUGUUUUUGUCUUUUUGCCCCCUUUCUACUUAGGAUUGUCUAGAAAAUUUCAAGGACCAAAGCGAGUUCAGCUAUGUUUCAAAAAACUCGUCAGACACAGACAGUGCAAACGCAAAGAGAAAUGACGAUAAAUGGUGGAUUCCGACCGUCAAAGUUCCGGCAGAUGGUCUAUCAGAAGCUUCAAGAAGGUUCUUGCAGUACCAGAAAGAUUGUGUAAACCAGGUUCUCAAGGCAGCGAUGGCCAUAAACGCGCAGGUCUUGUUCGAGAUGGAGAUCCCGGAGAACUACAUCGACUCGCUCCCAAAGGUAAAACAGACACACUACCACCAAUUGCUUAUUAUCAGCAACUUACACAUGCUUAUAUAAUGCAGAACGGGAGGGCAAGUCUAGGGGAUCAGAUGUACAGGAAUAUAACGGUGGACUUCUUCGACCCAGAAGAGUUCCUGAGCAGCAUGGACAUGUCGUCGGAGCACAAGAUCGUAGACCUCAAAAACAGAAUCGAGGCAUCAAUCGUGAUAUGGAAACGCAAAAUGGUUCACAAGGACAGCAAAUCAUCGGCCCCGUGGGCUUCCGGAGUCAGUCUCGAGAAGCGAGAGGUCUUCGAAGAGCGGGCUGAGACCAUUUUGCUUAUCCUCAAACAAAGGUACCCUGGGAUUUCUCAGUCUUCUCUCGACAUCAGCAAAAUUCAGUUCAACAAGGUAACUCGGUUGAUCAAAUUUUGCAUGAUUCAUUCGGCUUUGGUUCUCCGAUCUUACCUGGUUCUGCACCACAGGACGUGGGUCAAGCGGUGCUCGAGAGCUACUCACGAAUUCUGGAAAGCUUGGCGUACACAGUAAUGUCGAGAAUCGACGACGUUUUAGAGGCAGAUCGAGCGGGGAACAAGAGGAGCACGCUGACGGAAUCCGAGGAGGAGAUGCUCGUGGGAAGCAUGACGCUGUCGGAUUUCAUGGGAUGGGACGUGGAUCAGGGGAACGCCGACUUGGAGGCUAAGAAGGAUACGUCGGAUGAUCAGUUGGUCAAGGAGAAGCUAAGCGUCGUCACCACCAAGAAGACGUCAUACCUUGAAACCCUAGGCGGCGUCAAGAGUCCAACGGCGAGGCAUUGAUCUGGUGGAGAAGAACAAAUUAGGACAGAAAAAAUAUAAAUAAGUCAAGAGAGG
Isatis_indigotica_Transcript_38	2416	UCACACAGUUCAUCAUUAAAUGGUUUCUAAUUCAUUUUAUUCAAACUGCUCUCUAUCUCUAAUUGCCAAAUCCUAAUUAAUCAUUAGUUAUAAUUAACAGGUGUAGUCUAAAAUAUGCUCCCCACGUUCCCUCCUUCAAAUCCAUUCCCUUCCCCACAAUUUUCUGUGCCAAAAUCAGUGUAGCAAUUAGCAUUCCUUUUAUUGUUUUGCCUCUCAAUAAGCUAUAGCUUUUUGGUAAAAUCCUUCUGCUCCUCGCUUUUUAUUUUUUAUUUUUAUUUUUUUUUGUUCUCUUUUCUGAUUCGCUGAUCUUGAAGAGAAGCCCUUUUCUGGCCUUUUCAUCCUCUCUUUUCAAUCCCUCCCCUCCCUAAUUCUCUCGUGCGUUCAGGAGGAAACCAGGUAUGGUUCGGGCAUCAGAGCAAGAGCAGGAAAGUUAUAGGAGCAGGCUCUUCAAUUUCAAAUGGAGGAACAACGACAACAAUGCAGGAAGACAUUCCAAGAGCCUCAGCGUCGAAACCGGUUUAGAUGAGGCUGCCACCGAAUCUCAGGAGGCUGAACCCUUGACCAUAAUCCAUCCUAACAAGGGCCCGCCACUUUUAAGAUCGGCUGCGGAUGAAGCAGCGCUCGCCGCAGCACAGGCUAGGGAGAAACAGCUUCUCGCAGGCAUGUCUUUAGUCUUUUCCUUUUCGACAUUUCAAACCCCAUAUACAUUCGUAUCUCCAGCUUUCUUAUCUAACUGGCUUGCGAUGACGAGGUCAGACAUGGAGCAGAUGAAAGAGCGCUUCUCUAAGCUGUUGCUAGGAGAGGACAAUUCCGGUGGAGGCAAAGGAGUCUCCUCUGCUCUUGCCCUCUCAAACGCAAUCACAAACCUUGCAGGUAGGAUUUUCUAAAUUGGAGCCUUUUGUCAUACAUUACCUAUCAAUCUGACAAUCGUCUUGUUGGUAGCUUCUGUGUUUGGAGAGCAACGGCGUUUGGAGCCAAUGCCUGUAGAGAGGAGAGCAAGAUGGAGAAGAGAGAUUGAUUGGCUUCUCUCUGUAACCGACUACGUCGUUGAGUUUGCUCCAUCUCAACAAAAAAAUAAAGAUGGAACCAAUAUGGAAGUUAGUUACCUCUCCCUCUCUGCCUGCUGCAUUUCAUUUGAUAACAUCUCCAUAUGAUUUACUGGCCUUAAAUAACAGAUAAUGACCACACGCCAACGUACUGACCUCCACAUGAACAUCCCCGCACUGAAGAAACUGGACGCCAUGCUCAUCGUAAGACCUCUAUCUCCUUGAGCGGCAAUACGCAAACCAUAUAAUAGUGUAACUAGCUACUUAAGUUCAGUUUAGCAUCGCCUGUUUUUGUCUUUUUGCCCCCUUUCUACUUAGGAUUGUCUAGAAAAUUUCAAGGACCAAAGCGAGUUCAGCUAUGUUUCAAAAAACUCGUCAGACACAGACAGUGCAAACGCAAAGAGAAAUGACGAUAAAUGGUGGAUUCCGACCGUCAAAGUUCCGGCAGAUGGUCUAUCAGAAGCUUCAAGAAGGUUCUUGCAGUACCAGAAAGAUUGUGUAAACCAGGUUCUCAAGGCAGCGAUGGCCAUAAACGCGCAGGUCUUGUUCGAGAUGGAGAUCCCGGAGAACUACAUCGACUCGCUCCCAAAGGUAAAACAGACACACUACCACCAAUUGCUUAUUAUCAGCAACUUACACAUGCUUAUAUAAUGCAGAACGGGAGGGCAAGUCUAGGGGAUCAGAUGUACAGGAAUAUAACGGUGGACUUCUUCGACCCAGAAGAGUUCCUGAGCAGCAUGGACAUGUCGUCGGAGCACAAGAUCGUAGACCUCAAAAACAGAAUCGAGGCAUCAAUCGUGAUAUGGAAACGCAAAAUGGUUCACAAGGACAGCAAAUCAUCGGCCCCGUGGGCUUCCGGAGUCAGUCUCGAGAAGCGAGAGGUCUUCGAAGAGCGGGCUGAGACCAUUUUGCUUAUCCUCAAACAAAGGUACCCUGGGAUUUCUCAGUCUUCUCUCGACAUCAGCAAAAUUCAGUUCAACAAGGACGUGGGUCAAGCGGUGCUCGAGAGCUACUCACGAAUUCUGGAAAGCUUGGCGUACACAGUAAUGUCGAGAAUCGACGACGUUUUAGAGGCAGAUCGAGCGGGGAACAAGAGGAGCACGCUGACGGAAUCCGAGGAGGAGAUGCUCGUGGGAAGCAUGACGCUGUCGGAUUUCAUGGGAUGGGACGUGGAUCAGGGGAACGCCGACUUGGAGGCUAAGAAGGAUACGUCGGAUGAUCAGUUGGUCAAGGAGAAGCUAAGCGUCGUCACCACCAAGAAGACGUCAUACCUUGAAACCCUAGGCGGCGUCAAGAGUCCAACGGCGAGGCAUUGAUCUGGUGGAGAAGAACAAAUUAGGACAGAAAAAAUAUAAAUAAGUCAAGAGAGG
Isatis_indigotica_Transcript_39	2365	UCACACAGUUCAUCAUUAAAUGGUUUCUAAUUCAUUUUAUUCAAACUGCUCUCUAUCUCUAAUUGCCAAAUCCUAAUUAAUCAUUAGUUAUAAUUAACAGGUGUAGUCUAAAAUAUGCUCCCCACGUUCCCUCCUUCAAAUCCAUUCCCUUCCCCACAAUUUUCUGUGCCAAAAUCAGUGUAGCAAUUAGCAUUCCUUUUAUUGUUUUGCCUCUCAAUAAGCUAUAGCUUUUUGGUAAAAUCCUUCUGCUCCUCGCUUUUUAUUUUUUAUUUUUAUUUUUUUUUGUUCUCUUUUCUGAUUCGCUGAUCUUGAAGAGAAGCCCUUUUCUGGCCUUUUCAUCCUCUCUUUUCAAUCCCUCCCCUCCCUAAUUCUCUCGUGCGUUCAGGAGGAAACCAGGUAUGGUUCGGGCAUCAGAGCAAGAGCAGGAAAGUUAUAGGAGCAGGCUCUUCAAUUUCAAAUGGAGGAACAACGACAACAAUGCAGGAAGACAUUCCAAGAGCCUCAGCGUCGAAACCGGUUUAGAUGAGGCUGCCACCGAAUCUCAGGAGGCUGAACCCUUGACCAUAAUCCAUCCUAACAAGGGCCCGCCACUUUUAAGAUCGGCUGCGGAUGAAGCAGCGCUCGCCGCAGCACAGGCUAGGGAGAAACAGCUUCUCGCAGGCAUGUCUUUAGUCUUUUCCUUUUCGACAUUUCAAACCCCAUAUACAUUCGUAUCUCCAGCUUUCUUAUCUAACUGGCUUGCGAUGACGAGGUCAGACAUGGAGCAGAUGAAAGAGCGCUUCUCUAAGCUGUUGCUAGGAGAGGACAAUUCCGGUGGAGGCAAAGGAGUCUCCUCUGCUCUUGCCCUCUCAAACGCAAUCACAAACCUUGCAGGUAGGAUUUUCUAAAUUGGAGCCUUUUGUCAUACAUUACCUAUCAAUCUGACAAUCGUCUUGUUGGUAGCUUCUGUGUUUGGAGAGCAACGGCGUUUGGAGCCAAUGCCUCUCCCUCUCUGCCUGCUGCAUUUCAUUUGAUAACAUCUCCAUAUGAUUUACUGGCCUUAAAUAACAGAUAAUGACCACACGCCAACGUACUGACCUCCACAUGAACAUCCCCGCACUGAAGAAACUGGACGCCAUGCUCAUCGUAAGACCUCUAUCUCCUUGAGCGGCAAUACGCAAACCAUAUAAUAGUGUAACUAGCUACUUAAGUUCAGUUUAGCAUCGCCUGUUUUUGUCUUUUUGCCCCCUUUCUACUUAGGAUUGUCUAGAAAAUUUCAAGGACCAAAGCGAGUUCAGCUAUGUUUCAAAAAACUCGUCAGACACAGACAGUGCAAACGCAAAGAGAAAUGACGAUAAAUGGUGGAUUCCGACCGUCAAAGUUCCGGCAGAUGGUCUAUCAGAAGCUUCAAGAAGGUUCUUGCAGUACCAGAAAGAUUGUGUAAACCAGGUUCUCAAGGCAGCGAUGGCCAUAAACGCGCAGGUCUUGUUCGAGAUGGAGAUCCCGGAGAACUACAUCGACUCGCUCCCAAAGGUAAAACAGACACACUACCACCAAUUGCUUAUUAUCAGCAACUUACACAUGCUUAUAUAAUGCAGAACGGGAGGGCAAGUCUAGGGGAUCAGAUGUACAGGAAUAUAACGGUGGACUUCUUCGACCCAGAAGAGUUCCUGAGCAGCAUGGACAUGUCGUCGGAGCACAAGAUCGUAGACCUCAAAAACAGAAUCGAGGCAUCAAUCGUGAUAUGGAAACGCAAAAUGGUUCACAAGGACAGCAAAUCAUCGGCCCCGUGGGCUUCCGGAGUCAGUCUCGAGAAGCGAGAGGUCUUCGAAGAGCGGGCUGAGACCAUUUUGCUUAUCCUCAAACAAAGGUACCCUGGGAUUUCUCAGUCUUCUCUCGACAUCAGCAAAAUUCAGUUCAACAAGGUAACUCGGUUGAUCAAAUUUUGCAUGAUUCAUUCGGCUUUGGUUCUCCGAUCUUACCUGGUUCUGCACCACAGGACGUGGGUCAAGCGGUGCUCGAGAGCUACUCACGAAUUCUGGAAAGCUUGGCGUACACAGUAAUGUCGAGAAUCGACGACGUUUUAGAGGCAGAUCGAGCGGGGAACAAGAGGAGCACGCUGACGGAAUCCGAGGAGGAGAUGCUCGUGGGAAGCAUGACGCUGUCGGAUUUCAUGGGAUGGGACGUGGAUCAGGGGAACGCCGACUUGGAGGCUAAGAAGGAUACGUCGGAUGAUCAGUUGGUCAAGGAGAAGCUAAGCGUCGUCACCACCAAGAAGACGUCAUACCUUGAAACCCUAGGCGGCGUCAAGAGUCCAACGGCGAGGCAUUGAUCUGGUGGAGAAGAACAAAUUAGGACAGAAAAAAUAUAAAUAAGUCAAGAGAGG
Isatis_indigotica_Transcript_40	2291	UCACACAGUUCAUCAUUAAAUGGUUUCUAAUUCAUUUUAUUCAAACUGCUCUCUAUCUCUAAUUGCCAAAUCCUAAUUAAUCAUUAGUUAUAAUUAACAGGUGUAGUCUAAAAUAUGCUCCCCACGUUCCCUCCUUCAAAUCCAUUCCCUUCCCCACAAUUUUCUGUGCCAAAAUCAGUGUAGCAAUUAGCAUUCCUUUUAUUGUUUUGCCUCUCAAUAAGCUAUAGCUUUUUGGUAAAAUCCUUCUGCUCCUCGCUUUUUAUUUUUUAUUUUUAUUUUUUUUUGUUCUCUUUUCUGAUUCGCUGAUCUUGAAGAGAAGCCCUUUUCUGGCCUUUUCAUCCUCUCUUUUCAAUCCCUCCCCUCCCUAAUUCUCUCGUGCGUUCAGGAGGAAACCAGGUAUGGUUCGGGCAUCAGAGCAAGAGCAGGAAAGUUAUAGGAGCAGGCUCUUCAAUUUCAAAUGGAGGAACAACGACAACAAUGCAGGAAGACAUUCCAAGAGCCUCAGCGUCGAAACCGGUUUAGAUGAGGCUGCCACCGAAUCUCAGGAGGCUGAACCCUUGACCAUAAUCCAUCCUAACAAGGGCCCGCCACUUUUAAGAUCGGCUGCGGAUGAAGCAGCGCUCGCCGCAGCACAGGCUAGGGAGAAACAGCUUCUCGCAGGCAUGUCUUUAGUCUUUUCCUUUUCGACAUUUCAAACCCCAUAUACAUUCGUAUCUCCAGCUUUCUUAUCUAACUGGCUUGCGAUGACGAGGUCAGACAUGGAGCAGAUGAAAGAGCGCUUCUCUAAGCUGUUGCUAGGAGAGGACAAUUCCGGUGGAGGCAAAGGAGUCUCCUCUGCUCUUGCCCUCUCAAACGCAAUCACAAACCUUGCAGGUAGGAUUUUCUAAAUUGGAGCCUUUUGUCAUACAUUACCUAUCAAUCUGACAAUCGUCUUGUUGGUAGCUUCUGUGUUUGGAGAGCAACGGCGUUUGGAGCCAAUGCCUCUCCCUCUCUGCCUGCUGCAUUUCAUUUGAUAACAUCUCCAUAUGAUUUACUGGCCUUAAAUAACAGAUAAUGACCACACGCCAACGUACUGACCUCCACAUGAACAUCCCCGCACUGAAGAAACUGGACGCCAUGCUCAUCGUAAGACCUCUAUCUCCUUGAGCGGCAAUACGCAAACCAUAUAAUAGUGUAACUAGCUACUUAAGUUCAGUUUAGCAUCGCCUGUUUUUGUCUUUUUGCCCCCUUUCUACUUAGGAUUGUCUAGAAAAUUUCAAGGACCAAAGCGAGUUCAGCUAUGUUUCAAAAAACUCGUCAGACACAGACAGUGCAAACGCAAAGAGAAAUGACGAUAAAUGGUGGAUUCCGACCGUCAAAGUUCCGGCAGAUGGUCUAUCAGAAGCUUCAAGAAGGUUCUUGCAGUACCAGAAAGAUUGUGUAAACCAGGUUCUCAAGGCAGCGAUGGCCAUAAACGCGCAGGUCUUGUUCGAGAUGGAGAUCCCGGAGAACUACAUCGACUCGCUCCCAAAGGUAAAACAGACACACUACCACCAAUUGCUUAUUAUCAGCAACUUACACAUGCUUAUAUAAUGCAGAACGGGAGGGCAAGUCUAGGGGAUCAGAUGUACAGGAAUAUAACGGUGGACUUCUUCGACCCAGAAGAGUUCCUGAGCAGCAUGGACAUGUCGUCGGAGCACAAGAUCGUAGACCUCAAAAACAGAAUCGAGGCAUCAAUCGUGAUAUGGAAACGCAAAAUGGUUCACAAGGACAGCAAAUCAUCGGCCCCGUGGGCUUCCGGAGUCAGUCUCGAGAAGCGAGAGGUCUUCGAAGAGCGGGCUGAGACCAUUUUGCUUAUCCUCAAACAAAGGUACCCUGGGAUUUCUCAGUCUUCUCUCGACAUCAGCAAAAUUCAGUUCAACAAGGACGUGGGUCAAGCGGUGCUCGAGAGCUACUCACGAAUUCUGGAAAGCUUGGCGUACACAGUAAUGUCGAGAAUCGACGACGUUUUAGAGGCAGAUCGAGCGGGGAACAAGAGGAGCACGCUGACGGAAUCCGAGGAGGAGAUGCUCGUGGGAAGCAUGACGCUGUCGGAUUUCAUGGGAUGGGACGUGGAUCAGGGGAACGCCGACUUGGAGGCUAAGAAGGAUACGUCGGAUGAUCAGUUGGUCAAGGAGAAGCUAAGCGUCGUCACCACCAAGAAGACGUCAUACCUUGAAACCCUAGGCGGCGUCAAGAGUCCAACGGCGAGGCAUUGAUCUGGUGGAGAAGAACAAAUUAGGACAGAAAAAAUAUAAAUAAGUCAAGAGAGG
>Isatis_indigotica_29
Isatis_indigotica_Transcript_41	216	UUUUUGAAUCUUCUAUCAUAGGUACUGGUGUUUUUCGUACUUUGCAUUAAUCACUUGUGUCGGAAAAGUUUAAAUGCUGGUUUUCGGUGAAAGCAAGGUCUAGCUUUUAGUUGCUGAAGAUUUUUAUAAUAUUGAGCUUGUUGGUCAUAUGAUUGUUGGUGCUAUUGAAGGUUUCUGACAAUCUCAUUGCUUCAGGUCCCAGGUUGCAAUAGGAUG
>Isatis_indigotica_30
Isatis_indigotica_Transcript_42	1172	GAAGAUAUAUAUAUGUAUAUAUAUAUAUGUCUUAUACAUAUAUAUCUAUAUGAAUAGGGAUUAUUGUUUUACACAAUCGUCACUAAAGUUUUUCACUAUUGCAUAGCAAAUGAGGAAUUCGCUCUUUUAAGAACGCAAAGGCUCUUUCAUUUUGCGGUUGAAUAUUUUCUGUUCGGAAGACGGCCGGUUUUGGAGAUAAGGCACAACGUAUUUGACGACAUCGGGAUUCGACAUUCUGAUAUGUGCGCCCUCUACACUCACAAACUUCACUUUUCCAGCAUCAUCCAAUGUUUUCAGACCGAUCCAGUCCUCUGUGUAGAGCUUUGUCUGUUGUGCAGAGAGAAGUCGUUCGAAUUCACCGUCCGGGUAAAAUCCGAACCAAGAUGAAUCUUUUGGAACAAUAACCUUAUCGCCUUCAAACUUGACAAGAACUAAGUUAUGUAAGCUGGUGAAACGGUCUUUGUAAGUGGAGUUUCUUUGGUCUGGUAUCUCAUUAUUGAGCUUAGGUAGAUAUUUAGACUUUUCCAGGUACUUUGUCGUCUCGGUAGGGAUCUUGAGAUAACCACUAGGAGCAAGAUGAUCUUGAAUGAAGUCGCUAUAAAUAUCUGACUUGAUCAGCUCAUCUGCUAUUUCACACAAUAAUCCAGAACCACACAUAGGAACAGAGGAGAUUCCAGCAUGAGGACCGGCUAAGGAUAUGUAGUUGAAAACCGGAGGUCCACCAUCGCAGAACUCGAUCAAGCCUCUAGCCACUAGAUUCCCCUGAGAUCUUCCAACAAUGUUGUACCCUUGACGCAACUCUUUCAUUUGCUUCACCUUCUCACACGUGAGUUCCGCUUGUUUCAUAAGUGGCAUGAACCAUGAGUCGCGUUCCCCAUUUCCAACUUCUAGGCAAAAACCAGGAGAGCCAGAGAGGUUAGUGAGAAGCUGUGUGAAGUUAGCUUCUCUACCCUCAGAACACGCAGCUGAAAUUCCAUGAAGCAAUAUAAACGGAACUGAAACAGAGACUUGAACCAAGGCUAAGAAUACAAGCGCCACCGCAAGUCCAGACCGGUUCUUCCCCAUAGAAAACGCGAAAGUUGCGAUUGGCGUUUUUGGUUUAUGUUUUUUUUUUUUUUUUUUCCCCCCAAAAAAAAAAAAAAAAAACUUUUCUUUAGAUUUCGUCAUGGUCA
>Isatis_indigotica_31
Isatis_indigotica_Transcript_43	685	UGGAUAUCAAAACAAUAUUACACUGUUAAGGAUCCUAUAGAAAGGGUGAUAACAAUAGUGAAAAAUAUGAAGAAAAAAAAUACUGGAACUGAGAAAAAAAUUCAUAAAAACUUGAUCGGUUUAUCAUUCGGAGGGACUUGGCUGUAGCAGCAUCUCGAGGUUUGGUAAGAUUGCAGUAGCUUCACCAUCAAGAACGACAACUUCACUGUGAUUCUUAAUGCAUUUGGUUGAGAAUUUGACAAUGUACUUAUUCUUGGUUUCUCUCAAAGCUGUGGCUUGAACCAAUCCGAGAAUUUCAUCCCCUACGUAAACAGGUGAUCGGAAAUGCAGAGUUUGAGAUACAUAUACUGCUCCAGGGAAAUGGGCAGAGAUGAUACGAGGAAACAUGGAAGACACAAGCAUUCCAUGGACAAGGCGAUUCUCGAACCCGGCUUUUCGGGCAGAUUCUUGAUCGAGAUGAAGUGGGUUCCAAUCAUGGCUCACCUCAGCAUAGCUCUUAACAUCUUCACUUGAGAACACUCUUUUUUCUUUUAAAACAUCUCCAACUUUAAAUGUCUUUGAAGUAACUGAUGAGAAACACCUCGAAACAAGGAGAUGUCUCGGAAGAAAUGUCUUCGCUAGCAUUGCUUCACCUUACUUGUCUUAUCGACUUUUGAGCUCAGAAUCAUAUUAAAAUUGAGCUACG
>Isatis_indigotica_32
Isatis_indigotica_Transcript_44	587	GUUACAAAAAGUAUUAGAAGCACUUGCUCCAAAACCCCCGAUUUUUGUAUUUAAAUAUUUAAUGCAGUACAUAUAUAUCAUGAAAUGAGUUGUGACUUGAAAACAACUUUUGCAUUAGUCAUAGAAUUUGAACAAUCUAAUCUGUCGGAGUUACAGUCACACUUGUCACUUAUCAGAUACAAGAAUUGUCUGAAAAUUGAAUCUGAAAUUCACAUCCACUGCUUCUCCGAAACACACUAAUGGAUGAAAUUGAAAUGAUAAUCCUGAACAGAAGUUCCUCAAAAAGAAAGUGGUGAUGGAUGUAUCAGGCGUGUUUGAAGAGCUUCAUGCUUAGCCAAUGAAAGUAGACAGCAACCAUUAUAACCGGGAGAGUCAAGGGGACCAAGAAGCAGUAGUACCUAUCAUACGCCAUCGCUUGGAUUAAAGGAUUUUGAGAGAUCGGAGAUAAGCUCGAAGCGAAGGCUGCGAAGACGAAUCCGAAGAAUGAAACGGAACCAAUGAUCACGAAGAAAUAUCCCCAGAAUAACUCUCUCGUCCCUGUCCCCGAAAGCUUCAUUUCAUCGGAGGAUCUGGUCGUGAAUCGUCUG
>Isatis_indigotica_33
Isatis_indigotica_Transcript_45	498	UUAAAGAAAAAUACAACAGCAUAAUUUGUGAAUUUACGUACUAUACGUUACAAAAAGAAAUAAACUUUUCUGGAAAAAAAAAACUUCAUUAUAAAUCGUACAACAUUGUCAUGUUUAAGAUAAUCCACGAAAAAAAGACAACAAUAAUCCGAUAGUAGAUUCUUCUCCGUCAAUUAUCAGAAGGUACUUUGGCUUAUGGACCUUGUCCUCCACACGAGUUAGAAGGAGGCGUAUCACUCCGUGAUUCACCUGAGCGGCAUCUUACUCUGGGCCUUUUGAUUCUAGGCGUUCUGGCCUGGGUGACUCCAACUUGAAAUGAGAUCAAUAAGAGCAGAAGAAAGAAAGAGAGAACCAAACGAACUAAAUGUGAUGUCCUUGUAGCCAUUGAUCAAUGUAAAUCCUCGACUCUCCCUCAUUCCAUAUAUAACAAGACUCAUGUGACAUGUUAUAUAGUCAUAAAAAGGAAAGAAAGAAGAAGCUCACGUUAUAGAAGAUGUG
Isatis_indigotica_Transcript_46	413	CGUACAACAUUGUCAUGUUUAAGACAACAAUAAUCCACAAAAAGAAAAAACGAACAAUAAUCCGAUUAUAGAUUCUUCUCCGCGUCAAUUCUCAGAAGGUACUUUGACUUAAUGACCUUUUCCUUUACACGAUUCAGAGGGAGGCCUAAAAAUCCGUUCUUCAUCGCAUAUGAUUAUGGGAGGACUUCUGCGACUUCUGGGCCUGCUGGCCUGGGUGACUCCAACUUGAAAUGAGAUCAAUAAGAGCAGAAGAAAGAAAGAGAGAACCAAACGAACUAAAUGUGAUGUCCUUGUAGCCAUUGAUCAAAGUAAAUUCUCGACUCUCCCUCAUUCCAUAUAUAACAAGACUCAUGUGACAUGUUAUAUAGUCAUAAAAAGGAAAGAAAGAAGAAGCUCACGUUAUAGAAGAUGUG
>Isatis_indigotica_34
Isatis_indigotica_Transcript_47	301	GGAAGGUCGCCGCCGCUCACCAGGUAAACUUUAAGUAACCCAUUGACUUCAUCGGUCAACGACAUUAAUAUAACGGUUCCUUUCCCAAAAUAGAACUAAUCUCGUUAAUCGUCUCUUAACGAAUACUCCUAGUAUUUUAUUGUAUUGAUUUCAUCUAUGCGUUUUGGAUUUUUUUUAUAGCGUUUUGGAGUAUAAAACAAUGUUUUGGAAAAAUAGUAGUAGCAUUUUAUGAUAUAGCUUUCUUGUCAUUUAAAUCGUCUCGUGCAUGUUUGUGUUUCAGCUGCAUCACACAGACAAAUUC
>Isatis_indigotica_35
Isatis_indigotica_Transcript_48	468	CGUAGAUGCUCCAAUCCAGCACCACCACAGAGGAUGCUUCCGGAGCCUGAGCGGGUGAGGAAGGGAUUGGGAUCAGAUCGGAGGAGGAGGCGUCUAGGGUUCUUUUACGGCGGAGGAUAUACCAGCGUGUGUUUGGGUCAGGAGGAGGGGUUCGUAAGCAUACGUACAAGUAUGUUUCGUUGCGAAGCAUCUUGUAGAGAUCAGGCGAAGCCACCAGAUGGCGACAACUCUUGGAGGUAAGAGAUAAAGCUGCGUGGUCCACUCUCGAUACCCGUGCCACUAUGCUGAUAAGCAAAUCCUCUGGCAACCAUGAUAAAGGAGACGAAGACGGAGAUGCUUCCACCUUCCUCCUCUUCUGCGGUGGUGACUCUUCGGAAUUGGACAUGAACUCAAAAGCUUGUCUCUUUUUUCUUCUUUCGAUUGUUUGGUUUCUGUCUUUGUUUUGUUUGUUUUUUUUUCCAGAAAGAG
>Isatis_indigotica_36
Isatis_indigotica_Transcript_49	1069	GGAAGCCUCAUUUUCUGUUACUCUCAUUUGCAUCGAAGAUUCUUGCAGAAGCAAAUGCUCUUCUGAAAGUAGCUCUCGAUCCAAGGCUUCUCAAUUUCGGAAAAGGCUAGUAAAAAAAAGAGAACCCUCUUGGUCUUGGAGUUGUCGAUGUCCAAUUCCGAAGAGCAACCCCUUAAGAAGAGGAAGGGAGAGGCGUCUCCGGAAUCGUGUUUGGCAUAUGCUUUGGUUCUGAACUGCCUGGCUCGAGUCUCGAGAUUAGAACUCGCGGCCUUAUCACUCUCUUGUGGCGUCGCCUGAUCUCUACAAGAUCCGAUUGCUGAUUGGUCGCACCGAAACGUACGUGUACGUAUGCUUAAGAACCGAUACUCCCGAUCCAAACGUACGCUGGUAUAUUCUCCGCCGUGGAAAAAACCAAUGACGACGGUAAUAACUGGGGAGAGGUAUUUGACCCAAAGACUCAAACUUGGCAUACUUUGCCGCCCAUGCCGAAACGGAAGAAAGGCAAUAAGAAUAUCCACGACAGUUUUGUGAGGGAUCAAAAGGUUUACGCUGUCGAUGGAACGGAUAGAACCUUUUACUACUCGCCGAGGGAAGUUAAAUGGGGAACAGGGAAUCGUGGUGAAGUUAUAGGAAACCGAAGGGAUUGGUGUAUGAUUGAUAAAUUGAUCUUUUGCCUUAGUAGAAACGGGACUAUAUUUUGGUGUCACCCAGAUGAGUUGGAUUUGCAUGAACCAGAGGAGACGAUGGAUACAAAGGACGUUAAGGGGUUUGGAUUCUCUGAACAUGAGUCUCUUUCUUUCCAGAGUUGUCCACUUUGGCGACCAUAUUCUUGAUCGGUGGGAACAAGACAGGAUCAAGUUUGGACAUGGUAGAAUCCAGCCAGAGAACAGCAAGUUUGCUAGAAUCCGGGAAGUAGAAGGUUUACUUCCAGGGGCCAGACUGAGCAACUCUGGUGGGAACAUUGUGCUCUUUUGGGACCUCGUCAAGAGGGAUUGCCUUGAGAUUUGGUGUGCCGAGAUUUCUUUGGAGAGACGCCAAAGACGCAAGAUUUGGGGCAACAUUGAGUGGU
Isatis_indigotica_Transcript_50	821	AGAAGGGAAGCCCACUUCCGCUGUGUGGCUCUUGGAUUGUCGGACUCACACGUGGCGCAGCCUCCCUUCCAUGGGAGUGGCUCGAGCUAACGCGGCUGCUGGCGUCGUCGAUGGGAAGAUUUAUGUGUUAGGAGGCUGCGAGGUCGAUGAUUGCAACAAGUUGUGGUGGGGAGUGGUGUUCGACCCGAAGGCUCAAACUUGGGCUACUUUGCCGCAGAUGCCUUAUAGGUCGCAUAAGAAUAUCCACUCCAGUGUGGUGAGGGAUCAUAAGGUUUACGCAGUGGUUGAGAAGGAUAGAACCUUUUACUACUCGCCCAAGGAACGUAAAUGGGGAAUAGGGAAUGCUGCUGAAAACUUAAGGGAUAUGUGUAUGAUUGAUAAUCUGCUCUACUGUAUUAAUUAUAACGGGACUUUAUGGUGGUAUGAGCCACAUGAGUUGAAUUGGCGUGGAUCUAAACUAACGUUGAUGCAUUCAAAACUGGUCAAGGGUCUCGGCUCUCUCAAGGAUACUCUCGCUAGUUCCAGAGUGGCCCACUUUGAUCAGCAUUUUCUGGAUUCCUGGGAGCGAUGUAAGAUCCGGUAUGGUAUAACCGGAAAGCUCGACUUGGAAGAUGUACUUGCAGGGGCCAGGCUGAGCAACUCUGGUGGCAACAUUGUACUCUUCUGGGACGUCAUCGAGGGGGAUCGUCUUGAGAUUUGGUGUGCAGAGAUCUCCUUGGAGAGACGUGGAGCCGACAUUUGGGGCACCAUUCUGUCGUCUAAUGCUGUUAUGACCGUUCAUCCUUUCUUAGAUCACUACAAGGUUUUGCAUUCUGUUUCUG
>Isatis_indigotica_37
Isatis_indigotica_Transcript_51	797	AAAAGAGGAGAUUCAGAAGAAAACGGGUUAUAUCGUAAUGAGAGCUGAGGGGGAUAUAUGAUGUUGAUGCCAACACUUCGAUUGAUCAGUUAUCUGAAGAACUCAACAUGAAGAUGCCAGAGGGCCAUCAGUACGAAACAGUCUCAGGUUUCAUCUGCGAGGCAUUUGGGUAUAUCCCAAAGACUGGUGAGAGUGUGACGGUAGUCCUCGAAAAGGAAAACUGGGAAGAGCAUGAUGAACAAGAAGAGGGUAAACACGAGCGUCAAGAUCAGAAGGAGAAGCACCAAAUCUACAGACUAGAGAUACUGGCAGGGAAUGCCAGAAAAGUGAGCGCCGUCCGGUUUGAGAGAGUUAAUGAUAUGGAUGAAGUUUCAGAGGCAGGCGAUGUAAGAAAAAUGGUUCCCAAAUUCGUAAGAAAAUGGAGCAGCGAGGAAGAAUCUGAGGGUAACCAGCGUGAGCGGAACUCCUUGUACCAAGAAGACAAAGUCAAUAAUGCCGUCUCUGAUGAACAUUUAACUGCUGAAAAUGAAAGUAUGAAAACAGAACAAUGAUCCUGGGGAAGUGGCAGAGGAAGAGACUAUCACUGUUGUAACUGAGCAUAUUAGUGUCUUUUUACAUUAAUCACUUUGCUUUACCAACACUGAGAUUUGAAUCCAUUAUCAAAGACGCUUACACACUCAGUGAGACCUAGAGAUGCUUAUGCGUAUAGGCUUGGAGAACCUCAGUGCUGGUGCCCGAAUGAUAUCAGGUUUCUCGAUCAAACAGAAGUCAUAAUUUGUGACUAGAUGAUGAAGAAA
>Isatis_indigotica_38
Isatis_indigotica_Transcript_52	327	GACAAUCCUCCAAAGCAACACCCGGUUUCUCUCUCGUUGAAAGAUUUCGAGAAUAUGGUCAAGAGCAAAGCUCCAUUUGCGCGUAAGUUCCACAAGAACGAUCCUGUGUUGGACAAGAUCGAUAAAGAGUUAUUGGGACGGACACACCGGUUUUCACCAGGAGGAUGGUGUGUCGGGAGCUCGGAUAAUGGCAGUGAUCCGUGCUCGGUGCAAGGCAAUGACUCGGUUCUGAAGCCAGGACCUGGUGCUGAGAGGUUGCAAGAGCUCGUUCAAACGUUGUCUUCAGAGGAAUUUAAGAGAAAACAAUGUUCAUAAAUGCUGAGGUUA
>Isatis_indigotica_39
Isatis_indigotica_Transcript_53	304	UUCCAUUGAAGUUUCUUCUAUCUGUCUGGUUUCCGUUCAUGUAAAGCUGCGAGAAGAAGCUUAAGAAAACUCUCCUAUCCUUCGUGCGUCUGCUGCUUCGGCCUUCAUUUCAUCUGCAGCAUCUGUCUUUGUCCAAGAAUUUGUCUUGUUAUGUUUUUUAAAGAUGCAAGACUUAAACUUUAAGCAUUGUUUGGUUCUUGAACUCGAUUUAGUAAUUAGAUCUGACUCAGCUUAGGACUAAACAAGCUUUUUCGCUUGCCAUGCCAAAAGCGAUAAACAGUAAAAACCCUUUUCUUUUUGUUCG
>Isatis_indigotica_40
Isatis_indigotica_Transcript_54	1584	UUUAUAUUAGAAAAAUUUGGGAUACAAUGAUCGUUUUUGUAUAACUGUAUAUCAAAAACCUACAAAUCUAUUUGAGUGAAACACAAACAAUGUACAAUUUUGAGUUUAUAUAAUCAUUACCUCUCAUGAACACUGUUUACUUCUGAAGUCAUCAGAUAAAAGUGUCUGAACAAGCUCCUUUAGUCUCUCAGCACCAGGGCCUGGUUUCAAAACCGAGUCAUCGCCUCGAAUAGAGCACGGAUCAGCACCGUCUUCCGAGCUCCCAACACACCAAGCUCCUGAGGAGAACCGGUGAGUGCGGCCUAAGAGUUCUUUAUCAAUCUUGUCUAAUACAGGAUCGUUCUUGUGGAACUUUCGAGCAAAGGGGGCUUUGCUUUUGACCAUCUUGUCGAAAUCCUUCAUCGAUAGAGAGUUCGGGUGUUGCUUUGGAGGAUAGUCCCAAGCAAUGUAGUGCAAGUCAUGCCCUAUAGCCGUGCUUUUAAACUCUUCAGUGUUGCAUAUUACUGUGUGGAAAUAUCCUUCCGGUGAAGAAACAAAGUUAGUGUAGUACAUCAAGAUCGUCCUCGGGAAAUUAUCCCAUCCCAAGAUUGAGUAUUCAAGGAAAGACCGAGUCAGAACUACCCAUGCUGAGCCUGUGAACAGCUUGAAAGAAGUGGGAAUUGAUCUGUGCUGCGUAGUCCAAGCAAUUUCGGUUUUCUUUGAUAGGUAUAAGCCAGGAUCAACAAUGAUUGAUUUGGCCCUCUGGUUCAGUUUCCACCCGGUGAGCUUCAUAUGUUCGAUGAAAUUGAUGUUCCGAGACAAAUUCGAGAAGAUGUACAACAAAUCAUCUUGUGUCAUGAGAGGAUAAUCCGAGGCACUAAGGUUGAGAAACCAAUCCCAAUCCAAGCUCUCCUUAAGCAAAAUCGCGACGGCCUGAAGCGUACAAGCGAUCAUUGUAGGGCCUUUAUAGGUAACCAGAUUAGACUGAGACAUAACACGAACGUUCUCAACUUCACGGAAAGUAGGAUCACUCUUCACAGACAUUGCGAGCUCCAGCCUUUCCUUAGGUGGAGCUUCGAGAUCCAAGUGAAGAACAUACUGAUUUCUUGGAUGAUACACAGCUUGCAAAGUCCUCAUCAUCCUAUGGCUAUCACCUUUAGUCCCCGAGAUCAGAUAAGCUAACCUAGGAGCCUCUGAAGAAUUCGAAUUCCGCGUUGAGUUCAAAGACUUUCUCAAAUUUGACUCUACAAAGUAUUCAUUUGGUUCUUCUGAGACAUUAUCAAAAGGCGAUGGCUCUUCCACAUAAGAACUGUCAAACUGGAGAUAAAUGACAGACAUUAAGAGAGUAACCGACAAGACCAAGCUUGCCAGAAACGGGAACAUCCAUUUCCUGUCUCUGAAAACCCUAAACCCUGAAUGUCUGAUCCAAAUCAGCUUCCUAUACACUUUCCUCAUUCCCAGAAUUUCAGGAAACGACCCAAUAGAGAGAUUUUGCUGCAGAGUUUUCGUGAGCUAUGUUCAGAAUUGUAGAAACUUCAACGAAAGUAACAAAAGCUUAUUAAUAGAAGACGAGAGUUGAUAAGAAUACCAACAACCAAUGCACCA
Isatis_indigotica_Transcript_55	1546	UUUAUAUUAGAAAAAUUUGGGAUACAAUGAUCGUUUUUGUAUAACUGUAUAUCAAAAACCUACAAAUCUAUUUGAGUGAAACACAAACAAUGUACAAUUUUGAGUUUAUAUAAUCAUUACCUCUCAUGAACACUGUUUACUUCUGAAGUCAUCAGAUAAAAGUGUCUGAACAAGCUCCUUUAGUCUCUCAGCACCAGGGCCUGGUUUCAAAACCGAGUCAUCGCCUCGAAUAGAGCACGGAUCAGCACCGUCUUCCGAGCUCCCAACACACCAAGCUCCUGAGGAGAACCGGUGAGUGCGGCCUAAGAGUUCUUUAUCAAUCUUGUCUAAUACAGGAUCGUUCUUGUGGAACUUUCGAGCAAAGGGGGCUUUGCUUUUGACCAUCUUGUCGAAAUCCUUCAUCGAUAGAGAGUUCGGGUGUUGCUUUGGAGGAUAGUCCCAAGCAAUGUAGUGCAAGUCAUGCCCUAUAGCCGUGCUUUUAAACUCUUCAGUGUUGCAUAUUACUGUGUGGAAAUAUCCUUCCGGUGAAGAAACAAAGUUAGUGUAGUACAUCAAGAUCGUCCUCGGGAAAUUAUCCCAUCCCAAGAUUGAGUAUUCAAGGAAAGACCGAGUCAGAACUACCCAUGCUGAGCCUGUGAACAGCUUGAAAGAAGUGGGAAUUGAUCUGUGCUGCGUAGUCCAAGCAAUUUCGGUUUUCUUUGAUAGGUAUAAGCCAGGAUCAACAAUGAUUGAUUUGGCCCUCUGGUUCAGUUUCCACCCGGUGAGCUUCAUAUGUUCGAUGAAAUUGAUGUUCCGAGACAAAUUCGAGAAGAUGUACAACAAAUCAUCUUGUGUCAUGAGAGGAUAAUCCGAGGCACUAAGGUUGAGAAACCAAUCCCAAUCCAAGCUCUCCUUAAGCAAAAUCGCGACGGCCUGAAGCGUACAAGCGAUCAUUGUAGGGCCUUUAUAGGUAACCAGAUUAGACUGAGACAUAACACGAACGUUCUCAACUUCACGGAAAGUAGGAUCACUCUUCACAGACAUUGCGAGCUCCAGCCUUUCCUUAGGUGGAGCUUCGAGAUCCAAGUGAAGAACAUACUGAUUUCUUGGAUGAUACACAGCUUGCAAAGUCCUCAUCAUCCUAUGGCUAUCACCUUUAGUCCCCGAGAUCAGAUAAGCUAACCUAGGAGCCUCUGAAGAAUUCGAAUUCCGCGUUGAGUUCAAAGACUUUCUCAAAUUUGACUCUACAAAGUAUUCAUUUGGUUCUUCUGAGACAUUAUCAAAAGGCGAUGGCUCUUCCACAUAAGAACUGUCAAACUGGAGAUAAAUGACAGACAUUAAGAGAGUAACCGACAAGACCAAGCUUGCCAGAAACGGGAACAUCCAUUUCCUGUCUCUGAAAACCCUAAACCCUGAAUGUCUGAUCCAAAUCAGCUUCCUAUACACUUUCCUCAUUCCCUAAAAAACCAGAAGCUUCUCCUAUCCGAUGAGAAGGAGAUCAAAAAUGUCUUUCGAAUACUUAAACCAGCAAAUCAAAGUCUUAAUCUUUUGUUCAAAUAAAGACAAG
Isatis_indigotica_Transcript_56	1378	GUGUUGCUUUGGAGGAUUGUCCCAAGCAAUGUAGUGUAGGUCGUGCCCGAUAGUAGUGUUGACAAACUCCUUGCUGUUGCAGAUCACUGUGUGGAAGUAUCCUUCAGGAGACGACACGAAAUUUGUGUAGUACAUUAGUAUCGUUCUCGGGAAAUUAUCCCAUCCCCAAAUGCAGUACUCGAGGAACGACCGAGUCAACAUUAUCCAAGCUGAGCCGGUAAAUAGCUUGAAAGAAUUUGGAAGUGAUCGUCGCUGAGUAGUCCAAGCAAGGUCGGAUUUCUUCGACAGGUAUAGGCCAGGAUCAACAAUGAUUGAUUUACCCCUCUGAUUCAGUUUCCAACCAGUGAGCUGCAUAUGCUCAAUGAAAUUGACAUUACGCGACAUGUUUGAGAAGACAUACAGCAGAUCAUCUUGUGUUACGAGAGGAUAGUCCGAGGCACUAAGAUUAAGAAACCAAUCCCAAUGUAAGCUUUCUCUUAGCAAAAUUGCAACUGCUUGAAGAGUACAAGCAAUCAUUGUAGGGCCUUUAUAAGUAACAAGAUUAGACUGAGCCAUCACCCGAACAUUCUCCAUUUUACUGAAAAUGGGAUCACUCUUCACAGACAUAGCUAGUUCCAUCCGUUCGCGAGGUGGAGCCUCGAGAUCCAAAUGCAGAACAUACUGGUUUCUAGGAUGGUACACAGCUUGCAAAGUCCUCAUCAUCCUAUGACUAUCGCCUUUUGUUCCCGAUAUCAGAUAAGCUAACCUAGGAAGCUCUGGAUUAACAUCAGCCUUAGAUUGUCUGAGACCUGAUUCUACAAAGUAGUCAUUAGACUCUGAAACAACAUCUGACGGCAAUGGAUCCUCUUCCGCAUAAAAGCCGUGGAAUUGGCCAGAAAUGGACAACAUCAGUAGCGUAACCGACACGAUCAAGCUUGCUAGGAAAGGGAACAUCCAUUUUCUGUCGCUGAAACCCCUAAAACCUGAAUGUGAGCUCACGUGUCUCUUCACUCUAGAAAAUGGGUCUCUGAUUGACACCAGCUUCCUGUACAAUUUUUUCAUUCCCUAACCACUUAUCCCUAUCCAACGAAAAAACCCAAUUCAGAUAUGUUCAGACAGGAGAUUUAAGUUGUCUGUAGAAUGCCAAAUUAGCAUCAAAGCCCCAAACUUUUGUUUGUACAAAGAAAGCUUGUCUGAGGAAUAUUAAAUGUAAGCAUACGAAUCUGAUUACAGAUUAGAAUCAAUACCAGAACACUAGAAACCACCACACUCAAGAACCCAGACCAAGAAGAGAUUUGCAACAAAGUUUCAGAAUUUGGGAUUUAAACGAGAGGAAUCUGGAAAAAGAUAAAAGAACAUCCACUAUCGAAAUUAGAAACCCAAAGAAAUGGCUUUUUUG
>Isatis_indigotica_41
Isatis_indigotica_Transcript_57	1972	AUAAAAUGCGAAGGUAGGUCAUCAUCUCCUUUCUUGCCUAGCCAAGUGCCCUCUCUCUCUCUCUCGCUUUCUUUCUCUCAUAAAUAACAUCACACAUCAGUCACCACCACUCUUCAAUCAGAUCUCUUGACAAAGUUAUUACAGAGAGUGUUAGAAACACUCUGUUUCAUUUUCAAGAUUUCACUAGAGAUGAUGAAGUUACGAGGAGUCGUUUCAUCGACCUUCUUCCUCUUACUGAUCCUCUCCCUAUGUUCUGCCGAAAAAGAGGAAUUUUCUUCUACAGGGUAUGCUCAAAUAGAGUGCUUGAGAGUCCCGCCGUUGGAGUUCGCAGGAGCGGCCAAAACAGCAGUCGACGCUAUCGGAAAAGCCGGAGCUAUAGUGUCCAAAUUCGACAAGAAAUUCGGGAACUCACGAGUAGGCCAUGCGAUUCUUGAUUGUGUUGAUCUUCUUGAUUCUGCCGCUGAAGAGCUUUCUUGGAUCAUCUCUGCCUCUCAGAAUCCCAAUGGUAAAGACAAUAGUACAGGAAACGUGGCUUCGGAUCUAAGGACAUGGAUAAGCGCCGCCCUUUCUAACCAGGACACAUGUCUAGACGGCUUCGAGGGCACAAAUGGAAUUAUCAAAAAAGUUGUGGCCGGUGGUCUCAGCCAGGUCGGUAAAACCGUCCGAAAUCUACUAACCAUGGUUCACUCUCCCUCCAAGCCCAAGCCUAAGCCCAAUAAAGCCCAUCAGACAACCACCACCACUUAUAGUGGCUUCACUAAGUUUCCCUCAUGGGUUAGACCCGGUGAUCGGAAGUUGCUGCAGACUGAUGGCAUUCCAACGGCGGCCGAUGCGGUUGUAGCAGCAGACGGGACGGGGAACUUCACGACGAUAAGCGAGGCGGUGUUGGCCGCACCUGACUAUGGUACGAAUAGAUAUGUGAUACAUGUGAAAAGAGGUGUAUAUGUGGAGAAUGUAGAGAUCAAGAAGAAGAAAUGGAACAUUAUGAUGGUCGGUGACGGCAUUGAUGCCACCGUCAUCACCGGUAACCGCAGUUUCAUCGACGGUUGGACUACGUUCCGCUCUGCUACUUUCGCUGUGAGCGCAAGAGGAUUUAUCGCACGCGACAUAACGUUUCAAAACACAGCAGGACCAGAAAAACAUCAGGCAGUUGCGAUCAGGUCAGACUCAGAUCUCGGAGUUUUCUAUCGAUGUGCGAUGAGAGGUUACCAAGACACUCUGUACGCCCACACAAUGCGUCAAUUCUUUAGAGAAUGCAUUAUAACAGGCACUGUAGAUUUCAUAUUUGGAGAUGCUACAGCUGUAUUUCAAGACUGCCAAAUCAAAGCUAAACAAGGCCUACCAAACCAAAAGAACAGCAUCACAGCUCAAGGACGUAAAGAUCCUAACCAGCCGACUGGAUUCAUGAUCCAGUUCAGUAACAUAACGGCUGAUACCGACCUACUUCCAAACUUGAAUAUCACCUCUACUUACUUGGGUAGGCCAUGGAAACUAUAUUCUAGAACAGUGUUCAUGCAAAACUACAUGAGUGAUGUACUCAAGCCCGAAGGGUGGCUCGAAUGGAACGGCAAUUUUGCGUUGGACACAUUAUACUAUGCCGAAUAUAUGAACAACGGUCCGGGGGCUAGCCUUGACCUCCGUGUUAAGUGGCCAGGGUACCAUGUGUUCAAUACUUCGGCCGAAGUUAUAAAUUUUACGGUGGCUCAGUUCAUACAAGGAAACUUAUGGCUGCCGGCAACUGGUGUCAGAUUUACUGCUGGUCUAACUACGUAAACUAAUCAUCUUUGAUAUUAUAUUUCAUAUGGAUAUCUUAUUUUAUUUCCAAUUUUUAUUUAUUCUAUAUAUACAUGGUUUUGGUGAAAUUUGAACUACUUGUUCUGUGAGUUUAAUAUGUAUUUAAGGAGUUAUAUACUAAGGGAAGUAAAGCUGAUGUUGUUGUUUUUAUUUUACUAGAAUUUUCACACAAAUUAAG
Isatis_indigotica_Transcript_58	940	AUAAAAUGCGAAGGUAGGUCAUCAUCUCCUUUCUUGCCUAGCCAAGUGCCCUCUCUCUCUCUCUCGCUUUCUUUCUCUCAUAAAUAACAUCACACAUCAGUCACCACCACUCUUCAAUCAGAUCUCUUGACAAAGUUAUUACAGAGAGUGUUAGAAACACUCUGUUUCAUUUUCAAGAUUUCACUAGAGAUGAUGAAGUUACGAGGAGUCGUUUCAUCGACCUUCUUCCUCUUACUGAUCCUCUCCCUAUGUUCUGCCGAAAAAGAGGAAUUUUCUUCUACAGGGUAUGCUCAAAUAGAGUGCUUGAGAGUCCCGCCGUUGGAGUUCGCAGGAGCGGCCAAAACAGCAGUCGACGCUAUCGGAAAAGCCGGAGCUAUAGUGUCCAAAUUCGACAAGAAAUUCGGGAACUCACGAGUAGGCCAUGCGAUUCUUGAUUGUGUUGAUCUUCUUGAUUCUGCCGCUGAAGAGCUUUCUUGGAUCAUCUCUGCCUCUCAGAAUCCCAAUGUACACUUUGGACAGCAAUUGACAAGGAUAAAAAGAAAAAAAAAACAUUGGACCGCAAAGCAUGCUCUGAGGGAAAAAACGAUAUUAGCCAAUAUUAUUUUAGUAACUUUAUUAUUUAAUUUAACUUAACUUUUGUUUUUGUUGUCAAAUCUUCCUUUGUUUCUGCGAGAAAGUAGAAUCGAAUACUAGUAAUUAGUAACCGACGGAAAAGAACAUUACAGAAGUCCUACUUUUACCUAUUUUCUUGAUAUCUUUUUGUAGCGAAAUAUGAUAAUUUCAAACUUUUCCUCUGCUGAAUCGGAUUCUAAAAACUUUUUCAUAAAAGAGAAAGUGAGUUGGUAUAUUAUAUCAGCGUCGGUGAUUAAUCUUCAACGUGGGAAUAGAAUAUCUUGGUUAGAACUUUUGCAUUUAUGUGGAUCUUGGAUAUUAUAUGAAU
>Isatis_indigotica_42
Isatis_indigotica_Transcript_59	303	AAGAGCUCGUAAUGCUUCCUCUCCUUAGACCAGAUCUCUUCACAGGAGGUCUCUUAAAGCCCUGCAGGGGAAUCCUACUAUUCGGUCCGCCUGGAACCGGUAAGACAAUGCUGGCUAAAGCUAUCGCGAGAGAGGCCGGAGCGAGCUUCAUAAACGUUUCCAUGUCGACCAUAACUUCGAAAUGGUUUGGGGAAGACGAGAAGAAUGUUAGGGCUUUGUUUACUCUGGCUUCGAAAGUGUCACCGACGAUUAUAUUUGUGGAUGAAGUUGAUAGUAUGUUGGGACAGAGAACGAGAGUUGGAG
>Isatis_indigotica_43
Isatis_indigotica_Transcript_60	994	CUUCUUUAUGUAAGCCUUUGAAACUACUAAUUUCAAGUCUGAAUCCAAGAAAAAACAAGUUUCGAUUCAGACAAAGAUGAUGCAGAGAAGAAGGGAGGUAAAAAGGAGUCAUGCUUUGUCCUCUUCGAUCUUCUUCUUCAUCUUGUUCCUUACUUUUUCUCCUGCAGAGUUAACGGAUAAAGAUGUUAACUUUGAAGUUCUUGCUCUAUUAGAAAUCAAGAGCUCACUUAUCGAUCCUCAUCGAGUUCUAAUGAACUGGGAUUACACAGCAGUUGAUCCUUGUAGCUGGAACAUGAUCACUUGCUCUCCUGAUGGUUCUGUCAUAAGCCUAGGAGCUCCAAACCAGAACUUGUCAGGAACUCUUGCAUCCAGUAUUGGCAAUUUAACAAAUCUUCAGUUUCUGCUAUUGCAGAACAACUACAUCACAGGAGAUAUCCCUCCUCAGAUUGGGAAACUGAUGAAACUCCAAACACUUGAUCUCUCUACCAAUAACUUCACCGGUCAAAUCCCACACACUCUUUCUCAUUCCACAAAUCUUCAUUACUUGAAGCUGAAUAAUAACAGCCUGACAGGAACAAUUCCUAGCUCACUGGCGAAUACGACCCGACUAAUAUUAUUGGAUUUGUCGUACAAUAACUUGAGUGGACCAGUUCCAAGAUCACAUGCCAUAACACUCAAUCUUACGGGCAAUCCCCAGAUUUGUCCUCCUGGAACUGAGGAAGACUGCAACGGGACUCAGCCUAAGCCAACGUCACCUACAUUAAAUAGUUAUCAAAAUGAAGCAUCUAAUGGAGGAACAAAAAAACAGAGAGCCGCGGUAGAAUUUGGUUUAAGCCUCACAUGUAUUUUCUUGUUUAUCAUUGGCUUUGGUUUUUAUUAAGAGAAGACUGUAAAAACUUAGUUUCUAUUUGGGAAUCUUUUCUUUUUUUGGACAAAUCUAUUUGGGAAUCUUUCAUUAAUAAUAAACAACUAAAAUGAUGGAAUGUAAAUAAAC
Isatis_indigotica_Transcript_61	352	CAUGCCAUAACACUCAAUUUUCUGCUUGCGAUGCAGUCUUACGGGCAAUCCCCAGAUUUGUCCUCCUGGAACUGAGGAAGACUGCAACGGGACUCAGCCUAAGCCAACGUCACCUACAUUAAAUAGUUAUCAAAAUGAAGCAUCUAAUGGAGGAACAAAAAAACAGAGAGCCGCGGUAGAAUUUGGUUUAAGCCUCACAUGUAUUUUCUUGUUUAUCAUUGGCUUUGGUUUUUAUUAAGAGAAGACUGUAAAAACUUAGUUUCUAUUUGGGAAUCUUUUCUUUUUUUGGACAAAUCUAUUUGGGAAUCUUUCAUUAAUAAUAAACAACUAAAAUGAUGGAAUGUAAAUAAAC
>Isatis_indigotica_44
Isatis_indigotica_Transcript_62	1197	AGAGAAGAAGAUCAUGAAGCCUGCUGAUACUUGAACAACACGACGGCUUCCUACUCUUGUUAAUCCAAGAAGUCCUACAUUCUCUACUAGAACAGUAGAGCCUGUGCCUGUUCCGAAAAGACCAUCAAGCAGCACACCAAUGCCCUGCCAUCCAAUGCCUCUACUCAAUACAUAAGCAGGAGGCGGUGUGGCUAUGGCUAAUCUUGAAGCCGCCAUGUACGCUCCAGUAGACUGCACAAACCCAUUAAUUCACUCGACCAUGGAUACAAGAACCGCAGACAUCAUAGCAAACGAAUGGCCAACUGAAAAUGUUGGAGGACCCCAUUGGAGAGGGUAAGGGAACUUGAACCAUGGAGCUGUUGAUAUAAGAUUUGCUUUGUCUGUGCGACAACUAUGCUGUGUAAGCGAUGGCUUGUGUCUGUAUGCUCCACUAGCGGUCAAGAUAAUGGCGUAGAUCCAAACAAAAGUGACGCAGAUCAAGAUUGGAAAUCUUUCAAAUAUAGGGACAUCUUUAAAUGGUCUGACAUGUUUUAGAUAUUGAGUUAGUCCAAUGACAAGCAAUAGCAUCGGUAGUCCAAUCUCAAUGCAGUUCCCAAGCUGAGGAAAUCCACGCUGGAACAUCCCGAGACCAACCAAUCCAACAACUGGUGCCAUUCCUAGAGGACUGAAAAACCUUGAGAACAGACCCCAUAUUUGGCUAUAGCCAAGAAUGAUCUGUAUACUUGAUGCUACAAUCAAUGCCCCUUGUAUGGCUCGCAUCGUGUGUAUAAAUCUCUCAUGAUCAUUGGAGAUUCUUUGCAAAGAAGAGUCAUUAAUGAUGUAAGCAAUGGGGACAACAUAAGCAAAAGAACCGCCAACAACAGCAGGCAACCUCGUACCGAAAAGAGCUUGAAGAAGUGUCUUGAUACCAGCUACAAAGAGUAGCGUCUGCAUAACCCGUGCUUUGUCUCCAUCAGUCCCACCCAUUGCUGGCACGAGCAAUGCUGGUAUAAAAGCACUUGAUCCAAGCAUAAGAAUGUAGUUUUGAAAUGCUAGUAACACUGUUUCAGGCCAUGGAGGAUUAGAGUCGAUGCAAUACUCAAGGUCUUGAAGCUGUUCCAUUGGAGGAUGGCUAAUCCCCGCCAUGGCUUCGCCGCCACAAAAAGAACAAAAAAAAGAACCUCCUUUUUACGAUGAAGGAGCCAGAGGAAGAAGACG
Isatis_indigotica_Transcript_63	1176	AGAGAAGAAGAUCAUGAAGCCUGCUGAUACUUGAACAACACGACGGCUUCCUACUCUUGUUAAUCCAAGAAGUCCUACAUUCUCUACUAGAACAGUAGAGCCUGUGCCUGUUCCGAAAAGACCAUCAAGCAGCACACCAAUGCCCUGCCAUCCAAUGCCUCUACUCAAUACAUAAGCAGGAGGCGGUGUGGCUAUGGCUAAUCUUGAAGCCGCCAUGUACGCUCCAGUAGACUCGACCAUGGAUACAAGAACCGCAGACAUCAUAGCAAACGAAUGGCCAACUGAAAAUGUUGGAGGACCCCAUUGGAGAGGGUAAGGGAACUUGAACCAUGGAGCUGUUGAUAUAAGAUUUGCUUUGUCUGUGCGACAACUAUGCUGUGUAAGCGAUGGCUUGUGUCUGUAUGCUCCACUAGCGGUCAAGAUAAUGGCGUAGAUCCAAACAAAAGUGACGCAGAUCAAGAUUGGAAAUCUUUCAAAUAUAGGGACAUCUUUAAAUGGUCUGACAUGUUUUAGAUAUUGAGUUAGUCCAAUGACAAGCAAUAGCAUCGGUAGUCCAAUCUCAAUGCAGUUCCCAAGCUGAGGAAAUCCACGCUGGAACAUCCCGAGACCAACCAAUCCAACAACUGGUGCCAUUCCUAGAGGACUGAAAAACCUUGAGAACAGACCCCAUAUUUGGCUAUAGCCAAGAAUGAUCUGUAUACUUGAUGCUACAAUCAAUGCCCCUUGUAUGGCUCGCAUCGUGUGUAUAAAUCUCUCAUGAUCAUUGGAGAUUCUUUGCAAAGAAGAGUCAUUAAUGAUGUAAGCAAUGGGGACAACAUAAGCAAAAGAACCGCCAACAACAGCAGGCAACCUCGUACCGAAAAGAGCUUGAAGAAGUGUCUUGAUACCAGCUACAAAGAGUAGCGUCUGCAUAACCCGUGCUUUGUCUCCAUCAGUCCCACCCAUUGCUGGCACGAGCAAUGCUGGUAUAAAAGCACUUGAUCCAAGCAUAAGAAUGUAGUUUUGAAAUGCUAGUAACACUGUUUCAGGCCAUGGAGGAUUAGAGUCGAUGCAAUACUCAAGGUCUUGAAGCUGUUCCAUUGGAGGAUGGCUAAUCCCCGCCAUGGCUUCGCCGCCACAAAAAGAACAAAAAAAAGAACCUCCUUUUUACGAUGAAGGAGCCAGAGGAAGAAGACG
>Isatis_indigotica_45
Isatis_indigotica_Transcript_64	377	UAUCUCUUUAAACUAAUUAUUGAUAUUCUAAUCGAAUAUACCAUACUAAAUCUAUUGCAAUCACAUAUAAUUUUGGUUGCCAAAAAAGAAUACCCGUGCGAAUCACAUAAUGCUAACAAACAGUAUCAGAAAAUCUUGCCUACAAUCUCAUCUUAACGGUAUAUAGAAACUAAAUAACUUGGCAGUCAAUCAAUGGAGAUAUUGUUAGAGAUAUUUCGUGAACACAAUAUUGAUAUGUACCCUACUUACUUUAUACUUUAUAAAUACUCUGUCUUCCAUCAAUACUCUACCAAGCAAAAAAAAAAAACACCGCACAAAUUCUAAAUCGAAAAUGGCUCACCCUCUUCCAAUAUCUCUCUCCAAGAAACAUCAAAUGA
>Isatis_indigotica_46
Isatis_indigotica_Transcript_65	375	UUUCUUUGAUGAACCUGCGUAAUUUAGUAUUUUGAAUCAAUGGGACCAGCUAAAGCUCAUAAAAAAAUUUAGGAUGAAAAUAUUAGGCAAAAAGUUUAUAGUAUUCUAACCUUUGGACAAUUGAUCUUCAUUGUCUAAUGACAUGCUCCUUUCUUUUUUUACAGUAGCAUGAAUUUUGUUCCCUGAAAUCAAAUAGACAAUGGUUUGAAUAUAUUUUAGAUGAUUAGAGUGGAUUGUAUGGUUUAAUUUAUGGCAAAGUAAGUACAAAUAUUACCUCUUGAUCGGUUAACACUAUUUACUUUCUGUUGCUUCCAUGUAUGUAUUUGUCAUAUUGUGACGCUAAUUGGACGACUCAUUUGAUGUUUCUUGGAGAGA
>Isatis_indigotica_47
Isatis_indigotica_Transcript_66	226	GAAGAGAAGUUGGUCACCAAGGUUAGUCCUGUUUUGAUUCUUUAUAUUUUCCCCUCUGGUAUCACGAGUAUACAGCAUGUGAGCGAACUUUAAUUUAUGUGGGCAAGUUUUAUACAUGUUUUAGUGUCUGCAUAAUUGGAUAAGUUCUCUCUAUGGUGCCUGUCUCUACCCCAUUCAUUAACUACUUCUAUUGCUUUUCUAUAGGUCGAAAAGCUUGGGAAAGUUC
>Isatis_indigotica_48
Isatis_indigotica_Transcript_67	218	AACCUGGAUUUCUUGCGAUGAUCAGGCCAAGACCACCGGCUGCUUUCACAUAAGAGGCAGCUCUCGAUACAGCAGUGAAGAGUGUUGUUGUUGUAAAACACAACACAACUUUCCCUGCCAUUGUACGGUUUGGGUUGAGAUUAAGCCGCUCACAGACACCGGUAAAGGUCUCAUUGCUGAUCCCUGGAUUCUCUGGGUAAACCAAACUAGUGAAGCCA
>Isatis_indigotica_49
Isatis_indigotica_Transcript_68	625	UAAUGAAGUUAAUACAACAUUAAAAACUCUGAGUCGUUUGCCUCCGCUUCCAUAAACCCACAAUGGAUCUUGCAUGGGUAGUGUAUUUGGUUGCACCGAUCGCGGCAACAUACAAGUUUGUUCCGGCAAAUCCGCCGAUAACAACAUAUCUGCGGAAAGUGCUAAACACUCUAAACCUGGUACGGCAAGUGUAGACACACCUCUCACGUUUAAACACUGUCCUUGCGCGACUUGUCCCGAUCCUGAUGAUGAUGCCGUUUCUAUUUUCACAUCUUUCAUAAAAAUCUCUGUGCAUGGUACCCUCUCGCUGCACUUAAAAUCAACGCCGUACUCUGACUUGGAUGUCCCCACGAAAUUACUAUACAUAACUUUGCUCACUUCCACCGCCGACGACUUAUCAUCUUUGGAUUUGUCUGAAUCUCCAUUGUUGUAAUGCUGAUCGAUUAUGAUCGGAUUUUCAACAUUAUCUACAGUAAUUCCAUUGAAAGUAAUCCUUCUUGCGUAACCCGAUCCUCCCGGCCAAGUUUUAAUCCGAGCCCCAUUCGUAGUUCCUCUAAAGUUACAGUUUUGGACACAUACAUCCUCCACUGAAGCUAUCUCUCCAUCUUUUCCUAAGCUUCCUAUG
>Isatis_indigotica_50
Isatis_indigotica_Transcript_69	212	GGUACACAACAGCAUCAACCUUUACACACAAAGAGAGAAAAAGAGAGUUUGUAUCAGCAAAGACAUAUAGCUUCACACACACAUAGGAAUCUUCUGAUUUGGUUCCAACCAAUUUGUACAAACAUAAGCAAGAGCUUGUAUCUAAACCAUACACUUGUAUGCAAUCAAUUUUGUGAACUAUAUGCAAGAGCUAUAGGAAUCUUCUGAUAUUG
>Isatis_indigotica_51
Isatis_indigotica_Transcript_70	249	AAUUAACUGGUUUGACCAGGUGAGUGUUUUUUUCUUUUAAUCUAUUCGGCUGUUUGGUACAGAGCAAUAGAAGGCAUCAGCUUUUUAGACGGAUCAAGAUAAACCCUAUCUCGACUUAAAGAUCGGUUGUUGUAUGUGUAGUCAGAUACUGUCAUAGGUUUAGCUGAACUAGUUGAGACGCUGAACAACCAUAUACAUGCUAACCGGACUUGUGUCGUGUAUAAACAGCAUAACGAAAACCUACUUUGA
>Isatis_indigotica_52
Isatis_indigotica_Transcript_71	382	GGUGACCUUCUUCAAUCCACCUAGCUAUGGAGCUCCGAUCAUAACUCUGUCCUGUGGAAACAAUCACAGGAUCCUUCAUCAAAUUGAGAGAGAUGGGGCAAAUGAAAUCCGUUGGUGCUGUUGUAAACGUGUCGUUCAUCUCCUCCGCGAUGAAAGGUUUCCUCUGUUUCUUCGUGUAGUCGAUUCUCCACUCCGAUCCAUCUUCAAUCUCGAAUAACAAAAACAUGGCGUACCGUGUGAUAUCCACGAACCCGUUAAUCACUGACCUUGUAGGCUCCAAAUCACAGUCGUGAUUCACCAUCUCUUCUUCAAGAAACUCGAUUUCAGCUCUGCAGCUCAUCGGGUCUCUAAUCUCCAAUUUGUCUACGAAGAAGGAUCUCAA
>Isatis_indigotica_53
Isatis_indigotica_Transcript_72	703	GAAGAAGGUCACCGUACUUGUCCUAAAACAGGGCAAAAGCUUGACGACUCGUGUCUUGUCGUUCCCAAUCUAGCUCUGAGAUACUUGAUAACGCGUUGGUGUGCAGCAGCGGGUAUAUCUCAUGAGUCACCGAAAAAGUCUCUUCCUUCGGUUCACCAAACAAGAGCUUCAACGGAAGCUACCAAAGCGACUGUAUCGAUCCUCGUACAAAAUCUAGCAGACGGGUCAGAGUCAGCUCAGGCAGUGGCGGCAGGAGAAAUCCGUAUUCUAACCAGAACGGUAAUGGAAACGCGUACGUUGAUCGCGGAAGCGGGUGCGAUCCCGCACUUGCGUAGGCUACUUAAGUCCGGAAACGCUGUUUUGCAAGAGAACUCCGUUACAUCCAUCUUUAAUCUAUCUAUCGACGAGGAAAACAAAAGCCAGAUCAUGGAGGAACACGAUUGCCUUGAGUCGAUAAUGAGCGUUCUGGCAUCAGGUCUUACAAUGAAAGCUAGGGAAAACGCAGCAGCCACGUUGUAUUCUCUUUCCACAGUACAUGGAUACAAGAAAAGGAUCGCAAACGCGGAUGGCUGCAUCGAGUCGCUUGCAUCGUUGCUGCAAAACGGAACGACGAGAGGGAAGAAAGAUGCGGUCUAUGCUUUAUAUAGCAUAUGGUUACACCCGGAUAACUGCAGCUUGGUGGUAAACUCGGGAGGAGUGUCGG
>Isatis_indigotica_54
Isatis_indigotica_Transcript_73	442	AAUGUGCUUCCAAUUUAAGAAGGUGAUUGCCUAAACAACAAAAGUGACGCGCCUUGUGUCCGGCCGGGAACGACCUAUGCCAACCUUCACAAGUGGCCCGUGGCUGAGGCGGAGUUCGUACGGUCAAUCAGUGAAGGCGGUGGCCAGCGUCGUACCACGGUGGUGGACAGCAUCUCUUGCAGACAAAUGUACCUUCGGAGCUAUACCUUCUCAAGAAAAGAGGAGAACGAACAUGUAAGAGAAGAUCUACAUGGCGAACAUGGCGCCGUUGACGGAAGAAAUGUAAGAGGAGAAAGGAAGAAGGCGACAAAGAACAAGAUGAGGGAGAGUAGAAUGAUGCUGCAUGGGGCGUUUGUGGGAAGGCUCGUAAGGAAGUGUUUGUCUUGUGGUUUCUCGACUAAGGUUAAUAUGUUGAAGCGUAAAGUUUAUCAACAGAGAGACA
>Isatis_indigotica_55
Isatis_indigotica_Transcript_74	583	UUGAGAGAUGCUAAGUUGAUGUUGGGGGGAAUAACUCGUAGCUCUUCGCAGCUGCUCAUCUUCAACUUUUUCAGCUUGUGUAGAUUCCUAAUAGAGUAGGGAAGCUCCACCAAACUUGAGCAAGACGUAAGUGACAGCGUCUCGAGAUUAGUAGCAUUCGAAAGAUCUGGGAUUUCUUUCAACCUAUAGGAGAAGUCCAAAUUUAUCUUCUUGAGACUUGCAAGGUGCAUCCCAGAGCUUCUCGAGAUUGCUUGCUGACAACUGGAGUUCGACGAGACGUUCCGGCUGAAAUGUUGCAGGAAGACGUUUUCCCGGAUAUGAACGCCAAUAUAGUAACCUUAGACGAGGCAGAUAUUCCAAGUCCUCUUGUAUGUGUAUGGAGCUAACAUUUCCGUCUUCCAUGCCCACUUGUGUGAAAAUUUGUAAGAACUGGAGAUUGCGCAUUGCUUCAAAGGCUCGCUUACUUAUACAGAGGUCGCCCAUAUUAGUCAUAUCAAAUCUCAUACCUAUGAGAGAUCCAGUACCUGUUUCAUCGGCCAGUACAUUACGAAUCUCUUGGGGCUCUACUAAAAACUGACGUUUC
>Isatis_indigotica_56
Isatis_indigotica_Transcript_75	237	ACAGAUUGUCGAAGAAAGAUCAAUCUCUGUUUCUCCACAUUGCAUGCUUCUUUUUCUUCCACGAGGAUGUUGGUCAUUUGACAACCAUGCUCGCUCACAGCAACUUGGUGGAUGUUGGAAAUGGGUUGAAGACCUUAACUGAUAAGUCUCUGGUGCAUAUUUAUAGAGAGAUAGUGAUGCACUCUUUACUACAAAAAUUGGGUAGACAGAUAGUUGUCGAACAGUCUGACGAGCCCG
>Isatis_indigotica_57
Isatis_indigotica_Transcript_76	268	UAUCUACAAUGUGGAUUUUCCAUCAGAGAAAGAAGCUCUUGAGAUCUUAUGUUUAUCAGCUUUCAAGGAAACCUCCGUACGAGAUGGUUUUGAAGAGCUUGCAAAUAGAGUAGCUGGGUUUUGCAGUAAUCUUCCAUUAGGCCUUGCUGUUGUGGGUUCGUCUUUGCGAGGGGAGAGCAAGAACGAGUGGGAACUUCAGUUAUCUAAGAUCGAAACUAGUCUCGACAGAAAAAUUGAGGAUGUGUUGAGAGUGGGGUAUGACAGAUUG
>Isatis_indigotica_58
Isatis_indigotica_Transcript_77	869	AUUCAAUGACAAAUCAGUUGAUUAGGAACUAGGAAGUAUAAUUUUUUAAAUAAAAUUGAAGAUGUGGAAUUGUUGGUGGUCAAUCUUAGGAUUAACCAAAAACGAGGUCAUGGAAUAUCUAAACAUAACAAGCGUUUAAAUUAUCCAUUGCUCUAGCGAGUUCUAGUGAUUCUUGUCACUAGUAAACAUAAUUGGAUGCUUCUGGAAGUUAGUAGAUGAAGAACACAUCCUCAAAAUGUUUGUGCUUAAAGAAGAUAUAUGUGUGUGUGUUUCUUGGAUUUUAUAUCUGUUGUUCGUUCAUUGUCUGGUGGUCCUAUUUGAUAUCUUGGCUGUUAGCUUGUGUUAUUUAAAUAUUCAGGAGGACCAGCUAGAUAUUAUUCUUUUUAACUCCUAGAUUCAGUUAGUUUGCGUAACCAGAGGGUCAUAAGUUUUUGGUGAACUAACCAAUACUGAUGAUAUUAAGUAAUAAGAUAUGCGGAUCCAGUAUCAGGAUUUUGAUUUAGUUGGUAACCAUUUCUUAAGAUUCAUUUAGAGAAUAUCAAGAAGAUUAGCUGGAGAAAUGUGGAAAAUGAGUAUCUUACUUGUCAAAGUGGUUUGAGGUGUCGAUGUAAAUAUGGGAGGACUUUGUCAAUAGUAACCUCUGCACGGCAUAUAGUUCUUUUAUUAAAAAAAAAAUCCGGCAAUCACUAUCACCGUUUUUAAGAUAAUUUUUAAAUUGUUUUCAAUCUUUCAUGCCUCGAAUUUUGUUAGCUAAUCUGAGUUUUCUUCUUAUAAAAGUCAAUAAACCGGUAACCUUUCAUCAUUUUCUUGUCUGGUUUCUUAUCUUUCUCGAUUUUGUCUUUUUGCAGGGGACUUAUUGUUCUGCUACA
>Isatis_indigotica_59
Isatis_indigotica_Transcript_78	1110	AUUCGAUAUAGAGAGGGAAUGUAAAGAGAUUUGCUUAAAUGCAGAAGAAACAACUCCGACUGUCAAACAGGAGGCAGCAGAGAAUAUUCAAGAUCGUUUCGAUCCAAAGUAUAAAAAUUAUUAUCCCCAUGUUUAAAAAUUAGUCGAAAAGGCAAAGCGCAAAAGACUAAAAAAAACUGUCAUUCCGCAGAUGAGUAGAUAUAUAGAUGGAUGUCUCUCUUGUAGGAAGGAAAAGAAUGGAUUCUAACCAGAGGAGAUGACUGCUUGCGCAAUCUUUCAACAUGAGGACAAUGCUUUUUGAACCUCUGAUGUCACUUCUUGGGGAGCCUUCUCGGCGUGGAUGUUUGUAAGAACGGCCUUCUUCGCGUAGUAGUCAAUCACCGGUUCGGUUUGGUUAUGGAAAGCUGCAAGCCUCGACCUUAGAACCUCAGCGUUAUCAUCCUUGCGUUGGAUCAGAGGCUCUCCAGUAAUAUCAUCAACUCCAGGGGUUUUGGGAGGCGCGAAUUUUGUGUGGUAACUCCUGCCACUCGAUGGGUGGAUCCAUCUCCCGGUUAUUCUUUCCUCCAGGACUGAGUCAUCGACAGCAAAGUUGAGAACUUUGUCGAUUCCAGUUCCUCGCUUCUUAAGCAUCUCGUCUAGCUUCUCUGCCUGAGCAACAGUCCUGGGGAAACCAUCAAGGAUAAAACCUUUCUGGCAUUUUGGCUUGUUCAUGGCUUCAUCAAUUAUUCCAACAACCAAAUCAUCAGAGACAAGCCCUCCCUUCUCCAUAGCUUCUUUGGCCUUGAGACCAAGAGGGGUCUUAGCAGUAACAGCAGCUCUCAACAUGUCCCCAGUGGAUAAAUGACACAAGCAAUACUCAUCCUUCACAAUUGGAGACUGUGUACCUUUCCCUGACCCUGGAGGUCCAAUGAAGAUGAGGCGUUUGUCGGGCUUUUGUGCACAUUUGAGGCGGCGGAGGAGCUCGGACAUGAGAUCCACCGUCUGAACAUCUUCCAAAUCCGCCAUAGCUGAUCUAGUUUCGCGUCUGUUUAGCUUAAAGUCUUCGUAUUUCUCGAAAAGGGUUUUUGCCCUCGCUGGUCAAAAGGGAUAUGUAACAGUAACCGAAGUCGG
>Isatis_indigotica_60
Isatis_indigotica_Transcript_79	235	CCCUUACAUGGUUUACCUGUUUAUGUGCCUCCCUUCUUUGCUUAUCUUGUUUACUUCAUUGCUUGUUCUUUCUUGCUUCCUUGUUUCUUUCUUUCCUUGAUUGCUUUACUUGCUUUGCUUGCUUGCUUCUUUGCCUUUUGGUUCCUCUGUUUUGCUUCUCUGAUUUCUCUGUUGAGUUUAUGUUUUGUUUCUCUGUUUCUCUGAUUUCUCUGUUGAGUUCAUUUUUUUUUUUUUA
>Isatis_indigotica_61
Isatis_indigotica_Transcript_80	532	AAUCAAUCACUCAAGGCUUAUGAAAUACAUAUGUUUAUGUUUGUCCGGUGGCAACGAGCUUGGCCGGCGGCGACUGGCGACCGCGAGUUUGACCGGCAUUAAGAGGGUGAGGGAGAACUGGAACGUGGCAGCGGAGAGAACACAAGAUAGGUCCAAAUAGCAGCGGUGGAUGGUCAAAAAUGCGACAGCGGCCGAACUCGAGAUGUAUGUGAUAGUGGUGAACAGCGGCUCUGGAGAUAGAUUUCAGAAACGGCGGCUGUAGAAGCUGGAUAUGCUGGAUCUGUAAUAACAAUUACAAAAACUAGUCAAAGAUACAGUCGAGAUCAAUCGAAAGAAGAAAAGAAAAAAUAAGAAGAAAAAGAGAUACAGUCGAGAUCCAAUCGAAGAUCUGGAUCCAUGGAGAGAAGGGGUAAGGUUCCGUCGUCUAGAGCCAUCGUACCUAGCUUCCGCCAUGAAAAGACAACCCUCGACCAACUUCAUCGCCAUCAAAGACCAAAGGUUUCAGUGUGAAAACCAGAGAAAUGAAGAGGAG
>Isatis_indigotica_62
Isatis_indigotica_Transcript_81	575	AUAUUUAGUUUGCACGUUUUUCUUUCUAUCUUUUUGGGGAUUCCCUGUAUACUACAGAGAUUGUAUGAAAAGUCAUAUAUGUCAUAAAAAGAAUAGAAUUGAACUGCAUAAUUGUAUAAACAUUAAACGAUAGAUUAUGCAAUACUCGUCUUUAACAAAGAGAUUGAAGUUGUGAAAGGGGGAACUGGUGGUCGUUUACUUGCUUCAAGGCUCAAAGCAUGAGCGUCUCCCAUCCUUUUCUUAGAAGCAACUUUUAAGAAAAAAGAUGUCGAUCUAUAUAUAUUCGACCAAACUCAAACCCAGUACUCUUAUAUAGUAUUCCAAAUUGAUCAUUUUCUCUGAUUCUCAUCAAUCAUUUGCCAACAUAUAUAACCAGUUGAAAUAUGCUUCGGUCACUUCUUCUUCUUCAGCCUUUGGUCGAUCGAUAAUGAAGUGGCGAUGAGUCCCCGGAGAAGGCAUAGGGAACAUGUAUCUCUCUUUAACUAACUCUCUGCUCAAACCACAUAUAUAUGCAUUAUAUGGUAAGAGGACUCUUAAUUGUAAAAAUAGGUUUCACCAACUUCCUUUUUUUUGCA
Isatis_indigotica_Transcript_82	356	UUCUUCUUCUUCAGCCUUUGGUCCUGCUCGAUGAUGUUCAGUCAAUUAAAAUCUAUUAAUACCAAGCACACAUGCACGCGUAUAUAACUACACAUAUAUUUAUGUACGGAGAGAAAGUAGACAUACGAAGUUAUGAGAAAAAUAGAUAUUAACAAUCAGAUUGUUUAAAUGACGAAAACUAGAUGAAACGAGAGACAUACGAUCGAUAAUGAAGUGGCGAUGAGUCCCCGGAGAAGGCAUAGGGAACAUGUAUCUCUCUUUAACUAACUCUCUGCUCAAACCACAUAUAUAUGCAUUAUAUGGUAAGAGGACUCUUAAUUGUAAAAAUAGGUUUCACCAACUUCCUUUUUUUUGCA
>Isatis_indigotica_63
Isatis_indigotica_Transcript_83	341	GAUCCUUCUCCGUAAGUUCAUAAAAUACUUUACGUGCCGCAAGAAGAGUGCCACACUUUGCAUACAUAUCUAUGAGGGCGUUGCCCAAUAAGAUAUUUGACAUGAAGCCACAUUUAAGGAUGUGAGAAUGGAUUCUAGAUGCAAAACUCAGUAAUGUUGAAUGGGUGCAAGCUGAGACGAUAGCCAACAGAGUAACCGAGUUGGGUUCGACUCCUUCUUUUCUCAUUUGACUUAACAGAUUCAUUGCUUCAGAGCAGUCUCCAGCCUCGGCAUAGCCACCAAUAAUUGAACUCCACAUUACAACAUCUCUCACUUUUGAUUCUUCGAAUAGUAACCUAGAG
>Isatis_indigotica_64
Isatis_indigotica_Transcript_84	701	AUUCUCCUGACUUCGAUUUCUCGGCGGAGAGGUAACUGGACGAGAAAAUAAAAAGCAGAUCGGGAAUCAUCUGAGAAACGGAAAAAAAAAAAUCGGAGAGAGAUGAAUUUAGGGUUCCUGAUUGGAGUUUUGGGCGUCCUGAUUCUUUCGCAUGCCGCUUAUUCAACAAUCCAAUAUAGAGGACUGUUGAAGAUCACGGAGGAAGAGUUCUCCAGGCCGCCCAUGAAUGUUGUUCUGGAGUUGAUCAUUGGGCUUGCUCUCUGUAUGUGGGCUGCUUUGACUUUCCCUGGGAAAUUUCUCUCGAUCCAUCCGGACUCCGAUGAAAACAGGGCGGUGUCUUUACCAGAUAACUCGGAUUUCAUGAUAUUCAAUCACCGUGGCCGACUGUUCCCACCGGAGAUCGACAUGAAGUUUUGAUUUUUUUUUUUCUUUUAUCGCACUGCUUUAGUCAUACGCUCAUCUGUCCAAUGUAAUGAGAUGUUGUUUCCAUUGAAAUUCUACUCAACGUAACUAGUCUGCUUUACAUCACUUUGUGAAUCUUGAAAGAGUCUGCUUAGAUUAAUGAAAAAUCAACACAGCCACAAAGUGCCCGCAGGAUAGGUUUGUUGGCUACUAGUAUGAAAAUGCAAUAAAGUAAACGACAAAUCUUGCUUUCUUUAUUAACUCAGGUUACUACUAUCUGAGUCGAAAAGGUUAAAACA
>Isatis_indigotica_65
Isatis_indigotica_Transcript_85	268	GUUUGAUACGUCAAACUGUUUCUGGUAUGUAUGUAAUUACGAGCUUUUAACACCAGGCGAAUGCACAAAGAAAAAUAUAUGCUUCACUUAAUGUUCACUUCUUAUUCUAAGAAUGUCAAAACGGUAGAUGAACAUUCUGUUCUGUAGAUGCUUAACACCUAUAAGCUCUUUAUAAGGAAUCUUCUCCUGUAUCUGCUCAAAAAAAUUAUGCAUUCGUUUUUGUUCUCUUGGUAAUGGCAUGUUUCUGGUCACGUCCAGACGACUGGAA
>Isatis_indigotica_66
Isatis_indigotica_Transcript_86	3348	UAUGAAGCUUGUAAACUUGGGGCACGGCUUGACUGACUUUCUUUCAAAACCAAAAAAUAUUGGGCAACAAAAUUAUUUACUCUGUUCAUGGAUUCUUCUUCUUCGUCUUUGUCUCGAAACUGGAGAUUCAACGUCUUCCCGAGCUUCUGCGGUGAAGAUCUUCGCAGAAACUUUCUCAGCCACUUCCUCAAGGAGCUGCAAAGCAAGGGAAUCAGCACAUUCAUUGAUAAUGAGAUCAAGAGGAGCAAUUCCAUCGGCCCUGAGCUCGUGCGAGCGAUCAGAGAAUCCAGGCUCGCAGUCAUCUUGCUCUCGAAGAACUACGCGUGUUCGACCUGGUGUUUGAACGAAUUGCUCGAAAUCAUGAGCUGUAAGGAAGAGAUUGGCCAAACAGUGAUGCCGGUUUUCUAUGAAGUUGAUCCGUCUCAUGUUAGAAAGCAGACCGGCGAUUUCGGAAAGGUCUUUGAAGAAACUUGUGUGGGGAAAUCGGAAGAAGUGAGACAGGGAUGGACACGGGCUCUGACCGACGUCGCGCAUCUAGCCGGAGUGGAUUCUCGCCUCUGGAGCAAUGAAGCAGACAUGGUUGAGAAACUUGCGUUGGACAUCUCGAAUGCGUUAAACGUUACACCUUCAAUGGACUUUGAUGAUUUAGUUGGAAUAGAAGCUCAUAUCAAAAACAUGAGUCCAUUGUUAUCCCUAGAGUCUAGUGAUGUGAGGAUGGUAGGGGUUUGGGGUCCUGCGGGAAUCGGGAAGACAACCAUUGCAAGAGCUCUAUACAACCGAUUCUCUCCUACAUUCCAGCAUAGCGCGUUUAUGGAGAACAUUAGAGAAACAUAUAGGAGGAUCAACCUUGAUGAGUACGGUUCCAAGUUGCAUCUGCAAGAGGAGUAUUUGUCUAAGCUUAUCAACCAUAAAGAUAUUAAGAUACCUCAUUUAGGUGUUGUACGGGAAAGGUUAAAGGACAGGAGAGUCUUUGUUGUUCUUGAUGAUGUUGAUGAACUAGAGCAACUAAUUGCCUUAGCCAACGAACCUCGAUGGUUUGGAUCUGGAAGUAGGAUCGUGGUGACGACGCAAGAUAAACGGCUUCUGAGAGCACACGGGAUCGAUCGUGUAUACGAGGUGGAAUUUCCAUCUACAACUGAAGCUCUUCAGAUCUUCUGUCAAGCUGCUUUUGGGCAAAAAUAUCCUUGUCUCGGUAUCAGGGAGCUCGCGUUACAAGUUACUCAUCUUGCUGGCUAUCUUCCUUUGGGUUUAACUGUUUUGGGCUCAUAUUUGCGAGGAUUUUCUAAGGAAGAGUGGAAAUAUGUAAUGCCUCGACUUACCACAAGUCUUGAUGGUAAGAUUGAGAAAAUUUUGAGAUUCAGCUAUGAUGUCUUACAUAGUAAAGAUAAAUCCAUAUUUCUUCACAUUGCUUGUUUGUUCAAUGGUAAAAACGUCGAGGAUGUUAAGACGUUGCUUGCGAAUAGUGACUUGGACGUUGACCACGGACUUAAAGCCUUGGCUGAUAAAUCUCUCAUAGUUACUCAUUGGGGAUACAUACAUAUGCACUCUCUGCUACAAAAAAUGGGUAGAGAGAUCAUCUGUCAACAGUCUGUUCACGAGCCUGGAAAACGUCAGUUUUUGGUUGAUGCUGAGGAGAUUCGGAAUGUACUUUCCUGCAAUUCAGGUACAGGAACUGUUCUAGGCAUAUCAUUCGAUGUAUCCAAAAUCAAUGGGGAGUUAUCCGUAAGUAAGAAUGCCUUCCAAGGAAUGCCUAAUCUUCAGUUCUUGGAGAUAUACAAGAAGUGGGGAGAUACUAGAUCCAGACUAAAUCUGCCCCAUGGCAUGAACUGUCUAUCCCACAAACUUAGGCUGCUACGUUGGGACUCAUUUCCGAUGAGAUCUUUGCCUUCCAAGUUCUGUCCAGAGUUCCUCGUGGAACUCAUAAUGAGAUUUAGCAAGCUAGAGAAACUCUGGGAAGGAGUGCUACCACUUAGGAGUCUCAAAGUGAUGGAUUUGAGUUGCUCCAGAAAGCUCAAAGAGAUUCCUCAUCUCUCAAAUGCCACAAAACUUAGGAAAUUUUCAGCAGAUGACUGCAAAAGCCUCAGUGCGUUCCCACAUGUCCCUGACUGCAUCGAAGAGCUUGAAUUAAGCUCCACGGGAAUACAAGAAGUUCCUCCGUGGAUCAAGAAUUUCACUCGGCUGCAUACACUCUGUAUGAGGAGAUGCCCGAAGUUGACCAAUAUCUCUAUGAACAUUUCAAAGCUCGAGAAUCUUGAGGAAGUGGACUUUUCAGACAGUGUGUGUGGUACCCCUUUCUCUGCAAAAAUUUAUUGGAUCUCCGAUGUCAAGACGCGGCUGAGUAUAAAGGCUAACAACAUUGAAGAAAUGUUGCCAAAAUGUCUACCGAGGAAGGCUUAUACUUCUCCGGUUUCAUUGGAUUUGAGUUGUAACGAAGAUCUCGAAACCAUUCCAGAUUGCAUCAAAUAUUUCUCUCAACUUCAUAAGCUUGACAUUGGAGAAUGCAGAAAGCUUACAUCACUUCCACAGCUUCCGGAAUCGCUUUCAGAGUUAGAUGCACAAGAGUGCGAGUCUCUUGAGAUAAUAUAUGGAUCCUUUCACAAUCCCGACAUAUGUCUCAACUUUGCAAACUGCUUGAAACUCAACAGAGAAGCAAGAGAGCUCGUCUGUACAUCACCUAGCAAGUACGCGAUCUUACCCGAUGAAGAACGGCCUGCAAUGUUUACCGACCAAGCUUCUGGAAAUUUCGUGAAGGUUGUCCAUAUGAUUCCAAGACCAUUUCCUCGAUUCUUGAGAUAUAAGGCAUGCAUUACGCUUGUCGCUCGCUCAGCUGUCUAUGACGAUGACUCUGGUGGUAUUGUCCGUGUAGCUUGUUGCAUCAGGCGCAAACGCGGUGGCAAUGUUGUGAGGGAUGAAUCAAAAGAGUCACACAUACCUGUACUUGUAAAAGAUCAUCUCUUUACAUUGGGGGGUUAUUUGAUCCUAGACGAAGGCAAUGAUCCUGAAGUAGACGCAACAUUCAGCGAGUUUCUGUUCGAGUUCAAGGCCAACAUAAAAGUGGAGAUCAUAGGAUGUCAAUUUACAGUUCGUGGAGGCAAAAGGGACGAUACUACAGAAUCUAAAUGCAGUAAAGAAAUCUCCAGCCUGCAAAAUACAAGAUGAGCCAUGAAUCUGAGGAACAAAGAUAGGAUCCUCAGUAAAGAAGAUUCUUCUGGUUUCUGAAAAUUUGAUGGAGCCCUUGUACAGACAAAGGCCAGAUUCGUCUAUAUACACUUAAUCCCAUUCAUGAUUGUAUGUAUCAGCAAAUUAGCUUCAACUUUAAAUGCUUGAGUUUCUUACGCGAUUAAUUAA
>Isatis_indigotica_67
Isatis_indigotica_Transcript_87	3777	UGGUAACCCAAUCAAGCCUAAAAGGCUAAAAUGAUCUAACCGGGAAUUCAAACUGAAACUAGACUCAGUUUAGUAGGAAAUCCAUUACAACAGAGUACACCGGAACACACGUAACGUACGUAUAAAUAUUAAUUCUCUUAGUAUUACAGGCUAUAACAACUGAUAUUCAUCUAUUAUAAUAAAAAAAUACAAACGUGGUAAGUAUCGUUCUGACUCUCAUCUACAAACACUCAAGUCUUGACCCAACCAUAAACAAACCAACUGGUUCACAAUCAUUCAAUUUCAGUUCGGUUUCUUCAGCAACUCCUCGUACCACAAUCCAUGAACACUACGCGACACGUUCGCCACAAGAACCAGAAUGUCAGAAACCUCUAUAACCUUGUCCGAGAGAGACGCUGCUCCGAUUCUUCUUAGCAUUGUUUCCACCAACUGUUUUCUCUUCGUGUUGUUACCCGCCAAAACGGCGGCUCGUGUUGCUAGGUAUAUGGUCUGUGACACACGCGUGAACACUGCGUCUCCUGCUUGUAAGCUUUUCACAAGCAUGUUCGCAAUCACUUGUUUCUUUGUCUCUGCAUCGUCAGAACCAAGAAGCUCGGAGAGUGUUUCCAUGAUUUCUGAAAGACCCGCAUCAGGUUUCGCAUCUAACAUCUCGUAGAGCCGGUUAAUGCAAGUCCAUGUAAUGGUCUCCAUGUCAGUUGGGGAUGAGUUUUCGCUUGCAAGUGUUUGCUGAAGGAUCAACACACUGACGGAGACUAGAAUGAUUUUCUGGAUUUGGGAUUGAAUAGCUCUCAGCCUAGUGAGGUUGAGUUGAAAUGUUUCAGGGACAGUUUCUAAAGUAAGACCACCAAUUUCGCUCACCAUUUUUAAUAGGCCAAGACGAACAAGAAGAUCCACAGUUUCUCCUUUGCACUCGGACAGUUCAAUUCCUGGAAAUGGAGACGAAGUGGUAUUGACUUUUGAGACAGAGGGGACAUUGCCUCCUGUUCUCAUGGUGGUCGACGGGAGGCCUGAUGACCCAGAGUUGUUAAUUGCGACAACAGAAAGAGCAUCUCUAUGUUCUUUCCACUCCUUCUCCGCCUCUCCUCGAACACUAAAAAGCCAACGUUUCGUCAAUGGUAGAGAGGAAGACGCUUGCUCUGGCGAACCAUGCCGACUGGAAAAUGACUUCUUCAGAUAUUCCAGACCAGCAGGUCCCUUGAGAAGUGGCUCCAAUAGUUUCAAACGAGAUUUGCUGAUUUCCUUCUUCAGAAUCUGAAUCUGCUGCAAAACAAAGCGUAGCCCCUUAACCAUUAAGACUGCAUAUGACGAAUUCGACUGGUCUUCAGUUGGAACUAUACCUCCAAGUUCUGUCAUUAAUUUAUGGUGAGUACUUCUGAUUUCCUCUUCGUUAGCUGGAGCAGAGAGUUUCAGCAAAAUGCCAAGGGAAAACUCUAGAAUAUUUCCAAGAUAACCCAUGUCGACAUUCCCAGAAGCCAGUAACUGUGACAGCACAUCCGUAUCGAUGGUUUGAACAAUCUCUUGUCUCCAAUCUUUGGGAGAUAUCUCACAGAGUUCAUCCCUCACUUCGUUCAUGAGUUUUAUAACCCAGCUGAAGUCUGGCUGCGACUGUUUCAUGGAUUCCAUGACGCCAUCCCAGAACGCCCUUUCCAUUGUCUCCUUAACCUUCACCUGAAGGUUGCUUGUGUCUCCACUGUUACCCUCGAAGCUAUCAGCAAAACUACUGCUAUUGUCAUGGACAAUUUCAUUUACGAUUACUUCGUUCUCACUAGCCAACGUUGCAUCUAAACCUGUCACAUUUGGAGGAGAAAUGCCCUCAACCCCAGACUUCAAAGACGGAGAAGAACUUGAUGAUCCAGGAGAAGAUGAAGAUGGACGAAGCGAAUCUGCAGGUGCUUCAGAUUCUCCUGCUCCAUCAGUUUCAGUAUAUAUAUCCGGAACAGUUGGGGAAGACACCUUCAACGGCUUCUGAUUCAUGCCACCGUCUAUUACUGAAGAAGUGUGUUUAGACGCCUCAUUAAGCUCUGGCUCAUGAGCUUUGGCGAUAUCGUUUUCUAAAAGCUUAGCAUCGUUACUCUUCCAAACUACAAAUCCCUCGAGGUAAGAGCACCAAGCUUUAUCAAAUGCUUCUAGUUGAGAUCUGAACUUUUUUGGUCCUGGAGAUAACAAAGAUACAUUGUCGUCCGGGACGGUGAAGUCUGGUCCUUCCAAUAUAACCUUCACCAACAAUUCAAACUCCCGGAUAAGAUAGGUUGCAGAUUCCACUAACGCAAUCUCAUGUUCACCUCUUCCUCUAAAGAUUGCACCUGGAUGUUGCUUGAUCAUGUAAGCACAAAGAAAUAUCCUAGCUGGGUAUCUCGCAAUCACUUUGAGUUUUUGUCUUCCCGUUUUCUUGGAAUCGGUUGACUUAUGCUCGCUUUUACUCACGGAACUAGGUGAGUUUCCUCUUCGAGAUGGUGGAAAGAUGUGCUUAAGAAGAUGAUCAAUAUUCUUCACAGUGGAUCCCUGAGAUAGAACGAGUCGGAUCUCCAAACGAUCAAGCAAUUCUUUAACUGUUCGAAUGACAGCAACGGAGUUCAUUUGAAUGGCAAGUUGCUCAAACGGCACUGACUCAAUGGACUUUUCAUCGAUCCCAAGCUCACGAAAGGCUCUACCCAAGACAAAAGUAGAUCUCUUGUAUUUUGCAAACCUCUUCCAGCAUCUUUCUAACAUCCUCACAAGAUGUUCUUUCUUCUUUUUCAUUGUUUCUGAUCUCUGAUGUGCACUAUCCAUGCCUCUCCUUCGCCUCAGGUACUGUGCUUUCAGCCUCUUCGCCCUUUGAAGCCGCUCCUCUAAACGAUCCUUCAUUUUCCUUCUUUCAGCUUCCUUCCGACUCUGCACAGAACUAGCAGCUCCAAAAACCUGCGUCAACCUCGCGUUCGCUCUUCUCCUCUCCGCUUCAAGAAUUUUCAUUCGUUUACUCUCAGCAGCCGCUCUUUUCUGAUAAAUCGCUGCACGCACACUCUCCUUAUACCUAUUCUCCUGAAUUGCUUUCUGCAUCAUGCUCUGUGCAGCUCGCUGUCUCUUCGCCGCUCUACGUUGCGCCUUAGCUUUAAACAGAAGCAUCCUAUUCUUCUCUGCUUUUUGAACCCUUUCUUCAACCUUUGUCUCUAACUCAUCACGCUCCUUCUCAACUCUUUGCUCAAGUCCGUUCUUAGCAGCUUGUCUUGCUUCAUCUAACUUCGCUAAUCGAGCUAACUCCUUUUCAAGAAUACUUAACCUCUUUUGUUCAGCAGCAUUAAGCUUUGAUUCAAGUCGCUGACUAAGCUCCUCUAUAGUUGCCGAUCUCGGGCUUCUCAUCUUAGGUCGUGCCUUGGUCGAAAGUGAUUCAUAGUAUUGCUGCCGACGGAGAUCAGCUUCUCUGAGUUUGGAAUCGAUCUCUUCGGCGGAGACGGGGCUUUUCGGUUCGAGAAGACGACGGCGAAGCCUCCGGGGAAGAGUCUUUGGCGACGAUGACGUCACGUUAUCAUCCUCGUUCACCGGGAAACACAGGGAGAUUCCUCCUAAUCUUUCCGGUUCCGUCAUUGAAUUUCACAAACGCGAUUGCAGAUCGCGAAUCUGUUAUAUAAAAGUGAUGAUUUGAAAGAAAAAAAAAAAGAAGGUAACUUUAUUGGAAAACGAAAGGAACACGAAGAAAGGUGUUCUGUUCAGUGUGGACGACGCGUUAGGUUGUGUUUUUCGAAUUGUUUGGUUUUGAAGAAGACGAUGGGAGAUUUUAGCAAUAAGACCCGUAAUUUUCUG
>Isatis_indigotica_68
Isatis_indigotica_Transcript_88	221	UUCAGAAUCUGCAAGAAGAGAACACUCAAUGUAUGUGCCGUGUUUAAUCCCUAAGUCGGGUUUCAUUUAUUAGGAGGGCUUAAUACAGUAAGGCUUGUGGAGUUUUAUAGACACAGUAGCUUUCCACUUUUGACAUAGUAUUAUGCUCACAGUCUAUGCAGAAAGCUGAGAAAUGAUUAAUUAUUAUGUCGCAGAGUAGAAGCAACGAAAAUUGCGCAUAC
>Isatis_indigotica_69
Isatis_indigotica_Transcript_89	927	GAAAUGUCGAUAUUAAGGUUGCUGUAGCAGAUAUUAAGAAAAAGGGUACUGUCCCUGAAGAUUUCCGAUCUGCUGAUGAACAGAUAGAGUACCUUGCUAACUAUGUGAUGGACUUGAAACAAAAAGUACAAUACUUGGAAUAUUUGAUUAAUCAACAAUCUCAAGAGCCAUUCAGAGAUCAAGAACACGAAGAAAAACAAGAAGAACCGGUGGGUGAAGAUGUAGGAGAACAAGAAGAAAACGAAGAAUUACCAGUGGCUGAAGAUGCAGGAGAACAAGCUGUAUUUGAAGAGUCUGAAGUUUCCGUUUCUUAUAUAAACCGUCAGAAGAAACGAAACAAAAAGACUAAGGUGGUCACUGAAGAAGCAGAAACCGCACAGGCUGCAGAAAACUUACCUCAUGUCACGGGUGUAACUCCAUCCCCAUAUGACCCGUUUGGUGAUUUGGAACCCAGUAAACUGGAGAGUUUAUUUCAUUUGCUGUUAGCUGCUGAGGAGGAAUCUGAUGUAACCAAGAAAACCAGUGCACAUUUCUACAACGUUUUAACAACUUGUAGGGAUAAAUGGCCUUAUGACACAUAUGGGUGGUUGAGUGGCAAGCAUAUGUGGUGUGCAAUGCAAAUGUUCUACCAGCGAUCUCAACGUAAUCCAUCUCCGUACCAUUCUCAAAGAAUUGUGUUCCUGGAUCAAUGGUUUGUCAUGAAUCUUGUAAGAUAUUACGGGCACUUCAAGGCUAAAAAGUGGACAUUUACAGAUUUCUACAAAGGUGUCUUCAACGGUACGGAACCUUCUUACGCACCAACACACAAGAGGUGGCUAUAUGAUGUAGAUCAUCUCUAUGCAUGCCACUUUAUAAAUGGUAAUCACUGGGUUGCUUUGGAUAUUGACUUGUGCAAGGAGACCAUUUAUGUCUACGAUAGCUUUUUGG
>Isatis_indigotica_70
Isatis_indigotica_Transcript_90	318	UAAGGUUCUCGGCGGCGGAAAACGUACGUUUACGCCGAUCUCGUUUCAUAUAUUCACCAGUUUUGUACGGUUUCGUGUUCGGUGGCUUGAUCUGGUUUACUUUCUUCGGUUUAGGGAUCGUUGUUGAUUUUCCUGGUGAUGUAUAGAUUGAAUCAGCACCAGAUUUUCACAGAGAUUCAUUCUUGCAUUAGCUUUGAGUUUUGGAUUGUAUAUAUUGAAAAUGGAAGUGUAUUCAUGAUCUUCUCAGAUUCACCCUAAAUUUGGUAGGAUACUUAACGAUCUUUGUAAUUGCAGCGGCUGAUAUAUUUAUGUGGAAGA
>Isatis_indigotica_71
Isatis_indigotica_Transcript_91	444	GUCUUCCGCUCCUGCUGCUUCGAGGGACGUCAACAGCCCCCCCUCUCCAGCGCGCACGCAAACCCUAAAGAAUCCGUGAGCCAUGAAAGCCUUCAGGAGUGUGAGUCGCUUCCUGGCGGUGGUGGCGGUGGUGUUGCUGGUGGUGAUGCUGUUGAUGGACGCCGCGGAGGCCACGCGAGGAAACAGGAGUGGGAGACGCGGCCGAAAGGGAGGCAGAAGGCUACCACUUCGAGGCCUAGAAAAGUGCCUUUGUGGAAAGAUCGACCCUCUUCCAGAAUGCACGGCUUGCUUCGACAAACUCAGGGACGAAAGCGUGACUGACUGGACCGCAUUUGGAACCUGCCUCACCACCGUCCCGACCGUUCCUACGCCGAGCUUCAACUCCACCUGCACCACACAAGCUUCUUCACGGAGGAACAGCUGAACAGCACCACUACCACUGUC
>Isatis_indigotica_72
Isatis_indigotica_Transcript_92	306	GAAAGAGACUGCACAAGGAAUGAAAUUCUACUUUUAGGCUUUCAGAUACUUGGAGGAGAUGCUUUGUCUGUGACGCAAAGCAAAGACAUGAGUUUGGAUCUUAUGUACUAAAUGCAAUUACGAGCAGUAGUUGUAACUAAAGAUCAAGACAAACGGUAAAAAAGGAUUCAAACAUCCAAUUGGCUAAGAUGCUUAGACCAACAGCUUUCGACUGUGCAAGUCAAAAGUGCUGCAAAUAAUGAUGUUCUUAUGACUAAAGUUUUUAAAUAUUCAUGAGGCAAAACAGAAGAAAGGAGAGUUUUUGAG
>Isatis_indigotica_73
Isatis_indigotica_Transcript_93	377	GGUUUGACAUCAGAAUAUGCUCAUCCCGCUGAGAUUCUGUUCCUGGGUUUUGCUACCUUUAUUGGUCCGGCUCUCACCGGGCCUCACCUAAUCACUCUUUGGUUGUGGUUGGUGCUUAGAGUCAUUGAGACAGUUGAAGCACAUUGUGGUUAUCAUUUUCCUUGGAGUCCUUCUAAUUUUCUUCCUCUCUAUGGCGGUUCUGACUUCCAUGACUACCAUCAUCGAUUACUAUACACAAAGUCUGGGAACUACUCAUCAACGUUUGUCUACAUGGAUUGGAUCUUUGGUACCGACAAGGGUUACAGAAAACUGAAGGCCCUAAAAGAAACCUGACAACAAGUAAAACGUGAAACUUGGUUUAUCAAGAGGAAGGUCUC
>Isatis_indigotica_74
Isatis_indigotica_Transcript_94	366	GAGGCAUUUGAAGAACAGGAGCGAAGUUCUGAAGCUUCUAGAGCUCAGGGACCGGAUGUUGAGAAAUUGGUUGAGGAGGUUCAGGAGGCUAGACAAAUCAAACGGAUGCAUCACCCAACAAAGGUGAUGGGAAUGCAACACGAGCUUCAUGGUUUAAGAAAUCGAAUUCAAGAGAAGUAUAUGAAUUCUGUUAAACUUCAUCAAGAGAUAGCAACAAUCAAAAGAGCCGAGGAAUCCAAGUCCUGUCCAUUUGUACUCGAAGGCACACAAAGUCUCGGCUCUUGCUUAAGAAUCCGUGUCUCCUCAGAAAAUGCUCCAGGAAAUGCUAUAGAUCUUUCCAAUUGUUCAAUCCAGUGGUACCGUGCA
>Isatis_indigotica_75
Isatis_indigotica_Transcript_95	499	UCCAUCUCCCUAUAUCUUCGUCAAUCACAAAGCACGCCGACCACCUCUUCGCAGCUCCUCUGACCUGGAUGCGCCUUCUCUCCCAGAAACCCUCAAUGCAGAUCCGGAGGCUACCGCAGAUGAUCACACCAAUGGUGUCUCUGAACGUCCUGUUUGGGAUUCUAGUCCUCCUCAUGGGAAAUUUUGGGACGACAACUCUGCAAGUCAUAUCAGUAAUGGUCGGGUUGAAACCAACAAUGCUGCCAAUGGUUUAGCAUGGGAAAGUUACCUGUUGGAGUCGGUCAGAAUAAAAUCUAACAUGGAGCGUGAGCCUGAAGAUUUUUAUAACACAGGUCAAGCAGUACGCUUCACAAGUAACACAGAGGUAGCAGAUAAUGCAGGAGCUGAAAACCCGCACAAACUCUCUUCAUCUGGUGGAGAGUUUUAUGAUGCUCGUGAUGGUAACUUUCUGGACCUCUUUCUUCUUACUUAAUAUCUCAAAAUAUGAGACGGCUGGAAG
>Isatis_indigotica_76
Isatis_indigotica_Transcript_96	649	UUUUUUAGGGAUUGAAACUUCUGUUUGUUAUUACUAGAAACGAAAGAGAGCGUUACAGAGAAUAAUACAUGACUGAGAUUGUUAAGAAAGCUCAGGAUAUCACAAGAUAAGUUGUCCUGGUUGUGCAAGUUGACAUCAAAGGGAUUGAAACUAAAAUAUGAAAGCUUAUCAGAGUUGGGUUAUACAUUGCUUUGCUUAUACAUCUUAGUGUCCAACACUUGCUUCCCGCACAUGGCACACAAUCCUUUGCUAUAGGCACAAGUGUGACAGUAUUUACCAUCUUGAUGCACUUGCUGCUUGCAUAUCAUGCAUUUCGUGGUAGCUGUACCGUAAGGUGACCAUCUAUUCUUCUUGGAGAGAAGCUUGUUCUCGUUGAUUUUACGGCCACCACCUUCAGUUACAUUACGAGCACCAUCCUUCCACUUAUCUGGAACUAUCACUUUAGAUAACUUCUUCUCACACUUAUCGCACACCAUCUUCGUCUCCCGAGAGAUAGAUGAAUAAACCCUAGCGCUAAUUCGAUUCGAAAGAGAGAGACUUUUACCCUUUUGCGAGUUGAAUUAUUUAUUAAGUUGUUUUUUUUCAAAAAAAAAAGUCGAUUUUUUGGAAAGUCCGGUGACCGCUUGUCGGUUAAAACGCGAGGCUAGAG
>Isatis_indigotica_77
Isatis_indigotica_Transcript_97	2066	GAGAAGUGAAGGGAGGAGGAGAAAAGAAACAAAAGAAAAGAGAAACUUCCAUGUUCCCUGUUUCAACCAAAAACUUUCCGACAAACAAAAAGCUCCACCGCGUUAUAUAAAAAAACUGAGAGAGACUAAACGUGACAGAGGAAAGAAAUAAAAGAAACAAAAGAAAAGAGAAUCUUCCAUCUGAAUUCUGAACUAUUUACCCACUUUUGCCCAUUGUGUGUUUCUUUCAAAUGCCAACCCAUUUGACCCAUCUGAAAAACCUUCCCACCCUAAACGGCAGUUCAUAGUCUUUAGCAAGUGCUGGUUCUCUCGUUACAGUCUCACUAUCAGACCAAACAUAAACCCCACGUUCUUGCUUGCUCCCAGGAACAGUAUUGUCCAAAAUCACAGCCAUGAUGAACGCAAUCACCAUAUUCAUCGAUAGCAACGUGUUCAUCACAUAGUUCACCCCUCUAUAUUGGCUUUUGAAGGGUCCAUGAGAAGCGACAAUGUAAGGUUGGUAAUAACUUGGAACAGAGAGAUUCGAGUUUGGAGAAACACCAUACUGCUGGAAGUAAGCUGGGACAGAGAGAGAAAAGAAAAGAGACAACCCGACAAUUAUGAUGUUCCUCGAGCUUCCAGCUUCACUAUAACGUAAGUUUGAAAGACCUAAAGCCGUAAACAUUGCCCACAUGAAGCAAAGAAGAGAAGCAACCAUCACUUGAGGUAUAGAUGCGAUAAAGCCUCCAACUUUACCAACAAGAGACAAUAUAACUAAAACACAUGCGCCUAACUCAACGACUCUGCGGCUUCCCAUUUUGGUCACAGCGAUUGUGUGAACGUUUUCAGUUAAGGUGGUUGAACCAGUACCUGUACCCCAUAAACCGGCUAAGACACUUGUGAAACCUUCAAGACCUAUUGCUCGGCUCACAACACCUGGAGUUGGAGGUCUUGCUGCUACUAACAGAGAAGAAGCAUGGUACGAACCAACCGAAUCUACUGAAGCAAUUAUGGAGACCACACACAUCACAAUAGACAUUUUCCAAGUGAAUAUUGGCACACCCCAUUGCAAUGGGUAAGGAAACCUAAACCAAGGAGCGGAUCUCAGGGCGUGAGACGUAUCAACACGACAGUACUUCAUUCUGGUCAUGUAUUUUCUGCAGUGGCUUGAUACAACGUUUGAGACGGGAACGUUUGGGUCACAACCUUUGUAGGUGUAAGCUCCUGUUUCGGUUAAAAGAAACGCAGCAGCCCAAGUGAUUGCAAGACUCAAUGGAACCGCAUAGAUUAGGAAAAUCCGAUGGCUUAAAACUGAGAUUUUCCGGAGGUAAAGAGCAAAGAUGACCACGAGUAGUAUCUGCACUACACCGAUCUCAAGACAUUUACCAACAAGCGGGAAACCGUAGCUGUAAAACGAAAGCCCAACAGCAGCUAUCGUCGGAGCAACAACUACUGGAUUGAUCAACCUCAAAAUCAGCGACAUUAGACCAGUGUAUCCAAGCACCGCUUGAAAAGCUGAACCAAUUAUGACUGCUCCUUGUAGCUCUCUCAUGAUAUGCUUGAAGUUAUUAUUUCCAUUCAAACCUUGAAACUCUGGAGAGUUUAUGAUGGCCAAAGCCGGAGCAAGAAAAACAAAGGAAGGGCCUUGAAUCAAAGGAAGCCUCGACCCAAAUGAAGUAUGCAACAAUGUAGUGAUUCCACACACAAAAAGUACAGUCGAGACAACAUUUGCAAUAUCCUCGUGCGAACCUCCCAUUGCAGGAACAAUAACCAGUGGAACAAGAAUCAGUGAACCUAACAUUGAGAGGUAAUGCUGCAAACCAUAGAACCCAAUUGGAACAAGUCCAGGAGUAUCUCUGAGUCCAUACUUCAUAUGCAAAUUUCUAGCCACGAAAUCAUCAUCCAUACUCUGUGGUAAAACCUCAACUGUCUCUUCGAUACGGUUCUGUCUCCUAACCGGGUCGCCCGACCCGUUAGCUCCAGCAUCGGGUCCGUUUGAUCUUCCGGCAACCCCAUCAGAAUCUCUCCGUCUCUUAACCGGCUGAUCCUUAACCGGAACAGGAGGUUGUUGUCGUGGUGGUGGUGGU
Isatis_indigotica_Transcript_98	1952	GAGAAGUGAAGGGAGGAGGAGAAAAGAAACAAAAGAAAAGAGAAACUUCCAUGUUCCCUGUUUCAACCAAAAACUUUCCGACAAACAAAAAGCUCCACCGCGUUAUAUAAAAAAACUGAGAGAGACUAAACGUGACAGAGGAAAGAAAUAAAAGAAACAAAAGAAAAGAGAAUCUUCCAUCUGAAUUCUGAACUAUUUACCCACUUUUGCCCAUUGUGUGUUUCUUUCAAAUGCCAACCCAUUUGACCCAUCUGAAAAACCUUCCCACCCUAAACGGCAGUUCAUAGUCUUUAGCAAGUGCUGGUUCUCUCGUUACAGUCUCACUAUCAGACCAAACAUAAACCCCACGUUCUUGCUUGCUCCCAGGAACAGUAUUGUCCAAAAUCACAGCCAUGAUGAACGCAAUCACCAUAUUCAUCGAUAGCAACGUGUUCAUCACAUAGUUCACCCCUCUAUAUUGGCUUUUGAAGGGUCCAUGAGAAGCGACAAUGUAAGGUUGGUAAUAACUUGGAACAGAGAGAUUCGAGUUUGGAGAAACACCAUACUGCUGGAAGUAAGCUGGGACAGAGAGAGAAAAGAAAAGAGACAACCCGACAAUUAUGAUGUUCCUCGAGCUUCCAGCUUCACUAUAACGUAAGUUUGAAAGACCUAAAGCCGUAAACAUUGCCCACAUGAAGCAAAGAAGAGAAGCAACCAUCACUUGAGGUAUAGAUGCGAUAAAGCCUCCAACUUUACCUGUACCCCAUAAACCGGCUAAGACACUUGUGAAACCUUCAAGACCUAUUGCUCGGCUCACAACACCUGGAGUUGGAGGUCUUGCUGCUACUAACAGAGAAGAAGCAUGGUACGAACCAACCGAAUCUACUGAAGCAAUUAUGGAGACCACACACAUCACAAUAGACAUUUUCCAAGUGAAUAUUGGCACACCCCAUUGCAAUGGGUAAGGAAACCUAAACCAAGGAGCGGAUCUCAGGGCGUGAGACGUAUCAACACGACAGUACUUCAUUCUGGUCAUGUAUUUUCUGCAGUGGCUUGAUACAACGUUUGAGACGGGAACGUUUGGGUCACAACCUUUGUAGGUGUAAGCUCCUGUUUCGGUUAAAAGAAACGCAGCAGCCCAAGUGAUUGCAAGACUCAAUGGAACCGCAUAGAUUAGGAAAAUCCGAUGGCUUAAAACUGAGAUUUUCCGGAGGUAAAGAGCAAAGAUGACCACGAGUAGUAUCUGCACUACACCGAUCUCAAGACAUUUACCAACAAGCGGGAAACCGUAGCUGUAAAACGAAAGCCCAACAGCAGCUAUCGUCGGAGCAACAACUACUGGAUUGAUCAACCUCAAAAUCAGCGACAUUAGACCAGUGUAUCCAAGCACCGCUUGAAAAGCUGAACCAAUUAUGACUGCUCCUUGUAGCUCUCUCAUGAUAUGCUUGAAGUUAUUAUUUCCAUUCAAACCUUGAAACUCUGGAGAGUUUAUGAUGGCCAAAGCCGGAGCAAGAAAAACAAAGGAAGGGCCUUGAAUCAAAGGAAGCCUCGACCCAAAUGAAGUAUGCAACAAUGUAGUGAUUCCACACACAAAAAGUACAGUCGAGACAACAUUUGCAAUAUCCUCGUGCGAACCUCCCAUUGCAGGAACAAUAACCAGUGGAACAAGAAUCAGUGAACCUAACAUUGAGAGGUAAUGCUGCAAACCAUAGAACCCAAUUGGAACAAGUCCAGGAGUAUCUCUGAGUCCAUACUUCAUAUGCAAAUUUCUAGCCACGAAAUCAUCAUCCAUACUCUGUGGUAAAACCUCAACUGUCUCUUCGAUACGGUUCUGUCUCCUAACCGGGUCGCCCGACCCGUUAGCUCCAGCAUCGGGUCCGUUUGAUCUUCCGGCAACCCCAUCAGAAUCUCUCCGUCUCUUAACCGGCUGAUCCUUAACCGGAACAGGAGGUUGUUGUCGUGGUGGUGGUGGU
>Isatis_indigotica_78
Isatis_indigotica_Transcript_99	491	CACAACUGUACUUCGUCUCUCUUCUCUCUCUUUCUGGUGUUUUGUAAGAAAACCCUAAUUCCCAUUUUUUGUCGUUUUCUUUCUUCUCCGGCGAGAAAGAGAUUUCUUUUGUAGAUCUAGAAAACUUCACUAUGCACUACUGAGAAAGAAAAAAAAAUCUGUAAAAACAAAUGUCAAGCUCCGACCCGAAACCCGGACCUAAACCCGGUCCAUGGCCUCCAGCUCCAGAAGCCUCCGCAAUGCCACCGUCUACAUGGGCCAAACGAACCGGAUUUCGUCCCAAAUUCUCCGGCGAGACUACCGCCUCUGAUUCCGGUUCCGGUCAAGUCUCAUUGCCUGCUUCCGUCAGAGCCAGACAACCAGAAACCCACCCGGAUCUCGAAGCUGGCCAGGCUCGUCCCCGUCCUCCUCCUGUCUCCGCCGUACCCAACGGCGAGACUGAUAAUAAAGAUAAGAACGACAAACCUCCACCACCACCACCACGACAACAA
>Isatis_indigotica_79
Isatis_indigotica_Transcript_100	1451	UAAAGAUUCGAAAUUUUUUACCGGUCAUCAUUGUUGUUUCAAAUCCAGGAAAAGAAGAAGGGACUCGAAUAUAAUAUGAAUACCAACAGCAAUGUCUUUAAAACACUUACAUCUUCACUUUCCAUUUUAUUGAAUUCGACACAUAUCUGCAACUUUCUGCAACUUGUUUCUCACACAACCAGCAAGCUGAGAAGAAAGAGAGAGGAGAGAGAGAGAAAAGAGAAGAAGAGACUCGAUUUGUAAACAAACAUCAGGCUUUCGUACAACGCAAUCUGCGUUGGAGGCCGCUGCACGACUUGUCUUUCUAUUCGUAACAAACUGAUUCUUGUGGUGUAUCCAUAGCAAUGUUGAAGGAUUUAGGUUGAUGAAAGAAGCAACUUAGUUACCCCAUACAUUGUCCCAACCACCGCCGCCACCUGGUGCAGCGGCUUUAGGCCCCUCGAUGUAGUUCUGGUUUCCAUGGGGCUGGUGUGGUAAAGGGAGUCCAUUAGGCCCUUGUGGCUGCUGCUGCAUCUUUCUAGGCUUUGUUCUCACCCCGAGCAUACGCAAUACAAAUCUUGCUAAUUCUCCAUAUAACAUACCACCACGAUCAAAUAGCUGAAGAAGGGCAGACAUGAACAUAUGAAAGGCCUGUGUGUUUUGGUCUAUCAGCAUCGCUACACGGCCAAAGAAAUUCACAGCACCUUGCAUCACGCGGAGAAAUGAUAUCCAGAAGCCUGGUGGAGAUGGAGGUUGAUUAAAAGGGUCGUUUGGAUCUUGACCACCAUAAGGACUCAUUCCCAUUCCCAUUCCCAUUCCCGUUCCCAUACCCAUACCAUAACCACCCAUUGUGCCACCUAAACUGCUGUUGUACAUCCCACCACCACCAUACAUGCCUGAACUUCCAUAGAGACCACCACCACCAUAACCUCCUCUAUUAUACAUGCUACUACCACCAUACAUUCCACCCCCAUAUGAGGAACCAUACCCACCUAGUGCUGAACCAUAAGUACCCGACCCAUACCCAGAGUUCAUACCUAGGUUUGAACCAUAACCACCAUAAGUGCUUCCGUAGUUCUGUUGCUCCCAAGGUCUAGUUGGUACAGGCCUACUCAGAGCGUUCAUAUUAGCAGCUGUAUUAGUCCUAUUCACGGACGACACUAGUUCACCGGGAUUGGCUGUGCCAGAAGCCUCGACUGAAUCAGCCGUGCUGGUAUUUGAAGGAGGCCUGAAAGGCUUAGGACCAGAUGAGUUUCCUUCUUGUUCCCAAGGUUUAGGAGGACUGCCACCUGAUGGCUGAGACGUCGCCAUAACCGACACGAUACGAGAGCUCUUAAUCUCCGACGCCGACCUCAAGCGCGGAGGGAGAGAGAGAGAGAUGGACAGAGAAAGAAGACAAAGGAGGAGGGACCUCGAAAAGAGAGGAAAAAAACAAACGGAUUACUUUCUUCUUUUAGGUUAUUAUAUUUCGG
>Isatis_indigotica_80
Isatis_indigotica_Transcript_101	303	GGAAAAUGCACGCCCUCCUGAUCACACUAGGUCUCUCCGAGGAAGAACCGUUUGCUUCUCGAGCUCUGUCCUUCUCUGCUCUGUCUUCCUCAGGCGACGUCGACUACGCUUACAGAUUCUUGUCCAAGUUAUCCAAUCCUCCGGGCUUCAGCUGGAAUUUCGUAAUACGAGGCUUCUCCGGUAGCAGGAACCCGGAGAGAACGAUCCGUGUGUAUAUCGAGAUGAUGAGGACCGGGUUUUCACCAGAUCAUAUGACUUAUCCGUUUCUCCUCAAGUCGACUUGUCGUCUCUUGAACAGAAAAC
>Isatis_indigotica_81
Isatis_indigotica_Transcript_102	1523	UUUUUCACUUCAAUACUUUCCCACGGAGGAUUUGUGUAAAACGUUUGCGUUUUGUAUACAACCGGCUCUAUGGUUUGCUGUUGCUUACAAGGCAAAUAGUUAAUUUGGUCCAAUUAUUCAAAUCUUGUAAGCUGCUUAAAAGUACAUAGAUUGAGUGGGGUGCGCGUCCAAAUAACUAGGGUUAAACCUAACCACAACAAAAGUAAAACAAUCCUCAGUUACAACAACAAGUACAAACGUUUUGGUUGUGUCGGAAUCAGAAACAUUUGCGGUGAACCACCGAUGGUCCAGUCUCGUCGUAGUCAGCUUUAGUAACAUGCUGAUUCUGUGGAAAUACCACCUUGGCUAGUAUUGCUCCUCCAACCCAAGCCGAAUACAAUCCCAAAUUCUCGGGCAUAUAUUCCGGCGGUUUCACCAGCGUUGGCCUAAUAGCAGAUGAGCACAAGUUUGCUUCCUUCUGAAAUCUGCCUUCGAAUCCUGUCAUGGAGGUUGUGCCACCACAAAGUACAGUGUUCUCCAAGAGUUGCCUAUGGUUCUCAGAUGAUACUGUGGAGAUAAUCCGGACAAGCUGUUCAACGAUUCCGUGUUCCUCCAAUCCCAAUAUUGAUGGCUGAAACAGAGCUUCACCAACAGAGUAUCUCUCUCGCCCAAUGCUUAUCACCUGUCCAUCAGGAAGCGUAUGGUGCUCGAUUUCACAGUUUUGGGUUUUCUUGUAAGCAAUUUCGUCCUCGGCACAGUUUGCAUACUGUUCCUUAAGCUUUUCAACAUCAGACAUGCUGAGAUUCACCGAAGGGUUGGAUUUUCCAAGCUCUUGUGCGAAUAGUUUUGUAAGUUCGGUUCCACCGAGCUCAAACCGCUUCGAGGCAAUGUGGUGCACAGCACCUUCAAGAACUGGAGCAAUAUCUAUCUUCCCAUGACCAAUAUCAACAGUGCAACCGGAGAUCCUUCCAACAGCAUAAAGGGACAACACUGCUUGCUCUGACGCAUAGAAUCCAGAAACAUUAAAUGUUUCAAACAUCAAUUGCACCAAUUGCUCCCUAAUAGCCUUAGGAGUACAGAGUGGAUCUGUGAAGAGUAUAUUGCCUUCGUUACCCUCCUCCCAUCCAAGGCCAGUGUAUACGACAUACCGCAAGAGAUCCUCCAUAGCAUCCCAAUCUCUAAUGAAACCCCUUUCGAUAGGAUCAAGAGUGACAUCUUCAAAAACAGUGGAAGGGUUAUCAGCUGAAGAAGACCCAUCAUCAACCAUUCGUUUCAUUUGAGAUGGAAUUAUCAUUGCAGGAGACUGAUCAGGAAUUGCUGCUCCCGCUUUCAGGAGCUUAGAGCCAGCAUCAACAACAAGUGCUUCCAUUAUUUUCACUCACACACACACACACUCAAAAACCCUAAAUUCCCAGAAAAUUGCAGCACCAAGUUAGGGAAACUAAAGAAGAGAAGCUGUAAGGACGAAAUCGAGUGAGAGACGGAGAAAGAGAGAAAAGAGAAGGGGUUUUCGAGGUAACUCCACCUUCAAUUGAAAGCUUUAG
Isatis_indigotica_Transcript_103	680	CACCAAUUGCUCCCUAAUAGCCUGCCCCAAAACAAACACUCACAGAAACAAAUUAGCUCCCUUUACCAUCUAAAUGUGGCGCUAGAAGAACAAAAUGCGUCCUUCUAAUCACCCAAUGGAACAAGAUUAUGAUGGAACAAAGGUCGAAAGCAAUCAAAGUUCUCAUCUUUUCGAUUAAGAAUAACGUUGAGAAACAAGAGACCUUAGGAGUACAGAGUGGAUCUGUGAAGAGUAUAUUGCCUUCGUUACCCUCCUCCCAUCCAAGGCCAGUGUAUACGACAUACCGCAAGAGAUCCUCCAUAGCAUCCCAAUCUCUAAUGAAACCCCUUUCGAUAGGAUCAAGAGUGACAUCUUCAAAAACAGUGGAAGGGUUAUCAGCUGAAGAAGACCCAUCAUCAACCAUUCGUUUCAUUUGAGAUGGAAUUAUCAUUGCAGGAGACUGAUCAGGAAUUGCUGCUCCCGCUUUCAGGAGCUUAGAGCCAGCAUCAACAACAAGUGCUUCCAUUAUUUUCACUCACACACACACACACUCAAAAACCCUAAAUUCCCAGAAAAUUGCAGCACCAAGUUAGGGAAACUAAAGAAGAGAAGCUGUAAGGACGAAAUCGAGUGAGAGACGGAGAAAGAGAGAAAAGAGAAGGGGUUUUCGAGGUAACUCCACCUUCAAUUGAAAGCUUUAG
>Isatis_indigotica_82
Isatis_indigotica_Transcript_104	1170	AUGGCUUUGUGUGGGACCUUUACAUCUGUAACUCUCUUAUUCAUAUGUAUGGCUCGUUCCGUGACAGAGCUUCCGCGCGCAAGCUGUUCGAUGAAAUGCCCGAUAAGAACUUGGUCACUUGGAACUCCAUUUUGGACGGGUAUGCCAAGUGCGGGGAUCUUGUUUCGGCAAGACAGGUGUUUGAUGAGAUGACUGAGAGAGAUGUCGUGUCUUGGAGUUCUAUGGUCGAUGGGUAUGUUAAGAGCGGUGAAUAUAGCGAAGCUCUUCAAGUUUUCGAUCAGAUGAUGCUCACGAGUUCAUCAAAGGCAAACGAAGUCACUAUGGUUAGCGUCUUGUGUGCUUGCGCUCACUUGGGUGCGCUAAACCGAGGAAAGGAGGUGCAUCGCUAUAUACUCGAUAAGAAUUUGCCCUUCACAGUUAUAUUGCAGACGUCGCUUAUUGAUAUGUACGCUAAAUGCGGGUCGAUAGGAGACGCUUGGGGAGUAUUUAUCGGAGCAUCCGUUUGUGAUGUAUUGAUGUGGAAUGCUAUGAUUGGAGGGCUUGCGAGUCACGGUUUCAUUAGGGAGUCGCUCCAGCUGUUUCACAAAAUGCAAGAGUCCGAGUUUGAACCAGACGAGAUAACAUUCUUGUGCUUGCUUGCUGCUUGUUCCCAUGGCGGAUCAGUGAAAGAAGCUUGGCAUUUGUUUGGGUGUCUCAAGAAAAGUAAAGCAGAACCGAAGAGUGAGCAUUAUGCGUGUAUGGUCGAUGUGCUUUCCCGGGCUGGUCUAGUUAAAGAAGCAUACGAGUUUAUAUCCGACAUGCCGAUGCAACCGACGGGUUCAAUGUUGGGUGCUUUGGUUAACGGGUGUAUUAACCAUGGAAACAUGGAGCUUGCGGAGACAGUUGGAAAGAAGCUUAUAGAGUUGCAACCGCAUAAUGAUGGACGAUAUGUGGGGCUUGCAAACGUUUACGCGAUCAACAAGCAGUUUGGCGCGGCUCGGUCUAUGAGAGAAGCAAUGGAGAAGAAAGGAGUGAAGAAAACUGCAGGACACAGUAUAAUUGAAUUGAAUGGAACACCGCAUAGGUUCAUAGCUCAUGACAAAACACAUUUUGACUCCGACGAGAUCUACGCAGCGUUACAUCUGGUUGGUACUUGGAUGGAUCUCAAUGUUGUCAAUGACUGUAGUGAAG
>Isatis_indigotica_83
Isatis_indigotica_Transcript_105	336	UGACGAUCCAAAAACACGAAGUGAUGCUGAAUCUCUUGCUUUGAGUGAAACACAUGGGAUUGGAGGGUUUGAGUUUCUUUUUGGUAUGGUUAUUUGGUAUGAUCUUCUAGCUGUUGUCAACAGAGUGAGUAAGAUUUUACAAUCAGAGGACAUGGAUAUUGAUGUUGCCAUUGUUGAACUCAAGGGACUUGUCUCGUAUUUCCGCAAAUAUAGAGAGACAGGAUUUGAGAAAGCAAAGUCCGAGGCUGUACGAAUUGCAGAGGAAAUGGGGAUAGAAGUUGGAUUUCCUGUGAAAAAGAAGAGGAUCAUUAGAAGAAAGAAACAUGUUGACGAAGA
>Isatis_indigotica_84
Isatis_indigotica_Transcript_106	262	GGAUCGAUCAUUUUUCCUUCGAUUUCACAUUUUAAAACAGUUCUGACACAUGACGAACACGGCGGCGACAUCGGAGGCGAAGAUGACGACGGCUGAGGCACCGAAGAUAGUGUGGAACGAUGGGAAACGACGGUUCGAGACAGAGGAUCACGAAGCUUUCAUCGAAUACAGGAUGAGGAACAACGGAAAGGUGAUGGAUCUUGUCCAUACCUACGUUCCUUCCUCCAAACGAGGCUUAGGUUUGGCUUCGCAUCUCUGCGUC
>Isatis_indigotica_85
Isatis_indigotica_Transcript_107	327	GCACGCUUCCUCUCACUCCAUCUCCGUCAUCCCUUCCUGCUCCUACGUUUCCGAUACGUUUCUUCCUAAAAACCCAUCAUGGAAGCCUCUGCUUCACAGAGAGGAUCUCAAGUCUAGCAUCUGAAGAAAUACAAUAAUUGUUAAGCUCGUUUUCAAUUGUGAACCGUUGGUUGUGUAAUCGAAAUCCGUCGGAGACCAGAGGGAUUGAAUUUGUAAUAAGAAUGUCUUUAUAUGACAAAUAAUGGUUGGUUGAUUUUUGUAUAUCAAAAUCUGGCAGAGACGGUUACAACACUCGAACACAUUGUGAAUGAUCAUAUUAUAAGGAAG
>Isatis_indigotica_86
Isatis_indigotica_Transcript_108	446	GACUGAUCCAACUGCAAUACAUUUUUAUGUGAAGCAGGUAUGGUAUGGUGGCUCUUAGUGUUUGAUUUUGGGCCUCUUCACAAUCAUCACCGUGCAGUGGGCAUGAUGAGCACAGUAGUCACUGACACUGCCUAAAACAGCCCUCUUGAUAGCUCCAUAGCCAUGACUACCCACAACCAAAAUGGACGCAUGGUGUUUCUCCACUGCCUCACAAAGAACAUUCCUCGCAUCUCCUUCCACCACCUCCACAACCACAUCACGCACCGAUUUAGUGGAGCAAAGUUCCCUAGCCUUUUCAACAACUCGGGCAGCGAUCUUCUUCAAAUCCGCUUCCACAAGCGGUAAAACUUCGGCGGCUCCAGGGCCGGCGAGACCUAUGGCGGCGGAAGGAGUGGCUUUGGAGUGGACGAGGACGAGCUUGAAAGGAUGGUCGGUGGCGUUAGGUG
>Isatis_indigotica_87
Isatis_indigotica_Transcript_109	816	UUUCAUUUUCCUUUUGACAGUUUUUAUUUUCUUUUCUUUUUACAAUUGAUCUGUCCAUAUAAUUCUUUUAAAAAAAAUACUAAAAUUCAUAACAUGAAUCAAUUACAAGAAGAAUAAGGUACAAAACAGACACCUACAUAAGAUAUAGUCAUCGUCAUCAUCAUCGCAUCAAUUCCAUGAACACAAAGCCAUUCCACAAGCUAUGCAACAGCAUCGAAGGUAACAAGUUUCUUGACCUUGCGAAUAUCAACCCCAAAACCACUCCAAGGAACACCAACGGCAACAUCCUCUGCACAUUGAAAUGCGCCAACGCAAAAGCAACCGAACUCACAAGAAUCGCACACCAAACCGGCAUGUACCUAGUCAGAGACGGCAACAAGAACCCUCUGAACACUAUUUCUUCCCAAACCGGUGCACAAACCGAUACCACAACCGCAUACAGGGCCAUUGCCACAGGGUCUCUAGCCAUGAUCGACUGCUCGACACUUGAGAGCGAGACCGGACUUGAAGUUGGUGGGAGUGGCAAGAGGUUGAGGUUUAACUGGGAGAGACGGUUAACGAAAGGGAACAUGAAACAGCCUAUGAUAACGUCUAGUUGCCAGUUUCCUUUGAGGGUGAAGCGGAACCAAUCGCUUGCAAGUGGACGAAACAUGGAGAGGCAACGAUGGAGGAUAGCAAUCCCAGCUAGUCCUUCUGUUACAUCAGUUAUCAGACUGAACAAAGCUUGGCCUCUAAAUGUGAGAGAGUCCUUGUGGAAACCUGAUAAAUGAGCCAUGAAUGGGAUCAUCCAUGACCCAAUGAACCAGAAGGCGGCUA
Isatis_indigotica_Transcript_110	618	CGUCCCCUGGUUGGGAAAAAAAUUAUCCCCCAUGCGGCAUUUGGGAAAAAGGAGGUAUUUUUAAUUGAAAAAAAUUUUGAUUUUUUUUUUUUUUUUUUGGUUUUAAUCUCCUCACUGAUGAAACCAAGAAUCUCUUAGGUUUUGAGUUCGCAUAUCUUGUGGGAAAUCAGCCAGAUUCUCCCAUGUUGACCUCUCCUUGCUCUUCUUCGUCUCUCCUCUGCCAUCGCCCAGCUCUCUCCAGCUCGCGUUCCAAGUUUAGGGUUCCUUGUCGAAUUUCAGUCUCCCCUCCUCUCUCCCAGAUUUCUCCUCUAUCUGCCACCACCAAGCACAAAUGGAAGAUACUUUGCUUCAGAAAUGAGGAUUCUGCUCCCGAGAAUCCAGAGCAGCAAUUCGUGCCUGAGGAAUUAGUUAAGCCAGAUCAAGAUUCUCCAUCUACAGAUCAUAAACCUUGGAAGACCACUCUUCAAAAGGCUGCAGAUGCAGUUUUGAAUGCCAUUGGUACUCGUUGGAAGGUACCAUGGACUGCCGAGACCAUUGUCCAGGUAAUGCUUUUGUGGAAACCUGAUAAAUGAGCCAUGAAUGGGAUCAUCCAUGACCCAAUGAACCAGAAGGCGGCUA
>Isatis_indigotica_88
Isatis_indigotica_Transcript_111	1080	GCAAGGCUUCAAACCAAGUGGAUGAAGAUAUUCGGGAGACUCUGACACGAUUUCACACUGACAAAGAUUCGGAUUCUUUGAAGCCUUAAACCUUGUUCCCAUCUUCUCAUAGAAAUUUCUUGAGAAUCUAAGCUCUCCUGAUAGAUUGUUUCCAUUGAUGUACAGAGCACCAAGACAAGGCAAAGUCUCGAACUCUUUUGAUGGGACUGUGCCGGUUAACUCGUUGUCGUUCAGACCAAGAAACCUCAAUCUUUUCAGCUUGGUUAAACCAGAAGGAAUCUCACCUCUUAAACCCAUCUUAGACAGAUCCAAAAUUACUAAAUUACCCAUAUUCUCCCACUCUAUCCCCAUCAUGUCAUCAUUAUCCAUUGGGUUUCCUGAUAAAACCAGAUCCGUCAAAGAUCCAAUAUUUUCGACGUUUUGAGACAACCCGCCAGAGAUUCUGUUGUUCCUCAGAUCCAACAGUGUAAGAUUCUUCAAAAACCCGAUCCCUUGUGGUAACUUCCCUUCUAAUUGGUUAUUGCUUAGGUCAAGCUUAAGCAAUGAAACCAUCCCUCCAAUAGAGGAAGGCAAUGUCUCUGAGAAAGAGUUUCUACUCAUAUCCAGGAUCAAUAGAUCUUUGAACCCAUCGAAACAAUCUGGAAUCGUUCCGGUGAACAAGUUUCCCGCUAGAACCAACCGUUUUAAGCUCGAUAAAUUGCAGAGACUUGUCGGUAACUUGCCAUUGAACCCAUUUUCAAGAACCACCAAAGACUUAAGCUUUGUGAGACUUCCAAGUGUUUCAGGAAGUUCACCAAUCAAACCGGGAUUGGAUCUAAACUCGAGAGAUUCUAAGUUACUUCCCAAGUUUAUCCAAUCCUCCUUAGAUAUUGUCAACGACGACGUGAAACAGUUGACGAACGAGAGAGAUUUCAAGUGCUUGAGCUUGAAUAGCUGUGGCUUUAUCUCCAAACUUGCGGUGCAAGAAAGCGAGUUUUCAUGAACAAGACCUAGGGUUAGCUCCGUGACAUACCACAAGUCAUCAUAGAGAUCACAAGAAACACCCUGAAUAGGAGUCCAACCACAAGGGUCAGGAUAAAG
>Isatis_indigotica_89
Isatis_indigotica_Transcript_112	230	ACCAAUCUGAGAUGGAGUCAAACCCUUCUUUGCAAACUUGCAGAUGGAUUCAUCAACAUCCUGGGAGGUUGUCUUGAGCCAACUCGGCGGUGAACGCUUGUAUGGAAGAGCAGAUGCUGAGAUUCCCUUUCCUUUACUGUGGAGCCGCCCCAUGCCGACUGCUGUGAACUGAGAAAGCUUUCUCUGAGAUCGUUCUUCCUCGGUUUCGCCUGGCUGCGACUGCGCUAAAG
>Isatis_indigotica_90
Isatis_indigotica_Transcript_113	576	GAAGAGUGUUACCGGAAACAAGAUUUUGAGAAUUUUGAAAGCUCAUGGUCUUGCUCCUGAGAUCCCUGAGGAUCUUUAUCACCUGAUCAAGAAAGCAGUUGCUAUCCGCAAGCAUCUGGAGAGGAACAGGAAAGACAAGGACUCCAAAUUCAGGUUGAUUCUUGUGGAGAGCAGAAUCCACCGUCUUGCUCGUUACUACAAGAAGACCAAGAAGCUCCCUCCCGUCUGGAAGUACGAGUCCACUACCGCAAGCACUCUUGUGGCUUAGGGAAGCAUUAAGUUGGUCAAAGUCCUUCAUGAACGGCCAUUUCAUUGCAGCAUCAAUUUCUAUGACAAUGGACUUUGUAUCUCUGUUUUCGCUACUUUUUGAUGGUUUACAACUUACAAUUCGAUUUUGAAUUUAGGGAAAACUCUUGUUUAUCUCCAUUUUGGCUAAUUUUUAUUUCCUUCUCUGUUCUCUCCGUGCUUUCAAAAAAAUUGGUUAUGUUUCGUCAUGUAGCUCGCUUUGGGCUCGUUUAUGAAACACUCUGGUGAGGAGUCUCCAAAUCUCUCAACUUCAUCACACGUUCACAAAAG
>Isatis_indigotica_91
Isatis_indigotica_Transcript_114	759	AAAUAACAAAACAGAAAUAAGUUUAGAUCAAUUUACCUUGCAAAAAUCAUUACAUGAAUAACUUAUUUCAUUGCCUGAGCAAAACAACACCAAGUCAAUAACCAUAAGAGAAAGAUGAAGGACACUCUGGUCUGAGAUAACAUUUCAAAGUAAACGAUUUCUUCAGUUGUUUUUUUUCUUUCUUCCUUCUCCUCAUCGCGAUAAGCCUAAGAUAUCGUCGUCUUCGUCCGUUGAGGAUCCAUCAUGUAAGCUCCUAUCAGUAACUCUGUAAGAUUCGUCCUGACGAUCUUCCAUAUCCGAUGCUCCGAUCUUGAUGUCACGGUGUUUAACUAGGAGCCAACGUAGCAGUUUGUCUUCUUUGUUGAGGUAGUGAAGCUCCUUGUUCAUGUUUGGAGUUGCCAUCAUUGUGAUUUGCAUCAAUUGUCCCUGAUAGUGUCUUCCGUCGAGCUUCCUGAUACCGUAACCCAACUCGAUCUUGCCAAACGAUUUGACCUCGGUGAGGACGCCAUUCCUGCUGUAAACGUGUUUCCCGAUACGCGCAACGAGAUCGAUGAGGCCUUCCUUCCGGAUAAUUGGCUUGAACAGAAGCAUACAGUCGUAGAGCGGCAUUUCGGGAUCUCCUUCGUUCCGACGACAGUGAAUACAGAGAAAAAGAUUAGAGAUUUCGAUUCGCUCGGGUUUACAUUAGGGUUUUAGUCUCUCCUUCCCAGACUCGCCGACGGCUGAUUUUUUCCUUAAAACGACAACGUAUAAGCCCGG
>Isatis_indigotica_92
Isatis_indigotica_Transcript_115	837	CAAUGUUCAUAUAAAACGCGUAAAGGCAGCCUCAGCUUCUGACUAAACAAAGAGAGCUUUAGCAGAGAAGAAAUGAUGCACAUUGUGUAACAAUGUCACUAUGAGACAUUACUUAAAAAGUACAAUAAAAGAAGAACAAUCCGGUUUCACAAUGAAAAAAACUUUUUCUUGUGCCUUGUUUGUUUAUUCCUCUGGAUGUUUCAUAGAUAUACCUUUAAAGGGCCAUAGCAGUUCCAAGUUCCUAGAUAAACUCACAAAUAUUGGUUAAGGCUUUUUUACGAGAGUUGAAUUGGUUCGCCACAUAGAUUCUCUAACUCCUCUUCCAAAAGUUUAUGCAACUUCGCUUCUGUUCGCCGAUAAAUCCAUGCAUUAGCAUCACGGUCCCAGUCGAAUCUAGACGGGCCACUCACAGGUGAAGACAUCCAGAUUUGUCGAUUUGGAGUUUGCUUAUUUAUUACAUAUGUGCCUAAAGAUCCAAGCUUAAGGGUGAGAACUUCAUUCCCAUAAUCUAUGUCGAAACCAUCAAUCUGAACAUUAUCACCAUAAUCCUCAAUUUUCUCAAGAAGGUCAUUUAUAGUGACAUUGGCUAAUCUGUGAAACUCGUCUUCCUGCAAAAUCGAACUAUAAUCGAUAGAAGCAGGACCUUGAGAAGAAAAGCUUCUGGUAGUGAUAGAAUCAAGGAGGAUACGAGAUCCUACUCGCAAGAAUGAAUCCGACGGCUCGGUGGUUUUCUGAGUCAAACAGAUUAAAACCCUUGCACCAUUGCUACGGAGAAGGGAUGGAGGAAGCUUGAGAGACCUCGGCAAUUUCCGGAGAAACCUUGAAGCUGUAGCCAUG
>Isatis_indigotica_93
Isatis_indigotica_Transcript_116	1763	UAUAAAUUGAUGUAUCCAAAUUUUCACCAAACAAAAAAGUUGGUUCCCGUGACUCUUUUAAGAUCUCAAAGUAUUUUUGGAGGAGAAUACAAACUCAUAAAUGAAAAAAAAAAUACAUUUUGUAAUCCAAACUUGGCUUUUAACUAUAAAUAAAGCUCAAAGAGUUUCUGAGAGCACCUGUGAUUAAUUAAUAAGUCUGAUUUCUGUUGAAGCUGCCAAGAAAAGCUAUUCUGGGUUCUGAAGAUCUGAUAUCAAAGGACUUGAUGAGCCUUUCCAUAGUAUCUGUUAAUGAACGGCGACUUGACGUCAGAGACAUCUGGUGUUUCUGGUGAAGGCUGAGGGUAGAAUUUGUAGAACUUCAUGCUUUGAAAGGCUUGCUUAGUAUCUUCGCUCAUUUCUUCUAUUGCUCUCUUUCGUGCCUCUCUUGCCUCUCGAUUAGCUUUCUUUGCAGCUCGAACUUGCUCUUUGACAUAUUCUUUGAACUCAUCCUUUUGUUCUGCAGGUAAAGCUUCCUCUUCAAUCAGUUUAUCGACAAAUUCCUCAAGUUCGUCAAACUCCCAGUCAAAUUCACAAACAACCGGCGGUUCAGAGGGGAACAUUAUUUGGACCUCAGUACUCUGUUCGAGUUCAUCUUCCAUAAAUGGCUGAUAGAAAUACGGAAGGCAAUACUCGUACUUCUUAACGAGAUCUUCCUUCAUAUGUCUGAGAGCAGCUCUCCUCUGCGUGCAGGUCAUGACAAAAAUUUGAAAGUUCAUCCUAUCAACUUGUCUACCUCUUUUGUCAAACGGAAUGUAAGGAAGCCAGUCCAUUUUCAUCGUCUUCAUUGGAAUGAUUUCCUCCACUUCUCUCUGAACCGACGUGAUUCCUAUCUUAUCAGAAGGUGGAAAGGGUGAUUCAACAGCAACAACUGCUGGGACAAGGACAAUCUUGUUUGCGCCUUUGUAGGGGACUAACUGAGGUUCUGUACAGCCAAAAACAAAGACUUUCUUCCCGUGGAGCAAACCACCUUCCUCCAAUGCUUCUUCAAGAUUUUUGAAAUCCCAAUUAAAUUCAUAAACUGCAUCUAAUUUGUCCCACUCAGUUCCCACUGGAAACGCAGCCUUCCACAAACCCUCCAGAUUACGCUCUUCCUCGAAGUACUCAGGCUCUUCCUGUGGUUUGGUGACUCGAGCUUUCUUAGCUCUCGGAGCCGGUUUCUUCUCAUCUUUCACCUCAGUUGCUUUCUUCGUGGCCCUCUUUCGCUUACCGCCACCGCGAGCAGCAGGUUUCUUCUUCUUAUCUUCAUCUACUUCCUCGGCCUCGACGUCCUCCUUCUGCUGAGAAGAUGAAGCGCCAUUGACCUCGUCGAGCUGCUUCGGUGAAUCGGGUUUAUCUUCGUCCUCGUCUUCCUGGUUUCCCUUGGCCUCUUCACCCUUCUCCUCGGCGGCUUCUUCCUGAGGCUGUUGACUCUCCUCCUGCGUCGACGCCUCGAGAGACUCGGCAAUCACAUCGUCGUUCUGACUCUCGGCCACAGCACCUUUGCGGCCAGCUUUUGAAGCACCUCUUCUCUUCGCUCCUUUCUUCAUUGCUCAGUGUAAUACCCAAAACUAAACAACAGGAGAUUGAGAACGAAACUGGGUUCGAGAACAAUCCCUACCCCAAGCGAGACACACAAGGUAUAGAGAGAAAGCUAGGGCUCUAUGGCGGUGGAUCCGGAAUUUCGAAUUUCAGAAAUUUUGGGGCUUUUUAUUUAUUUAUCUAGCGUUGUUUGUCUUCUCCCUCUG
Isatis_indigotica_Transcript_117	676	UAUAAAUUGAUGUAUCCAAAUUUUCACCAAACAAAAAAGUUGGUUCCCGUGACUCUUUUAAGAUCUCAAAGUAUUUUUGGAGGAGAAUACAAACUCAUAAAUGAAAAAAAAAAUACAUUUUGUAAUCCAAACUUGGCUUUUAACUAUAAAUAAAGCUCAAAGAGUUUCUGAGAGCACCUGUGAUUAAUUAAUAAGUCUGAUUUCUGUUGAAGCUGCCAAGAAAAGCUAUUCUGGGUUCUGAAGAUCUGAUAUCAAAGGACUUGAUGAGCCUUUCCAUAGUAUCUGUUAAUGAACGGCGACUUGACGUCAGAGACAUCUGGUGUUUCUGGUGAAGGCUGAGGGUAGAAUUUGUAGAACUUCAUGCUUUGAAAGGCUUGCUUAGUAUCUUCGCUCAUUUCUUCUAUUGCUCUCUUUCGUGCCUCUCUUGCCUCUCGAUUAGCUUUCUUUGCAGCUCGAACUUGCUCUUUGACAUAUUCUUUGAACUCAUCCUUUUGUUCUGCAGGUAAAGCUUCCUCUUCAAUCAGUUUAUCGACAAAUUCCUGAGACGCAUGCACAAAAACACAUACAAUGAUUGCAAGAACACACAAGGAAGGAGCCGUGCUAAGAUGAAAACGCUCUUCAACCAAAUGAAUAAGUAAUUUUCAAGUUUCAUCGUUACAGAAAAGCCGAAGGCACA
>Isatis_indigotica_94
Isatis_indigotica_Transcript_118	439	UUCUGAUCAGUCAUUCAGCCUUGAUGCUGCAAAGACGAUGGCUAUGGAGUGUGAGGCUGAGGGAAGAGAAGAUUUAAAUUUCUCUCUAAACAUACUGGUCCUUGGAAAGUCCGGUGUGGGAAAAAGUGCUACGAUAAAUUCCAUCAUGGGUGAUCAGAAUGCGUCCAUUGAUGCAUUUCGACCUUCCACCACUUCGGUCAGAGAAAUUUCUAGAACAGUGGGUGGUGUCAAGAUCACGAUCAUCGAUACACCUGGUCUUCUAAUCAAAGUGCCAACUCCAAAAUGUUGUCUUCGGUGAAGAAGGCAAUGAAGAAGUGCCCCCCUGAUAUCGUUCUUUAUGUUGAUCGUCUUGAUGCUCAGAGCAGAGGUUUGAACAAUCUUCCCUUGCUAAGGACAGUCACUUCUUCUCUUGGCCCAUCCAUAUGGAAAAACGCCAUAG
>Isatis_indigotica_95
Isatis_indigotica_Transcript_119	254	AAAAGAAAAUAUGUUUUUACAAGUUACAAAUUUUAAAGGCUUUAUACUAUGGGCUUUAUUGGGCACAAAAUAAACAUCGACCAGCCCAAUAAUUGCAAAACAGAAAACGAGUCUCUACUCUUUAGGGUUUUGCUGUCAUAUAAAGAAGCAAUAAGAGCAAGCUGAGCAAAACCUUUUCGACAUCUCGGCCGCUUCUUUUCUGGGAGCUGCAUAGAAUCGGAGGAGUGAAGGGUUUAUCUUCUGCGAAUUCAGCA
>Isatis_indigotica_96
Isatis_indigotica_Transcript_120	418	AGGAUCACCGUUCAGGAUCGCAAUCUUUGCAGACCUCCACUUCGGUGAAGACGCGUGGACUGAUUGGGGUCCACGUCAGGAUGUAAACUCUGUUAACGUCAUGUCGUCCGUUCUUGACGCCGAAACUCCAGAUUUUGUGGUGUACUUGGGAGAUGUAGUAACGGCUAACAACAUAGCAAUCCAAAACGCAAGCUUGUUUUGGGACAAAGCAAUCUCACCUACAAGAGACAGAAACAUUCCAUGGGCCACUCUCUUUGGUAACCACGACGACGCCUCUUUCGUUUGGCCUUUGGAUUGGUUCUCUUCCUCCGGUAUCCCUCCCAUUCGUUGCCCCUCUUUAUCAAACUCCUCGUCCUAUGAUGAUGGGUGCGCGUUUAGAGGUUCAACGCGAGUGGAACUGAUUCGAGAAGAAGUAAAA
>Isatis_indigotica_97
Isatis_indigotica_Transcript_121	1087	GCUCUCUAUUCUCUCUCUAGAGCACUUCUUCUUCGGCUUCAGAGGGAGAUUGAGGGAAAUAUUAAUAGAAGUUUCCGUAUUCUAACUCAGAUACUCUGUUUCUAUUUCCGGAGAUAUCAGAUCGGAUCGUAACUUUUUUUUUUUUUAAUUUAAACAAAGUGUUUAAGAUGCAGACGACCAACGGCUCAGAUUCGACGUUGGCAACUCCCGGAGCGACGCCUCCGAUUCAGCAAACGACUCCUCCGCCGCCUCAGCAGUGGCAGCAGCAGCAGCAGCAGCAACAGAAACAUCAAGCUGAGAUUAUGCUUAGGAAGUGCAACGGCGGGAUAAGUUUGAGUUUCGAUAACUCGAGUUGUACUCCAACCAUGUCAUCCACUAGGUCCUUUGUUUCCUCUCUUAGCAUAGAUGGUAGCGUCGCUAACAUAGAUGGAAAGAACUCUUUCCAUCUGGUAGGGGUUCCGAGUUCAACAGAUCAGAGUUCACAAUACUCUAAGAGGAAAUGCCUCAUGAAAGGAGACGAACAUGGAAGCAUCAAAUGCGGAAGCUCUAGCCGAUGCCACUGCUCUAAGAAGAGGAAACAUCGGGUCAGGAGAUCGAUCAGAGUGCCUGCUAUAAGCAACAAGGUUGCAGAUAUCCCUCCUGAUGAUUACUCGUGGCGAAAAUAUGGUCAGAAACCCAUCAAGGGCUCUCCUUAUCCCAGGGGAUAUUACAAAUGCAGUAGCAUGAGAGGUUGUCCAGCGAGGAAGCACGUUGAGAGAUGUUUGGAAGAUCCAGCAAUGCUUAUUGUUACUUAUGAAGCAGAGCAUAACCACCCGAAGUUGCCAUCUCAAACCGUAACAACUUAACUUUCAUUUAUCCUGUUUGUUCUCCGUUGUGCGCGACGGUUCGACCUUGAUAUUGCUCCAAUAUUGUGUGAUAAAUGAUCGGAGCAGUGCGUUUUAGUUGUUGUUGUUGGGUUUACCGCCAUUGUUGGGUUUGGGUUAAGGGGUAAAGGGUAAAUGUAGGAUUUGUCAAGACUCGUUUCUCAAGUUUAUUGCUCUUAAUGAUUCCAAGUUUUCUUCUUAAUCUCAGCUUCCAUUGAACGAAU
>Isatis_indigotica_98
Isatis_indigotica_Transcript_122	1479	UUUUAAUUAAUAAUUUACAUUCUCAUUACAUUCAUUGAUAAAUAAUAAAUUACAUGAGAGUUGCACAUAUUAUAUAGUACAUAUUAAUCAUAUUAAAAAAAAAUCCUAAGCAUCUCUAUACACUGAGAAAUCUUACCCGACAAUCCAUAUGAUAUAAUGAAAAUUAUACGAAAUCAGUGGAAAAUAUUUACACAUUUUCAGAGAAAAUCCAUGAUUAAAACAAUUCUUCAGUUAAUCCUUAAUUUAUCAACGAUAUUUAGAUAUCCAGGCAUACGGGUCGGAUUAUAUCACAUCACCAGUUCAGAGACCCACCCGACAUCGGGAGCUUCACCCGAACCCUGGUACGGAUCCGGGUCGACCCGUUCCAUGCAAUUUUCCUUGCUUAGCUUCGCAAACAUCUUCGCUCGCAGUUCACGACCCGACUCGACCCGUUCCAUCGCCGGUUCUUCCUCCAAACCAUUAUCCCAAAUGUCCAUAUAGCCAAUCUCCGGUCGGGUAGGGGUAUUUGGUAGGCUCCGAAACCCGGGACCCAAAACUGAUCCACGUGGCGAUCCGAACCCGGAUCCGUAGCAUCGUAUUUGAUUGUUGUAGGACGAAGGAAGAGAUUUAACUUUGUUAAGCUGCAAAUUCCUCAUAGACGCAACGACGUCGUUGACAGAGCCAGACCCGAGUGAACGACUCAGUAUAGGAGAAGACUCCGAGUCGGCUCGCGGACUCACCGGCGGCGAACCAGACGUCGGAGAAAUCGAAAACUGAAACGCCCUACGUAUCGGAGACACGCCGUCGAACGAAUCGACUCGAUCGGGGCUUUGGUUCGGCAAAACCCUAAGCUGAUCCGGCGAAUGAGCGAAGAAACAAACACGACGGCGACAGUUACCACCGUCUUUACAAGGCUGAGUCCGGUAACGCGCCGGGUGUAGCCAGCACUCAAAAACGCCGUGAGAUAACUCGCACGCGUCGCCUUUUUUGCAACCGCCUUUCCGAAAGUCAGGACACGCCGUGCCGGAGUAAUGAUACUUCCUCGGAUCCCUACGGCGAGCUUUCUCUCCGGGAUGAGCGUAAGGACACUCCGUCCAGUCAUGGCUCCGGCCACGAGCGCAACGCCUGACUUUAAACUCAUACAUCCGGAAAUGAUCACAGGAGUAAGUGUCGAUUGGCGCAUCCGGACCCGACAGCUCCGGAUCAGAAUCCGGAUCCGGUUCGUUCGACGGAAGAUAACGCUGCAGCGCAGCCAAAGCCUCGAUCAUGCUGUUUCCGCCGUCAGGACUUCCGUAAAUAUCCGCCGCCGUUAGAUCGUCGGGAAGUGGCCAUGGAGGAAUAUGGACCGUUGGAUAAGCACGAUGAGUUUCUCCGAUCAUCAUUUUUAUGUAUUUGUAAGAAAAAAGAAAAUCACAUUCGUCUUCUCCGAUGAGUUGGUUGUUGUGUUUGCUAAAUCUCCGGCAAAGCUUUGCUUCUAUAUAAACUGAUGGCUGAGUAGUG
>Isatis_indigotica_99
Isatis_indigotica_Transcript_123	355	AACAGCAGACGAUAUUACCUAAAUGCAAACUGUAAUCUCAAAAAUGAAAACGCAAAUAGGGAGAAACAAAGAUAACUUCUGUGACACUUGUUAAAAUUGUAGACAUGGCAUAUUCUCUAAUAGAUCCCUAACCUUUUUUUAAAACAACAACUUGUUCUUUGCAAUAUAGAUGGGUCGCAUAACAUAAGGCAUUGUACAUUCAAUUAUCAUUUAUGCAUAAUACUACAUCACAUAGGAAAGUUUGAUUUCGAGAAUCCAACUAGUAACCUUUAUUACCGAAGGAGCAUCGUAAUGUGAGCGUCAUGUCCACAAGCAUGCAUCUUCCCUGGAGUCUUACUUGCGUGUUCCCAUUCCA
Isatis_indigotica_Transcript_124	211	CUUAAGUCGACGAUGGCACCCAAGUUGGCUGAAUUGGCGAUGAACACAUAUUCCUUACCCUGUGAUAUGAGAGCAUCAAGCGUUCCACAGUCCAUGAGGGAUUGGAAUACAUCACCAUGACCAGAGUCAUACCGAAGGAGCAUCGUAAUGUGAGCGUCAUGUCCACAAGCAUGCAUCUUCCCUGGAGUCUUACUUGCGUGUUCCCAUUCCA
>Isatis_indigotica_100
Isatis_indigotica_Transcript_125	1402	UAAGCCUACUAUACACAAGGCGGUUCGGGCAAAACCCUUUGCGCAUGGCUUCUUCCAUCACAAGCACAGCAUUCUCUAGAUGCCCGAUGUUACACAGCCCGUCCACGAUAUACUCGUAGACUUCAACGUCUGAAGGAUACCCACAUUCUUGCAUCUCGUCCCACACGUUCAACAGUAUCCCACAUUUCCCAAAUCUUGAUAGCCGCUUAAGCAACAGCUUAUAUGCACUAUCCGAUACCCUACACCCAGCUUUUCUCGCUUUCUGAUAGAUAACCAUCGCAGCGUGCGGUGGGCCGUAGCAGCAAAGCGGCUUGAUGAAAGAGGUAACGAGCCCUGUGGUUGGAACAAUUCCUCUUGACAACAUCUCUUCAUAUAUCUCAAGCGCAUCUGCAACCUUACGCCCUUUAAUGAGCCCAGAAACAAGCUUGGAAUAAGUUUCCAAGUCGGGUUCACAUUCCUCAUCCAGCAUCCUUCGGUAGUACCUCAUACAUUCAUCAAAAUCUCGAGCAGACACGAAAUUACAGAUCAUAGCGUUGUAAACAUUUGCGUCAGGUACACAACCCUUUUGUUUCAUACUAUCAAAGAUCUCAACAGAAUCAUUGAUACGACCAGCUCUUCCCAAACCUUCGAUAAGGUAGCUAAAAGACAAACAGUCGGGACUAAAUCCACCUUCCACCAUCUCCUUCAAAAGCUUUUCCAUCUCUUCAACCUCACCGAGCUUCGACCACCCAUUGAUCAUAAUGUUAUAAGUACAACUAUCAAAAGGUAUCUCACCUUUCUUCCCAUUAAACACCGAGUUUGCAGCAGACACAUGCGAACGCUCGCAGAGACAACGCAACAGUGAAUUCAAAGACUCUGUACUACAUUUCACUCCAAAAUCCUCGCUUUCCUCAAACAACUCAAUCGCUCUACGCACAUAAUGAGCCUUAGCGAAGCUAUCCAUGGCAAUGGUUAAGCACUGUAGAUCAGGGUUAACCCCUUCACACGCCAUUUCCCUUAAAACAUCCGUCAUGAAAGAGAAGAACUUUCUCCUUCCCAACGCUCUUAGAAUCACAUAGUAGCUAUCAACAUCUUUAGAUACCCCCGGCUCACGAAUCGCCCAGUUGAAGAACGUAACCAUUGCUUCCCCGCUUAGAUUCCCACGGUCGACAACAUUAGCCACAACGUCGAUACUCAAAUCAAUACCGAGGCUAGUGAAAGCCUUUUGUAUCGCAGAUUUGCCUAUCAAUUUCUGAAGAAACACGCCUCUAAGUUUCUCCUCCGGCAACAAAAACGAAUCGAUGGCUACUUGAUUCCUUGAACUAUUGUCUUCUUUUGCCACUGAGGUUUUGGAAGAAAUUGGAAGCAAUGAAGAUAAUUCAGCUAGAACAUAACUCUCAUCAACAACACCAUGAUUCGACGA
>Isatis_indigotica_101
Isatis_indigotica_Transcript_126	206	GUGAAGUUUUCACAUAUACAAAGACUAGGAUCUUUUUCAGUUCCCAGUGAACAUACAACUGAAUAUCAAGAUCAAAAGUGCCACCCAUUUCUUCGCCAGAAUUUACGAGCAUUCUCUUUAAGACGAGCCUCCUUGAUCUUCAGAAACAGCUUAUAAGCCAUUUCUGUUUUGUUUGAAGCCAUAAGUUUAUUGCUAAGCCUACUAUA
>Isatis_indigotica_102
Isatis_indigotica_Transcript_127	1436	CUUCUCUCACCAAACGUGACAUAUAUAUACACGCUUAAGAGAAAGAAAAGCUUAAACGAGCAUGAGGGUUAUCUCACGGCUGUUCGACUCAGAAGAUUCUUCCCGGAGAAGACGAAUACCAAAAUAUCCCAAGCAUUUGGAUUCCGCCGAUAGCGCCACGUCUUCGUCGCUCAGCGAAGCCACCGGCUCUAGCAGCCUCCACAGCAGUCUCUCUCUCCAGACACUCCCUUCCGUUCCCUCUCUUCAGAAAAUCCCCUCCGAGACUUUCGCCGUCACCGUCUCUCACUCCGUUACCUCUUCCUUCAAACUCCGCGAACGGACUCUCCCCGUCACUUGUCUCGCCGUCAAUGGCGGCUAUAUCUUCGCGGUCUCCGGACACGAAGUUAGCAUCUACGAUCGCGCCAUGUGUGCUCACCUCGACACUUUCAACGGCCAGGAUCCUUUCUCAGGAUCCGUCAAAUCCGUCGGUUUCUCCGGUGAGAAGAUCUUCACCGCUCACCAGGACGGGAAAAUCGGAGUUUGGAAACUGACCGCGAAAAACGGUUACAAACAGUUGACGACGCUUCCCACUUUAAACGACCGCUUGCGGCGUUUCGCUCUCCCCAAAAACUACGUUCAAGUUCGCCGUCACAAAAAACGUCUCUGGAUCGAACACGCUGACGCCGUUACCGCUCUUGCCGUUAACAACGGAUUCAUUUACUCCGUCUCUUGGGACAAGACACUGAAGAUAUGGAGAGCCUCCGAUCUUCGUUGCAAGGAAUCAAUCAAGGCCCACGAUGACGCCGUUAACGCCGUCGCCGUUUCUGCUAACGGCACCGUUUAUACUGGAUCCGCGGACAGGCGUAUCCGGGUUUGGGCGAAACCCGUCGACUCGAAACGCCACGAGCUAGUCGCGACUUUGGAAAAGCACAAAUCUGCGGUUAAUGCGCUGGCACUAAACCAUGACGGAUCGGUCUUGUUCUCCGGUUCGUGUGACCGGUCGAUUUUGGUUUGGGAGAGAGAGGAUAGCUCCAAUUACAUGGCAGUGAGGGGUGCUUUGAGAGGACACGACAAAGCAAUACUUAGCUUGUUCAACGUCUCUGAUUUGCUCCUCAGUGGAUCUGCCGAUCGGACGGUCAGGAUUUGGCGGCGCGGUAUCGAUGGUAGUUACAGUUGCUUGGAGGUGCUCUCCGGUCACACGAAGCCGGUUAAGUCGCUUGCAGCGGUGACAGAUUCGGAGCUAGACGGUGUCGUUUCGAUCGUUAGUGGAAGUCUUGACGGAGAGGUCAAGUGUUGGAAGGUCUCCGUCACCAAACCGGAUAAUUCAAUUUACAAGGAUCUCGUGUUGUGAAUUUUAUUUUUUAAUUAUUUGUUUUUCUUUUUGUCAAAUUGCUUUAUUAUUUUGUUUGGCGAACAACAAUUUGGCGUUUUUUAACCGUCACUUUACUAAAACAAAG
>Isatis_indigotica_103
Isatis_indigotica_Transcript_128	506	UUUUAAUAUUUAUCGUAAAUAUUCAAUAGCGUAAGAUCUAGUAGUGGAAUAUAAUCAAGAUUAGGGAGGAAUGAUUCGAGUUCCAUUAUUAUAGUUGAUUAUACAGUAAGCUUAACUGUUUCUGAUAAGAUCCCGAAAAUCACAUUAUGGAACCAAACUUUACCAACAAUAUGUGCAUUAACGUCCCAUACUCUAAAAAGGAGAUUAAUUACAAAAGAGUUAGUGCCAAAAGUAUUUCUCAGGAAAAUCCAUCGAAAAUGUUCACAUGCUUAGUUCCAAACCAGAUACACAAAAGACAAAAUAAAAAACUCAAGAAACGUUUCGUAUUCACUUUUCAAGCAAAUAGACCUCAUAAAAGUGCGCGAAGAAGGGGGUCACAUGAUCAUUAACACAUCAUAGACAAACAAAUUCAAGAAAUAAUUUGCAACUCUUAACUCUAGAAUCUGAGUCAAAGAAGCUCGUAAAAUUUUUGGUUGAUGGAUUUCAAAUGCUCCUAUUAAUUUAUA
>Isatis_indigotica_104
Isatis_indigotica_Transcript_129	226	UGAAUGAAUAGAUGAUGCUUUUAGAGUUCGUUUAGUUCUUACUCUUUCUCCCUAUCGAUUCUUGCCCUUUCUGAUUCUGAUUUAUAGAUGUCGAUUCAGAGUGUUUUUUCUUUCUAAUGGAGUUACGUUUUCACUCUUUGUGAAAUGUUGUUGCUCAGAUGAAUCUUUCGUACAGGCCGAGCUUGGUGGAAGUAAACGGUUCGGAUACUCAGGUGUAUUCAAAUGG
>Isatis_indigotica_105
Isatis_indigotica_Transcript_130	923	AACAGACAACAAGUUAGCAGCUGGAGAUAAGUUUCCUGUUUCUGGUUACACUUCGUAUAAAGAUCCUGGCUUGUUCGCGAAUGAGAAAGAACGGUAUUUAGGAUCGUUAUGCGAGGUAGAUGACACUGAAAAGCCUUGGUUUUUCUGGAUGAUAAUGCUUAAGAACGGGAACUUCGACAAGAACUCUACACUCUGUCCUGAGAAUGGGAGGAAAGUCGGUAAGAUUAUUACCGGAAGAAACUUCCCGUGUUUUGGUGUCGGUUGCAUGAACCAGCCGCUUGUUUACCAUAACUAUUCGAGGCUUGUUGUUGCUGAUGAGAAGGGGACAAUGCAUUUGACCGGAGGGUUCAAUGGAACAUAUGACCUUGAUGCUGACUUAAGCAAAGGAGCAGGGACAAGAUCUUACUUCUCUGUUUCGUGGCGAAAGAAUGUAGAAAAUGAGAGUUGGGUCUUCUCAAAUUCAUUGACGACUUCCAAAAAAUACCCAUGGCUCAUGUUGUAUCUACGUGCGGAUGCUGCAGAUGGUUUUAACGGUGGUUAUCACUAUGAUGGUCGUGGCAUGAUGAGAAAGCUUCCAGAGUCUCCAAACUUCAAAGUAAAGCUGACACUUGAUGUUAAACUCGGUGGAGGACCAAACAGCCAGUUUUACCUGAUCGACAUCGGAAGCUGUUGGAAGAACGAUGGUUAUCCUUGUGAUGGAGACGUAUUGACGGAUGUAACCAGAUACAGCGAGAUGAUAAUUAACCCGGCAACAACGAGCUGGUGUCGUCCAGAUAAUAUAGUCUCAUGUCCUCCCUAUCAUACAAGUCCAUUGGGUGAGAUCAUACACAGGAACGAGACAUCACGGUUCCCUUAUUCUGCGUACCAUCUAUAUUGCAGUCCUGGAAACGCAGAGCAUUUAGAGAAACCAUAUGAUAUAUGCG
Isatis_indigotica_Transcript_131	591	AACAGACAACAAGUUAGCAGCUGGAGAUAAGUUUCCUGUUUCUGGUUACACUUCGUAUAAAGAUCCUGGCUUGUUCGCGAAUGAGAAAGAACGGUAUUUAGGAUCGUUAUGCGAGGUAGAUGACACUGAAAAGCCUUGGUUUUUCUGGAUGAUAAUGCUUAAGAACGGGAACUUCGACAAGAACUCUACACUCUGUCCUGAGAAUGGGAGGAAAGUCGGUAAGAUUAUUACCGGAAGAAACUUCCCGUGUUUUGGUGUCGGUUGCAUGAACCAGCCGCUUGUUUACCAUAACUAUUCGAGGCUUGUUGUUGCUGAUGAGAAGGGGACAAUGCAUUUGACCGGAGGGUUCAAUGGAACAUAUGACCUUGAUGCUGACUUAAGCAAAGGAGCAGGGACAAGAUCUUACUUCUCUGUUUCGUGGCGAAAGAAUGUAGAAAAUGAGAGUUGGGUCUUCUCAAAUUCAUUGACGACUUCCAAAAAAUACCCAUGGCUCAUGUUGUAUCUACGUGCGGAUGCUGCAGAUGGUUUUAACGGUGGUUAUCACUAUGAUGGUCGUGGCAUGAUGAGAAAGGUUAAACUCGGUGGAAUCUG
>Isatis_indigotica_106
Isatis_indigotica_Transcript_132	969	GAAAAAGCCUAACUCUCUCUCUACUUUCUCUCUCUAAAAAAUGUCCCGAUUGCUGUCAAAAACCCUAAUUCCCCACGGGAGAUUCUUCCUCCGUCGUCUCAGCGAGCCGGCGGCGCCAAGCGCCGUCUGUUUCAACCGCCGUUCCUAUUCGUCGAAACCGCAUCUCAUCGAGAUUGACCUCGAUUCGUCCUCAUCGGCGACAUCUAAAGCGGAAGCCGAAGCCGCGAUUCUGAAGAAGCUGAACGAAUUUGUACGGAGGAUCGUCGUUCAGAACUCGACUCCUGAUUGGCUCCCUUUCGCUCCCGGCUCCUCCUUCUGGGUCCCGCCGCAUCAGAACACGGCCGCGAAGAUCGCGAAUUUGGUCGACAAGGUGAAGAAUCCGUUGACGGAGGAGGAAUCUCUCUCUCUGUCUUCUCCUUCUGGCUGGCCUUGUUCCUCCUUCUUCAUUCCUCCAGAUGAUGGUUCUUCAUCUACACAAGAGGAAGAAGGUAGCAUGGAGUUGAACAUUUUGAGGAAUGAGAUGCUGGAAGUCAAGCUAGCGCAUUAUCCAGAUCUGAUUUACUCAUUCAAACACGGAGACGAUGAAGAGUGAUGUCAACAGUUCCAGCUCGGUGAUGAAAGUCCAUUCCUGAUGCCUGGUGCUUGGAAACACUUGAUGAUGAUUCCCGAGACUGAUAAGGUUGUGUUGUAUAUACAGUUGCAAACCAUGGAGUUAUAUGAUGUUUGGCCAUCUUAACGACUUUGUGAACUAUAUUCUAUAAAGCUUGAUAUAAUUAUAGCUUGGUGGGAGGUUCUUCCACUUUUUAAGCCAAGAGUUCCAUCGUGAUGGCCGUGUAAUUUAACCAUUACAGUAAUCUUUCCGAACUAAAUACGAGCAUUUUCGCCUCUUAUGUUUUGUUUCCUCCAAUAUCUGUUUAUUGCCUUUCAUGGAGCUUAGUAGAAGAGAUAGGUUGCAUCAUUAUCAUGCCU
>Isatis_indigotica_107
Isatis_indigotica_Transcript_133	339	GGCCAGAAGAAGCCGUGUUUUUUGACUUUUAGUGCCAGAGCGCGUCCGCCUGAGUGAUUGCCGCCUGCGCCUUCGUGAGUUUCUUCCAAAACGAACCGAAUUUGCAUGCCGUCAAUGCAAGUGAGAAGUGCGCCGGCUGCGAUCCGUCGGAGAAGUUCUCCAUUUAUGACCGUGUAAUGCGCAGCGCGAGCCUUGAGGCGCCGGGCCGCCCAUCUUUCGGUCGGUGCGUCGCCGUUUGUGAUGUACUGGAUUAUUUCGAUUCUCCAGUCGGGCUUUUCGCCGAUCUCCUUAUUAGCAUCAACAUUAGAAUGCGUUUCGACCUCGUCAUCAUCGGUUUCG
>Isatis_indigotica_108
Isatis_indigotica_Transcript_134	652	AGACAGAACAAAACUGAUGAUCUAGUCGUAAAACCAAGGAAUUCUCCCGAGUUUUAGAAAAUUCCACGCACGAAGAUUUAGCAAAAUAGAAUCUUUGGGAAACCCAGAAUCCCAAAAUUGACCAAACUCAUCAUAAGCAGGACUUAACACUUCUUUGUCGCCGAUCCAUGGAGUCAACGAGAAGAGCUUUUCGAUCUACCAUAAAAAUGAUAACUUGCUGAGACCGGGAGAGGAACCAGUGAUGGGUAGCCUCGGGUGCGACCCCCAUGGCGUUUUGAACGACGCGGAGUUUAGCAGACCUUUGCCUUCCAUUGGUUUAUACGUAGCCGUCGCUUCACUGUUCUGCGGACUAGCCAUGGCCGCCGAUCUUCUCCACGGCUUCCGACACCGCAAGUUCUGGUUUCCUUGUAAGUUCUUCUCUCUCAACGCAACUUCCCUGACUUUCAUCGGCGUCGGGAUCAAACUCUCCGUGGAUCUCAACACUUCGAUGCCGAGUCGCCACGAUCAGCUAUCUAAACUCAGUAGCAGCGUCUUCGUGUGCACUGUGAUGGGCAAUUCGAUGCCAUCUCUGGGUAUGAUGGACAACAAAGAUCUCCUCAUGAAUCUCGUGGCUUUAGGGAUUCUUGUAAUCACCGACGUUGUCAACAUCUGU
>Isatis_indigotica_109
Isatis_indigotica_Transcript_135	742	UUUGAAUGAUGCGUCGCUAUAUAUAAAGCCGCAAACCCUAAUAAUUCUUACACCAGAUUUCUGCUCAAGCCGUCCAAAAUGUCGAAGCGAGGACGUGGAGGUACGUCGGGUAACAAAUUCAGAAUGUCGCUGGGUCUUCCCGUGGCGGCGACGGUGAACUGUGCUGACAACACCGGUGCUAAGAACCUUUACAUCAUUUCGGUGAAAGGAAUCAAAGGUCGUCUCAACCGAUUACCUUCCGCUUGCGUCGGCGACAUGGUGAUGGCCACCGUCAAGAAGGGUAAGCCUGAUCUCCGGAAAAAGGUUCUUCCCGCCGUGAUCGUUAGGCAGAGAAAGCCAUGGCGCCGAAAGGACGGUGUCUUCAUGUACUUCGAAGAUAAUGCUGGAGUCAUCGUCAAUCCCAAGGGAGAAAUGAAAGGUUCUGCAAUCACAGGUCCCAUUGGUAAAGAGUGCGCUGAUCUCUGGCCGAGGAUUGCCAGUGCUGCCAAUGCCAUUGUCUAAGGAUCAGAUCAAUCACUAGUGGGCUCUUUCGCUGGCGUUUGAUUAUCUUUCUAAAUCUUGUUGGAUUUCUAAAUAUAUCAAAAACAGAUUUGAGAAUUUUGGUAGAAGGUGUUUUUAUUUUCUGACAAUAUGUAUGACAUUCAAAUAUUUUGGUUAUUUAGACAUUUUCGUAAGUCUUCUCUCGUGCUGUUAUUUACUUUUAUCGUCUUCCAUCCGACAUUCUUGUAAAUCAAGUUUUAAG
>Isatis_indigotica_110
Isatis_indigotica_Transcript_136	1615	CGAUGUGAAAAUAAAAUAAUGUGCAAAAGGAAGGACCCAUAAACGCAAAAGACCUAAAGUCUUAAGUAUCAUCACCACAGUUCUUUGAAAAUCCGAAACCGAAGAAGACCCGAGACGAAAGACAGCAACUCCUUUUUUCUACCUGAAAUGGCGGCGGCUUUGCAGACGAAUAUCCGGCCGGCCAAGUUUCCGGCUACGUUCAGAGCUCUCAGCAAACAAUCUCCCGCGCCCUUUAGAGUAAGAUGCGCCGUUGCUUCCCCCGGGAAAAAGCGAUACAACAUCACUCUCCUCCCCGGCGACGGCAUCGGUCCGGAGGUCGUCUCCAUCGCCAAAAAUGUGCUUCAGCAAGCUGGAUCUUUGGAAGGACUGGAAUUUAGCUUCCGGGAGAUGCCCAUAGGAGGAGCUGCUUUUGAUUUGGUCGGAGUGCCUUUGCCUGAGGAGACCAUCUCCGCUGCAAAAGAGUCACAUGCAGUGCUUCUCGGAGCCAUUGGAGGGUACAAAUGGGAUAACAAUGAAAAACAUCUCAAGCCUGAGACGGGUUUGCUUCAACUUCGGUCGGGUCUCAAAGUCUUUGCAAAUCUGAGACCUGCCACAGUUCUGCCACAGUUGGUGGAUGCUUCUACCCUGAAGAGAGAGGUAGCAGAAGGUGUUGAUCUAAUGGUUGUAAGGGAGCUUACUGGAGGUAUUUACUUUGGAGAGCCAAGGGGUAUAAAGACCAAUGAAAAUGGCGAGGAAGUUGGGUUUAAUACUGAGGUUUAUGCUGCUCACGAGAUUGACAGAAUUGCUCGUGUUGCCUUCGAGACUGCUCGGAAACGACGUGGCAAGUUGUGUUCUGUCGACAAAGCUAAUGUCUUGGAUGCCUCAAUUUUAUGGAGGAGACGAGUAACAGCUUUAGCCGCUGAAUAUCCUGAUGUUGAACUGUCACAUAUGUAUGUUGACAAUGCUGCGAUGCAGCUUGUUCGUGACCCGAAACAGUUUGACACCAUCGUCACAAACAACAUUUUUGGUGAUAUAUUAUCCGAUGAAGCGUCAAUGAUCACAGGAAGUAUCGGCAUGCUUCCGUCUGCUAGUCUCAGUGAUUCGGGACCUGGACUCUUUGAACCUAUACAUGGUUCUGCACCCGAUAUUGCUGGACAGGAUAAAGCAAACCCGUUGGCAACCAUUCUCAGCGCUGCAAUGCUUCUGAAAUACGGGCUCGGAGAAGAAAAGGCAGCUAAGAGAAUUGAAGAGGCGGUGUUGGGUGCUUUGAACAAAGGAUUCAGAACAGGAGACAUCUACUCCGCGGGAACUAAACUGGUGGGCUGCAAGGAGAUGGGAGAGGAGGUUCUCAAGUCAGUGGACUCCCAAGUUCACGCUUCUGUUUAAUCAUCUGUACAACUUUGAAGAGUCAUGAGGAGAAUUUUUAUUUUGCAACAAUAAGUGUUUGUACGCGAAGAGAGUAUCAGUUUCAUCAGCCACAAUUAUCUGUGAGAUGAUGUUAUGUUAUUAACGGGACGUAUUUGAUCACAUUGAAACUUUUGGCGUUUUUUCUGUAAAAUAAACAUCCUGGUGGAGUUAAGACGAAAAAUUUAAAAUAUAUCCUGGUGGAGUUAAUGACGUGUCAGAGUCUCACUGG
>Isatis_indigotica_111
Isatis_indigotica_Transcript_137	236	AUGCAAUGGAAAAGAAACGUAAAGGUUUUGUCUUUCAACUUUUCUUUUCUCCCGUCGAAGUUCGAAUCAACUGAUAAAUUCUAUCUAUUAUCAGUAAUAACAUGACCAAGAAACUAUGCAUAUGUAGUGUUUGAUGAAAUGCUUGAGUGAGGCUUGAACUUGUUUUUGUUUUAAAGCUAUCACUCUAGUUCAAUGGAGAACCAUUUCUCGACAACUCAAAAACACAUUCUUUGGUU
>Isatis_indigotica_112
Isatis_indigotica_Transcript_138	413	GUCUUUCAUACCUUCUCCCAACUGCAUUGAGUUUACCCAUUAAUUUUUUUAUAAUGUUUGUGGGGUAUAUAAAAUUAAAUGUUUUCUUUUUAAGUUAAACAAAACAAAAACCUAACGAACUCAAACAACGACAUCUUAUUUUUCUCAAUGGUCUGGAUCGACCAUAUGCGUGUCCCGAUCAUUGUUGUAUCGAUUUGUGAAAAAACAGCAGGAUCAUCAGCCCAAUGAUCGUUUCUUAGACAGUAGAUUUUUUGGAAUUUUAUCGAUGCAUAACAUUCAGCCAGAAAAAUCGUAGUAGGAAUGUAGGAUAAAAUCGGUUAUAAUAAAAAAACAAAAAAUUUAAUAAUUCUUAUGUUAUAUAACCAUUUCAUUUAUAUAUAUAUUGUUACCUCGAGUGCAGAUAUGUAACCGUU
>Isatis_indigotica_113
Isatis_indigotica_Transcript_139	344	AGUUAAUGACCGGCAAAGUGAAUGUGAUCCUCUCUGGUGGCGGUUUAGGAGAGUUGGUUAGGAACGUAACCCAAUCGUCUUUCACCUCAAGUGCUGGGUGGUUAGGGAAGAGCGAGGCUACAUGCCCAUCCGAGCCCAUCCCAAGCAAGAUCAGAUCAAACUUGGGGCAGUCCCUGUUCUCAGACGCAGUCACGGUUCGUGUUCUCACCAUCUGCCUGAUGGCGAACUCAUACUCUGUUGCAGCUUCCUCUGCCGAGACCGUAUCGUUAAUGGAACAUAUAUGCCUCGGAAACACAUUAACCUUAGAGAGGAGAUUAUCCUUGGCGAGCUUGUAGUUGCUAUCG
>Isatis_indigotica_114
Isatis_indigotica_Transcript_140	313	CAGAAAAUAGGAAAUCCUUAAUAAUAAGGAAAAUCAUAAUAUGUAAAACAUAAAAUAAAGGAAAACACUCAAAAUCCUAAAAAGGAAAAACUUAGUAAAAAAUCUAGAAAAUCUCGUUUGUGCCUCCUGCAUCAGUCUCCUCCACUUCCAAAGAACUCGUCCUGAGUUCCAUUGAACUACAUCUGCCUUGCACGGACCAUAGUUGCUAUGUUGUUGUUUGUUGUACCUCGAAUUCUUUUCUUGAUAAAAAAUCACAUAAUGAUUGAAUGAACCAUGAUUGCUAGACUCCAGCUUAUCUAACAUACUAGUUGGG
>Isatis_indigotica_115
Isatis_indigotica_Transcript_141	940	AACUCUAAAACCCUACAAGAUUUCAUUUGGGAGACCUGAAUCCUGCAAUCGAGCAACAGAAACGGCGAUGGGAAGAUCAGCUCUGAUUCACUUGGUUCGCUCUCAGUCUCGGCGUCUCUCUUCCUCCACCUUCAAUUCGGGAUAUCGUCGGUCAAUAGGAGGGACAUGGUCAUCAUCAUCAGUGAUACCUAAGGUCAGAUUCCCCGAGGUUUCAUCCUUUAACCAGAGAAGCUGGGCAUCAUCUGGAGCAAAGGCUAGAGAGGAUGAUGACGAGCACAAGAUCAGCAUCGGACCACCAGAGAGGAAAGAAGAGGAUGGUGGAGGAGUGGUUUACUACGGCCCGAUCUCAUCAACCAUAAAGAAAGUGAAACUCCUCUCACUCUCCACUUGCUGUCUCUCUGUCUCUCUCGGCCCAGUCAUCACUUUCAUGACUUCACCGGGGCUGAACGUGAUCAUGAAAGGCGCGGUUGCCUCCACGGUGAUCUUCCUCAGCGCGUCCACAACCGCUGCUCUCCACUGGUUCGUUAGCCCAUACGUUCACAAGCUGAGGUGGCAGCCUGGUUCAGACACCUUUGAGGUCGAGAUGAUGACUUGGCUUGCCACAUUUACCCCAAAGACGCUGAAAUUCUCAGACAUACGUUAUCCAGACACGCAAAGGCCGUUUGUGAGCUUCAAGGCGGAAGGGAAUUACUACUUUGUGGAUGCAGACCAUUGCCCCAACAAGGCAUUGUUGGCCAGGCUCACUCCUCCAAAGGAUGCACAUGACUCUGCUUUCAAGAACUUGUGAUCCAAAUCCCAUUUUCCUUUUCUUUAUCAUACUCUCUCUUUUUCUUUUCUUUUUAUUAGUGUGGAUUUUGUUGGGUUUGUAACUCUUUUGGAUCCUUAGACUUGUCUUUCUCAUCGCUAGUACCUAAAAAUGCAAAUAAGAAAAGAGUUUAAA
>Isatis_indigotica_116
Isatis_indigotica_Transcript_142	216	CAUAGUUGAGGUUCUGUUUUUGGUUUUACGCAUGCUUGAUUCCUGACAAAUGUUCUUGUCGGAUACAUUUUGGUUAAGGUUGUCUAGAAAUUGAGUGUGUUUCUAUAUCGUCAAAUGUGUUUUGUUUCUUGAAUCUCUGUUUAAAACCAUCAAAAAGCCCUUUUCAAAUGUGUUUACUUUCUCGUCGUUAUUAGGGUAAAACUAUCAGAAUGAUGG
>Isatis_indigotica_117
Isatis_indigotica_Transcript_143	799	CAAUGGAGUGGAGUUUCUGGAGAAAAAUAGAGGGAAGAAGAUAAUGUUUGUUGGUGAUUCUCUUAGCCUAAACCAAUGGCAAUCUUUGACAUGUAUGCUCCACUCUUCUGUUCCCAAUUCUCCCUAUACUUUAACAACACAAGGCACUAUCUCAACCUUCACAUUCCAGGAGUAUGGAGUGGAACUGAAGCUCGACAGGAAUGUGUAUUUGGUAGAUAUAGUGAGGGAGAAGAUUGGGAGAGUGUUGAAGCUUGAUUCGAUCAAUGAUGGAAAGAAUUGGUCAGAAAUGGAUACGUUGAUUUUCAAUACUUGGCAUUGGUGGAGCCGUAGUGGUCCUUCACAACCAUGGGAUUAUAUUCAGAUAGGAAGUAACGUUACAAAGGACAUGGACCGCGUGGCCGCAUUCGAGAUGGCACUUGGGACUUGGGGCAAAUGGGUCGAUACAGUCGUAGAUACUCAGAAAACUAGAGUGUUUUUUCAAGGAAUUUCACCGUCUCAUUACAAAGGAGGUCUAUGGGGUGAACCAACGGCAAGGAGUUGCGCAGGACAGAAAGAACCACUGUUGGGGACAAAUUAUCCAGGAGGAUUGCCAACAGAAGUUGGAGUUUUGAAGAGAGCACUCGGGAAAAUCUCGAAACCGGUGACUUUGCUAGACAUUACGAUGCUUUCAUUGCUUCGCAAAGAUGGUCACCCUUCCAUAUACGGUCUAGGCGGCCGAACCGGCAACGAUUGCAGCCACUGGUGUCUCUCCGGCGUACCAGAUACUUGGAAUGAGAUUCUUUACAAUUAUAUGCUGUAG
>Isatis_indigotica_118
Isatis_indigotica_Transcript_144	476	AAAGGAAGUCAUGAGGCAAAUGAAGAGGACCAUGCGUUAAUAAGAACUCCAACAACACCAUUGCCUUGUAAGCUUCUCUCCACUUCUUCAUCUCUCCUUCUUCUUGUCCUAUCUUCCUGUGAAGAACAUCCACAAUCCUCCAAUAAUCCACUGUAUCAAACGAUGCUUCGGCUAUUCUUGUCAUCGUUUUAGCGUCUGGAGAAGAAGGAUCAUCAUUUGUAGCUUCUUCUACUAACAGCUCAGCUUCGGUGACAUCGGUGAGAACAAGUCUAGCAACAUUGUACUUGUCAUGAAGAAACAGAGAAGCUUGUUUCUUGAUUUCUCCAAACCAAAGUGUCCCCAUUGCAAGAAAUCCAAAAUUGAAUUGCUCUCUUCUGUCUCCACAGAUCACUUAAAUUUUAGCUUCAGACCAAACAUUCUCAUGAACCACCAUUUUUUUAGCUCAGACACUUCAGGAGAAGUUAACAAACUAUUAA
>Isatis_indigotica_119
Isatis_indigotica_Transcript_145	575	AUUUGCCUCAUGACUUCCUUUACGACUUGGACCAUAUUCGUUUCCUCUCUACGUUCCAAUACGUUGACGAUAAAGGGUUUGAUUGGGGAGCUCAAGUGCAGAAGAAGGCUGCUCAGAUUCAAACGCUUCUUCUAGGGAAAGAAGAACUGAGAGAAGCUCGUCUUAAGGCUCUCAAGAUCACUUCUCAGAUCAAUGGCUUCGGAAACUCCAAAUGCUUUUCUUCUUCUUCUUCUCCGUCUCCUUCAUCUGACUCCUUCUCUUCUCGGAAGUGGACACUAACCGAAAGAGAAAAGCAUGUGUCCGAGUCUGACUCCUUGAUCGGAGAUGAAGACGAGAGGGAUCACCAUGACACCGGUGAAGUGACGCUGAUCAGCGGGAUCUGCUCCAAGGUCGCCGGAUUCAGCAGCCCUCUGACGAGACUUCACGGCGGUCGCACGGCGGCGGGAUUUCAUACUUUGUCGAACGUUGAGAGAGUUUCAAGUAAAUGUUACGAUCGCAGCAAUUCUAUUGGCUACUGAAUUUUUAUUUUCUCUUUUUGAUUCGUUGUGACUAUAAAAACACGGUUCGGUUUUUGG
>Isatis_indigotica_120
Isatis_indigotica_Transcript_146	1938	CAAUAACAACAACAACAACAACAAAAAUCGAUACAGAACAAAAACUUCUGUAUCGGCGAAUCGAAGAUAACCAAAGAAUAAGAAACUGAGCACGAUCAUACAUAGAUAUAAAACAACGAACAGAUCAGGUGUUGGUCUUGCCAUAGAGAUGACUGUAGACAGUCUUGGUACGACGCACGAGAAUCAUACUCAAGAUGCAAGCGAUGAUGCAGAACCCAGACAUUAUGAGUGACGUCAAGAAGUAACAGAUGUAACCUUCGCAUUUAAGGACGUCAUCCGGAGUAAAAACGGACCCGUGUGCUUGUCUUUCUGCUUCCCGGUCGUAUAUGGUGCUUGCAAUCAGACCGGAGAAGACGAGGGACCCAGCCGGGUUGGCCAGCGUCAAGAAAUUGUAUAAAGCCCCAAACUUUUUCAGACCAAAGAGCUCAGAGGCAGUAGCUGGGACAAUAGCCCAGUGAGCACCGUACCCGAGUCCAAUCAAGAGCGUGCCAAUGUACAUGGCUCCAGGCCAUCCGAACGCAAAGAAGACGUGUCCCACAGCCAUUACUACCUGAGCCACGGCCAUUGCUACAGGCCUUGGGUACGCGUAGUCCCUGACAACGAGCUCAGAGAAAUAACCGCCGCCGAUUCGUCCAAGGAAGUUCCAAAUGCUAAUCAUAGACACAAACACGUGGGUGUUAUCAUAACCAAGAGACUGGCUCAUCUGACCAAGAUUGUCAAUUACAGUCAAACCCGAACCAGAACCGAGCAGCAGGGAGACGAAAAUCAGCCAGAAGUCGGCCUUCACGAGUGCCUGCGUAAGAGUAAAAUCUUCCCCUCUGUGAGGCCCUCUCCGUCCCUUCACCCGGACCGCUCCCUUCGCAGCUGCCUGCAUUAGCUGUGCUUGCAAAUGCGCAAUUCUCUUAUGCCUCUCUGACGCAGGAAGCAAAUCCACGUCUCUUGGUUUCUCAUCUUCCACUUCACUCAAGAUUAGGUCAGGGGUCUGCAGUCCCGGAUCUUGGUCUUCCCGUUUAGGUACAAGGGGUUCUUCUAUUGUAUCAGCAGGACCGCUCGAAUCCGUGAAGAAACUUGUCACGAUCGGGACCAAGACUGGUACAACAAGAAUGACAAACAACACAAUGGUGAACGUGGUGAUAAUGUUGUGGCUAACAUCGACCAGAUCUUCAAUAAGCAUAACGGCCAUGAGAUAGACAGCGAGCAGAAGGCAAAUUCCGUAGAUGAAAGUAAAGCUGGCUCCAUCGGUUGGACGAAGCUGCCUGUGACCACCAACGGGUCUGAUGAACAACAUGAGGGAAACAACGACAACCGCGGGCGCAACAGCGACCAUGAAAAUGAGAGAAGCCGGGUCAGAAGAGUGGAUCAUUGUAUAUAUCUGAGUUAGGAUGGCACCGCCCAGCCCAGCAAACCCCUUGAGGAUACCCACCACUGGACCUCGGCUCUUGGGGAAGUUCUGAACACCAGAGACUAGUGACCCGGUAUUGAAGUAGGUUUCGCCAUUGUUACCAACGAAUAUGAGAAUGCACAUAGCCCAUAGCGGCAGAAUCGGAGCUCGGCCGGUGACGAUAAGCCAGACCCAUCCGUAACCGACGAGGUUCUGAACGGCGCCGACGAGAAGAGCGGCCCAGAGAGGCAAAAUCUCGGAGAGAGUCCCUGCGAGGAAGCCGACACUGUCGCCGAGAUCCUUGGCGACUCCGAGUCUGGCAAGCUCCUUCUGGUUGUAGUUAAGGGAGCUUUUGAUCACCGGAGAAAUGCUUCCGAACAAGUAACCGAUGCCAGCGCAAGACUGUAUCCACAUGGCGGCCACGAAGACCAGCCAUCUGUUGUUUAUGAAAGACACAAACUUUUCUCUCGUUGUUGACGCCAUUGAAAAAUCUGGGAAGAAUCAGAUCAACGGACGAUCGGCGGAAUAUUGUCGAUUAUAAACGUUUUUUUCUUGUG
Isatis_indigotica_Transcript_147	713	CAAUAACAACAACAACAACAACAAAAAUCGAUACAGAACAAAAACUUCUGUAUCGGCGAAUCGAAGAUAACCAAAGAAUAAGAAACUGAGCACGAUCAUACAUAGAUAUAAAACAACGAACAGAUCAGGUGUUGGUCUUGCCAUAGAGAUGACUGUAGACAGUCUUGGUACGACGCACGAGAAUCAUACUCAAGAUGCAAGCGAUGAUGCAGAACCCAGACAUUAUGAGUGACGUCAAGAAGUAACAGAUGUAACCUUCGCAUUUAAGGACGUCAUCCGGAGUAAAAACGGACCCGUGUGCUUGUCUUUCUGCUUCCCGGUCGUAUAUGGUGCUUGCAAUCAGACCGGAGAAGACGAGGGACCCAGCCGGGUUGGCCAGCGUCAAGAAAUUGUAUAAAGCCCCAAACUUUUUCAGACCAAAGAGCUCAGAGGCAGUAGCUGGGACAAUAGCCCAGUGAGCACCGUACCCGAGUCCAAUCAAGAGCGUGCCAAUGUACAUGGCUCCAGGCCAUCCGAACGCAAAGAAGACGUGUCCCACAGCCAUUACUACCUGAGCCACGGCCAUUGCUACAGGCCUUGGGUACGCGUAGUCCCUGCACAUCAUUCAAAACAAAGUCAGAAACAGAGCAUCAUAAACGGAGACGAAAUCCGCAGAUCAUACGACUAAAGAUUUCUGGCUCUCCGCGGGAUCAAACCUGACAACGAGCUCAGAG
>Isatis_indigotica_121
Isatis_indigotica_Transcript_148	695	GUUAAAGAGUUAGUGUCUACAUUAUUGUCUUGCCAAUAGUCAAUACGAAGACCAAAAAGGACUCAAAGUUGAGUUUAGCUGAUCUCCCGGAUCAUUGGUUAACUCGUCUGUUUUUUACUUGUAUCAGUAUAUGUAUCCGGAACUGAACUGAUUGGUCCUUAACAAAAUCUACUGAGCACUCGUGAAGGUUAAGUAGCAGACCUAAGAAGAAACAUGACUCAAUUUACUGUCACUUAAGAUUGUUUACAUAGAAAAAAACUUCACUUCAUGAUCUUGCUUUCAACUGCAUCGGUUCCCGCUCUCUGAAAAAAAACUUCACUUUAUCAUCUUGCUUUCAACUCCCGCACUCUCCAUUAGAAAUUCAUUAUGCAUCAUCGAUGAUAUCUCCAAAGGUCCAAACGGAGCGACGGGAAACUGAAACCAUGGAAUUGAGCAAGGCAGAAGCAGUGGCCGUGUGGUACGGAAGCAUAGUCUCGACGCAGCAGCUCAAUGCUACCGGAGAUCUGAAAACGCGGUGAGAGAGAGGGCUCUGUUUAGGCAUCUUAAACGAGGACCGCGCAGAAGACGGCAUAGGUGUUGUCGACCGAAACGCCGCAGCGGCGGCUCGGCCGGCACCGGAGCGGAGGAAGGAUCUGGCGGCGGACAUUGGAAGUUUCGAUUUUGGGAAGAGAAGAAGAAUUUUGGGUUUCUUUUUG
Isatis_indigotica_Transcript_149	671	GUUAAAGAGUUAGUGUCUACAUUAUUGUCUUGCCAAUAGUCAAUACGAAGACCAAAAAGGACUCAAAGUUGAGUUUAGCUGAUCUCCCGGAUCAUUGGUUAACUCGUCUGUUUUUUACUUGUAUCAGUAUAUGUAUCCGGAACUGAACUGAUUGGUCCUUAACAAAAUCUACUGAGCACUCGUGAAGGUUAAGUAGCAGACCUAAGAAGAAACAUGACUCAAUUUACUGUCACUUAAGAUUGUUUACAUAGAAAAAAACUUCACUUCAUGAUCUUGCUUUCAACUGCAUCGGUUCCCGCUCUCUGAAAAAAAACUUCACUUUAUCAUCUUGCUUUCAACUCCCGCACUCUCCAUUAGAAAUUCAUUAUGCAUCAUCGAUGAUAUCUCCAAAGGUCCAAACGGAGCGACGGGAAACUGAAACCAUGGAAUUGAGCAAGGCAGAAGCAGUGGCCGUGUGGUACGGAAGCAUAGUCUCGACGCAGCAGCUCAAUGCUACCGGAGAUCUGAAAACGCGGUGAGAGAGAGGGCUCUGUUUAGGCAUCUUAAACGAGGACCGCGCAGAAGACGGCAUAGGUGUUGUCGACCGAAACGCCGCAGCGGCGGCUCGGCCGGCACCGGAGCGGAGGAAGGAUCUGGCGGCGGACAUUCACUACAAGAAAUCAAGUGUGUUG
Isatis_indigotica_Transcript_150	448	UACGGAUCUGUUUUGAUCAAAAAUACUAGAAUGGCACAGUGGGCACAUUAAGUUUCCCCUUUUUUAGUUUUCAAGACCUAACUAACUCCAAGAAGAACUUUCAUUCUUGUUGACUGUCCUUCAGUUAUCAUCUUGUCCUCCAAAGGUCCAAACGGAGCGACGGGAAACUGAAACCAUGGAAUUGAGCAAGGCAGAAGCAGUGGCCGUGUGGUACGGAAGCAUAGUCUCGACGCAGCAGCUCAAUGCUACCGGAGAUCUGAAAACGCGGUGAGAGAGAGGGCUCUGUUUAGGCAUCUUAAACGAGGACCGCGCAGAAGACGGCAUAGGUGUUGUCGACCGAAACGCCGCAGCGGCGGCUCGGCCGGCACCGGAGCGGAGGAAGGAUCUGGCGGCGGACAUUGGAAGUUUCGAUUUUGGGAAGAGAAGAAGAAUUUUGGGUUUCUUUUUG
Isatis_indigotica_Transcript_151	424	UACGGAUCUGUUUUGAUCAAAAAUACUAGAAUGGCACAGUGGGCACAUUAAGUUUCCCCUUUUUUAGUUUUCAAGACCUAACUAACUCCAAGAAGAACUUUCAUUCUUGUUGACUGUCCUUCAGUUAUCAUCUUGUCCUCCAAAGGUCCAAACGGAGCGACGGGAAACUGAAACCAUGGAAUUGAGCAAGGCAGAAGCAGUGGCCGUGUGGUACGGAAGCAUAGUCUCGACGCAGCAGCUCAAUGCUACCGGAGAUCUGAAAACGCGGUGAGAGAGAGGGCUCUGUUUAGGCAUCUUAAACGAGGACCGCGCAGAAGACGGCAUAGGUGUUGUCGACCGAAACGCCGCAGCGGCGGCUCGGCCGGCACCGGAGCGGAGGAAGGAUCUGGCGGCGGACAUUCACUACAAGAAAUCAAGUGUGUUG
>Isatis_indigotica_122
Isatis_indigotica_Transcript_152	229	GCGGAGGAAGACCAGAUUCUCUCCGACUACAUCCGGUCCAACGGAGAAGGCUCGUGGCGCGCACUUCCCAAAAAUGCCGGGCUGAAAAGAUGUGGAAAGAGCUGUAGAUUGAGGUGGAUAAACUAUCUGAGAUCAGACCUCAAGAGAGGAAACAUAACUCCCGAAGAAGAGGACCUCAUUGUUAAGUUGCAUACUACUUUGGGAAACAGGUGGUCGAUAAUUGCGAGUA
>Isatis_indigotica_123
Isatis_indigotica_Transcript_153	205	UCCAAAUCAUCAACAAUCAUCACAAACUAAAUCACCACUUGCAGAAGACAAAGACACAAUUUUGAAUACCUCAAGCUCAAAUUAAAGAACCGAAAUGUGCGAAAUUUAGCUCACUGAGUAACACAAAGCCAAUCAAGCGAGACCGAUUCCAAAUUCCCCCUCAAAUCUCAAACGAAAGACUAACCUGGGCCUUAUCAGCGAGAUG
>Isatis_indigotica_124
Isatis_indigotica_Transcript_154	1437	CCAUGAUCUUUGGGUGCAGACCUGUUCAUAAGGCGAACCAACCAAAACAAAUUACUCCCUUUUUCAAGGCAACAUGUGUCUCGAGAAAACCUUGGUAAAGAUGAACAAAAUGAUAUUAAUGUAACCUAAUUUGGACCUCUCUAGCAAAACCUCUCAUACCAUACGAGAAAACCAACUGAUAAAAUAUGAGAGUGAAGAAAUUGUAAGACCCGUCUUGUGAGAAAUACAGAGGACAUAUGGGAGUUCUUCUAAGUUGCUUUGUAGCAAAGCAACAACUGAAGAUGGGAAAACAACAGAAAAUUUGUAUCAUACUUCAACAGAACUGAGAUUUAGCACAUACUUAUUAUAGGCAACAAUUUUGUCUGUCUCAUCUGGGUGUCAGCAUCAAAGCUUUUAUAAAACCAAGAAUUUGCAGACUUUUUAAUGGAAAACAGGUCGAUAAGCUGUCAAUACCAGUUCAAAGCCAGAAAUAAAAAAUGUAUCAUAUGAAUAGUGCUACUGUCAUUAUCAAGUUACCAAGAAACUAUUACAUAAGCAAACUGCACCAAGAAGCUACAAGAUACCCAAACAAUAAACAGAGACCAAAUCAGUAUGCUUUUAACGGAUCUAAACUUACUUUUUCAGUUCAGCCAAUUCCUAAAUAAAGCAGCAAGAAGACCAAGAAAAAUCAAGAGAGAUUCACCUCUUCAAAGUGAGAUGUAGUAAAAAAAAAAAAAAGCAUUUAUGCAGUUGCGAUUUGUGAAUACAACAGCUAAUUUAAGAAACCAUACGUCAGACGCAAAACAGAAGUGAAAUGUAUGUAGCACAUGAUUAUAGGCAAGUUGUAGAACAACAUCUAGCAGGGCUGCAGGGGUAAUGACCGGUGAGACAAAGACCUAAAUACAUUAACUAAAUGAAAACGGACAACCAAUUCUCUUGAUGACGACUGCAGAAACAAGUAAAAGAAUCAGAAGAAAAGAAAAACAAAACUCAUUACUUUAUAGAAUCCUAUUGGUAAAUGGGAUUUUUUAACAAGAGAUCCUCUUGGUAAAGGUAGACCUUUUGUAUACAAGACAAUGCAGCUGUGACAAUAACAUGGAAAUAGUUUCACAAUACAUGAUUUGAGUUUCUGGUAAGAUAAAUACUCACUAUCCGCUAAAUCAAGGAAACCCUUGUAAAUGCCAUUAGCUUAUAAAGUUUCAAUCAUCUCAGAUCACUAUUAUACUUGCUCUUAAGCUCAUGAAGCUUUUAUUUCCAAAUCAUUAAGAAUUAUCACAAACUAAUCAGUACAUACACAAGACGAAAACACAUUUUCAGUAUAUCAACAAGCUAUUGCGUGAAUUUUAGCUGAGUAAGUCACACAGUGAUUGAUUCCAAAUUCCUUAAAUCCCAAUUAACAACUCAGUAUAUGCUCUUAAAGUCAUAAUCAGCUCAAUAAUACUUUCGGUUAAGCUUUGA
>Isatis_indigotica_125
Isatis_indigotica_Transcript_155	357	AAACAAUGCAUCCUCCGAAAACGAGAGUCUGUUAGUAUAUGCCACAAGAUACGUUGAGUAGGCAUUUUCAGUGGAAGGACGAAAGAUUGAGACCACUAGAUUGGACUAGACGUCUUAGUGUUGCGUUUGAUGUAGCUAGAAGAGUAGAGUAUCUCCAUACGCUCGCACGUGAAUGUCAAAACAACAUACACAUAGACCUGAAACAGUCAAACAUUCUUUUGGGGAGAAGAUUUGUGAGCCAAAGUUUCUCAUCUGGGUUUAGUCAGGUCUACAGCAGAAGGCAGAGAAUCAAUCACGACUAAGUGCGUUGGAACACCCGUACACAUCACACCCGAAUAUGCAAGUAUGGUUUUCUCA
>Isatis_indigotica_126
Isatis_indigotica_Transcript_156	1124	ACACAAGCAACACCGUCUUCUUCUCUAGAUAUUAAAUCUCAUCAUGUUCUCUCCUAUGAUGGCAUCUUGUCACAAAAAGAAAAAAGAAAGGAGACACCCUUUGCCAUCUAUUUUGGUGCAAAAUGAAAGGAAGAAGAUUGUUUUCCCCACCAAGAAAGAAUUGGGGGAGGCUAUGGCUGCAUACACGGUCGGUCUCUCCACCAAGUUCUGCAAGGAGAGAGGCUAUUUCACCGUCGUUCUCUCUGGUGGUGACCUCAUCUCUUGGAUCAGUGAAUGGUUGGAACGAAUGGACCAUGAAAUCGAAUGGUCAAAGUGGCACGUAUUUUGGGUCGACGAGAGGGUUGUUCCAUUGGAUGAUAAGGACAGCAAUUACAAGCUUGCCCUAGAUGGUCUUCUCUCCAAGGUUCCGAUACCAGCUGCGAACAUCUACGCAAUCGACCAAAACUGUGCAGCUCUUGGUGAUGCCAAUGGCGCUGCAUUACUCUACGAGGAGUGCAUCAAAAGAUUGGUGAACCAAAACAUCAUCCGCACGUACAAAUCCUCUGGAUAUCCUCAAUUCGAUCUCCAGCUUCUAGGGAUGGGCCCAGACGGUCACAUGGCGUCCUUGUUCCCGGGACAUUACCAGAUCAAAGAGAAGGCAAAUUUGGUAACAUAUAUCACCAACUCCCCAAAACUACCACCAAAGAGAAUCACCUUCACUUUACCGGUCAUUAACUGCGCUUCUUAUAACCUCAUGGCCGUCUGUGACGAGGCUCAGGCCGAUGCGGUCGCUGAGGUGUUCAAUGAUAACUUCAACUUGCCUGCAGCUUGGCUCACAGCUGACGAAGAAGCCGUCUGGUUUCUCGACCAGGCCGCCGCAUCCAAGAUCCCAAAAGGACAUUGAGGUGUGGUUCACUUGUCGCGCGGUUCACUUCUGUUUGAAAAUCUUAUAUCUGUGGUUUGCCAUUUACGUUUCCUAAUAAAAGCUGUGUUUCGUAUGUAAGAUCGAGUUGGUUCUGUUCAAUCUUCCAAACCAGUUAGUGAUUAUAUUUCCUACUUUGUACAAUAUUUGUGUUUCGCUCUUAUGUGUUUCUAAUAAUAAAUUAUGUGUUUCUAAAUUUGUUUGAUACCGGCUUAUGAUUCUA
>Isatis_indigotica_127
Isatis_indigotica_Transcript_157	1602	AAUGAAGCCCAGAGAUUGAUUCCCUAUCCCAUUCUAUUUCAAUGGCACUGUAUCCAGCUUCUUUUUUCUCUAUAUACAACUCAUUAUCUAAUAAAUUUUGCUGAGCUUGUGGAUUCCCUGCAACAGCAUGUGUUCCCGCCAGAAGAAUUGCAUCAGAAAAAUGUCUCUCACCCAUUUCAACCAAUUUAACUAUCACAUGUUCCCCCAAAUCUGCAUUCCCAUAGACUCUACAAGCAGCUAACAAAGCACGCCAAGCUGUUGAGUCGCUUGUGAUAGGUAAAUUCUUUAUCAAUUCAUACGCUUCCUCUAACUUCCCUGCUCGACCUAAAAGAUCGACCACACAACCAUAAUGUUCUACUUUCGGUGUGAAGCGGUAUGCCUCAACCAUCCUCUUAAAGCAUCUGAUUCCUUCCAUUACCAAACCUCCAUGGCUACAAGCAUUUAACACGACCAAGAAAGUAAUCUCACUGGGUUUCAUUUUGCUGUUCUCCUCUUCCUCCAUCUUAUAGAAUAGAUUUAUUGCUUCUCUUGCUAGUCCAUGAGCUCCGUAACCCGAGAUCAUCGCGGUCCAGGACUUCAAAUCCUUGUUCUUCAUUCUAUCAAAAAUUUCAACAGCUUUGUCAAGCAUCCCAAGUUUUGCAUACAUAUCAACGAGUGCGGUUCCGAGUACUGCAUCUAAAGCUAUUCCUUCUUCUUCCACCAAUUCUCCAACUCUCUGUCCUACGGACGAUGCUUCGUAGCUCGCACAGGAAGACAACAGCCCAACAAACGUAGAUGAAUUCGGUUUCAUUUUUUCAGACUUCAUCUCCCUCAGUAGCCAUAAACACUCUUUAAGUAGACCCAUUUUGGCAUAUUGGUCAAUCAUACAAUUCCAUAUAACGACGUCCUUUCUUGCAGAACAAUCAAAGAUCCUCCGCGCUGAACUUAUGUCCCCAAUUUUGGCGUACAUACCUAUCAAAGCUGUGAUUAAAUGCAACUCUAAAUCAAGGCCAAGCUUGAUACAUAACCCGUAAGCAGAUUCUGCUCCAGACAAGUCUCCUAGAACACCAGUAGCCGAAAGAAAGCUAAGCAGCGUACUAACAUUAACAAUCACCUCACUUUUCCGCAUAUCCCUGAACAAUUCCAGAGCCAACGCAGGCUUAGAAACCUGAAGAUACCCAUUCAUCAAAGAACUAAACGAAACAGCAUCAUUCCUCUGCGGCAUUUCGUCGAACACUUUCCGAGCAUCACCGAUCCUCCCACAAACACAGUACAUAUGAAUCAGAGCGUUCCUCAAAUCGGUAAACGGCAAGAACCCAGAUCUUAAUACGAUCCCAUGCACACCUUCGCCGGUUCCACUGCAAAAUUCACGAGCACAUGAUUUCAGAGUUGUGAUAAAGGAGAAGCGAUCCAAGGUGAAACCUUUAGCUCGCAAUUGGUUAAAGACACGAAAGGCUCGCUCUGGCUCGUCGCUGAUCGAGUAACCUCUGAGCAUUGUGUUGAACAUGUAGAGGUUAGUGUUCGAGACAUUCUCGAAGAUCGACGAGGCGUAUCGGAUAUCUCGUAUAGAGCAAGCAAUGAGCUUGCUCACUGCGAAAUCGUCCUUGUCGAUCCCUGUUUUCA
>Isatis_indigotica_128
Isatis_indigotica_Transcript_158	282	AAGUGGGAUUAACCAAACUUUUACAGUGAAGUGGCUUUUGAAGAAACGGGAUGUGAGGCGUCGAUUUGGGUAUUCCUUCCAUAAUAAGAUCGUAAUCAGAAACCUCAUAUAUUCUGCAGGAAUUUCCAUCACUUAUAAGGUCUGGCAUCAGAACAUUAAUGCUGCUAGUUUUGUCUUGCAAUUGUAGUAUUCCAGAAAAUGAGAUCUUCAAUCUUCCAAGCAAGAUGACACCAACAUCUUCACUUCUAAGAAUCUUUGUAUUUGUAUGACCGUAUCUUUUCG
>Isatis_indigotica_129
Isatis_indigotica_Transcript_159	1988	ACUUCAUUGGCCACAGAAAACACCUUGACAGUGCCAUUUUCUCUAUCGUUUGGUGCUGCAAGUUGUAGAAAUGUUCUCGUGGAUCAUUUUAUUGGCUGUAGGCAUGAUCUCAAUGAGUUCAAAGGGGGAAGGUUUCAUCUAUUUAGGGUGACCCAUAAAUUUCCAAUUCUAAAAAAAGGUCUUCCAGGAAUGCCUGUUUGCACCAGUGUUUUCAUCGAGGCUGUAAUCAUUCCCUGGGAACUCAUUUGCAGUGUGACUGAAGAACACGCAGCUGCUCCCCAAUUUGAUGAAAGUAAGACCUCCCAAGAAGAACGUCCACAGAAGAGAUGUAAAACUAAUAAUUCAUUAGAGAGGGAAAGAGUAUUGUCUGUGCCGCAUGAAAUUUCCUGCGAGAUGACCAUCAGAUGUGCAAGUAGCCACUGUUUGGCCAUAGCAGCAACUCUGUCUAAUUUAAAGGAAAAGAGAAGUGGUAACAUGCAGAAUGUUAAGCGGGUGCUGUUAGAAUUCAUACCUGAAUGCAAAAACUACAAUGGGUUGCAGAUUGGCGGUUGCUAUUUGAUGAAGCAUGGCACUGAUGAUUCUUUUUGUGUUGGACGGUCAAGCAUAUCUAACAAUGACAAAAUCAAUUUUAGACCCGAAACACGUUUAUGGAGUCUGGAAUUUUGUUUUGAUGAAGUUUUAACCCAUGACGGAUCUAUGGAUGUAUAUCCUCUGGUAUCUUCUCAUCCAUCUCUUGGAGUGGAACAACGAGAUAUAUCUAGUCCACAACCUUGUUCAGAUGUUUCGCUGCUUCUCCCCUAUGAUGCGAAAAGCCUCUUCUCAGUAUAUCUUAAGGACUUGGAAGAACUCAAUAAGCCAGUCGCAGCUGCAAGCAACAAAAAUAAUAUAUCGUGCUCUACUCAGGGGGAGAUGAUUACACAUGCAGAGCCUUCUCGACUACCUCUUUCCGACAGCUUGUUUCCUGAGGGAAAUCUAGCGACUUUCAGAGGCGAUGUAGUAGCAGUUGAUGCUGUUGACUCUUGUAUCAUCGAUGUUCUGAGCAGCUAUUGCAUUCAUGUUCUAGUCGAUCUUCAAAUUGUGAAGAUUUUUGGUCCACUUAGAAGGCAUUCAUAUCUCACCGGAUUUGGCCCUGGGGUGAAUGCAACAUUCUACCGGAUUCUUGGAAUAGGAGAGGAAAACAGGUUCCUCUUGACAUCAGCAUCGUUUGUCAAAAUAAAUUCUCGAAAGGCAUUGGAUGGUCCAGUUUUAGACAAACUGGCUCAUCAAGCUGCUCUGGGUCUGCCCAAUGUUACACCUCAGGAAUCAUCAGGACACAAGGAUAAUCAGCAAAUAAACUUAGUCUGCAAGGUUCUUUCAGUUCAUCUUCUGGUUCUCCAAGCGGGCUCAUCAGAGCCCUUAGAAAACAAAUGUGGGGAAAAUAUAGAAAUACCGCUUGCAGGAUUUGUGGUGGAUGACGGAUCAUCAACUUAUCUUUGCUGGACGAGUGGGAUAAGAGCGUUUACAUUUCUCAGGCUACACGAAAAAUUCCCUGAAAACGCCAUCGAUGUGGCCCAGUGGAUCAGAAGUGACAGCAACCAGAGCACCACAGCUUACCAUCUUGAAAAAGUUGUUCUGGUUCACAAGAGAAUAGUGAUAAAAGUCAAUGGAUCACAGGUUGAUGCACUCUUUCAAUCCAUCACCAUUGAUGUUGGUUCACAACAGCUUCUCACCAAGUCAGAGGAUAAGUUCUUCAAGUGGUUGAUACUAAAUGCCACUAGCGGCCCCAUAUGGGAUGUCACUGCGAGCUUAAUGGACAUGAGAAUGAUUCAGCAUUUGGAGAGAGAACAGUGUGUGGAGAUGGUGGAGGCUUCACGACCUGCUCUGCAGAACGUUUGGGGUAAUGAAGUAUGUCAAGUGGAUACGUUGGUCCGUGCUUGGAGCUUACUCCAAGGUUUGCUAAAUGCAUGAUCAUGUUUUUUUUUUUUUUCUCAAAACGUCAUUGGGGUGCG
Isatis_indigotica_Transcript_160	1274	ACUUCAUUGGCCACAGAAAACACCUUGACAGUGCCAUUUUCUCUAUCGUUUGGUGCUGCAAGUUGUAGAAAUGUUCUCGUGGAUCAUUUUAUUGGCUGUAGGCAUGAUCUCAAUGAGUUCAAAGGGGGAAGGUUUCAUCUAUUUAGGGUGACCCAUAAAUUUCCAAUUCUAAAAAAAGGUCUUCCAGGAAUGCCUGUUUGCACCAGUGUUUUCAUCGAGGCUGUAAUCAUUCCCUGGGAACUCAUUUGCAGUGUGACUGAAGAACACGCAGCUGCUCCCCAAUUUGAUGAAAGUAAGACCUCCCAAGAAGAACGUCCACAGAAGAGAUGUAAAACUAAUAAUUCAUUAGAGAGGGAAAGAGUAUUGUCUGUGCCGCAUGAAAUUUCCUGCGAGAUGACCAUCAGAUGUGCAAGUAGCCACUGUUUGGCCAUAGCAGCAACUCUGUCUAAUUUAAAGGAAAAGAGAAGUGGUAACAUGCAGAAUGUUAAGCGGGUGCUGUUAGAAUUCAUACCUGAAUGCAAAAACUACAAUGGGUUGCAGAUUGGCGGUUGCUAUUUGAUGAAGCAUGGCACUGAUGAUUCUUUUUGUGUUGGACGGUCAAGCAUAUCUAACAAUGACAAAAUCAAUUUUAGACCCGAAACACGUUUAUGGAGUCUGGAAUUUUGUUUUGAUGAAGUUUUAACCCAUGACGGAUCUAUGGAUGUAUAUCCUCUGGUAUCUUCUCAUCCAUCUCUUGGAGUGGAACAACGAGAUAUAUCUAGUCCACAACCUUGUUCAGAUGUUUCGCUGCUUCUCCCCUAUGAUGCGAAAAGCCUCUUCUCAGUAUAUCUUAAGGACUUGGAAGAACUCAAUAAGCCAGUCGCAGCUGCAAGCAACAAAAAUAAUAUAUCGUGCUCUACUCAGGGGGAGAUGAUUACACAUGCAGAGCCUUCUCGACUACCUCUUUCCGACAGCUUGUUUCCUGAGGGAAAUCUAGCGACUUUCAGAGGCGAUGUAGUAGCAGUUGAUGCUGUUGACUCUUGUAUCAUCGAUGUUCUGAGCAGCUAUUGCAUUCAUGUUCUAGUCGAUCUUCAAAUUGUGAAGAUUUUUGGUCCACUUAGAAGGCAUUCAUAUCUCACCGGAUUUGGCCCUGGGGUGAAUGCAACAUUCUACCGGAUUCUUGGAAUAGGGUAUUAUACCUACAUAACAACCGUUACUUAAUUAGCUUUUCAUUAAGAGACAAACUCAUCUGCUUCAUUCACUUGCAUUAUUGUGUCUGUAGAGAGGAAAACAGG
>Isatis_indigotica_130
Isatis_indigotica_Transcript_161	6698	AACAGCAGCAGCAGCAGCAGCAGCUGGCGUCUAGGCAGCAACAGCAGCAGCACCAGCUGAGAAACUCAGAGGCAAAUGAUGCCAUGUUUGCGUAUCAUGCUGGUGGGGUUCAGGGAAUGAUGGGAGGUGCCAACUUUGGUUCUUCGCCUGGCUCUAUGCAGCAGCCUAGGAAAUUCUUUGAGUCUCCUCAACAACAGGGUCCUUCCCAAGAGGGCCAGCAAAAUUUUAACCCAAUGCAGCAAGCGUAUAUGCAGUUUGCUUUUCAGGCACAGCAACAGAAAGCACAGCAGCAAGCUAGAAUGGGAAUGCUGGGCUCACCAAAUGUGGGAAAGGAUCAAGAUGCACGGAUGGGAAUGUUGAAUAUGCAAGACAUGAUGCCCAUGCAGGCAUCUAAUCAGGGCCAGGCCUCUUCCUCUAAGCCGUCGGCUGAACAGUUUGCUCGCGGUGAAAGGCACAUGGAAUCAGGUCCUCAACAAAGGAACGAAACAAAACCUCAUCCUCAGCAAGUUGGAACGGGACAACUAAUGCCUGGGAAUAUGAUCAGGCCAAUGCAGGCACUACAGCCUCCGCAAGGUGUCAAUAACAUGGGAACCAACCAACAAGCAUUCGCACAGCAGUGGCAGGCGAUGCAGGCAUGGGCGCGUGAGCGUAAUAUCGAUCUCUCACAUCCUGCCAACGCCAGCCAAAUGGCGCACAUACUCCAGGCAAGAAUGGCUGCCCAACAGAAAGCUAUCGAAGGCAAUGUGGCUUCACAGUCACCAUCUAUUCCAAUCUCUAGCCAACCGGCUUCAUCUUCAGCUGCUCCAGGUGAGAAUUCACCUCGUACCAACUCUGCUAGUGAUAUCUCUGGCCAGUCAGGAUCAGCGAAGGCAAGACAUGCAAUAUCUACCAGCUCGUUUGCCUCGACUUCCAGUCCCAGGAUGGUGAACCCUGCUGCGAAUCCCUUCUCCGCUCAAGGGAGAGAUUAUCCAAUGUAUUCUCGUCAUUUAGUUCAGCCUACAAAUGGGAUGCCCGCAGGAAAUUCCCUGCAGACGUCUGCAAGCGAGACACAUGUUUUGGAUCAGAAUGCGUCUACAAAAAAAAAUGUAGGUUCUGCUGAACAUUUGCAGAUGCAACAGCCUAGGCAGCUGAAUGCACCGACUCCAAAUUUAGCAGCUCCAUCUGAUGCUGGUCCACCCAGUAACUCUUCCCUUCAGAGUGGACAGGGGACCCAACAAGCACAACAGCGAUCAGGAUUUACCAAACAACAACUCCAUGUUCUGAAAGCCCAGAUACUGGCAUUUAGGCGUUUGAAGAAAGGAGAAGGUACUUUGCCUCAUGAGCUUCUUCAAGCUAUUGCUCCACCACCGCUUGAACUGCAGACGCAGAGGCAAAUUUCUCCUGUGAGAGUACAAGUUCAGGAUAGAUCUUCAGACAAACCUGUAGAAGACCAAGCCAGGUCGCUGGAGUCUGGCAAAGAGUCUCAGGCUGCUGCCUCUUCAAAUGGACAGAUUUUUUCUAAAGAGGAAGAUAAUGUUGGAGACACAGAAGUACCUUUGGCGACGAACCACAGCCAAUUAUUUCAAAACCUGGGAAAAGAAGCUGGUACUACUGAAGCGGCUACGAAAGAGGAGCAACAAACUGAUGUAUUCCCUGUGAAGUCGGACCAAGGAGCAGAUGCUAGUACUCAAAAGACUCCUAGAAGUGAUUCUAAUGCUGAUAAGGGAAAAGCUGUUGUAUCUGAUGGAGGCCCAUCUAAUGUUCAGCCACAAGCAAACUCUCCCCAGCAGCCUAAGGAUACAGCCCCUGCCAGGAAAUAUCAUGGACCGUUGUUUGAUUUUCCCUUUUUCACUCGAAAACAUGACUCUUAUGGGUCUGCAACACCCAAUGCCAAUAACAAUCUCACACUAGCAUAUGAUCUUAAAGAUCUGUUUUGUGAAGAAGGUGCAGAGAUCUUUAACAAGAAAAGAACAGACAGUUUGAAGAAGAUAAAUGGUCUACUAGCAAAAAAUUUGGAAAGGAAAAGGAUUAGGCCUGAUCUUGUUUUGCGGCUUCAAAUUGAAGAGAAAAAGCUUAGGCUAUCGGAUCUUCAGUCUCGUGUCAGAGAUGAAGUGGAUCGACAACAACAGGAGAUAAUGUCCAUGCCUGAUAGGCCAUACCGUAAAUUUGUGAGGUUGUGCGAACGACAACGCCUUGAAAUGAAUAGACAGGUACUGGCCAACCAGAAAGCUGUUAGAGAGAAGCAGCUGAAAACCAUCUUUCAGUGGCGUAAGAAACUUCUUGAGGCUCACUGGGCUAUACGUGAUGCACGCACUGCUCGUAACAGGGGAGUGGCCAAAUAUCAUGAAAAGAUGUUGAGGGAGUUCUCGAAGAGAAAAGAUGAUGGGCGGAACAAAAGGAUGGAGGCUUUGAAAAAUAAUGAUGUAGAAAGGUACAGGGAGAUGUUGCUGGAACAGCAAACAAAUAUACCCGGUGAUGCUGCUGAAAGAUAUGCUGUUCUCUCUUCAUUUUUGACUCAAACCGAAGAUUAUCUCCAUAAACUUGGAGGUAAGAUUACUGCCACAAAGAAUCAACAGGAAGUGGAGGAGGCAGCGAAUGCUGCAGCAGUUGCAGCGAGAUUGCAGGGCCUGUCAGAAGAAGAGGUCAGGGCAGCAGCUACUUGUGCUCGAGAAGAAGUUGCAAUCAGAAAUAGAUUUAUGGAAAUGAAUGCGCCAAAAGAUAAUUCAUCUGUCAACAAGUAUUAUACUCUGGCUCAUGCUGUGAAUGAAGUUGUUGUGAGACAACCCUCAAUGCUUCAAGCUGGAACUUUGCGUGAUUACCAGCUGGUUGGAUUGCAAUGGAUGCUCUCGUUGUAUAAUAACAAAUUAAAUGGGAUCUUGGCUGAUGAGAUGGGUCUUGGAAAAACUGUGCAGGUAAUGGCACUGAUUGCUUACCUUAUGGAGUUUAAGGGGAAUUAUGGACCACAUCUCAUCAUCGUUCCCAAUGCUGUUCUGGUGAAUUGGAAGAGUGAACUCCAUACUUGGCUGCCAUCUGUUUCAUGCAUAUAUUAUGUUGGUACAAAGGAUCAACGUUCAAAAUUGUUCUCUCAGGAGGUUUGCGCCAUGAAGUUCAAUGUCCUCGUUACGACUUAUGAGUUCAUUAUGUAUGAUCGAUCAAAACUCUCAAAAGUUGACUGGAAAUAUAUUAUAAUUGAUGAAGCACAACGGAUGAAGGACAGAGAAUCAGUUUUGGCUCGAGAUCUUGACCGAUACCGCUGCCAGAGGAGAUUACUUCUCACUGGGACCCCUUUACAGAACGAUCUGAAAGAGCUUUGGUCACUAUUGAAUCUCCUCCUUCCUGAUGUCUUUGACAAUCGAAAAGCAUUUCACGAUUGGUUCGCGCAACCCUUUCAAAGAGAUGGUCCUGCGCAUAAUAUAGAGGACGACUGGCUAGAGACUGAGAAAAAGGUUAUAGUCAUUCACAGGCUUCAUCAAAUUUUAGAGCCGUUCAUGCUGAGACGUCGUGUUGAGGAUGUGGAAGGUUCUCUUCCUCCUAAGGUUUCCGUAGUUUUAAGAUGUAGAAUGUCUGCUAUUCAAAGUGCCGUUUACGAUUGGAUUAAAGCUACUGGAACUCUAAGAGUUGAUCCAGACGAUGAAAAACUUAGGGCUCAGAAGAAUCAGAUCUACCAGGCCAAGAUAUAUAGAACUUUGAAUAAUAGGUGCAUGGAGUUGAGGAAAGCAUGCAAUCAUCCUUUGCUCAAUUAUCCAUAUUUCAAUGAUCUUUCCAAAGAUUUUCUCGUAAGGUCAUGUGGAAAAUUGUGGAUUCUGGAUAGAAUUCUUAUAAAGCUCCAGAGGACAGGCCAUCGUGUAUUGCUCUUCAGUACAAUGACUAAACUCCUUGAUAUCUUGGAGGAGUAUUUGCAAUGGAGGAGGCUUGUUUACAGAAGAAUAGAUGGGACUACCAGCUUAGAAGAUCGGGAAUCAGCUAUUGUGGAUUUCAAUGAUCCUGAUACUGAUUGCUUUAUUUUCCUGCUUAGUAUACGUGCAGCUGGAAGGGGUCUCAACCUUCAGACUGCUGAUACAGUUGUGAUAUAUGAUCCGGAUCCAAACCCCAAGAAUGAGGAACAAGCAGUCGCCAGAGCCCAUCGUAUUGGGCAGACAAGGGAAGUAAAAGUGAUUUAUAUGGAGGCAGUUGUUGAAAAAUUUUCCAGCCAUCAGAAGGAGGACGAGCUUAGAAGUGGUGGUUCGCUAGACCUAGAGGAUGACUUGGCUGGGAAGGACCGGUAUAUAGGAUCGAUAGAGGGUCUCAUAAGGAAUAAUAUUCAACAGUACAAGAUCGACAUGGCUGAUGAAGUCAUUAAUGCUGGGCGUUUUGACCAAAGGACGACUCAUGAAGAGCGGCGAAUGACAUUGGAGACUUUAUUGCAUGAUGAAGAGAGAUAUCAAGAAACCGUCCAUGAUGUACCUUCUCUCCAUGAGGUGAACAGGAUGAUUGCCAGAAGCGAGGAGGAAGUUGAGUUAUUUGAUCAGAUGGAUGAAGAAUUUGACUGGACCGAGGAGAUGACUUGUCAUGAGCAGGUACCUAAGUGGCUUCGAGCUAGUACCAGAGAGGUGAAUUCUGCCGUUGCUGAUUUGUCUAAGAAACCGUCAAAGAACAUGUUGUCAAGCAGCAAUCUGAUCGUGCAAACUGGUGGGCCUGGAGGUGAGAGAAAAAGGGGGCGGCCCAAGAGCAAAAAGAUUAACUACAAGGAAAUUGAAGAUGACAAUGGAGGAUACUCCGAGGAAAGCUCUGAGGAAAGGAACAUUGAUUCUGGGAAUGAAGAAGAGGGAGACAUUCGACAGUUUGAUGAUGAUGAACUAACUGGUGCUCUUGUUGAUCACCAAACUAACAAGGGCGAAUCGGAUGGAGAGAACCCCGUCUCCGGUUAUGAUUAUCCUCCGCGGUCUGGUAGUUAUAAAAAAAUCCCUCCACGGGAUGAUGCCGGUUCUUCAGGAUCUUCGCCAGAAAGUCAUAGAUCGAAAGAGAUGGCGUCUCCUGUUUCUUCACAAAAGUUUGGCUCUUUGUCUGCAUUGGACACUAGGCCAGGUUCUGUCUCAAAAAGACUGAUGGAUGACCUAGAAGAGGGAGAAAUAGCAGCAUCGGGGGAUUCUCACAUAGAUCUGCAACGUUCAGGAAGUUGGGCCCAUGACCGUGAUGAAGGGGAAGAAGAACAGGUUUUGCAACCUACAAUAAAACGGAAACGGAGUAUUCGUCUAAGACCCCGUCAAACAGCAGAAAGAAUAGACGGUAGUGAUAUGCCUGCAGCUCAGCCAUUGCAAGUCGAUCGUAGCUAUCGAUCAAAGUUGAGGACAGUUGUUGACUCACAUGGUUCAAGACAAGAUCAGAGUGAUUCAUCCUCGAGACUUAGGAGUUUACCUGCAAAGAAGGUAGCUAAUACUUCCAAGCUGCAUGUAUCAUCACCGAAAUCUGGCAGAUUGAAUGCCACACAGCUUUCUGUGGAGGAGAGCGCUGAAGCUGCCAGAGAAACAUGGGAUGGAACUAGUCCUAUCGGCUCUUCAAAUGCAGGUGCAAGAAUGUCCCACAUCAUACAGAGACGGUGCAAAAACGUCAUUAGCAAACUCCAAAGGAGAAUUGACAAGGAGGGUCAGCAGAUUGUGCCUAUGCUGACAAAUUUGUGGAAGAGAAUACAGAAUGGUUAUGCAGCUGGAGGUGUAAAUAAUCUUCUGGAACUACGAGAGAUAGAUCAGCGGGUAGAAAGGCUAGAGUAUGUAGGAGUUAUGGAACUCGCAUCUGACGUUCAGUAUAUGCUAAGGGGAGCAAUGCAAUUCUAUGGAUUCUCACACGAGGUGAGAUCUGAAGCAAGGAAGGUUCACAAUCUGUUCUUUGAUCUACUGAAAAUGUCUUUUCCAGACACAGAUUUCCGGGAAGCAAGGAAUGCUCUUUCCUUCUCUGGCCCAACCCCAACUUUGGUAACUACGCCGUCCCCAAGAGGAGCAGCAGGUAUUAGUCAGGGUAAGAGGCAAAAGCCGGUAAAUGAGGGGGAAGCGGAGCCAAGCUCUCCUCAGAGACCUCAACAGCGCGAGAAUUCAAGGAUCAGAGUACAGAUACCUCAGAAAGAAACAAAGCUUGGAGGGACAUCAAGCCACACUGAUGACUCUCCAAUUUUAGCUCAUCCAGGGGAACUAGUAAUCUGCAAGAAGAAGAGGAAAGACAGAGAAAAGUCUGCUCCAAGAACCCGGACGGCUGGGUCCAGCAGCCCCGUGUCACCUCCAGCUAUGAUAGGUCGUGGUCUUAGAAGUCCUGUGUCUGGUAGCGUUACAAGGGAAACGAGGCUAGCUCAGCAGCAACGAUGGCCAAACCAAGCCACGCAUCCAAACAACAGUGGUGCGGCUGGUGAUUCAGUUGGAUGGGCUAAUCCGGUGAAGAGGCUAAGGACGGAUUCUGGUAAAAGAAGGCCGAGCCAUUUGUAGAGACAGAUUAAGCCCUCUUUUGUCCUUAGUGGUUCAGAUGUGAUUGCAAUAUGGCAAUUGAAAGCAAUCUAGCAGCGAGUCUUUGACCUUUUAGCAAACAAAUAAUUAUCUAGGUCUUAUGAUUCCUUCCUUUGUAUGUUGCUCUUUAGAUCGUAAUACCGGAAGAUUUACAGUAACCUUCAGAAGAAAGUCCUUUUGUCUGCAGUAUCCAUCUUUAGAUAUGUUCAUGUAUAAAAGAAACGUUGGAGGAUAGUACAAACAAAAUGAGAU
>Isatis_indigotica_131
Isatis_indigotica_Transcript_162	303	AGAGAGAGAGAGAGAGAAGGAGAGUGGCAAAGGAGUGAGUGUGUGGAUUUGUUAAAUUCCGUAUUGGAACGUUUGUUGCUUAUUCCAAGGUCUUUUGCUUCUGUCCGAUUGGAGGGAUUUUAAUUUUGUUUGUGGUGACUGUCAGAUUCUUCGCCGAAUUGCAUGCAAUCUGGAGGCAGUGGGGGAGGGCCCGCCCGUAAUCCGGGAAUGGGUCCAGCUGGUCGGACCGCCUCCACGUCAUCCGCUGCGUCUCCCUCUUCUUCUUCUUCAUCUGUGCAACAGCAACAGCAGCAGCAGCAGAAG
Isatis_indigotica_Transcript_163	257	AGAGAGAGAGAGAGAGAAGGAGAGUGGCAAAGGAGUGAGUGUGUGGAUUUGUUAAAUUCCGUAUUGGAACGUUUGUUGCUUAUUCCAAGUGACUGUCAGAUUCUUCGCCGAAUUGCAUGCAAUCUGGAGGCAGUGGGGGAGGGCCCGCCCGUAAUCCGGGAAUGGGUCCAGCUGGUCGGACCGCCUCCACGUCAUCCGCUGCGUCUCCCUCUUCUUCUUCUUCAUCUGUGCAACAGCAACAGCAGCAGCAGCAGAAG
>Isatis_indigotica_132
Isatis_indigotica_Transcript_164	208	GAAAAAGGGAAGUAACCAGCUAGGGUUUGACUGCGAGAAACUUCUGAUCGCGUGAAUUUCUGAAGAGAGGAAUCGAUCAUCGAUUCCGUGGAUUUCGUUUCCCUCCCUUUUUUUUUUAUUUUAUCGAAAAGCCCCCACAAAGGAUCUGGUUUGUACCGUUGCAUCCCGCGACUUUCGUUUCUCCCUCCCCAAAAAAACUCCGAUGCAA
>Isatis_indigotica_133
Isatis_indigotica_Transcript_165	716	CAUUGAUAAAGCCCACUUGGGGAUAAAAGGUGGUACAUGGUCCAGAAUACAACUAAGGCCCAAACUAAUUAAGAUUACACUGACUAAAAUCUAAAGCAAAAUAAACAACGUGUAAUCCAAAGAGAUGCACAAGAACCACGUGGCCCCUUAGAGAUUCAGUAGUUGAAGCGUCAACCCUGAUCUUGUUAACACCAUCGCCGAAUGAACCUCACCUCCGAUGAGACAUCAACCGCCGCGAUUACUUGACAAAUUCUUUACCGUGAAGCUUCAACAUUCAUCGACUUUAUGAACCACCAAUAAACACCAUCUGCAUAACCACUGGGGGAAAACAGAUUUACUUGAUAAUCACCGACUAGUGAAAACCUCAGAUGAUCAAAGACAGUAUUCUUCAGAAAACCAUCAGAACACGACGAGAGCUCCAAAUCUUCAUACUCUGCUCUAAUCAAUCUGCAUCUGCUUGAAUCUUCUAUCAUAGAGAAACAUCACUUUAUAAUUUUUUUUAAGAAAAGUGAAGAUUUACUUUCGAAUGAAGGAAGAAACAAGGAGGCCGAGGAAAACAGAGAUCCACACCACCUCCGGAAUUUGACAAAAUGAGCUUGUGUAUGCACACGACGAAGGAAAGAAAAAAAAACUUUAUCCGAUUAAACGGAAUGAUAUGAUAUAAUAUAACAAAACCAAAAAACCAAACCGCCAGCUGAGCCGACGGCCGGUCUAAA
>Isatis_indigotica_134
Isatis_indigotica_Transcript_166	1131	AUUGAAUCUGCGAUCUGAUCGUUUCGUAUCAGGUUCGGAAGUUUUCGAAUCCAAUUGGUGUUGUCAUCACUCGGUAUCCAUCACUCAGCCGGAGGUUUUGUUUCCACGGCCAUGGCUGCUCCGUUUUUCUCUACUCCAUUUCAGCCUUAUGUGUAUCAGAGUCAAGAAGAUACAAUUACACCUUUCCAAAUUCUGGGUGGUGAAGCACAGGUUGUUCAGAUAAUGUUAAAACCACAGGAGAAGGUCAUUGCUAAGCCUGGUUCAGUGUGCUACAUGUCUGGCUCCAUUGAGAUGGAGAAUACUUAUACACCUGAACAAGAAGUUGGACUUGUACAGUGGAUUUUAGGCAAGAGUGUUAACAGUGUCCUUCUUCGCAACACCGGGCAGAGCGAUGGGUUUGUCGGUAUCGCUGCACCUUCUUUGGCAAGGAUUCUCCCAGUUGAUUUGGCAAUGUUUGGUGGGGACAUCCUCUGCCAGCCAGAUGCAUUUCUCUGUUACGUCCAUGAUGUGAAGGUCAUUAACUCUGUUUACCAGAGACAUAGAGCUAGAAACAUUGCUGCAGCUGGGGCUGAGGGGUUUCUUAGACAAAAGCUAUCUGGCCAAGGUCUUGCUUUUAUUAUUGCCGGUGGCUCUGGUAUGCAUCUAAGGUUUAUCUCAACAUGAUGCUUUUUGGAUUUAAGGCCUUAUAUACACACCCCACAAAAGAGUACUGAGCCUAGUCCAUUUGCUUCAUAAGUUGUACAGAAAAACCUGGAGGUGGGAGAAGUUCUCACCAUUGACGUUUCUUGCAUUGCCGCUCUCACUCCCUCUAUCAAUUUCCAAAUCAAAUACCAUCCUGUACCUGUAAGACGGGCAGUGUUCGGGGGGGAUAACUUAGUAACUGCGACUUUGACGGGACCAGGCAUUGUGUUCAUCCAAAGUUUACCGUUUCAUCGGCUCUCUCAGCGAAUCGCAAGGUCGGUGACUUCCCCAAACAUGAGAGAAAAUCCAAGAUUUUUGUUUCAAAUAGGAUUGUUUUUAUUCCUUGCAUACGUUGUUAUUGCAUCUUCUUUGAUCCUUACCGAAAUGUAAAACAUAGAGAGGCUUUCUUCUAUUCCUUGUUAUACAAUGAAGGGGGAGGUUUCAGUUAUA
Isatis_indigotica_Transcript_167	1029	AUUGAAUCUGCGAUCUGAUCGUUUCGUAUCAGGUUCGGAAGUUUUCGAAUCCAAUUGGUGUUGUCAUCACUCGGUAUCCAUCACUCAGCCGGAGGUUUUGUUUCCACGGCCAUGGCUGCUCCGUUUUUCUCUACUCCAUUUCAGCCUUAUGUGUAUCAGAGUCAAGAAGAUACAAUUACACCUUUCCAAAUUCUGGGUGGUGAAGCACAGGUUGUUCAGAUAAUGUUAAAACCACAGGAGAAGGUCAUUGCUAAGCCUGGUUCAGUGUGCUACAUGUCUGGCUCCAUUGAGAUGGAGAAUACUUAUACACCUGAACAAGAAGUUGGACUUGUACAGUGGAUUUUAGGCAAGAGUGUUAACAGUGUCCUUCUUCGCAACACCGGGCAGAGCGAUGGGUUUGUCGGUAUCGCUGCACCUUCUUUGGCAAGGAUUCUCCCAGUUGAUUUGGCAAUGUUUGGUGGGGACAUCCUCUGCCAGCCAGAUGCAUUUCUCUGUUACGUCCAUGAUGUGAAGGUCAUUAACUCUGUUUACCAGAGACAUAGAGCUAGAAACAUUGCUGCAGCUGGGGCUGAGGGGUUUCUUAGACAAAAGCUAUCUGGCCAAGGUCUUGCUUUUAUUAUUGCCGGUGGCUCUGUUGUACAGAAAAACCUGGAGGUGGGAGAAGUUCUCACCAUUGACGUUUCUUGCAUUGCCGCUCUCACUCCCUCUAUCAAUUUCCAAAUCAAAUACCAUCCUGUACCUGUAAGACGGGCAGUGUUCGGGGGGGAUAACUUAGUAACUGCGACUUUGACGGGACCAGGCAUUGUGUUCAUCCAAAGUUUACCGUUUCAUCGGCUCUCUCAGCGAAUCGCAAGGUCGGUGACUUCCCCAAACAUGAGAGAAAAUCCAAGAUUUUUGUUUCAAAUAGGAUUGUUUUUAUUCCUUGCAUACGUUGUUAUUGCAUCUUCUUUGAUCCUUACCGAAAUGUAAAACAUAGAGAGGCUUUCUUCUAUUCCUUGUUAUACAAUGAAGGGGGAGGUUUCAGUUAUA
Isatis_indigotica_Transcript_168	556	AGCCAGAUGCAUUUCUCUGUUACGUCCAUGAUGUGAAGGUCAUUAACUCUGUUUACCAGAGACAUAGAGCUAGAAACAUUGCUGCAGCUGGGGCUGAGACAAAAGCUAUCUGGCCAAGGUCUUGCUUUUAUUAUUGCCGGUGGCUCUGGUAUGCAUCUAAGUUGUACAGAAAAACCUGGAGGUGGGAGAAGUUCUCACCAUUGACGUUUCUUGCAUUGCCGCUCUCACUCCCUCUAUCAAUUUCCAAAUCAAAUACCAUCCUGUACCUGUAAGACGGGCAGUGUUCGGGGGGGAUAACUUAGUAACUGCGACUUUGACGGGACCAGGCAUUGUGUUCAUCCAAAGUUUACCGUUUCAUCGGCUCUCUCAGCGAAUCGCAAGGUCGGUGACUUCCCCAAACAUGAGAGAAAAUCCAAGAUUUUUGUUUCAAAUAGGAUUGUUUUUAUUCCUUGCAUACGUUGUUAUUGCAUCUUCUUUGAUCCUUACCGAAAUGUAAAACAUAGAGAGGCUUUCUUCUAUUCCUUGUUAUACAAUGAAGGGGGAGGUUUCAGUUAUA
Isatis_indigotica_Transcript_169	543	AGCCAGAUGCAUUUCUCUGUUACGUCCAUGAUGUGAAGGUCAUUAACUCUGUUUACCAGAGACAUAGAGCUAGAAACAUUGCUGCAGCUGGGGCUGAGACAAAAGCUAUCUGGCCAAGGUCUUGCUUUUAUUAUUGCCGGUGGCUCUGUUGUACAGAAAAACCUGGAGGUGGGAGAAGUUCUCACCAUUGACGUUUCUUGCAUUGCCGCUCUCACUCCCUCUAUCAAUUUCCAAAUCAAAUACCAUCCUGUACCUGUAAGACGGGCAGUGUUCGGGGGGGAUAACUUAGUAACUGCGACUUUGACGGGACCAGGCAUUGUGUUCAUCCAAAGUUUACCGUUUCAUCGGCUCUCUCAGCGAAUCGCAAGGUCGGUGACUUCCCCAAACAUGAGAGAAAAUCCAAGAUUUUUGUUUCAAAUAGGAUUGUUUUUAUUCCUUGCAUACGUUGUUAUUGCAUCUUCUUUGAUCCUUACCGAAAUGUAAAACAUAGAGAGGCUUUCUUCUAUUCCUUGUUAUACAAUGAAGGGGGAGGUUUCAGUUAUA
>Isatis_indigotica_135
Isatis_indigotica_Transcript_170	254	AAAAUAAAGCAUGGAGAAACAAAUACCAGAAAAAGAAAUACAAAAUGAAACAGAAGCAAUUUGGACAGCAAUAAUCAAAUUGAUAUAAAGAAAAUGAAAGAAAAAGCCAUGGGAAGGAGGAAGGAGGAAGGAGUCGAGGACGCGCAUGUUACCAUUUCAAGCGCACGUUAAAUCCUGUCUUUGCCCUUUCUCUCUAGCUAAAGAAAAAAAAAAAAAUUGAUCAACCUAGAUAAAAUAGACAAAGCUGUGAGAGG
>Isatis_indigotica_136
Isatis_indigotica_Transcript_171	313	CUUUAGCGAGAAAAGUCGAGAAACAAAAUCCAGAGGCGGGGAACCAAAGGAGAGAACCAACGGAUCCGCCAUGACUGUUCGUAAGAGAGCUUCUUCAGUGACUAAUUCGGAGAAACCGGCACCGGCGCCGACGGAGCAUAAGACGACCAUUGCUUCCGCAGAAGGUUUCCGUCUCGCACCGCCGAAAUUGGGCGUGAUCUUCGUGAUCUCUUUGCUUCUGUGCUCGCUCUACCUCUACCUUCUCUGUUUCCAUUACAAUGUUGAUAAUGAGCUCAAGCGUCCGAUCCUCAUUAACGCUGGGCUUAGCUUGGUG
>Isatis_indigotica_137
Isatis_indigotica_Transcript_172	218	GUGUGUAGAAUGAGGGAGGUGGGGUGUCUGUUUUGUUGGGCUCCCGCCCUUAUAAAGUUGGAAAAAGGAGGGACCCCAGGUUAUGACAGAUACAGGAGGUAACAUCAAUACUUGGCUUGCAACUGUUUGGGUUAUAGAUUAUUGUGAUAUCGGAACUUCUUUGUUUCUCUAAUUGUUUGUUUGUGUUUUUUCACAGCCGGUCUCCUGUUCACAGAGCA
>Isatis_indigotica_138
Isatis_indigotica_Transcript_173	722	AAAGUUGGCUCUCACAUCUUUGCAGAUUCAGUAAAAAAGAAGCAAAACCCUGAAGUUGAAACUCGAGAUUUGCGAUGAAAAUUGACAGAGAAAGGAUGAAACUUUGGCAUUACAAUGGAAGAAAAAGAGUUUAAGCUAGUGAAGACAAACAGACAAAGAAACACAACACAAAGGUUCCACAAUCUCAAAUCUUCAAUUGGAAGAGAUAGAGAGAUACAAAAAAGACAUCUUUUUUAUUGUUCCUACAUGCGAAGUUCACCGAUGUAGAAAUCCUCGAUCAUGUCGAAAACACGAGUCGCGUGUUGCGGUCCGAAAAACCCAUCAGUGGAAUCAUCACCAGCAUGAUCAAGAAUGGCGUCGCCACCAGGAUGCUCUUCGACAUACGAAGUGACAUCAUAGACUCUAUCUUUGAUUAUGAUCCAACAAUCGUCUCUCUUGUUAUGUUCCGCGACUUCACUCUUGCUGUAACUCUUAGGCUUUAACUCUUUAGGCUCAUCACUAGAUUGCUUCUUCUCCUGGCCACCGUUAGAUCUUCUCUUUCCUUGGAUUAAGAACAAUGCUGAAACCAGAAAACCCAGAAGCAAUCCGAUCACAGCUAUCAUCUUCUUUCUCUACUCCAAUAAGCAAAAAUUUGGUUUUCGAGAUGAAAUUUGAUUUCUUUCGGUUUACACAAGUGGAGAGAAGGGUGUUGGAUUGGAUCCAGCUUGAUGACCCAAAUUAUU
>Isatis_indigotica_139
Isatis_indigotica_Transcript_174	335	AUAAUGACUGAGAAUUAAAGCCGAUAAUGACUGCGAAAGAAAAUGCCAUAAUAGACUUUGACUAAGACUACAUGCAAAACCAACUGCUUAAUUCUUCCAAUGGAUCUAUCGAAAGAAAGAAAAAAACUUACGUGGAUUCAUCAAUAAAAAAAAAUCAACAUAUUAUUCGGACCACAAGUGACACACGGAAUUUGAAUUGCUGACGUAAAUAGAGGGAAAAAUAAAAGAAUAAUUAUUAUGUGAGACCAAUAAAAGGGGAAAGUAAAACGGGAACAAUAUCUAUUUUUCUUGUAGAUAGCGGGAAAUACGUUUGAACAGUGAUAUAAAGGAUAAAG
>Isatis_indigotica_140
Isatis_indigotica_Transcript_175	1095	GCAGGGAUUAAAACUAUAGCAUCUUCACUAAACCCUCUCAUGUAUUCCUUUCUCUACUCAUCUCUCUUAACUCUCUCCGUCCUCUCAUUCAUCUCCGCUAUCUACUUUCUCCUCAAAACUUCCCGCCGCGGAGCAGCUGUUUACAGGCACAGACUCUUAUCCGAAUCCGAAACCAAACUCGAACCGGAAUCGUCUCCAUCGGAGAUUUCGGAAGCAGCCCAUUACCAAACCCUUGAAAAUAACGGGACCCCUGUAGCGAAUUCGCGUCUCUACGAGUUACUGCUCUGCGAUAAGAAGGAGGAGUCGGAUUGGGAGGGAGAUCAAGGAGUGUCGGCACAGAAGAAGAAGAAGAAGAAUAAGAGAGGUAAGAAGAAGAAAUCAGAGCUAAUAGGAGGUGGAAACGAUGAACCCGGCGGCGGAAAGCGGCCUGGUGAAGGAGAUGGGCUUGUUUUGAAUCCGAGGUCUGGCUCGAUUUCGACUUCCGAAAUCAAACCGGAGUUUGUUUGCCUCUACCCUUUUACCUCCACGAGCAGUGCUACGCAGAGGAAGAUCAAGCAGCAAUACGAUCACCUUGUCAAAUGCAAUAGUACCAAAGGAUUGACCCUAGCUCAGGUUGGGGAGUUUGCUAAUUGUUUGAUAGAAGCCAAAAAUGAAUUACAGCACAAGUCAGAGGUAAUUAAGCGUAAGUUUUCAAUAACAAAAGCUCUUCUCUUCAAGGCUGAUAGAUCUUCCUUUGACCGACUUCGUCAACAGAUCUACAAGCUGGAGAUGGAACAAAAAAGAGUAGAAGAAGAUGCACUUGUAUAUAAUUGGCUCCAACAACAGCUAAAACUUUCACCUGCAUACAAAAAGGUUCUUGAGAUAAGCGCUGCCAUGGAGCUCAAAGACAAAUCGAGUACAGAGUUGGACAGUCCAGAUGAUGAAGUGUCAGACAUCUCCUUCGAAGAGCUAUUGGAGCAGGAGAAGAAAGACUCCUUUUGGCAUAAAAAUGGAAGAUUGCGAACUUGCAGAACAUGAUUUGGUGAUUGGAACUGUUGUUGCUCUGCCGUGAGCUAAUCCGGAGAACUAAAUUCGUUUUUUUGGGUGUGUAUAGAG
Isatis_indigotica_Transcript_176	302	AGAAGAAAGACUCCUUUUGGUCAGUAACACUCUCUCAAGCUUAUUAGCAAAUCUAAAUUACUUGCCAUAGGAAUCUUGCUACAUAGCCUUUCAGAUUAAGGCAAAUAAACUCAUAGUCAUAAAUAUCGAAGCUUGGCGUUUUUUCUUUCAAUCAUCUUCUUCUCUCCAUUCUUGUGUUGACUUUCAGGCAUAAAAAUGGAAGAUUGCGAACUUGCAGAACAUGAUUUGGUGAUUGGAACUGUUGUUGCUCUGCCGUGAGCUAAUCCGGAGAACUAAAUUCGUUUUUUUGGGUGUGUAUAGAG
>Isatis_indigotica_141
Isatis_indigotica_Transcript_177	253	UCAUAGUUCAAGUUCAAGUCUUUUUCCUCACAGGCUCAUACAAGUGCGGGGAAACUUUAUUCCGCUGCGCAUUCACGUGUUUGUGCAUUUUCCCCAACACCCAAGACUUUCACGUACCGUACACGAACGCUCGGAUUUUCCGCUCUGCUUUCACGUACAAGUUUCAAGUCUCUCCCGGCUGGAAGUUCCUCCGGUUACACUUUUACCCGACCCGAUACUUUGACCCGGACCAUUACAGAUCCGAUUUCAACGC
>Isatis_indigotica_142
Isatis_indigotica_Transcript_178	1788	AAGCGAAACCUCUCUCUCUGCUUCCUCUCACCGUCAAAUUCAGUUGCGAAAAAUGGAUUUCCAGGUUGUGAUUCUCGCCGGCGGCUUCUCCAGUAAUCUCGUGCCUUUAGUCUCAAAGGAAGUCCCUAAGGCGCUGCUCCCCGUAGCAAAUCGUCCGGUGUUAUCUUAUGUUCUGGAUCUGCUCGAGAGUAGUAAUCUCAAGGAUUUGAUCGUCGUUGUUGAAGGAGAGGAUGCUGCUCUGAAAGUUGGUGGAUGGAUAUCUUCUGCCUGUGUUGAUCGUUUACAUGUUGAGGUUGCUGCUGUUGCUGAGAAUGUUGGGACUGCUGGAGCUCUCAGGGCAAUUGCACACCACUUAACUGCCAAAGACAUUUUGAUUGUAAGUGGAGACAUCGUUUCUGAUAUUUCUCCUGGUGCUGUCGCCGCAACUCAUAGAAGACAUGAUGCAUCAGUAACCGUAAUGCUUUGCGCUGAACCAGUCAGUGGGCCAUCAGAAUCCGGGGGCGCUGGUGGUAAAGAUAAAGCCAAAAAACCCGCUUGCUAUGAUAUCAUAGGGCUUGAUUCCUCGAGACAAUUCUUGUUAUACAUAGCCACAGGGGCUGAGAUUAAGAAAGAUACCCGAUUAAAAAAGAGUAUACUCUGCGCGGCUGGCAAGAUGGAAAUUCGAUCAGAUCUCAUGGAUUCUCAUAUAUAUGCCUUCAAGAGAUCAGUCCUGCAGAAAGUUUUGGUUCAAAAACCUACUUUUCGAUGCCUAAAACAGGAUGUACUUCCAUAUCUUGUUCGUACGCAGCUGAAAUCAGAUGUCCUCUCAGACGAAAAGAUUGUAGAAGAAAAUGGAAAUGGAAAUGGAAAGAAUAAUAUGCAGAACAGCGAGGUGGUUUUGUCUGAAAUUCUCUCCAACGCAUCUUUGCCAAGCUUUCAUCAAGUUUAUGAAUCAGGCCUGAAUAGCCGAAAAACCCAUAAAUGCUGUGUCUAUAUAGCGGAUGAAAGUAAGUAUUGCGUCCGCUUGAAUAGCAUACAAGCCUUUAUGGACGUAAAUAGAGAUGUUAUUGGUGACGCAAACCACCUAUCCGGAUACUCCUUUUCUGCUCAUCACAACAUUGUCCACCCAUCAGCUGAGCUUGGAUCAAAAACCACAGUUGGACCUCAUUGUAUGCUUGGAGAAGGCUCUCAAGUCGGUGAUAAAUGCAGUGUCAAAAGAUCUGUAAUUGGGAGACAUUGCCGGAUAGGCUCCAAUGUGAAGGUGGUUAAUUCAGUUGUGAUGGACCAUGCCACAAUAGGAGACGGAUGUUCAAUACAAGGAUCAGUCAUUUGCAGCAAUGCGCAGCUUCAAGAGCGUGUUGCUCUGAGAGACUGCCAAGUGGAAGCAGGCUAUGCAGUUUGUGCCGGGGGUGAGCACAAAGGAGAGACAUUCGCCAGAAAAUGAGAAGCAUAUUUAGUCAUUCGUAUGGUGAACAGAGCGAUGAGGAGACGAGUGAGAAGUCCCCACUAAGGUUUUGUUGAGAUUUUAAGAGUUUGAGAAUUUUCAUUGCUAUGUUUUGCUGAUAGGGUUUGAUCAUUUGCUAUUCCAUAUGGUAUCUACGCUUUACACAAGCUCAAACUUGAUGAAGUCUUGAAACUCUUUGUCAGCCUCCUACUCCUUCCUCUCUCACACACCUUUUGCUCCGUUCCGUUAGUUUUGAUGCCUCUUUUUUGUUUAUACUCUGAAAUUUUGUACCGAAAUUAAUAUUUUCUUGUUUCAAGCCAAACGCUUUCCUGUAAGAUCCGUAUUUUGUUCUAGAUGGUUUUCUA
Isatis_indigotica_Transcript_179	1302	UUCUUGUUAUACAUAGCCACAGGUCCUACUCGGAAUUCUCCUUUUUGUUUCUUAGAGCAACAAAAAUGCUUGAACCUGCUGUUUGUUUACCUUCUGAAUUGUGAUAGGGGCUGAGAUUAAGAAAGAUACCCGAUUAAAAAAGAGUAUACUCUGCGCGGCUGGCAAGAUGGAAAUUCGAUCAGAUCUCAUGGAUUCUCAUAUAUAUGCCUUCAAGAGAUCAGUCCUGCAGAAAGUUUUGGUUCAAAAACCUACUUUUCGAUGCCUAAAACAGGAUGUACUUCCAUAUCUUGUUCGUACGCAGCUGAAAUCAGAUGUCCUCUCAGACGAAAAGAUUGUAGAAGAAAAUGGAAAUGGAAAUGGAAAGAAUAAUAUGCAGAACAGCGAGGUGGUUUUGUCUGAAAUUCUCUCCAACGCAUCUUUGCCAAGCUUUCAUCAAGUUUAUGAAUCAGGCCUGAAUAGCCGAAAAACCCAUAAAUGCUGUGUCUAUAUAGCGGAUGAAAGUAAGUAUUGCGUCCGCUUGAAUAGCAUACAAGCCUUUAUGGACGUAAAUAGAGAUGUUAUUGGUGACGCAAACCACCUAUCCGGAUACUCCUUUUCUGCUCAUCACAACAUUGUCCACCCAUCAGCUGAGCUUGGAUCAAAAACCACAGUUGGACCUCAUUGUAUGCUUGGAGAAGGCUCUCAAGUCGGUGAUAAAUGCAGUGUCAAAAGAUCUGUAAUUGGGAGACAUUGCCGGAUAGGCUCCAAUGUGAAGGUGGUUAAUUCAGUUGUGAUGGACCAUGCCACAAUAGGAGACGGAUGUUCAAUACAAGGAUCAGUCAUUUGCAGCAAUGCGCAGCUUCAAGAGCGUGUUGCUCUGAGAGACUGCCAAGUGGAAGCAGGCUAUGCAGUUUGUGCCGGGGGUGAGCACAAAGGAGAGACAUUCGCCAGAAAAUGAGAAGCAUAUUUAGUCAUUCGUAUGGUGAACAGAGCGAUGAGGAGACGAGUGAGAAGUCCCCACUAAGGUUUUGUUGAGAUUUUAAGAGUUUGAGAAUUUUCAUUGCUAUGUUUUGCUGAUAGGGUUUGAUCAUUUGCUAUUCCAUAUGGUAUCUACGCUUUACACAAGCUCAAACUUGAUGAAGUCUUGAAACUCUUUGUCAGCCUCCUACUCCUUCCUCUCUCACACACCUUUUGCUCCGUUCCGUUAGUUUUGAUGCCUCUUUUUUGUUUAUACUCUGAAAUUUUGUACCGAAAUUAAUAUUUUCUUGUUUCAAGCCAAACGCUUUCCUGUAAGAUCCGUAUUUUGUUCUAGAUGGUUUUCUA
>Isatis_indigotica_143
Isatis_indigotica_Transcript_180	203	GACGGAUGAGGAAAGUAGAACACACAGUGGAAGUGAAGCGCAGAGAGGGAAGAGGCAUGAAAUCGUCAGAGGGAUACAACAAAAUCAAAGAGAGAAAAAAGAAUACGCACCAGACAUGGAAGAAGCAGAUGCCCUUGUUAGUGAGGCAAAAAAAUUGAUCCACCAGUUUAUCAAACAAAAAUUCAGAUCUCCAGAUUUUGAAA
>Isatis_indigotica_144
Isatis_indigotica_Transcript_181	1374	GGGACAAUAAACAAGACAUUUGUGUUAUGUGUUUCUCUUUGAGAACGAAUCAUCGAUGAUCUUACAAAGCUUGGCUUCCAUUUUUCUUCUUCGUUCGUGUAAAAAAAAAUCUCAAAACAGUUUCUCUAUAUACAAUUGUACCACACACACACACACACUUCAUUCGUUGGAUUCUCCUGGUGGCUCGCUCUCUUCUUCAUACAUAGAAUCAUCAUAUCGCCGAAGUGAAUCAAGACUGCAAUUCUGCGGGACUUUCCAGGAGAAACCAGAGGAUUGUUUAAGAUGAAGUGGUAAAGCCAUGAAGUCUCUCCAAUCUUGAAGCAUGAUUCGAAGAUCAUGAAGCUUACUGUCCAUACCGAAGCAGCAAUUCGCAUGCAUGGUACGAACAAGACUCAUAUCUUUGCUUGGUUCACAAAGUCCACCGAAAUACGCUGUGUCCAAGAACCUGAUACUAAGCCCGAUUAGGUGAACGAAAGGCUCCUUCUUGAUGAAAUUAAGAACGUCCUGGUCGUGAAAUCCCGCGUAUCUGAUCCGUGAAGCGUACCAGUACUUGUAGAAGAGUAUAGUCCGGUUAUUGGACCUCACAAAGCUAAAUCCUCCGUUGGGUCUAUUCUCUAGAUCGUUCGACCUUCCUAAGUAAUGGUCACAAGCAAUCUGGAAAUCCGCAAACCUGUAAAACCUCGGAAAAGGGUUCCUGAACCACAUCACAUCAGCAUCCUGGAGAAGACAAAAACAGGAAGAAAACGUCGCAUUAGAACCUGACAAGAGCCGUUCAAGAGUAGGAAGAAACGUUUUCUUUACCGUGAAAACGAAAUUGUAACCCAUCUCAAGAACAGACCGCAAGAAAUCGAUUCUUCUCCACAUCAUUUUCAAGUAAGAACGAGUCAUGAAAUAAGCCUCGCCGGAGAAAUCAACACCUUGUGUUUCGAGGCUGAAACAGUGCUUAUGCAGCUCACGGCAACGGGAAUACGCUUUAUCAUCCAGAGCAAUGAUCACCAAAUGGUUCAGAAGCACGCUUGUUCCUUCACCGAUUCCAAAACUCUCGAAGAAGAGAUCGAUCACUGAUCCUGGAGCUGCCCAAGCUUCAUUCAAAGUUGUUAGAAUCACUGUGUUAUCUCUCGUUGCAGCUCUACGAAGAACAUCUUCAAGCUUAGGUUCUUCAAGCUCCUGGUUUAGGAUGCAGGACACAGCAAAAAUCAAGAAAAAACUUGUAAACAAAAAAAAACAGAGAAAUUCGCAAGAAAUCAACUCAAACGCGACUAUAUUUGGUUCAUGAAUCAAUCAAUCACAAUCACAAUCCCUAACCCUAAACCAAGAAUUGUACUCCUGCUUUCUUCUACUUUAACAAUUUUUUUCCGGAGAAGUUUAGCAACA
Isatis_indigotica_Transcript_182	1306	GGGACAAUAAACAAGACAUUUGUGUUAUGUGUUUCUCUUUGAGAACGAAUCAUCGAUGAUCUUACAAAGCUUGGCUUCCAUUUUUCUUCUUCGUUCGUGUAAAAAAAAAUCUCAAAACAGUUUCUCUAUAUACAAUUGUACCACACACACACACACACUUCAUUCGUUGGAUUCUCCUGGUGGCUCGCUCUCUUCUUCAUACAUAGAAUCAUCAUAUCGCCGAAGUGAAUCAAGACUGCAAUUCUGCGGGACUUUCCAGGAGAAACCAGAGGAUUGUUUAAGAUGAAGUGGUAAAGCCAUGAAGUCUCUCCAAUCUUGAAGCAUGAUUCGAAGAUCAUGAAGCUUACUGUCCAUACCGAAGCAGCAAUUCGCAUGCAUGGUACGAACAAGACUCAUAUCUUUGCUUGGUUCACAAAGUCCACCGAAAUACGCUGUGUCCAAGAACCUGAUACUAAGCCCGAUUAGGUGAACGAAAGGCUCCUUCUUGAUGAAAUUAAGAACGUCCUGGUCGUGAAAUCCCGCGUAUCUGAUCCGUGAAGCGUACCAGUACUUGUAGAAGAGUAUAGUCCGGUUAUUGGACCUCACAAAGCUAAAUCCUCCGUUGGGUCUAUUCUCUAGAUCGUUCGACCUUCCUAAGUAAUGGUCACAAGCAAUCUGGAAAUCCGCAAACCUGUAAAACCUCGGAAAAGGGUUCCUGAACCACAUCACAUCAGCAUCCUGGAGAAGACAAAAACAGGAAGAAAACGUCGCAUUAGAACCUGACAAGAGCCGUUCAAGAGUAGGAAGAAACGUUUUCUUUACCGUGAAAACGAAAUUGUAACCCAUCUCAAGAACAGACCGCAAGAAAUCGAUUCUUCUCCACAUCAUUUUCAAGUAAGAACGAGUCAUGAAAUAAGCCUCGCCGGAGAAAUCAACACCUUGUGUUUCGAGGCUGAAACAGUGCUUAUGCAGCUCACGGCAACGGGAAUACGCUUUAUCAUCCAGAGCAAUGAUCACCAAAUGGUUCAGAAGCACGCUUGUUCCUUCACCGAUUCCAAAACUCUCGAAGAAGAGAUCGAUCACUGAUCCUGGAGCUGCCCAAGCUUCAUUCAAAGUUGUUAGAAUCACUGUGUUAUCUCUCGUUGCAGCUCUACGAAGAACAUCUUCAAGCUUAGGUUCUUCAAGCUCCAGAGACUUGAAGGAAUCAUAUGACGGGAAAAUGCGAGAGAAAAUCGAGGAAGAGGAGCCGGGGACGACGUUGAGGGAAUCAACGGAUCUGUAGAGGACGAAGCAGGAGAUGGUAAUGGCGGCGAGGAAUAUACCAGCU
Isatis_indigotica_Transcript_183	1290	GGGACAAUAAACAAGACAUUUGUGUUAUGUGUUUCUCUUUGAGAACGAAUCAUCGAUGAUCUUACAAAGCUUGGCUUCCAUUUUUCUUCUUCGUUCGUGUAAAAAAAAAUCUCAAAACAGUUUCUCUAUAUACAAUUGUACCACACACACACACACACUUCAUUCGUUGGAUUCUCCUGGUGGCUCGCUCUCUUCUUCAUACAUAGAAUCAUCAUAUCGCCGAAGUGAAUCAAGACUGCAAUUCUGCGGGACUUUCCAGGAGAAACCAGAGGAUUGUUUAAGAUGAAGUGGUAAAGCCAUGAAGUCUCUCCAAUCUUGAAGCAUGAUUCGAAGAUCAUGAAGCUUACUGUCCAUACCGAAGCAGCAAUUCGCAUGCAUGGUACGAACAAGACUCAUAUCUUUGCUUGGUUCACAAAGUCCACCGAAAUACGCUGUGUCCAAGAACCUGAUACUAAGCCCGAUUAGGUGAACGAAAGGCUCCUUCUUGAUGAAAUUAAGAACGUCCUGGUCGUGAAAUCCCGCGUAUCUGAUCCGUGAAGCGUACCAGUACUUGUAGAAGAGUAUAGUCCGGUUAUUGGACCUCACAAAGCUAAAUCCUCCGUUGGGUCUAUUCUCUAGAUCGUUCGACCUUCCUAAGUAAUGGUCACAAGCAAUCUGGAAAUCCGCAAACCUGUAAAACCUCGGAAAAGGGUUCCUGAACCACAUCACAUCAGCAUCCGUGAAAACGAAAUUGUAACCCAUCUCAAGAACAGACCGCAAGAAAUCGAUUCUUCUCCACAUCAUUUUCAAGUAAGAACGAGUCAUGAAAUAAGCCUCGCCGGAGAAAUCAACACCUUGUGUUUCGAGGCUGAAACAGUGCUUAUGCAGCUCACGGCAACGGGAAUACGCUUUAUCAUCCAGAGCAAUGAUCACCAAAUGGUUCAGAAGCACGCUUGUUCCUUCACCGAUUCCAAAACUCUCGAAGAAGAGAUCGAUCACUGAUCCUGGAGCUGCCCAAGCUUCAUUCAAAGUUGUUAGAAUCACUGUGUUAUCUCUCGUUGCAGCUCUACGAAGAACAUCUUCAAGCUUAGGUUCUUCAAGCUCCUGGUUUAGGAUGCAGGACACAGCAAAAAUCAAGAAAAAACUUGUAAACAAAAAAAAACAGAGAAAUUCGCAAGAAAUCAACUCAAACGCGACUAUAUUUGGUUCAUGAAUCAAUCAAUCACAAUCACAAUCCCUAACCCUAAACCAAGAAUUGUACUCCUGCUUUCUUCUACUUUAACAAUUUUUUUCCGGAGAAGUUUAGCAACA
Isatis_indigotica_Transcript_184	1222	GGGACAAUAAACAAGACAUUUGUGUUAUGUGUUUCUCUUUGAGAACGAAUCAUCGAUGAUCUUACAAAGCUUGGCUUCCAUUUUUCUUCUUCGUUCGUGUAAAAAAAAAUCUCAAAACAGUUUCUCUAUAUACAAUUGUACCACACACACACACACACUUCAUUCGUUGGAUUCUCCUGGUGGCUCGCUCUCUUCUUCAUACAUAGAAUCAUCAUAUCGCCGAAGUGAAUCAAGACUGCAAUUCUGCGGGACUUUCCAGGAGAAACCAGAGGAUUGUUUAAGAUGAAGUGGUAAAGCCAUGAAGUCUCUCCAAUCUUGAAGCAUGAUUCGAAGAUCAUGAAGCUUACUGUCCAUACCGAAGCAGCAAUUCGCAUGCAUGGUACGAACAAGACUCAUAUCUUUGCUUGGUUCACAAAGUCCACCGAAAUACGCUGUGUCCAAGAACCUGAUACUAAGCCCGAUUAGGUGAACGAAAGGCUCCUUCUUGAUGAAAUUAAGAACGUCCUGGUCGUGAAAUCCCGCGUAUCUGAUCCGUGAAGCGUACCAGUACUUGUAGAAGAGUAUAGUCCGGUUAUUGGACCUCACAAAGCUAAAUCCUCCGUUGGGUCUAUUCUCUAGAUCGUUCGACCUUCCUAAGUAAUGGUCACAAGCAAUCUGGAAAUCCGCAAACCUGUAAAACCUCGGAAAAGGGUUCCUGAACCACAUCACAUCAGCAUCCGUGAAAACGAAAUUGUAACCCAUCUCAAGAACAGACCGCAAGAAAUCGAUUCUUCUCCACAUCAUUUUCAAGUAAGAACGAGUCAUGAAAUAAGCCUCGCCGGAGAAAUCAACACCUUGUGUUUCGAGGCUGAAACAGUGCUUAUGCAGCUCACGGCAACGGGAAUACGCUUUAUCAUCCAGAGCAAUGAUCACCAAAUGGUUCAGAAGCACGCUUGUUCCUUCACCGAUUCCAAAACUCUCGAAGAAGAGAUCGAUCACUGAUCCUGGAGCUGCCCAAGCUUCAUUCAAAGUUGUUAGAAUCACUGUGUUAUCUCUCGUUGCAGCUCUACGAAGAACAUCUUCAAGCUUAGGUUCUUCAAGCUCCAGAGACUUGAAGGAAUCAUAUGACGGGAAAAUGCGAGAGAAAAUCGAGGAAGAGGAGCCGGGGACGACGUUGAGGGAAUCAACGGAUCUGUAGAGGACGAAGCAGGAGAUGGUAAUGGCGGCGAGGAAUAUACCAGCU
Isatis_indigotica_Transcript_185	321	GGGACAAUAAACAAGACAUUUGUGUUAUGUGUUUCUCUUUGAGAACGAAUCAUCGAUGAUCUUACAAAGCUUGGCUUCCAUUUUUCUUCUUCGUUCGUGUAAAAAAAAAUCUCAAAACAGUUUCUCUAUAUACAAUUGUACCACACACACACACACACUUCAUUCGUUGGAUUCUCCUGGUGGCUCGCUCUCUUCUUCAUACAUAGAAUCAUCAUAUCGCCGAAGUGAAUCAAGACUGCAAUUCUGCGGGACUUUCCAGGAGAAACCAGAGGAUUGUUUAAGAUGAAGUGGUAAAGCCUCAACGAUCGUGAGACUGGAAGA
>Isatis_indigotica_145
Isatis_indigotica_Transcript_186	339	UUUUGCACAUAGAAAGACGUACUUUUCAUUAUUCUUCGUUUCAUACAGCAUUACAUUAUCAUCUCAUUUAUAUGGGACCGUUCACAUUCAUUAUUAGAUUUAUUACACAAACCAAAAUCUUAAAACAUAGCAUUUGCGUGUGCGGCCGUAGUGUAUUGGCGAUCGCUUAGACAUGGUGAUUAGGGUUGAUCGUUGCAGAAGUCGCAUAAGCACUUAACAUUACCUCCUUCUCCCCAACGGCAUCUUCCACCUUUAGCCCCCUUGUUCUGACGGCAUCUUGUAUAACAAAACGUAGGUCUUAUCCGAGGCGCACAAAACUGGAAACCAACAUCACCGCCG
>Isatis_indigotica_146
Isatis_indigotica_Transcript_187	828	CUCAGCUGAAACAAAGAGGAGGACGAAGAAGCACCGCCACGUGGCAAACUCCCACCGGAAGAUGAAGAUUCUUCCUCCGUACUGUUGGUUACUCCGCUCUCGCCACAUUCCAUAUCGACUCCAAAAAGCCUCAGCUGAAACAAAGAGGAGGACGAAGAAGCACCGCCACGUGGCAAACUCCCACCGGAAGAUGAAGAUUCUUCCUCCGUACUGUUGGUUACUCCGCUCUCGCCACAUUCCAUAUCGACUCCAAAAAGCCUCAGCCUCUUCCCGGCCGAACCAACAACCGGCUGAUUAGCUCGAGCUCCUCCGUCCAUCAUCACCGGCACAGAAUCGAUCACCAACGGAUCAGCCACCACCGCCCUCUGAUCUACUGACCUAACCAAAUACCCAUAUCCAAAUUCUCUCGGAAUCUGAGGAUAAUUGUAACCACUGUGAUGUUGACGUGGCUGCUGAUGAUCAUAAAGACUGUAACUUGUCGAAGUAGUUGCUGUCGGAAAACUGUAAAACCUAGGGAACACAGCUCCGGCAGCGAAGUGAGAGAUCGAUGUCGGGUGGUCAGGGACUUUGGGUCGUCUCCUCCAAUCGAUAAACAAGCGGUGGCUGUCUCUUCCUGAAUCUCCGACACAUCUCUGGAAAGAGACAAUAUCUCCGGCGUCGAGCUUUUUGUCUUUAACGAAACGGCUCCAACCUUUGGUCAUGACAUAGCUCUGACUACUGUUCCAGUAAGAGUAACGGAACCUCCAUGACUUUCCUGUGAGAUCUUCGAAGUUUAAAAGCAGACCUUUCUCGUUCGAGGAUGAAUCUAAAGGGAAGUAUCUCUCUGCG
Isatis_indigotica_Transcript_188	812	UGUGCUUUUUUUUAGAUACCAACUAAUCUCAUCAUCAUUAUUGAUCCAAAUCAAAAGGCAAUGAAGACUUUCCUUUCUUAGAGUAUUGAUCAUCUUCACCGCUGCUUCCAAGUCUCAGCUGAAACAAAGAGGAGGACGAAGAAGCACCGCCACGUGGCAAACUCCCACCGGAAGAUGAAGAUUCUUCCUCCGUACUGUUGGUUACUCCGCUCUCGCCACAUUCCAUAUCGACUCCAAAAAGCCUCAGCCUCUUCCCGGCCGAACCAACAACCGGCUGAUUAGCUCGAGCUCCUCCGUCCAUCAUCACCGGCACAGAAUCGAUCACCAACGGAUCAGCCACCACCGCCCUCUGAUCUACUGACCUAACCAAAUACCCAUAUCCAAAUUCUCUCGGAAUCUGAGGAUAAUUGUAACCACUGUGAUGUUGACGUGGCUGCUGAUGAUCAUAAAGACUGUAACUUGUCGAAGUAGUUGCUGUCGGAAAACUGUAAAACCUAGGGAACACAGCUCCGGCAGCGAAGUGAGAGAUCGAUGUCGGGUGGUCAGGGACUUUGGGUCGUCUCCUCCAAUCGAUAAACAAGCGGUGGCUGUCUCUUCCUGAAUCUCCGACACAUCUCUGGAAAGAGACAAUAUCUCCGGCGUCGAGCUUUUUGUCUUUAACGAAACGGCUCCAACCUUUGGUCAUGACAUAGCUCUGACUACUGUUCCAGUAAGAGUAACGGAACCUCCAUGACUUUCCUGUGAGAUCUUCGAAGUUUAAAAGCAGACCUUUCUCGUUCGAGGAUGAAUCUAAAGGGAAGUAUCUCUCUGCG
>Isatis_indigotica_147
Isatis_indigotica_Transcript_189	705	UAUUGACCUCCAACUCCACAACAAGCAGCCAGAGGUCUGCUCUUGAAACCAUAUUUUGCCGGUUGUUGGAAAAAUCGGUACAUAGAGUUGUAGUAGUCGGCGUAAAUGAUGGUUGCAUGAGGGUAGAGUUUUUGGAGUCGUCUAAGUUCUGUCUUGAGCUGAUCAUUAUGGUACUCUCCGAAGUCGUUGAGCCAUGUGAGACAACCCGUAAAAGGGUCGUAUUCUUGUUCUUGGGCGGUCUCAAAUAGAGUAAGAUACGAAGGGUAACAUCCAAGUGGAAAGUUUCCAGGCACUAGAAAUGCUUUGCCUCCCAAAUCGAUCAACUCCUCAAUUGCAGAAAAUAUAGCUUUGAUGACUAGAGGAACUAGCUCUUUAAUUUCGUUUAUACUUUUGCCUUCGAAAAACGGGUAACUAUAGUCGUUCACUCCAAUCUCUCCCAUGAGUAUCAGCGAGUCUCCAAGCACCUCUCUGCAGUCACGGGAAGACGAAGCGCAAAGGUUAGGUAAAAUCUGCUUGAACAUGUUAAGUUGAACACUUAAACUAACAUUGGUGAAAUCAGAUUCAAUUCCUUUUUCCAAUAGAAAGGCACGAUCUAAUGCGGUUGCUCCAUACACCGCGAAAUUGAUCCCUUGAUCGAAGCUCACGUUUUGUGAUCCGAAGUAAGGCAUUACAAGAGGUAGUCCCAAGAAUUCAGCAAUGAAAUCG
>Isatis_indigotica_148
Isatis_indigotica_Transcript_190	414	UGAAAGCAUCUUCUUUUCUCUGUUUUGUAUAUUCCAAGCAACAACGAUAAGCUCAAGAUGCUGCAGAUUGUUGGUAAGUACCGGUCAAGAUCAUCGUGCCGGUACCAGAAGCUAAGUCACCAUUACGUCAGGGUUACGACAAGAGCUAUACGACAUAACUGGGGGACGAAGAACGAGGGCAGCUCUAAAGGGUUCAGAUUGAACCGACCAAGGAGGCUGGUUCUUAAGGCACUGGUUCUACCAAGAAGGAUCUUGAGCAUUUACGCCCGGAUCACAGAUAAAAUGAACAGGGAAGGUUUCUAUCCCAAUCUCAUUCUCUCUUCUCACUGGGGCUUCCCUAUUUUACUAGAGAGAAGCUGAGAUUUUGAAAGGAGAUCAAAAACAGAGGAAUGAUGAAACUGUAACCAAAUGUUA
>Isatis_indigotica_149
Isatis_indigotica_Transcript_191	909	UGACUGGUAUGGAGUUCUUGGUGUGGAUCCGUUGGCUGAUGAUGGAGUAGUAAAAAAGCAGUACAAGAAGUUAGCGCUUUUGCUUCAUCCUGAUAAGAACAAGUGUGAAGGCGCAGAAGGUGCGUUUAAGCUGAUUUUAGAAGCUUGGUCUUUACUUUCUGACAAGGUUAAGAGGAUUGCUUUUGAUCAGAAGAGGAGGACUUCGAUGAAAGUAGUUAAACCGAGAAAGAGUCGGAAGCAGAAACAGCCACCAAACCAGCAGAAACAACCAGCAAAGCAGCCUAAACAACCACCAAACCAGAAGCAACAACCACCGAACCAGCCGAAGCAACCACCAAACCAGCCGAGACAACCAGCAAACCAGCAGCAGCAACCACCAAACCUGCCUAAACAAGCACCAAACCUGAAGCAGCAACCACCAAGCCCGCAGAAACAACCACCAAACCAGCCAAGUGCUAAUGGAUCUCGAAAUGGUAGAGGCAGAAGGAAUAUGCCCACUUCGAAAGUCAGUACCUUUUGGACAGUGUGCAACAAAUGCGGGACACAACAUGAGUAUGUGAGGGUUUAUUAUCUUAACAAAAACGUGCUUUGUCGAAAUUGUCUCGGGUCAUUUAAGGCAACUGAGAAGGAGAAAACGCCAUCUGAGAAAGAGAAAACGCCGCAAGCAACAAAAGAGAGCACACAUGGUGCUUCUUGUGGGAGAGAUUCUUUAUCAAAAAUGGCCAGUUCAAACAGCGGAAAUGUGGCAAACCAACAAGAAGAAAGAGUGGUUGAGGAGCCAGAAGAAAAAGAUGAAGAAGCUGCUAGAGGAAUUGCAAACUCUGGUUUCAAAGUAGAAGAGAGGGUUCUUAAGAAGCUGAGAACAGAUGGUUGUGCAGAGGCAAGUAGUGGAAUCAAGGUCUGAAAUAA
>Isatis_indigotica_150
Isatis_indigotica_Transcript_192	202	GAGUUUCGAUUGGUAUACCACAGGCACUCACUAUCGACAUUCAAAGCUAUGUUGACAAGGUUAUCUUGAAUAUUGGAGUUGAUGAAGCCGUGAUUUCAGAUCCUCAUCACCUUUGUGAUCUCAUUGUCGAGGCUCUAUAUAGAAUGAAAACCAUUGCCGAAGAAAAGAUUUGUCGUGAUUUAUAUGUUUAAAUGAAUGGUUG
>Isatis_indigotica_151
Isatis_indigotica_Transcript_193	700	AGGAGUUGCUGAAACAAAUUUAGCCCAUAACACUGCAAAGACUCGCUGCUCUUCUGAAGUACAUUUAAGUAAAGUAUGAUAACAUCUUCAUUCUUUAUAAGAGCACUGCCUUUAUCAUCAAAUUUGCCAUCAACAAGCAUAUCAAGUAGAGCAUCUAGGAGUCUUUGAGUAGGUUGCCAUUGGAAGAAAUCCAACAAUAAGCUUUGCAGUGUCUGGUAACCCUUGCCAGCAAGGGCUUUAAAAGCAAACUUUGAGGCAUCGUUAUUUGCAAGCAGGGAAGUUAGAGUUUGAAGGACAUUUAAAACUAACUUCUCUCCAUUUGCUUCAUCGAGAUUACCGUUUAAGAGAGAGACGAUGUGUAAGAAACACUCCCCGUCACGGAAUAGGGAUUGGUAAUACCUCGAAUCAGUUUUGAUCAAAUCCCUCAUACCCGCCAAUAGAUUAACAGAUAGGUCAACAAAAUCAUUUUCUCUUUCCUUCACUUGAGUGAAUGUUUCUAGAUAUUUGGAACACACUAGCAAUUUUGCUGUUUUGUCUUCCUCACCCAGAGGCGUGACCUUCAUGAGAUCAAUAAUGUGUUUCAUCACAUUGUUCCUUACGGCUUUUUCCCAAAAUAGCUCAAAAAGACAGUCAACACAAACAGAGCUUCGCAAAACAUAUAUUUUCGCAUCAUCUGAUGACGAGUAAAACUCUGUGAAAA
>Isatis_indigotica_152
Isatis_indigotica_Transcript_194	7043	GUUUCAGCAACUCCUUAGGGAUUCCAUAUCAAAUCGUGCUUCAUGUGUUCGGGCAGGAAUGCUCAACCUUCUUCUUGAUUGGUUUUCUAUGGAAGAUGCUGAGAAUGUCAUCUUGAAAAUAACACAGCUAACUCGGACAAUUGGUGGCCACAGUAUUUCUGGGAAGGAUAUACGUAAGAUCUUUGCCCUUCUUCGGAGUGAAAGAGUGGGUAACCAACAGAAAUAUCGCUCACUGUUAUUGGCUUGUUUGUUGUCAAUGCUGAAUGAGAAAGGACCAACAGGCUUUUUUGACAUGAACGGGGUUGAUUCUGGCAUUGUAAUCAGAACACCUGUUCAGUGGCCUGUGAAUAAGGGGUUUUCCUUUUGCUGUUGGCUUAGGGUAGAAAGCUUUCGUGGAGACGGGAAAAUGGGUAUCUUCAGUUUUAUAUCAAAAAAUGGGAAAGGCUGCUUUGCCGCUAUUGGGAACGAUGGAUUGUCCUAUGUUUCACUAAAUCUGAAACGGCAAUGUGUAAAUGUGCACACUAAUUUGGUCAGUAAGAAGUGGCAUUUCAUUUGUGUUUCCCAUAGUAUUGGAAGAGCGUUCUGGGGUGGUAGCCUCCUGAGGUGUUAUGUUGAUGGGGAGCUCGUAUCAUCUGAAAGAUGCAGCUAUCCAAAAGUUACUGAUGUGCUUACCAGUUGCUUCAUUGGUACAAGUAUCACGUUGCCACAUAUCCAAGACAACGAAGGCCUGGAAUCCAUCCGAGAUGUGUUCCCAUUUUUUGGCCAGAUCGGUCCCAUUUACUUGUUUAAUGAUGCCUUGUCUUCCGAGCAAGUUCAGGCAAUUUAUUCGCUAGGACCAAGCUAUAUGUAUGCAUUCUUGGAGAAUGAGAUGACUGGUCCCUUUUCUGAUAAUCCGUUUCCUAGUGGUAUUCUUGAUGGAAAAGAUGGGCUUGCAUCUAAGGUUUCCUUUGGACUCAAUGCACAGGCGAGUGAUGGUAGGAGAUUGUUUAAUGUGUCUCGGGCGUCAGAUCAUUUACAAGAUAGACUCGCAUUUGAGGCCGAUAUUAUGGUUGGCACUCAGCUAUGCUCGCGGCGCUUGCUCCAGCAGAUAAUUUACUGUGUCGGAGGGAUAUCUGUUUUCUUUCCUUUGAUUACACAAACUGAUAGAUGUGAAAGUAAAGCACUUCAAGUGGAAACUUCAUCAAUGCCUGCUACAAAAGAGCGUAUGACAGCAGAAGUUAUUGAACUGAUUGCUUCUGUCUUGGAUGAAAAUCCAGGAAAUCAGCAACAGAUGCAUCUUCUCUGUGGAUUCCCUAUACUAGGAUUUUUGUUACAGUCAAUCCAACCGAAGCAACUCAAUCUAGAGACACUUUCAUCCUUGAAACACCUAUUCAAUGUAAUUUCAAGCUCUGGGUUUGCAGAGCUGCUUGUGGAGGAUGCUAUAUCUAGCAUUUUCCUUAAUCCUCACAUUUGGCUCCAUGCGGCCUAUAAUGUGCAGAGGGAACUUUACAUGUUUCUCAUCCAACAACUGGAUAAUGAUCCGCGACUUCUUGGAAGCCUUUGUCGACUCCCAAGAGUUAUUGACAUAGUAUGGAACUUUUACUGGGAAUCUGAAAGAUACCGUUCUGCUAAAGGAAGCAAGCCUCCUAUGCAUCCAACAAGAACUAUUGCAGAAAGACCAAGUAGGGACGAAAUCCAUAAAAUUCGUCUCCUUUUGCUGAGCCUAGGUGAAAUGAGUCUGAGGCAGAAUAUUACAUCAGGGGACGUAAAGGCUUUGAUUGCAUUUUUUGAGACAUGCCAGGAUGUAGCAUGCAUCGAAGAUGUUCUCCAUAUGAUUAUUCGUGCCAUUUCUCAGACAUCAGUCCUUGGUUCUUUUCUUGAACAAGUCAAUCUUAUUGGUGGAUGUCACAUUUUCGUCAAUCUUCUACAGAGGGAUUACGAGCCUAUAAGGUUACUCAGCUUGCAGUUCCUUGGAAGGCUUCUUUAUGAUAUACCUUCAGAGAAAAAAGGACCUAGGUUUUUCAAUCUUCCUGUCGGAAGAACUAAAUCUCUGUCACAAGGGCAUAAGAAAAUUGGUGGUAGAACGCAACCAAUUUUUAUUGCCAUGUCUGAUAGAUUGUUCCAAUAUCCUCAGACAGAUAACUUGCGUGCAACCUUGUUCGAUGUUCUUCUUGGUGGUGCCAGCCCCAAACAGGUUCUGCAGAAAUACAACCAGGUUGAUAAGCAGAGAACCAAAGCAAGCAACUCUCAGUUUUUUCUUCCACAGAUCUUUGUUUUUAUUUUCCAAUUCCUAUCCGGGUGCGAGGAUGGAUCAGCACGAAUGAAGAUAAUCAGUGACAUAUUGGAUCUUCUUGAUUCAAAUCCUAUGAAUGUAGAAGCUUUAAUGGAAUUUGGAUGGAGUGCAUGGUUAUCAGCAUCAGUGAAACUUGAUGUGAUAAAGGACUACAGAUCUGAGUUGCUUAAUCAUGAUGACUUGGCAUUAAAUGAGCAACAUUUUGUCAGGGGUCUCUUUUGUGUUGUUCUCUGCCACUAUAUCUUAUCUGUGAAGGGAGGUUGGCAGCAGCUGGAGGAAACUGUGAAUUUCAUACUCUUGCAAUGUGAGCAUAAUGAUGCCCCAUACCGGUCUUUUCUCCGUGAUCUCUAUGAGGACUUGAUUCAGCGAUUGGUGGAACUCUCAACUGAAGAUAAUAUCUUUCUUUUGCACCCAUGUCGCGACAAUGUGUUAUAUCUCUUGCGGCUCGUUGAUGAGAUGCUUGUCCGUGAAUUUGGUAGUAGGCUCCUGUUUCCGGCAAACAGUACUGAUUUUUCAGAGGAUUUAUUACAACUUGAAAACCGUGAGGAUCACAAUUUGGGCUUAGACGAGAGUUUCCAACGAUUGUUGACGGAAGAAACCUCUAGAAACACAGGAAGUCAGCAGGCUGGCACCACAGUAACUGAACUAAUGACCAAUGAAAGAUGGUGGAAUUUGUAUGACAAUCUGUGGAGAAUAAUAUGUGAUAUUAAUGGAAGGGGUCCGAUGAAGAUGUCUCCCAAAUUUUCAGCUGCUGGUCCCUCUAUUGGCCAAAGAGCAAGAGGAUUAGUAGAAUCAUUGAAUGUUCCAGCUGCUGAAAUGGCCGCAGUUGUUGUUUCAGGAGGGUUAGGCAGUGCACUAAGUGGAAAAAUUAACAGAACCGUUGAUAAAGCUAUGCUUCUAAGAGGUGAGAAAUGCCCGCGAAUCGUGUUUAGGCUUGUCACCCUUUAUUUGUGCAUGUCUUCGCUGGAAAAAGCCACUAGAUGUGUACAGCAGGUGAUUUCACUCUUGCCUUCCUUUUUAUCUGCUGAUGAUGAACAAAGCAAGAGCAGAUUGCAUCUCUUUAUUGGGUGUUUGCUUUAUGUAAGAUCCCAGUAUGGAAAGUUAGAUGAUGGUGCUCGUUUUCAUGUAAUAUCGCAACUGAUACGUGAAACCGUAAAUUGCGGAAAGUCCAUUCUGGCUACCAGUGGUAUGAGUAAGGAUGACAGCACUGAAUCUGGUGGAAUCUUUAAAGAAGUGGGUUCUAUCCAGAGUCUUAUCCACAAAGACCGUGUGCUUGCUGCGGUCACUGAUGAAACGACAUACAUGAAAACAUUGACAUCUGAUCGUACGCGUCAAGUGCAAGCCCUUGGUGAAAGGAAUAAUGAAACAUUAUCUUUAGAAUCCAACAGCAAGAAAUCUUUUGAUGAUGAGCUGCAUAGCAUUUUAAAAACUGUUCUUACAUGGGAUGAAAAUAGACGAGUUGCAGUGCAAUUAAGCCAUGAAGAGCAACAGCAAAACGUUACUGAGAAAUGGAUUCACAUGCUGCGGUCUUUGAUGGAUGAGAGAGGUCCUUGGUCUGCAACUCCUUUUCCUAAUAACAUUUUAAACCACUGGAAACUCGACAGGACAGAAGAUUCUUGGAGGCGUAGACCAAAGUUGAGACGGAAUUAUCAUUUUGACGAAAGGCUGUGCCAUCCACCUUCUACUUCCACUGCCACUGAAAAUGAGACCACAAACGUUAUCAAUGAAAGCAAGUCUGGUGUGAUACAUUUACCUGAACAGAUGAAGAGAUUUUUACUGAAAGGCAUUCGCAGGAUAACGGAUGAGGGUGGUUCAGAAUCCUGUGAGAACGACAGUAGUGAAAGUGAGCAAAACUUAUUGGAUACUUCUGCUGAAAUCCAGUUCUCUGAGCUUGUGAGAAGCAGCAGUGAUCUCAAGGAUGUUGUACAAGAUAAAGUAGAUGCCUCUUCUUUAGAAGUUGAUACCAGCGAGGUUUUGACAUCAGUUCCUUGUGUUCUUAUAACUCCGAAGAGGAAACUGGCUGGUUGUUUGGCAGUUAUGAAAAAUGUUUUGCAUUUCUCUGGGGAGUUUUUGGUGGAAGGAACUGGUGGAUCAUCUGUCUUCAAGAACUUUAGCACUUCAAAGGGUGGUGAUGUAACAAAACCUGACAGUAAACACAACCUUGUUAAAUGGUCUUCACCUUAUGGGAGUGAGACAUCCUUAGAUAUGGAAUCAGAAAAAAAUAAUCAGAAACCGUUAAAAAAGGUUAAGCGUCACAGAAGAUGGAAAAUAGGGAAGGUGAAAGGUGUUCAUUGGACACGGUAUUUGCUUCAAUACACAGCUGUGGAGAUUUUCUUCCAGGAGUCUGUACCCCCAGUUUUUCUAAAUUUUGCAUCGCCAAAGAAUGCAAAAGAGGUCGGGAUGUUGAUAGUCUCUACCAGGAAUGAAUUCCUGUUUCCGAAGAAUGUUGCUAGGGAUAGGACAUCCAUGAUUUCGUUUGUUGAUAGACGUGUAGCUAUGGAGAUGGCAGAAACAGCCAGAGACAGAUGGAGAAGGAGAGAGAUUACAAACUUUGAAUACUUGAUGAUUCUCAACACCCUUGCAGGCAGAUCUUAUAAUGAUUUGACUCAGUAUCCUGUUUUCCCUUGGGUGGUGGCUGACUACUCAUCCGAGAGUCUUGAUUUUAGCAAAGCAUCUACCUUUCGUGAUCUUUCUAAACCGGUUGGAGCUUUAGAUUCAAGAAGAUUUGAGAUAUUUGAGGACAGAUACCACAGCUUCUCUGAUCCUGACAUUCCUAGUUUCUAUUACGGAUCCCAUUAUUCAAGCAUGGGAAGUGUGUUGUAUUACCUUUUGAGGCUAGAGCCGUUUACAUCCCUUCAUCGUAGUCUUCAGGGUGGUAAAUUUGAUCACGCAGAUCGUCUUUUUCAAAGUAUUGAGGGGACAUAUCGGAAUUGCCUGUCCAAUACAAGCGAUGUAAAAGAAUUGAUCCCUGAGUUCUUCUACAUGCCUGAAUUUCUGGUGAAUUCUAACUCUUAUCACCUUGGAGUGAAACAAGACGGUGAACCUCUCGGAGAUAUUUGUCUACCCCCAUGGGCCAAGGGUUCUCCAGAGAUGUUCAUUGCUCGUAACAGAGAAGCCCUAGAGAGCGAGUAUGUUAGCUCACAUCUACAUGAUUGGAUUGAUUUGAUAUUUGGACACAAACAGCGUGGUAAACCUGCUGUGGAGGCAGCAAAUAUCUUUUAUUACCUGACCUAUGAAGGUGCUGUUGACGUAGAAAAUAUGGAAGAUGAACUGCAAAUAUCAGCAAUUGAAGAUCAGAUUGCUAAUUUUGGUCAAACUCCAAUCCAAAUCUUCCGGAAGAAACACCCGAGAAGAGGUCCACCUAUUCCAAUUGCACAUCCGUUGUACUUUGCGCCUGCUUCCAUUACUUUGACUUCUAUUCUUCCCGCUACAACUAACCCCCCAUCAGCAGUUCUAUAUGUUGGUAUAGUAGAUUCAAAUAUAGUUCUCGUUAACCAGGGUCUCACUUUGUCAGUCAAGCUUUGGUUGACAACUCAACUACAUUCUGGUGGAAACUUUACCUUUUCUAGCUCUCAGGAUCCAUUCUUUGGAGUUGGUUCUGAUUUUCUCUCUCCGCGUAACAUUGGAAGUCCCCUAGCAGACAAUGUUGAGCUUGGAUCACAGUGCUUUGCCGCAAUGCAAACGCCACUGGAAAACUUUCUGGUUUCAUGUGGGAACUGGGAGAACAGUUUUCAUGUCAUAUCCUUGACUGAUGGACGAGUUGUCCAGAGCAUCCGACAUCAUAAAGAUGUCGUAAGCUGUGUUGCAGUGACGGCUGAUUCAAGCAUUCUUGCAACCGGUAGCUAUGAUACGACUGUGAUGUUGUGGGACAUUCUCCGCAUGAGAACACCUGAAAAGAGGGUUAAGAAUAUACACGCAGAAGCACUACGGAGAGAUAUCGUCCUCGCGGAUGCUCCUUCUCAUAUUCUCUGUGGUCAUGAUGAUAUAAUAACCUGCUUAUACGUCAGCACUGAUCUUGAUAUAGUCAUCAGUGGGUCAAAAGAUGGAACCUGCGUGUUCCACACAUUGAGGGACGGAAGGUACAUAAGAUCAUUAAAACAUCCUUCGGGAAGCGCAGUGUCGAAGCUUGCUGCAUCGCACCAUGGACGGAUAGUUCUGUACGGGGACGAUGAUCUUAGUCUGCACCUCUACUCCAUUAACGGAAAACAUCUAGCCAGCUCCGAGUCAAACGGACGCAUCAACUGUCUUGAACUUAGUAAGUGCGGAGAGUUCUUGGUCAGUGCCGGUGACCAAGGACAAAUAGUUGUCCGGUCUAUGAACACCCUUGAAGUAGUAAGAAGGUAUAACGGAGCGGGGAAGAUAAUCACUUCUUUGACUGUAACUCAAGAAGAGUGUUUCUUAGCAGGGACGAAAGAUGGAGCCCUUCUUGUUUAUUCGAUCGAGAAUCCUCAACAUCGGAAACCGAGCCCAAUCUGGAGCAUGAAAUCCUGAACCGGAUUUUGAUUUAUGUAAAUCUGUGUCCCAUUAUUUGCAUUGGUUCUCGAUUCGGGGCUCGUCUUGUGUUCUGCAGAGGGGACUUUGCAAACUUUUUCACUGCCUUGUAAAUGUGCAAUAUAUCUCAUCUUAACAGCUUAAGAUGCAUAGACGAUAGAGAGGUGUUAAUUGAAUGUAAGAGUACCAUAUAGAUAGAUAUGCCUUGGGGUGCGUUUAAAGAGGUAACACGAUUUGUAUAACAUUACUCGGGGAUUAAAAUGAGAAUAUAUACCUCUUU
>Isatis_indigotica_153
Isatis_indigotica_Transcript_195	240	GCGCCUCCUCUAAUCGCCCAAAAUAGAUCCUCUCCCAUCGCGGUUCUAUCGAGUAAUUUGCCAUUAGCAUCAACGAUCAUUGCAUCUAGAACAUUAUCUGCAGCAAGACCAUACUUCCUCAUCAAGGAACCAUAUCCACCGCCUGUUACAUGCCCACCUACGCCUAAGCUCGGAUACACACCUGCAGAACAUCCAUGAAUCUUGCUCUUCUCUGCAAUUCUAUAGUCCACAAAACCAAAG
>Isatis_indigotica_154
Isatis_indigotica_Transcript_196	529	UUUGGCUUCUGUGGAAGCAACAGAGCUCUUUGAUCCGUAUGUCGUUUUCACUUGCAAUGGGAAAACGAGAACAAGCUCUGUCAAACUUCAAGCUCAGGAUCCUCAGUGGAAUGAGGUCAUCGAGUUUGAUGCAAUGGAGGAACCACCAUCAGUAUUAGAUGUUGAGGUAUUUGAUUUCGAUGGUCCAUUUGACCAAGGUGUCUCCCUUGGGCACGCGGAGAUCAAUUUCUUGAAACACACAGCUGAUGAACUUGCGGACUUAUGCGUUCCUCUAGUUGGUCAUCAUGCUCAAGCGUCUCAGUCAAAGUUACAGUUGAGAAUUUUCCUGGAAAACAAGAAUGGGGUUGAAACAAUGAAAGAUUACUUGAGUAAGGUUGAAAAGGAAGUCGGAAAGAAGUUGAACAUUCGGUCACCACAAAAGAACUCAGCUUUCCAGAAACUCUUUGGUUUGCCCCAUGAAGAGUUUCUUCUCAAAGAAUACACAUGUUAUUUGAAGAGAAAACUUCCUGUGCAGGGAAAGCUCUUUCUG
>Isatis_indigotica_155
Isatis_indigotica_Transcript_197	914	UCUUUCUGUCAGCGAGAAUCGUGGCGUUCUAUUCUAAUUUAUUUGGACACAAGACGAAAUUUUACUUUCUCUGGGAAGAUAUUGAUGACAUUCAAGUGCUUCCCCCAACUCUCGCUUCCUUAGGUAGCCCUCUGCUGCUCAUUAUUCUGAAAAAGAACAGAGGUCUUGAUGCAAAACAUGGCGCUAAAUCUCAGGAUGAGGAAGGAAGACUCUGGUUUUACUUCCAGUCAUUUGUGUCAUUUGAUGCGACUAGCAGGUACUCGGAAGUUAUUUUGAUCAUCAACCAUUAGUUCAUUGCUUUAAUCCAUGAAAAUUUCAGGACAAUCAUGGCGUUGUGGAAAACAAGGACAUUAAGUGUAGAUCAUAGAGCACAUAUAGCAGAAGAAGAGUUAGAUGUCUCAGAUCCUUUCCUCUUACCAGAAGAUGUUACAGUUGUUUCAGAUGCUGAUCCAUUAAAGAUGUCAAAGGUGUACGCGUGUGAUCUACCUGGCGAUGUAGAAUCGGUUAUGAAGAUCUUCGGUGGAGGAGAAAUGGAGAGAAAGAUCAUGGAGAAAUCAGGAUGUCUUAAUUACGCGACAACAACAUGGGAAACUAAAAAACAAGGGUUUUACGAAAGACGGCUUUCUUACAAAUACAAUCACAAUGUCUCUGUCUUUGGAGGGGGAGUCACUUGCUCACAACAGAAAUCUCCAGCUCCAAAUGAUGAAGGCUGGAUCCUGAAUGAGAUUGUGGCUCUCCAUGAUGUUCCCUUCGGAGACCAUUUUCGCGUUCAUCUAAGGUAUGAGGUGAAGAAGGCAGGAGUUGAUUGUAGAACAAGUAAGUGUGAGGUUUACUUGAGGAUCAGGUGGCUUAAACCAAUAAAGUUUGAGCAGAGAAUAAGCAAAAGUAUAAUGGAGAAAUUCAGGAAUCGACUG
Isatis_indigotica_Transcript_198	851	UCUUUCUGUCAGCGAGAAUCGUGGCGUUCUAUUCUAAUUUAUUUGGACACAAGACGAAAUUUUACUUUCUCUGGGAAGAUAUUGAUGACAUUCAAGUGCUUCCCCCAACUCUCGCUUCCUUAGGUAGCCCUCUGCUGCUCAUUAUUCUGAAAAAGAACAGAGGUCUUGAUGCAAAACAUGGCGCUAAAUCUCAGGAUGAGGAAGGAAGACUCUGGUUUUACUUCCAGUCAUUUGUGUCAUUUGAUGCGACUAGCAGGACAAUCAUGGCGUUGUGGAAAACAAGGACAUUAAGUGUAGAUCAUAGAGCACAUAUAGCAGAAGAAGAGUUAGAUGUCUCAGAUCCUUUCCUCUUACCAGAAGAUGUUACAGUUGUUUCAGAUGCUGAUCCAUUAAAGAUGUCAAAGGUGUACGCGUGUGAUCUACCUGGCGAUGUAGAAUCGGUUAUGAAGAUCUUCGGUGGAGGAGAAAUGGAGAGAAAGAUCAUGGAGAAAUCAGGAUGUCUUAAUUACGCGACAACAACAUGGGAAACUAAAAAACAAGGGUUUUACGAAAGACGGCUUUCUUACAAAUACAAUCACAAUGUCUCUGUCUUUGGAGGGGGAGUCACUUGCUCACAACAGAAAUCUCCAGCUCCAAAUGAUGAAGGCUGGAUCCUGAAUGAGAUUGUGGCUCUCCAUGAUGUUCCCUUCGGAGACCAUUUUCGCGUUCAUCUAAGGUAUGAGGUGAAGAAGGCAGGAGUUGAUUGUAGAACAAGUAAGUGUGAGGUUUACUUGAGGAUCAGGUGGCUUAAACCAAUAAAGUUUGAGCAGAGAAUAAGCAAAAGUAUAAUGGAGAAAUUCAGGAAUCGACUG
>Isatis_indigotica_156
Isatis_indigotica_Transcript_199	1078	GCUUUUUCAUAAGAAAGAGGAAAUAUCUAAGAGACUCAACGACGAGCCAGCAGGAGAAAGUGUAAGCUCAAAUUAUGAGGAUGCCAUAGACAAAUCUUGCUCCUCUGCUACUUGUGCUAGCUUUGAGGAAGGCCUUGAUCUGAUGCAGUCUAGCGACGGAGAGAAAGAAGAAAUGCCUGAGAAUCUUCUAGGGGGAAUUCUUCUCGAUCAGAAAUAUCUAGUCUCACCUUCUGAUCUUAACAAGUUUCUUUUCUCGCCAAAUUCGCAGUUUAGGAAAGAGUUAGCUGAACUUCAAAGUUUAACAGAUGUGCAAGAAGGGCCUUGGACAAUGACACAGGAAGAUAGUACUUCUCGUUUAACACGGGUUGUCACAUACAUGAGACCUCCUACAAAGUUGGUCAAAGCAGGAAAAGCUACAGAGACCCAACUUUACCGGAAGGCGAGUGGGAACCAGUUUGCUGUUUUUGUUAGUGUAAGCACACCAGAUGUUCCGUAUGGAAACACCUUUAAAGUAGAGCUGCUUUACAAGAUACUACCUGAAACAGAUCCAAAUGCUGGUGGAGAAUCUUCUCGACUGAUUAUAUCGUGGGGAAUUCAAUUCAGUCAAAGUACUAUAAUGAAAGGUAUGAUUGAAGGAGGUGCUAGGCAAGGGCUGAAAGAGAGCUUUGAGCAAUUUGCUGAUCUCUUGGCUAAGAAUUUCAAGACUCUUGAUCCGGCUGUUUUGUUGGACAAGGAGCAGGUCAUAGCAACAGUGCAGUCAGAACAAAAGACUGAUUUGAAAUCAGCCUUUCUAUACUUCUGGAGUUCUUCUGUCGUUUGUGCUGUUCUGUUGUCUGUGUACGUUGUGGUACAUAUACUUCACUGUGAGCCCAGCAAAAUCCAAGGAGUUGAAUUUUAUGGGCUUGAUUUACCUGAUAGUUUUGGAGAGCUAUUCUCUAGUGGAAUACUAGUUCUUCUUCUGGAGCGUGUUUAUAUGAUGACAGUACACUUUAUACAAGCUAGAUUGCAUCGAGGAAGAGACCAAGGAGCCAAAGGUAAUGGUAAAGGAUGGAUUCUGACAAUAGCUCUAAUUAAAGGG
>Isatis_indigotica_157
Isatis_indigotica_Transcript_200	419	AAGUGUUCUCUUGUCCACAAUCUUCACAACCAAAAUCAUUCAGACAAACAAGUAUUAAAGCAAACUUUUUGGUUCGGUUUUAAUAAUAACUGUAUAAUGAUGUCUGAGGCUGCUUGGGAGAAGCUUGAUUUGAGCAAAAGCAAAGCUCCUCCUCAAAAGGCCUCAAGUCAUUAAGAUCAGCUUGAUUUCUGCCUCCUAACUAAGCCAAUUAUGAAAUUUCCUAAUUAGGGUUCAUAAGGCUACUCAAAAGAGGCAUAUUCUCCGAUGAUAAGAAGAACAAGUUCAAAAAUUUCAAAGCACAAAGCUAAAAUCUUUUACAGACACUAAGCAGAUCCCACAAAGCCGUCCGAUUUCGAACCAAAACAUUCCGUGAAAUUUUCGACAGAGGAUGGUUCUGAGCUUACCUCCGCAGACGUAAG
>Isatis_indigotica_158
Isatis_indigotica_Transcript_201	387	UCUGUCGUUGAAGCUAGUCCCUCCAACGAUGUGAGAUUUUAUAUUCUCGUAAACUCUUUUCCAGUCACGCAAUGUGUAUUGCGGAGCUAACAACCCUCCUAGCACUUUAACAGCCAAUGGCAGUCCUCCACAAUGUUUGAUCAAUUUUUUGCCCAUCUCUUCCAUCUCACCAUCAACCUUAUUUUCGAUUGUGUCUUUCCUAGGAAAUGCUAUCCUGUGAAAAAGAAUCCAACUUUCUUCAAAAGUUAAGCAAUUUUGUUCGAAGGUUACACAUUUGGCAUCUGCGUGUAAUGCCACUCCCUCGUUGCGAGAGGUAAGUAACACUUUCCAUCCUUUUUUCGGCAGAAAUACAGGCUUGAUCCGGUCCCAGUCUCCUUCUCUCCAUAU
>Isatis_indigotica_159
Isatis_indigotica_Transcript_202	541	UAAAUGAAUAUUUAGAAGAAAAACGUCAUUAUUACGAUCGUGUUACAAAUUUGUGAAAUUGCAGAUACAAGGAAUCAAACACUAAUGACAUUAUUACAAAUAAACAUCAACUUUCUUACUCUGGAGAGUGAUCUCUCUGUUCUUUGAUGUUCUUGAAGAUCUUAGAACUCUUGUCAAAAAUCUUUGCUCUUCUGUUGUAGUCUUUAGGGUCUCUCCCAUCAUCAACCCCCAUGAUAGCUUCCUUCUCAAGGCAUUCCAAGAGCUCCCACAUUUCUCUGUUUGCUUCUCCGCCACAUAUCCUUCUUCUCUGAGUCAGUUCUUCCUCUUCCUCCGGCGUAACUGGGUCCAUUGCCGCUGCAUAACCCGAACCCGAAGCCACACAUCUAGCAGCAGCAAAGCGCCUCUCCUUCCCGGCGUUAAGGCUCACUUUGGUCUGUGGGAUUGCCUUGACCGGAGCUAGGAUCUGAUGAGUUCUCGGGGAUGGGUUUGUGAUGAUCUUUGUGCAGGCUUGAGACAUAGCUUCCAUUGUUUUUAUUCUUUG
>Isatis_indigotica_160
Isatis_indigotica_Transcript_203	224	AGAUUCGAACUGUCGCAAGGAACUGACGAACAAGAUUUGGGAAACAGUCGUGCAGCUAUGUCGCCAUCAUGUCUAACCCCAUCUGCUUGAGCAAUCGGGUGACCUCGGCCUUAAUCCUCAAUCGCUGUAGAGUCGCUGAGUCAGGGGUAUUGAGUAUGACGCAUGUCGAUGUCGAGCCACGCGUUGUAGAACAGCGUAUUGUAGUUGUCCCAACUCUCUUCGAU
>Isatis_indigotica_161
Isatis_indigotica_Transcript_204	314	GUUCCUUGCGACAGUUCGAAUCUACUACCCGAACGAGAUCGUCAAGAUGCUCAGGAAGGCGUUCUCACAUUUUUGAUUUGUGGGAUUCGCUACCGCCUCCCUUUUCCAACUCAAAGCUUAUAUCCACAGUUACCAGCAGUUGUGGACGAUCAUCCUUGGACACUACAUGAUAUACAUUCAGCAACACCUUUCCAAUUGUCUUACAUAUGGGCACUUUUUCAAUGAGCCACAUUUGUUAUUUUAAUGAAUACUUCCAUCGUUCCACGAUGAUGGAAGAUUUGAAUUUUUCGCACAUUUUAAUAACAAACUUAAAA
>Isatis_indigotica_162
Isatis_indigotica_Transcript_205	289	GUUUGAUUCCUGCCUUGUUUUCAUUAGCAGGAAUCAAAUCGUUUUGUUGAACAAUGUCAAAACUUAGUCACUAUAUCAGGAUUCAAUCUCUCUCGUUAGAUCAUGUAGUGAGAGCUGUGUUCCAGCUGAGCUAUGAUGUGGAAAGUUGUGUUUAUUUUCCACUUUCUGAUCUUAAUCCAUGUAUAUGAAUCGUCUAGAAGAUUGCAAGCAAAGAACUACUUGUAAGCUUGUUCGUCUAAACUUCUGAAAUUGAUGCUGUUCCUCUAUAGUGCUCUGUAUUUUACUUGGG
>Isatis_indigotica_163
Isatis_indigotica_Transcript_206	1271	UAACGUUGAAAAUCAAACGUCAAUUAGAAUACCCUCUAAAAAAAAAAAAUCAAACGUCAACAUUCAUUCGAGAAUGAAGUAAGUUGUAAAGUUUAUUACAUUCUCUCAUCUUUCUUUCUGGAUUUAUUGUGCAUUCUUGUUGAGAGUUUCCGAUUUCUAUUUUGGAUUAUCAUCAAUUUGAGUGUAGAACCAGUGUUUGAGGAACAAGGCCAUUUCCACUUUUGUGAUUGGUACCUUAUAUUUGGUAGUCUUUCUCACAUACACUGAUACUGUACACACAUGGAACAAUGUUAAAAUACAGCUAUCAUCAAUAAACACUGUAACAUCACUUACACAUUUGCCAUUGGAGAGGGUUUUGUUUGCAGGAGCAAUUGCUCGAACUCUUCGUCAGUGCUCUUAAGCAUCAACGAUAACGGCAAUUCUAAACCUCUCUCCAUCGAUUCUAUGUGCCUAGGUUUUAUUCUUUUCUCUAGACUGAACGCAAAAUACUGCGGAAACUCCUUUAGAUUCUCCAGUUUACCUUUGAUCUCGCACAUGAAGUAAUCGAGUUUUGGUUUAAAGUUGUUCUCUAUGCUGAAUGUGAAUAGAGCCGGACAUCUUAAGAUCAUUCCAAUCGCCUCUGGUCUCGAGAACCCUAUACUCUCCAAGAAUCUAAGCUUUGGGAUGAGAGUGUGUUCAACACUCGAUACCAACAAGACAGGAUCUUGGUAAGCAAGAGCAUCAAGAUCCUUGAAACCAAGCCUCUGCAAGUAGAAAAGAGCAGGCUUGAGCUGGUCUUCAACGCUGCUAAUCAGGAGCCUUGGGCAUUUCUUGAUGACUCUCCUGAACGCAUUCUCAGGGACAUGGAGAUCGCCCGACAGGAACAUGAACACAGGGUUGAGUUCUGUUCUGAUGUCGGAAGUGAGGAUCGUAGGACACAUACCCAAGAUUCUUGGGAGGUCGUUCGGGUAGAUUCCUUUUGAUUGGAGGAAAUUGAGGACGGACUCGACGGAAUCAAGGGAGGCUGAGCGGAGAAAAGGGUUGAGAGAAAGGGCUUUGCCUGAGUCGAUCCCCAUGAGCUCGAGACAGAGGAUCUUCUCUUUCAUCUGGAAGGUUACGGCCUGAUCGGCUACAGAGAAGAGAGGGUGGCCAUGGAGAGUGGUUUUGAUGGUGGUGGGUUUCGUGGAUAAGAUAGUGGAUUGAGAUUGUUGUGGACAUGAAGGUUUCUUUGGGGAAAUGUAGAGAGACGAGCUCAGUGCUGCAGACAUGGUGGAAGUGAGUAGAGAGAGAGA
Isatis_indigotica_Transcript_207	655	CUAAACACUAAAGAGAAGGAAAACUGAAAUUUUACCUAAGCUUUGGGAUGAGAGUGUGUUCAACACUCGAUACCAACAAGACAGGAUCUUGGUAAGCAAGAGCAUCAAGAUCCUUGAAACCAAGCCUCUGCAAGUAGAAAAGAGCAGGCUUGAGCUGGUCUUCAACGCUGCUAAUCAGGAGCCUUGGGCAUUUCUUGAUGACUCUCCUGAACGCAUUCUCAGGGACAUGGAGAUCGCCCGACAGGAACAUGAACACAGGGUUGAGUUCUGUUCUGAUGUCGGAAGUGAGGAUCGUAGGACACAUACCCAAGAUUCUUGGGAGGUCGUUCGGGUAGAUUCCUUUUGAUUGGAGGAAAUUGAGGACGGACUCGACGGAAUCAAGGGAGGCUGAGCGGAGAAAAGGGUUGAGAGAAAGGGCUUUGCCUGAGUCGAUCCCCAUGAGCUCGAGACAGAGGAUCUUCUCUUUCAUCUGGAAGGUUACGGCCUGAUCGGCUACAGAGAAGAGAGGGUGGCCAUGGAGAGUGGUUUUGAUGGUGGUGGGUUUCGUGGAUAAGAUAGUGGAUUGAGAUUGUUGUGGACAUGAAGGUUUCUUUGGGGAAAUGUAGAGAGACGAGCUCAGUGCUGCAGACAUGGUGGAAGUGAGUAGAGAGAGAGA
>Isatis_indigotica_164
Isatis_indigotica_Transcript_208	1454	GGGACACCUAAUAUUUUAUAUCAUCAUAAUCUAUAUUAGUUGAGAAAGGGCAGAUAUACAUAAACAUAUUCAGAGUUAAAAUACCAAAACUGAAAAUUUUCUCUCAACCACAGAAAGGAAAUGGCGUUUCCAACGUUGCCGGGAACAUGGAGGGGCUUCCUUGAACAGGGAUCUGGAUCAGGAAUUGAACUCUCCUUGGAAUCUUCGGAAGACACACAACCCCCAAGCCAACCUACGGACACCGACGAGCUCCCCAAUCCAAAUCCGGCACCCAAUGUCUCUCCCAUGACGUUGGAUGAACUACUUCUUGCACCAGGAAGAAGUCAUCUGCCAAAACUUGAUCCAAAAAGGUCCAAUGGUGCAGGAUGGUUUGGAUACACAAAGGGAAUAACCAAGUCCAUUAAAAAUAUUAUGGAGAACGACUUUCCUCACACUGCUCCAAACUGGACUUUACUCGAGGCUGAUACGAAGAUCCGUUGGUUCAAGACCUUCGCUCAAAAGUAUAACUGGGAUUAUUGUCAUACUACUCACGUCCGGGAAAACUUUGAUGCAUUAUGUGCAUCCCGGUUGUUGGAUAGAGUCUAUGAAUGGAAAAAGUCAUGGCGUACGGGAAAGGGCAAACCGAAUUGGAUGAAUAAGACAGCUUGGGCGGGGUUUCUGGUAUAUUGGACAAUCGAAAAAAAUGCCAACCGUAGCAAAACGAAUUCUGAAAACCGUAUGAGCGACCGGAAAGGGUAUGGAAUAUCGAAGCACACCAGCGGUUCGUGUCCUUAUGUCAGGCUGCGCGAGAACAUGCGCGAUGAGGAGACAGGGAAGCUACCAGAUAUGGUGAAGUUUAUGGAGACAACCCAUAAACGUAAAAAAGAUGGCGUCUUCGUUGACAAAAAGGCUGAAGCAAUUGCAAAAAAAUGCAGAAUAUUAGAGGCACAGAAACUGACUCAAAUGACGGAGGAUGACACUUGUUUUGAUACUGAACUCACAGAAACGGAAAAGGAAGCCAUAUACCGAACUGAGGUAGGUGUUAAAAAUGGCCGCUGCUUUGGAUACGGGGCAAUGGAAAUCGAAUUUCCAUCGGCUCCGGCUAUUGCAGAUAACUCACCUGAUUACAAAGAACUCUAUAUGGAAACUCAGACUAAGCUCAUGGAAGCGACGAACAAGAUCGACGAGUUGUCCUCUCAAGUUGAAGAUGCAGUUUUUUGGAGUAAUAUGAUGCGUAGCAUGUAUCCGAACCACGUCCCCCCAUCCCAAAGUGGAAGACAAGCUUCAGUUACUCCUAACGCUCCCAAUGGCAGUUAAGUGAAUUUCAAUAUGUUUUGUGGACUCGUUAAUGUCGUCUCUAAGUUAUUUAUCUUUUGGUAUGUUUUGAACAAUAUGCUAUGGGACUUAAUUAUGCUUUGCUUCAUUUCGUAUUUAUGUUUCAUGAAUGCUUUGUAAGAUAAUGUGAUGUGUUUUUU
>Isatis_indigotica_165
Isatis_indigotica_Transcript_209	203	UUUAACUCGACAAAUACUCUUCAUCCUCUUCUUCACCGAUUGCAACUUAAACGAAUCUUUAGAGUACAAUGAAAUCAAAUUCAUCUCCAUCUUUGAAGUAGUUCCGUGGUGUUAGUAAGUAUGAUCGGAAUCGAUGGUGAUAGAUUUUUUUUUUUUUCACCAUAGGCGUAGGCGACGAGGCGUAGCGACUAGCGACGAAGAGG
>Isatis_indigotica_166
Isatis_indigotica_Transcript_210	292	GUCCACUCACCAAGCUUGAUUACGACUCCAUGGCGUAGAUAGACGGGAAUGUCUGGGUCGAGAGCUUCCGAGUCCAGUAUGGUGCCGUUUGCAGAUCCACGGUCCUGGAUGAUCCAGUGGUCGGAAUCGGAGUAGAUACAGAGGUGCUUGGUGGAGACUCCGGCGUCUUUGACCACGAUAUCAUUACCACGAACAAUUUGCCCAAUCCGGAUGAUGGAUCCGGGCUUGUAUUCUAAGAUUCGCCUCGCCAUCUCUUGGUCCCCUGACGAACUCGAGCUUCAGCAACGGCGGA
>Isatis_indigotica_167
Isatis_indigotica_Transcript_211	334	CGGUACGGCUCCGAGAUACGAUUAUGGGAAGUAUUACGCGUCGAAAACGUUUUACGACUCGGCCAAGAACCGGAGAGUAUUGUGGGGUUGGACUAACGAGUCAUCAUCGGUUGAGGAUGAUGUUGAGAAAGGCUGGUCCGGUAUUCAGACGAUUCCAAGGAAAAUUUGGCUUGAUCGGUCCGGGAAACAAUUGAUUCAAUGGCCGGUUAGGGAAGUAGAGAGAUUACGUACGAAGCAAGUCAACUUACGUAACAAAGUUCUGAAUUCAAGAUCUAGACUAGAAGUCUAUGGUGUGACAGCUGCACAGGCGGAUGUGGAGGUUUUGUUCAAAGUG
>Isatis_indigotica_168
Isatis_indigotica_Transcript_212	221	GUGGGAAUGUCCUGAUUUUUUCCCCGUGACGAGGUUCAGCUCUAAAGGCGUGGAAACGUCGUCUUUUGGCGAACCUAAUGAGAUUUUAAAGCACGUGUUGAAAAUAAGCUUGGAUGACACGAAACAUGAUUAUUACACUAUUGGUUCGUACGAUCGGGUUGGAGAUAAGUUCGUACCCGAUAAGGGUUUAAAGAUGGACGGUACGGCUCCGAGAUACGAUU
>Isatis_indigotica_169
Isatis_indigotica_Transcript_213	641	UGUGGAGGUUUUGUUCAAAGUGAGAGAUUUGGAGAAAGCGGAUGUGAUAGAACCAAGUUGGAAUGAUCCACAGAUGAUUUGUAGUCAGAUGAAUGUGUCGGUUAAGUCCAGUUUCGGUCCAUUUGGUUUAAUGGCUCUCGCAUCUAAAAACUUGGAAGAGUACACAUCGGUUUAUUUUAGAAUCUUCAAAGCCCGUCAAAAUAGCAAUAAGUACGUUGUGGUCAUGUGCAGUGACCAAAGCAGAUCGUCACUGAAUGAAGAUAAUGACAAAACGACUUAUGGAGCUUUUGUGGAUAUUAAUCCUCGCCAACCACUCUCCCUUCGAGCCUUGAUCGAUCAUUCCGUAGUGGAGAGUUUUGGUGGACGAGGAAGAGCAUGCAUUACCUCCAGAGCGUAUCCAAAAUUGGCAAUAGGAAAAAAUUCACAUCUGUUUGCUUUUAAUUAUGGCUCUCAAAGUGUUGAUGUCUUAAGCCUAAGCGCUUGGAGCAUGAAGUAUGCCCAAAUCAGUUGAUCACGUACGGCGGAGAUAGAUACACACACGUAUAUGUGUAUCUCCAUUUGUUGAGCAUUUAUACGAUAUGAUUUUGGAGAUCUUUACGGUCCAAUUUGUUUGGUUGUCAAAAAAGAGUCCAAUAUAUUUG
>Isatis_indigotica_170
Isatis_indigotica_Transcript_214	926	AUUGGAGAGGCAUGACAGAUACCGCCAAAAUUUUAUUAAACAUCACUAAGUAACUAUUGAAGAUAGCGACCAACCAAACCAAUCCGAGAAGUAAAAAGACAACUCUCAACACAAGCUUUUCUUGUGUAACAAGAAACAAAAAGGUCAAAAUUCCUCUUAAGUGCCAUAUCUAUAAACCCGGAAUCACGUUCACGAAACAACACACCCAUUAUAAAAUUCCAGACACGACACUGAAACAGCUUCUCGAAAGAAAAGCGGAUUUUACUUGGAUGUCAAGAUUCUUCUUUGUGCAAUCUUGGGAAGAGUUUCUGUUCCUCAGCUUUCUUUUUAGCAAGGGCUUCUUCGUCGAGGAUUUGUAUAGGAAACCACACAGGCAACGUGAUUGAAUCGAUGUUACGCACUCUCUCUAGCAGAGGUUUUGCUCUAAGGCAAGCAUAAUCAAAUGCUGUGCCAAAAGUAGCAAACGCUAUAGAGUAUCGAAAUGCACCACGAGGUCCUCCUUGAAGUCUUCCUAAUAAAGCACCACUGAAAAGACCACCGAUGGCUGAGUUCAUUAAAUCGUUGUCUUCUGAUUUUCUAGUUACUCUCACCAAUUCACGAGUCCCGCAAUAGCAAGCAGCAACGACGGCGAAAUUAGUAGCAUACGUAGUUGGUAUAUUAGGAUGAGCUUUCCUGUGUUUUGACAGUAAUCCAGCUCCUCCUCCAAUUACUCCUGCGAGAAGAGCAGGGACCAACAAACGAUCCGACAACGAAGGGGGUUGCUCGAUCUUCGUCGUUGGAGGCUGAAUCGCUUGUUCUGGGAGUUUCGGAUCAUCCGACUCCAUUUUUCGGAACUUGAAUCUCUUUCCUUCUUCUUCUUUGACUCUAAUUUCACUAAAAUGGUGAUUCGGGUUGGUUUGACCCUGAUACAGAAACCGGAUCCAAAU
>Isatis_indigotica_171
Isatis_indigotica_Transcript_215	242	ACCUCUCCAUCACCAAAGAACCAAAGCUUCAUAACCCGACAAGACAAAACCCACUGUUUUUGAAAGACUCUCGGAUGCGACGACGACGGAUAACUUAGGACCCGACCACUUAACGUCUGAAUAGAAGCCAAAUUGUAACAAGAACGGGGAGCAAGGCCUAAACCCUCCAAUAAGCACCGAAAACAAACUGAAGACGGUAGACAACUGGACCGGAGAAGCACCCUCAACGAACUCCAACAAGA
>Isatis_indigotica_172
Isatis_indigotica_Transcript_216	1365	AAAGGUUUUACAAUUUUUCUCGUUCUUCAGCGAGAUUGAGCUUUUUCUUUUUUCUUUUCUUUAAUGGAAGAAUCUCACGGCAUCAAUGGCGUCGAUGAUUCAUAUCGUCAUCUCCCAAUUCUCUACUUGACCUUUCUAUCGAUCUGGUCUCUCUCCGCUUGUUCUUGGACGGUUAACACUUUCAAAAACCGCCAUUUUCAGACAAAUAGUUUACAAUGGACUCUUGCUUCAGUUCCAUUGAUCAAAGCUUUACAGCUAACUCUAUCUUUCCUCUUUUGGCAUUCAUGUUUUCACCAUCAAAUAUGCUCUCUUUGGAUGUCUUUUGGUGUAUAUGUAACUGGUGUUCUGUUUCAGACAGCUUCAUUUGUGUCUUUUUUACUCAUCUCUCACGGUUAUUGCAUCACGUGUGAACGGCUCUCGUUGACCGAACGUAGAACCACAGCUUCACUUGGUUGUGUCUUUUACUUGACUCUCGUUGGGUACCGAGCUUCUGUUCCUUAUUUUGCAGUGCUUCUGAUACUUAACUACAUGAUCUCAUUCUAUGUUAUUUUCCACCACAUAUCGCAAAAUUUAUCAGUUUUACGAGAACAGCUGAGUUUCAUUGAGGAUGAGAAUGUUCAAGCUAUGCAUGAUGCUGUCUAUGCUAAAUAUAUCAUGUUCAAAAAAUUCCAAGGAGCUAUGCAGAUUGUAGCCAUGGCAGAAACUGUGAUCUAUAUGAACAUGGAUAACUCGUCGCAGAACUAUUGGCUCCGGUUACUAAUUCGAGAAUGGGCUCAGUUCUGCAUUUUUCUCUAUAUUGGUUGGACUUUCAGGUCUCAGGACAUGGCACCACGGUUCUCGGUAAUGCCGACACUUAAACCCAAAGACAAUACAACCAUUCCUCCGAUUUAUAGCGUGGAAAUGGACGCAAAGACUUUCAAAGAAUUCAGAAGUCAUGAAUGGAACAUUGGAGUGCCAAUACCAUAUUCAAACUACGAAAGGCAAAAAGAUUCAGUUCUAGUGAUAAUUCAGCAUCCGCGAUAGCAUUCGGAGACAAAACAAAGUAUACAAUGUUUCCUCUUCUUUUAUCUUCCUAAAGAGAGUAAAAAAGAUCAACAGAAGAAACAAAGUUUCUCUCCGAUUAACAAAAGGCGCUUCUGCAGCAAGUGCAGUGUUCUAUCUUCACAACCUUUUUCUUCCUAAUCAACUACCUCUCUCUCUUCAGUUUACAUCUUUUAGUUUUGUCUCUCUCUCUUUAGGGUAUCUUAUAGAGAAAUAAAACUUUCAUUUUCUUGUAUAGAUGCAAAAGUUAUAAUUAGUGUAUAAUGCUUCAAAUGACGAGGAUGUAAACAUAGUGCUUAUUUUUUCUUCACAAAUGAAACAUUU
>Isatis_indigotica_173
Isatis_indigotica_Transcript_217	794	AAUUAUGCAACCAAUCUAUCUCGCCCAGCCGCUCAAACCCCCGAGUCAUCCACCAGAGUACCAUCCAUGGGAUUUACUAUCCCGCAACCACACCCACACACCUCAUCUCCCCCAUGGUCAACCACAUCCCUCCAUUGCUACCAUACCGGAUGAGGCAUUCGGCGUCGGUUUCUGAUGUUGCGCAGAAGCUAUCAGCACGCCAAUCCACAAUCAAUAAUAAAACUAACCGUCCACGCCGCCACCCACUGAUGCUCGGCUCGAUUCUCAUCAUCUGGAUGAUUUCCGCAAGCCUAGCAGACCUAGGGAGAUCUGGUCUGUAUGUUCACCUCUUCGCGCUUUCACCAAUCUUGACGACGAAAUACAUCCACACCCAGCAACCCAUGUUCAACCACUCCAGUCUCAACAGCCCCCAAAAAACAGAAAUGGGGAGAGAAAUGAAAUUUACUUUUUACAACCCACAAAAAAUUGAAAGGAUUUCACUAAUUACUAGCUGUCUGUCCCGAUGUGAACAGUUGCCUACACCGAAAAGUCACCAAACCUCAAUGCAUAAAAUAACCAUGCUUGAGUUAAGAGGUACCUUUUUGCCUUGGUUACUUUUUUUGGACAAAAAUUGCCUUGGUUACUCUAAAACAUAUUUACAGGGGUUCUUUCAGUAAUUUCAACCACAAAAGAUACCUCAAGUACAGAAGGUCAUUUAUUUUGCAACAAAAGUCCGAGAAGUACCUUUUUUGGUUAAUCUCUCUAUAUUUGGCGAAAUUUUUUGUUUUUGGUGCAUUGUUGAUAAACCCAUCUCU
Isatis_indigotica_Transcript_218	695	AAUUAUGCAACCAAUCUAUCUCGCCCAGCCGCUCAAACCCCCGAGUCAUCCACCAGAGUACCAUCCAUGGGAUUUACUAUCCCGCAACCACACCCACACACCUCAUCUCCCCCAUGGUCAACCACAUCCCUCCAUUGCUACCAUACCGGAUGAGGCAUUCGGCGUCGGUUUCUGAUGUUGCGCAGAAGCUAUCAGCACGCCAAUCCACAAUCAAUAAUAAAACUAACCGUCCACGCCGCCACCCACUGAUGCUCGGCUCGAUUCUCAUCAUCUGGAUGAUUUCCGCAAGCCUAGCAGACCUAGGGAGAUCUGGUCUGUAUGUUCACCUCUUCGCGCUUUCACCAAUCUUGACGACGAAAUACAUCCACACCCAGCAACCCAUGUUCAACCACUCCAGUCUCAACAGCCCCCAAAAAACAGAAAUGGGGAGAGAAAUGAAAUUUACUUUUUACAACCCACAAAAAAUUGAAAGGAUUUCACUAAUUACUAGCUGUCUGUCCCGAUGUGAACAGUUGCCUACACCGAAAAGUCACCAAACCUCAAUGCAUAAAAUAACCAUGCUUGAGUUAAGAGGUACCUUUUUGCCUUGGUUACUUUUUUUGGACAAAAAUUGCCUUGGUUACUCUUUUUUGGUUAAUCUCUCUAUAUUUGGCGAAAUUUUUUGUUUUUGGUGCAUUGUUGAUAAACCCAUCUCU
Isatis_indigotica_Transcript_219	291	GCAGCUUAACGAGCUAACGAUUUCCUUGGUGUGCGGAACGUCACAGCUCGAACAUUUCUAUGCUCGACUAACGACGCGUUCGACCACGUCUUCUAUUCAGGCGAAGCACCAAAAGAAACAAAACCUGGUACCGAGUAUUCACCUCUCCGCGCUUUCCCCAAUCUUGACGACGAAAUACAUCCACACCCAGCAACCCAUGUUCAACCACUCCAGUCUCCACAGCCCCCAUAUUUCCCAGAAGGACCCUUCCACAGUCCACAACAACAGAAUUAUGCAACCAAUCUAUCUCGA
>Isatis_indigotica_174
Isatis_indigotica_Transcript_220	810	GAAAGAGUGAGUGAUUUCCUUUCAGAACUCGGUAUAAUCGCGCAUGUAAACCACCCAAACGCAGCUCGGCUUCGAGGUUUCAGCAGUGAUCGUGGUUUGCAUUUUGUGCUGGAGUAUUCUCCCCAUGGCAGCCUCGCUACUCUGCUCUUUGGAUCAGAGGAGUGUCUGGAGUGGAAGAUAAGGUAUAAAGUGGCUCUAGGUAUAGCUGAGGGUCUGAGUUAUCUUCACAAUGUUUGCCCGAGACGGAUCAUUCACCGUGACAUCAAAGCUUCUAACAUAUUGCUCAGCCGAGAUUACGAUGCUCAGAUUUCGGAUUUCGGACUUGCAAAAUGGCUUCCAGAGAACUGGCCUCAUCAUGUUGUGUUUCCCAUCGAAGGAACAUUCGGAUAUAUGGCUCCAGAAUACUUCAUACACGGCAUUGUUGAUGAGAAGAUCGAUGUGUUUGCCUUUGGGGUAUUGCUUCUCGAGAUCAUAACCAGUCGUAGAGCUGUUGAUACAGCAAGCAGACAGAGCAUCGUUGCAUGGGCAAAACCUUUUCUCGAGAAGAACAGCGUUGAGGACAUAGUGGAUCCUCGGCUAGGGAAUGAGUUUGAUCCAAAAGAGAUGAAACGAGUGAUGCUAACAGCUUCAAUGUGCAUACAUCAUAUAGCCACUAUGCGACCUGACAUGACCCGGUUGGUGCAGUUGUUGCGUGGAGAAGACGGGCCAGCUGAACUGCAGCAGAAGCCAGGUGAAAGAAUGGCGGUGAGUGUGAACGCUUGCGAUCUACAAGAUCACACAUCCUCCUCAUACCUCAACGAACUCACCCGC
>Isatis_indigotica_175
Isatis_indigotica_Transcript_221	1296	ACCAACAAAGGCACGUGCUCUGCAUAUGGCUACCAAAGGUCUAGCUUUAUGCAUUGUGACUCCUCCAGCUUCAGUCAUAUCCACCUUUUCUUCUCCAAUCCUCUUCCACUCAAAACAUUGAAUCAAAGACCCGAGAGUCAAGCUCACCAGCCGUUGAGCCAGUCCGGAUCCAGGACACGCCCUUCGUCCUAACCCGAACGCCAUUAGCUUAAGAGCCUCCCCUUCUUUUUCGAACCUCUCUGGCUUGAAAGUCGCGGCAUCAUCCCAUAGCUGAGGUUCUCUGUGUAUAGCCCACAGGUUCACCAAUAGCAUCGUACCACGUGGCAUGUCGUACCCCCCUACUUUACAGUCUUCCGAUGCGACGUGAGGCACCAUCAAAGGCCCCGCAGGGUAUAGACGUAAUGUUUCAGACACAAUGUUCUGAAGAUAAGGGAGACCUGAGAUGUCUGAUUCUUCCACAAGCCUGUCUAAGCCAAUUUUACCGUCGAUUUCGUCUCUCGCCUUGCUCAAUACCUCGGGAUGGUUCAACAAGCACGAAAGAGCCCAUUCCAAUGUUCCCGCUGAUGUAUCAGUCCCCGCCAGUAUCAAAGACUGCACAUUUUCUCUUCUUGAUUACCUUAAUUACGAGCAUUCAAUGUGACCGAAACGAAAUAAACGCUGUUCUAGUUUACUUACGAGUAUGGUUCCUUUGAUGGUGCGGUCCGUGUAGCACUCAGGUUGGGAUUCUUGUAGAGAAAGCAAGUGAUCGAUCAUCGUGUUCCCCUUCUCUUUCGCUGCUCGCCUUUCAUCAAGCAACCCUUGCAAGAACUCAUCAAACCUACCAGCGAGCUUUUUUAUCCGUUUCUCGAAAUCCGUGACCCAACGCAGGACAGGUAAAUAGUCAACAGCAUUUCCGGCACCAAAACUACUCGCCAGCUCUGCGAUAAGCUGCCUUACGAGUUUGGUCUCCGAGUUUUCCUCUGCAGUACCAUCUCCGUAGUAACGUUUUCCGGCCACCAUUCGGAUGAUAUUGUUGAAUGUUAAAUCAGAAAACAUUGGUUUGAUCUCCACCUUGUCAAACUCAUGUGAGGAGUUGCGUGAGAGACGAACUAUAAGCCGCCGGAUCUCGUCCCGGCGUAUAGACAGGAAUUUAUUGAGCCGGUGAGCCGAGAAUAUCUCGACGGCGCCGAUGCGGCGGAGGUUUCUCCAGUGUUCGCCGUACGAAGCUGAGACCAUGGUUGUGUGGUCGUACGAAAUGUGUUUGGAAGCGAUGGUGUUUGGCCGGUUCGCGAGCACGACGUCGUUCUUGGUGAAGCA
Isatis_indigotica_Transcript_222	1212	ACCAACAAAGGCACGUGCUCUGCAUAUGGCUACCAAAGGUCUAGCUUUAUGCAUUGUGACUCCUCCAGCUUCAGUCAUAUCCACCUUUUCUUCUCCAAUCCUCUUCCACUCAAAACAUUGAAUCAAAGACCCGAGAGUCAAGCUCACCAGCCGUUGAGCCAGUCCGGAUCCAGGACACGCCCUUCGUCCUAACCCGAACGCCAUUAGCUUAAGAGCCUCCCCUUCUUUUUCGAACCUCUCUGGCUUGAAAGUCGCGGCAUCAUCCCAUAGCUGAGGUUCUCUGUGUAUAGCCCACAGGUUCACCAAUAGCAUCGUACCACGUGGCAUGUCGUACCCCCCUACUUUACAGUCUUCCGAUGCGACGUGAGGCACCAUCAAAGGCCCCGCAGGGUAUAGACGUAAUGUUUCAGACACAAUGUUCUGAAGAUAAGGGAGACCUGAGAUGUCUGAUUCUUCCACAAGCCUGUCUAAGCCAAUUUUACCGUCGAUUUCGUCUCUCGCCUUGCUCAAUACCUCGGGAUGGUUCAACAAGCACGAAAGAGCCCAUUCCAAUGUUCCCGCUGAUGUAUCAGUCCCCGCCAGUAUCAAAGAGAGUAUGGUUCCUUUGAUGGUGCGGUCCGUGUAGCACUCAGGUUGGGAUUCUUGUAGAGAAAGCAAGUGAUCGAUCAUCGUGUUCCCCUUCUCUUUCGCUGCUCGCCUUUCAUCAAGCAACCCUUGCAAGAACUCAUCAAACCUACCAGCGAGCUUUUUUAUCCGUUUCUCGAAAUCCGUGACCCAACGCAGGACAGGUAAAUAGUCAACAGCAUUUCCGGCACCAAAACUACUCGCCAGCUCUGCGAUAAGCUGCCUUACGAGUUUGGUCUCCGAGUUUUCCUCUGCAGUACCAUCUCCGUAGUAACGUUUUCCGGCCACCAUUCGGAUGAUAUUGUUGAAUGUUAAAUCAGAAAACAUUGGUUUGAUCUCCACCUUGUCAAACUCAUGUGAGGAGUUGCGUGAGAGACGAACUAUAAGCCGCCGGAUCUCGUCCCGGCGUAUAGACAGGAAUUUAUUGAGCCGGUGAGCCGAGAAUAUCUCGACGGCGCCGAUGCGGCGGAGGUUUCUCCAGUGUUCGCCGUACGAAGCUGAGACCAUGGUUGUGUGGUCGUACGAAAUGUGUUUGGAAGCGAUGGUGUUUGGCCGGUUCGCGAGCACGACGUCGUUCUUGGUGAAGCA
>Isatis_indigotica_176
Isatis_indigotica_Transcript_223	310	GUCGUUCUUGGUGAAGCAUUCCUCUGCGAUUGAGUGUGAAGAGACAACGAAAACGAGUCGCCUGCCGAGACGGAGGGAGAAGACAGGAGCACCGCCUAAGGACUGAGAGACGGAAAGGAAAACGCGGUGGAGCGGCGGCUUGAGUAAGCGGAGGUGACCGAUAACCGGAAGCGCGAAAGGUGGACUCGGAGGGAGGUUUGGCUUUUUCUUGAUUCUAUUUCUUCCGAUGAAGAAGAUCAUGAGAGUAAGAAGAGUGAAGAGUAAUGUGAAAGUUAGUGUUUGAGCUUCCAUGUUUUGGAUUUUGUUUCUU
>Isatis_indigotica_177
Isatis_indigotica_Transcript_224	548	UGGUGGUAGAAUCAGCCAUGGAAUCUCUGUACUUUCAAGUCUCUUCUUCGAAUGAAUCCCAGAAAAUCAAAGAUCUGGUUGUAGAAGAAACCUCGUUAAUGGGAGGAAUCUCCCUUUAUAAUAUAAGACGGAGAGAAAGAGAGAGAGUGGCUUAUCACCGACUCCAUUUCGACGAACGAGCUCCUCAGUAAAAUUUGUGGGAAACAUUUUUCUUGCCGACACAUAUUGGUGACGGAUUUCCGACCAGAAUCCGGCUACAAUACCGAGAACUCGAAAUGUUCUCAGAAUUCAUACUAUACCAAUACGGUUCUGACGAAAUCUUGUGACAAAAUACCGACAAUUGACUCUUCUCGGAAUUCCUAAAGAUACCGAUAAAUUUUCGAUUAACGGUUUCCGACAAGUUUGUUGCGAAUUGGCUUCAUCAAAAAUUUCCGAGAAAUUACCUUCGAACUUACACUUUUCGCAGAAUCGUGUCAAUUUCUUAUCGCUAAAUUUCCGACGACCCUUUCUGUCAAAUAUGCUUCGUCGCCUUUGGGACCAUUUUCUUG
Isatis_indigotica_Transcript_225	464	UGGUGGUAGAAUCAGCCAUGGAAUCUCUGUACUUUCAAGUCUCUUCUUCGAAUGAAUCCCAGAAAAUCAAAGAUCGACUCCAUUUCGACGAACGAGCUCCUCAGUAAAAUUUGUGGGAAACAUUUUUCUUGCCGACACAUAUUGGUGACGGAUUUCCGACCAGAAUCCGGCUACAAUACCGAGAACUCGAAAUGUUCUCAGAAUUCAUACUAUACCAAUACGGUUCUGACGAAAUCUUGUGACAAAAUACCGACAAUUGACUCUUCUCGGAAUUCCUAAAGAUACCGAUAAAUUUUCGAUUAACGGUUUCCGACAAGUUUGUUGCGAAUUGGCUUCAUCAAAAAUUUCCGAGAAAUUACCUUCGAACUUACACUUUUCGCAGAAUCGUGUCAAUUUCUUAUCGCUAAAUUUCCGACGACCCUUUCUGUCAAAUAUGCUUCGUCGCCUUUGGGACCAUUUUCUUG
>Isatis_indigotica_178
Isatis_indigotica_Transcript_226	213	GUAUUGCCAAGCAGCAAUUGGGUACCCACCAUCACAACCAUCUCCACACCGGAAUCCACAGAAAGCUAAGGGAUCAUUUAUUGACAGAUUUAUGUUUUUCCCAGUCAUCGAAAUUAGGUUAAUUAGCUCAUCAGAACCAAGUCAAAACAACCCAGGAGCACUGCAAGUCGAAAGACGCGGAGACAGGCCGUAAGAGCAAGACAACAGAGACCA
>Isatis_indigotica_179
Isatis_indigotica_Transcript_227	261	GGACGAGGCAUUAGGCAAAUGUGGCAUUAGGCUUGAACAUUUAGUAUUUCGGUUCGGUUCUAUUGAUUUGAUGAAUUUCAGUUUGCUUGUGGUUUAGCGAUUUGGCUUUGGAUUAAAAAAAUCAUAAUAAGAAAAUAAUCGAAUAUAUUAUUUUUCAGUUUGUUUUUAGUAAAUUCCAAUUCAUUUUUAUAUGUUUGAUUGCUACUAACUGCUAUUAUUUUUUCAAGAUUUUUGGUGUAUUUUGUUUGUUCCUUAACCGUA
>Isatis_indigotica_180
Isatis_indigotica_Transcript_228	223	UCCACAUCAAAUGACUCCACGCCUGCAAAACCGAGUGAAGUUAUCUUCAUGCUCUUGACUUUCAUGGGUUGGGUUCUAUAGAAACGUGUUUGUAUAGAACGGAAGUUUGAAGCAAAAGAAGAACUCGAAAUAUGCAAUUUACACGAGAUUGAGAAUCUUUUCGUCGAAUCUAUAUGUUAUGGUACGACAAAUACAAAUGGAAGAGAAGACAAUUGGUUUAAAG
>Isatis_indigotica_181
Isatis_indigotica_Transcript_229	1047	AGUGACCCAUCUAAAUACACGGGAUCAUGUAAAAUAAUAAUCCGAUAAGGAGAUGCAGGGAGAACGUACCUCCAAGCGUUGGUGGCAAAAUCAAAAACUUCACAAGUAGUAACAUUGUCUACACCAAAUUCAGCUGAAUUAUAUAGCCAAACCGGCUUGUACGUGCCAACGAUCUUGUCUUUACCGAAUCCAAGUUCAGGAUAUGGUUUGUCAUCGUCUCCUUGAUUCAAACACUCGACCAAGAGCUUUUGAAAGCCCGAGUGUGGGAAACUUCGAUGCCAUCCAGUGAUUGGGUUGAAAACAAAACUAGAUCUGUAGGCAUGUGAGAGGCAUAACAGACCGUCACAACUAGUAGUAGUAACCCCGUUGGUCGGAAUAGGAAACUUGACCGUACAAAUCACCGACGACCCCAACACCAUUCUCAUCCUUCCAGCUUCAUAAUCAUUGUCAUCACUUUAAUCCCUGAUAGACACGAAAAGCACAUCUGCAUCUCGUGAUUUGCUACUACGGAUAAAAUGUGGUUCCUGGAACCGCCGGGAAUCGAUUGUCGAUUUCCACUUCUUGGAUACACACCUUAAUCUUACCAGAAAUUUCACUGCAAGUCUCUCCAGUAUGAGCUCUACAACAUCGUGUGGUAGCGAUUCCACUGUCGAGCAGCCAUGUCUUUUCAAGCUAAAUUCAACACUCGAGCUCCUAACUCUUUUCAUUGUAUGUCAAGAGCGACGAUCUAGGCUUUAAUAAUACACGCGAGCUCAGCAUCCGACUUGAGCUAGCAAUUGGAUUAAUCUUUCCUUAUUUGUAUUUUUUUCCUUUUCUCUUGUAAGCUUCUUCUUAUCAAGAGAUUUUCCUUUUCUCUUUUGGAAUUAUCCAACAUACUAAUGCUUACACGUUCAUCAACCAUUAAACGUUUGUUGAAAUCCCUGAUACUAACGGUUUUCGCAUCAUUCACCUUGUUAGAAACUCCGGCGAGUUUGUAGUAUUUCUUAGCAACUUCAAGAGAGUUAAGAUCUCUUUCACAUGCAACAAGACGUCCUGUUUCUGGUGAAG
>Isatis_indigotica_182
Isatis_indigotica_Transcript_230	499	GUUUUGACACAGAAGGAAUCAGUAAGAACAACGAAAGAGGAGAGAGAUGGCUGCAACGAGCAUCGCUUCUAGGUCCACGUCUCUAGGCUCCAUCUUGAGAACCGCCACAAGAAGAAGCUUGAUCACACCUGGAGCUAGAACCUCCGUCCCGAACCCUAAUUCCCCAUCGUCGUUUUUCAACACUUCUUCGCCUCUUCGUCAGACUCGAAUCGAAGGUUCUUCUGUUCCCAGGUUUCUGCGGCGAGAACUAAGCACGCAUCAACCAUUUCACAGCGUCGUUGCUGCAGCUUGCCUUGUUUCGAAGCUUCCUUCUGAUGUCACCUCUUAUGAAGGUAGAUUUGCUAACUAUGUCAGUCCCAUCUAAGAGGCAGCACCUGAAGUGGAUGGAAGGCUUUUUCCGCAAAGUUUAAAUUUUUUAUUUUCUCAAGGAAAUUCAGGUUUUUUAAGCUUAAUUUUACUACCGUAUUUGCAAUCUUUCAGUUUAGAUGGAACUCUGGCA
>Isatis_indigotica_183
Isatis_indigotica_Transcript_231	373	GAACUCUGGCACAUGUGUUGGUAGAUGUUAUUACUUCCAUUUUAAUUGGGUUCUUAUCUUAUCAAUCAAAUGAUGAUUCAAACCAUUGUUAUUGUCAGGAUGUACAAUAACUUCUCCCGGACACAAGUACUCCUUCCAAUUUAGAAAAUAAGAUCGUUUUCCACCGGAUGAAACCUUUGUCCGUUUCUACCAAUUGAAUUAUGUUCUUUAGCGUUGCUUUUGACUCAAAUAAAGUAUGUGUUAAGCCUCUGUGAAUUUAUGCACUUGCUUGUUGUGAAGUAACAGAAGGCUCCUAGUAGAAUUCAUAUAUCAUGAAACAUGUGUUCCUAGCUUUAUGUGCUCUGUUGUGAAAAUAGCUGCCACUUUGGUGAGA
Isatis_indigotica_Transcript_232	297	UUAUUUUCUCAAGGAAAUUCAGGAUGUACAAUAACUUCUCCCGGACACAAGUACUCCUUCCAAUUUAGAAAAUAAGAUCGUUUUCCACCGGAUGAAACCUUUGUCCGUUUCUACCAAUUGAAUUAUGUUCUUUAGCGUUGCUUUUGACUCAAAUAAAGUAUGUGUUAAGCCUCUGUGAAUUUAUGCACUUGCUUGUUGUGAAGUAACAGAAGGCUCCUAGUAGAAUUCAUAUAUCAUGAAACAUGUGUUCCUAGCUUUAUGUGCUCUGUUGUGAAAAUAGCUGCCACUUUGGUGAGA
>Isatis_indigotica_184
Isatis_indigotica_Transcript_233	467	ACGAGGCGAUAAGAUUCAAGGUCAGGGAUUACUCAUUUCUGAGAUUACUUUUCUAUGACAGCUUGUAAAAUGGCUUCUUCUUUUUUCUUUUGUUAUAUGAAAUCUUUCUUGACAUUCUGCUGAGAAACCGGAAAGAGUACUGAGAUGGCUUAUGCAUAGGAUCGGUUUGGCUUGUGCAAUCGUGAACAGACUGCAGAUCUCAGUGCUGUGCUUGUCUUCACUUUGAGCAGUAACUUAUGUAUCUAUGUCACCACCAUUUUAGAGAACAUUAUGAUUGUUUGCUCUUGAUGAUAGAUUCUAAGUCUAGACUAGACUAGGAAUGCUCUUGUCACAAUAUGCGUAAAUAAUUGUGAAAACAAUCUCAAUCAAGAGUAACCGUGUGGGGGAGAUUCAUGUUUGAUAACUGCUUGAUGAUCAUCUGUACCUUUUCUUUUUCUUUCCUGCAGGUCCCUGGGCUUAUGAAGAUA
>Isatis_indigotica_185
Isatis_indigotica_Transcript_234	324	AACAUGUCCUCAGCCACAGGACCUACAACAACAACAACAACAAAAACGUUACAAUUAGGACUCAAAUCUCUUCAUCAACCACAUCAACAGAGACAUAUCAGCAGAAGCUACAAAAGGAGACACUAGACAUAAAAGCAAAACUAUGCUGAGCUCUGGAUACAGUUUUUUUAAUCAUGUAAGAGAAUCUUUGAUGAUAAAAUUUCUCCAAUAAAAGGUACGUGCAUAACAGCCAACAAACCGGCGUCAAUCAAAGAUAUCAUAACAAAUCAAAGCUUUCCCAGCAAAAUUCAAAAGCAUGAUUCGGUCCGAUAGAUGAAACAAAGU
>Isatis_indigotica_186
Isatis_indigotica_Transcript_235	608	AUCAAACUCAAUCGUACAACGCUUCACAAAACAGUUGACGAGACUUAUUACAAUGUCAAAAAGCCAUGUAAACAUGAAGCUUAAACUUGAUUUUGAUCGUAACACAUAAUCUAUAUUUUCCGAGAACAACCAUGACAAGCUAUUUCAAAUAGACAAAUUUAGGCUCUUUGUCAGAGAUUAAGAUAAGGAAUAAGUUAAUAACAGCGUAUAUUCACAUUAAACAAAUAAAAAACAAAGCGUUUGGGGACUAGAAUACUUUAUUAAGGUUCUUCUAAGAACAGAUCCCUAAGAACAAAAAAAAACGACUACUCUCAUUAGGGUUACUCCUAAGAACAAAUCACUCAGCAAGGUCCUCAUCGGCUGCAUUCUUCAGAUCUAAGUGUUCAUCAUUUUUGUAUGCUAGAAAUCUCGGGAUCCUCAGAUUCUAGUUCGAUCCUAGAGUAUCUCAUGCUUCAUAUUCGGCUAUUUUUUAACUUUAAGAAAUAAUUUUUUUUUUAUUUAAGGAAACAAAAUUAGCUAGAGAAGAUCAAGCAAAGGAAAUGAUUAAACUAGAUAAGAGAAGAAUACAAAAUCAGAAACGAAACGAUGAACUAAGGGAGAGAACUCAG
>Isatis_indigotica_187
Isatis_indigotica_Transcript_236	1593	UAGAGACAUUUCACUGCCUCGAAUCUUUGUUUCUCUCUGUUACUGUUUAGAGUCAUACAUAAUCGAUUAUCAAUGUAUUUCAACGAGACACACACUUACAGAUUCGUACUAGAAACAGAAAGUUACUCACUGCUCUUAUGUUUCUACACCUCCUAAACCUUAUUACUGCUAACAUCAUCAGCUUCAUCUUCGUCUUUAACAAACAAGUAGACAAGAAGGACCAGUAGAGGAUAACUUACACUAGUGAGUGACCAAUUUACAAUAAGCUGCGACAUUAACGGAACCUUACGUGUAUCCACUUGCCAAGCCACUGCAGCUCCUGCGCUCUGCACUCCUUUGUAGAAUCCACUGUAUCUACUCAAAGUCUGCGAAUCAUCAGCGAGUGCUCCGAUCAACCAAUACACCAUGCUCUGGUACAUGGCAUCUAACAACCCGUAGCUCAUAUAUAGCACGAACGGUCCGGCGAAUUCUCUGCCUGAAUCUUUGAAGUCAAGUUUCUUCUCCGGUAGAUUGUCAGACGAGUAAGCGUGCUGAUUCGCUAACCCUCCUGCCCAAAUCACGGUUCCGAUCACCGCGACUAAAGAUACUCCGGUGUAUCCUCUUGCUCUUCGGCUUUUGAAGCUGAAGUCCAUUAUAUAGCCGAUUGCAAUCGAUCCGGCCAUUUGAGCUCCCCAGUAAAAGACAUUGUUGAACCCUCUGGUUCUUAGAUUGAAGAGAAGUCCAUUCACGUUGUUGAACUGAUAGCUGUAGAAGAAGUUGCUAGCCCAAGCUGCGGGAACGAUGAGGAGCAUUUUCCGAUCCAGGAAUAGCCGGAGCACUGCGGCGAGUUCUGUCGACGCACGGGAGUAUUUCACUGCGGAGCAUUUGGAUCCGUCGUCACGGAUCACGGAGUUCGCCGGGAGGAUUCCUAACGAGAGGAGAACUCCAGCGAACAUGAAACACAUGAACGCGAUGUACGUCGCGUCGUUGACCGAUGCGGCGGAGCUACGGUGGUAAUUGAGGAUAAACGGGAUCAAUCCGCCGAUCACGCCGCCGAGGUUGAAGAUACUCCAGAACAACGCGAUGUAAGUGCCCUUCCGAUGCGGCGGAGGGUACGACGUCAUCACCGCUCCUUCUCCGGCCCAGAGAAGUCCAGCGCCGCAACCGAGCAGAGCUCCGGCGACGAUGGCGAAUGCUUGGUGGUGGUGAUGGUUGUAGUAGAGGAAAGAUCCGGCGUAGAGCACGUAGGUGGAGCAGCCUGCGGCUAGCGUGAGGCGUGGACCGAGGACGUUGUAAAACGCGCCGCCCAAGACGCCGAAAACGGUGAAGGCGGUGUAAACGGCGGUGUUAGCGUUGUUAGCGGCGGUGGGAUCAACUUGACCACCGCCUCCCAUGCCGGAGAGUGCGUUGAACAUUCCUGGACAGCAGAAACAGACGAAACCCAUUAAGCUCACUUGAGCUAGGGGAGAAUUGAAUCGCCAUCUUCUUCUCUCCGGUGUGUUUUCCUCCUCUCCUCCGCCGUGGUUUUCCGCCGGAGUUUUUUCUUCGUCUUUUAUUACACUCAUGGUCGGAAACAGUUGAAGAUCAGAAUUCCUGUCCUAACUCAGAGCUCGG
>Isatis_indigotica_188
Isatis_indigotica_Transcript_237	572	GCCAAGUCCAGUGAUUCCUCAAGCCUUAGAUGUCACCCAAUGCCGAGUGGAUCAACCAGUAAGAUGUGAUAAAAAUGCAGAGAGCGAUAUGACCAAUCUUGUAAACUCGUUUCCUCUGCUCCGCUUUAUUUGUAUUGUGCAUCUCUGUUACGUCUGCCAAAUGUUCCCUUUUCAUGUAUAGCCUAAUGUUGUAGAAAAGGUGAGGAAGAGACAAAACCGCCAUGAACCAAUGUCCGGUUAAGACAUAGUACACGCAAAGAAGUCCUUGCAAACCGAAUUCCGGUAGAAUCACCCGGUUUAUUUUGGUAGAUGAAUCGUAAGGGUUUAUGUGAUCAUUCUCAAGAUCCGCCAAACAUGUCAGCUGGUAAAUAACGAUGAUGAGAAGGGUAAGGAGGAAUAAGAAAGAGAUAAUCCAAUCGAGUAAAUCGCCCAUUCUCUGCCGUCUUCCGCCGCGUCGAGUCGUUCAAUCUCCGUCGUCGCCGCCGCCUUGUUUAGUCGAGCACGGACGGUGUUUUUGGUCAAAGCUUUGGGAAUUGCAUGUAUAAAUCUGAUAUUUAAACGGAAUAUAUAAG
>Isatis_indigotica_189
Isatis_indigotica_Transcript_238	599	UGACGUACGCACCGUUUUAUCCUGGUAAAGUUCUUCCCUUUAUUCUUUUGAGGAUCUUCGUUUUUGUUUUUGUGUGCUCAGCUUCGUGCCGUUUUUCUGUGGUUUUGGGGACCAGAAAUGGGUUAUCAGAAGACGGUUUAGGGUAUGGAUUCACUGGCUUUUCAAUUCCAGUGAUGCUCUUGAUGUGGUCCCAUAGAUCUAAGUUACAUUGUGGGUGUUGCCUUCAAGGUCUUGGCCUUGUUGACUCCAUUGCUUGUAGAUUAUUCAGCCUUGGUGAUUGAGAACUCGUGACUCGGAAUAUUGGUUUCUGGGCGUUUUAUUCGGUAAGAAGUGAUGGCUAGAGAUCAUUUAAUUAUGAAUCUGAAAUUUCUCUUCUUCUCUUUAAAGUCAUUUUCGGGUGCAAAGAGAUUCAUAGGAGUGAGGAAGCAGUUCCUUUGACACUUGUAUGUGGUUCAUUUUCUCUCGAUGUUUUGGUUGUUAUGAGGCCUUAUCUCGAAUCUCGUUUAGUGUGGGUUGUUUCAUCUCUUGUGGAGCCUGUAUGAUGCCAAGAUGCUUGUUGUGUAUAUGCUCAACAAUUCCUCGAGAUGAGAAAACUGUUU
Isatis_indigotica_Transcript_239	507	GACGUACGCACCGUUUUAUCCUGAAAUGGGUUAUCAGAAGACGGUUUAGGGUAUGGAUUCACUGGCUUUUCAAUUCCAGUGAUGCUCUUGAUGUGGUCCCAUAGAUCUAAGUUACAUUGUGGGUGUUGCCUUCAAGGUCUUGGCCUUGUUGACUCCAUUGCUUGUAGAUUAUUCAGCCUUGGUGAUUGAGAACUCGUGACUCGGAAUAUUGGUUUCUGGGCGUUUUAUUCGGUAAGAAGUGAUGGCUAGAGAUCAUUUAAUUAUGAAUCUGAAAUUUCUCUUCUUCUCUUUAAAGUCAUUUUCGGGUGCAAAGAGAUUCAUAGGAGUGAGGAAGCAGUUCCUUUGACACUUGUAUGUGGUUCAUUUUCUCUCGAUGUUUUGGUUGUUAUGAGGCCUUAUCUCGAAUCUCGUUUAGUGUGGGUUGUUUCAUCUCUUGUGGAGCCUGUAUGAUGCCAAGAUGCUUGUUGUGUAUAUGCUCAACAAUUCCUCGAGAUGAGAAAACUGUUU
Isatis_indigotica_Transcript_240	346	UGACGUACGCACCGUUUUAUCCUGGUAAAGUUCUUCCCUUUAUUCUUUUGAGGAUCUUCGUUUUUGUUUUUGUGUGCUCAGCUUCGUGCCGUUUUUCUGUGGUUUUGGGGACCAGAAAUGGGUUAUCAGAAGACGGUUUAGGGUAUGGAUUCACUGGCUUUUCAAUUCCAGUGAUGCUCUUGAUGUGGUCCCAUAGAUCUAAGUUACAUUGUGGGUGUUGCCUUCAAGGUCUUGGCCUUGUUGACUCCAUUGCUUGUAGAUUAUUCAGCCUUGGUGAUUGAGAACUCGUGACUCGGAAUAUUGGUUUCUGGGCGUUUUAUUCGAUAGAAUGAUUUUACCAAAGCAG
Isatis_indigotica_Transcript_241	254	GACGUACGCACCGUUUUAUCCUGAAAUGGGUUAUCAGAAGACGGUUUAGGGUAUGGAUUCACUGGCUUUUCAAUUCCAGUGAUGCUCUUGAUGUGGUCCCAUAGAUCUAAGUUACAUUGUGGGUGUUGCCUUCAAGGUCUUGGCCUUGUUGACUCCAUUGCUUGUAGAUUAUUCAGCCUUGGUGAUUGAGAACUCGUGACUCGGAAUAUUGGUUUCUGGGCGUUUUAUUCGAUAGAAUGAUUUUACCAAAGCAG
>Isatis_indigotica_190
Isatis_indigotica_Transcript_242	1180	AUUUAGCUUUCGAUUUCAACCCCACAAUAAACCUCAUCUCUCUUUUGAAACAAAUCAGUCCUCGUUUGUGAGUUUCUUCUUGAUUUCUUUCUCUACACAAAAAGAUCAAAACCUGUCAACCCUCUGUUUUUUCUCUCUCUGUUAUCUGUUAUAGAUUCACAAGAAUAGAUCAAACCUUUGGAGAUAAAAUCCACUGGAAAAACCUUACAUAGGAAAGUUUUCGUGGAUAAAUAAUGAUGAUGGGAAAAGAAGAUCUGGGUUUGAGCCUAAGCUUAGGAUUUUCACAAGAUCACAAUCCUCUUCAGCUGAAUCAGAAUCCUAACUCGUCCAUAUCCAACAAUCUCCAUAGAUUUCCAUGGAACCAAACAUUCGCUUCUACAUCAGAUCUUCACAAAAUAGACGUGAACAGUCUUCCAUCAACGGUGGAUUGCGAGGAGGAAGCAGGAGUUUCGUCUCCUAACAGUACGAUCUCGAGCACCGUAAGCGGGAAGAGGAGUGAGAGAGAAGGAAUCUCCGGCACCGGCGAUGACCACGAUGAUAUCACCCCGGAUAGAGGUUACUCACGUGGAACCUCCGACGAAGAAGAAGACGGCGGCGAAACGUCGAGGAAGAAGCUCCGAUUAUCUAAGGAUCAAUCUGCUUUUCUUGAAGAGACUUUUAAAGAACACAACACUCUGAAUCCCAAACAGAAGUUAGCUUUGGCGAAGAAGCUGAACUUGACAGCAAGACAAGUGGAAGUGUGGUUUCAGAACAGAAGAGCAAGAACCAAAUUAAAGCAAACGGAGGUGGAUUGUGAAUACUUGAAACGAUGCGUAGAGAAACUAACGGAGGAGAAUCGGCGACUUCAGAAAGAGGCUAUGGAGCUUCGAACUCUCAAGCUGUCUCCACAGUUCUACGGCCAAAUGACUCCACCAACUACACUCAUUAUGUGUCCGUCGUGUGAGCGUGUGGCGGGGCCAUCAUCAAGCCAUCACCACAAUCACCGACCCGUUCCGAUUAACCCGUGGGUUGCUUGUGCUGGUCAAGUGGCUAAUGGGUUGAAUUUUGAAGUCUUGCGUCCACGGUCGUGAGAGGAUUGCUGUUCUGUUAAUUUUUUCGUUGUCGUGUUGAUUUGAUAUGAAUGUGGCUGUGUGGGGUCAUUGUAAUUUUGGAUGCUUGGCCUUCCCAAGUUAAAGUGCUA
Isatis_indigotica_Transcript_243	459	AUUUAUCUCUUACGUGUUUUUGUUUUGUUUUGUUUGUUACAGAACCAAAUUAAAGCAAACGGAGGUGGAUUGUGAAUACUUGAAACGAUGCGUAGAGAAACUAACGGAGGAGAAUCGGCGACUUCAGAAAGAGGCUAUGGAGCUUCGAACUCUCAAGCUGUCUCCACAGUUCUACGGCCAAAUGACUCCACCAACUACACUCAUUAUGUGUCCGUCGUGUGAGCGUGUGGCGGGGCCAUCAUCAAGCCAUCACCACAAUCACCGACCCGUUCCGAUUAACCCGUGGGUUGCUUGUGCUGGUCAAGUGGCUAAUGGGUUGAAUUUUGAAGUCUUGCGUCCACGGUCGUGAGAGGAUUGCUGUUCUGUUAAUUUUUUCGUUGUCGUGUUGAUUUGAUAUGAAUGUGGCUGUGUGGGGUCAUUGUAAUUUUGGAUGCUUGGCCUUCCCAAGUUAAAGUGCUA
>Isatis_indigotica_191
Isatis_indigotica_Transcript_244	1193	GUUUUUUCUUCUUGUCUGGUCAGAUUUGUUCUUACAAAUCACAUACUCCAUUGUCAGCUCAAACAAGUUCUAAGCUGUUUCUUCUUGGUUUUCCUCGAAAAGAAGCUCUACCUAAUUCCGAAUCUCAAGAUGUUACCAACUGAGUCAAAGAAGGCCUUGUCUUUCCAAAGAUAUAUUGAAGAUGGAGACUUAGUUAUCGUUUACGAGAGACAUGAUGUGAUGAAACCAGUUUUAGUAAGCAAAGACGCUGUGCUCCAGAACCGUUUUGGAGUGUAUAAACACUCGGAUUGGAUCGGGAAGCCGUUAGGGACGAAAGUGUUCAGCAACAAGGGUAAAUUUGUGUACCUGUUGGCUCCCACUCCCGAGCUGUGGACACUGGUCUUAAGCCACAGGACUCAGAUUCUGUACAUUGCGGAUAUCAGCUUUGUGGUAAUGUAUCUAGAAGUCGUGCCUGGCUGUAUCGUUCUUGAGUCAGGCACAGGAAGUGGAUCGCUUUCGACUUCACUAGCUCGAGCUGUGGCUCCAACUGGGCAUGUGUAUUCAUUUGAUUUCCACGAGCAACGAGCUGUCUGUGCAAGGGAAGACUUUGAGCAGACGGGUAUCAGCAGUUUAGUAACCGUGGAGGUUAGAGACAUUCAAGGACAAGGAUUUCCUGAGAAACUGUCGGGUUUGGCUGAUUCGGUGUUUCUAGACCUUCCACAGCCUUGGCUCGCGGUUCCUUCUGCGGCAAAGAUGUUAAAGGAGGAUGGAGUUCUCUGCUCUUUCUCACCUUGCAUCGAGCAAGUACAACGGACUUGUGAAGUCCUCAGAUCAGAUUUCAUAGAAAUAAGAACGUUCGAGGUGCUUCUCAGAACAUACGAAGUGAAGGAAAUGAAAGUGGAAACUGGUACAAUGAUUGGUGAGAGCCACGACGAGGACGAUGGAGUAUCGAGACCAAGCAAGAGAAAACACCGUUCAAACGAAGGCGGUGUCGUUUCACAUGACAACUCUUCUAUUGCUACUUCGGUCGUCAUGGCUCGGCCUUGUAGCGAGGCAAGAGGUCACACCGGCUACUUAACGUUCGCAAGACUCCAAUGUCUGUCUUAGUCCAAAUUGUCCAACUAGAUACCAAUUUUUUUCUUGAUAAAAAAAGGUCGGAUAUUUUAUAUAAGUUAGCUGCUCUACAUGAUUUUAUUAUCAUGUUACUGUUUUUU
>Isatis_indigotica_192
Isatis_indigotica_Transcript_245	1809	AAAAAAAAAAGACAAUAGCGUUCUCUCCCAAGCGCAUAUACUGUACUUAUAUACUGCAUAGUUCUUAUAUAAUUCUCUUUUCUCUAUAAACAUUACGAAGAAGAAGAACAUCCAAUUCGUUUUAAAGAUCUCUCUUUAUUUGAAUUCUUCUUCGUUUUAGAUUCCAAGUCAAACCCUUGAUCGGUUCUCUUGCUACUAACUAAGUUCUCCGUGAUCGAAGUUUUUUUUUAAUUUUUUUUUUUUAUUUUAAUUCGACGAAAAAAGCUUUUUCCUUUUCUCUUUUUAUUCCGGCGAUGGUUUUAGCGGCGAAGCAGGCUCUCUCUGCUAAGAUCGGAUUCUCCAAUUCUCUUUUAAGACGGAACCCAUCUUCCUCACUGCAACGAUCUCCUGUUUCUCUCUCGUUUCCAUCGACGGAGCUUCCAAAACGCACCGUUUUAGCCGUCUCGAAGCCUCUGCAUCUCUCUGCUCUGAGAGCAAAGUCUCCGGUGAGAUGCGAGGCCUACGAAGCUGAUAAAUCGGAGCCUCAGCCGAUCGAUGCGGCGGCGGAAACGAAGUCGGAGGCGGCGAAGAAGCUGAAGAUUGGAAUCUACUUCGCUACUUGGUGGGCUCUGAACGUUGUCUUCAACAUCUACAACAAGAAGGUCUUGAACGCUUACCCUUAUCCAUGGCUCACCUCGACGCUCUCUCUCGCCGCCGGUUCGUUGAUGAUGCUAAUCUCUUGGGCCGUUGGGAUCGUUGAGACUCCCAAAACCGAUUUCGAUUUCUGGAAAACUCUUUUUCCGGUUGCUGUGGCGCACACGAUUGGUCAUGUGGCUGCAACCGUGAGUAUGUCAAAGGUUGCGGUUUCGUUCACUCACAUCAUCAAGAGUGGUGAACCGGCGUUUAGCGUUCUUGUCUCGAGGUUCAUUUUGGGUGAAACCUUCCCUACUUCGGUUUACCUGUCCCUCAUUCCGAUCAUUGGUGGUUGUGCUCUCUCUGCCCUUACUGAGCUUAACUUCAACAUGAUUGGUUUUAUGGGAGCGAUGAUUUCGAACUUGGCUUUCGUCUUCCGUAACAUCUUCUCGAAGAAGGGAAUGAAGGGAAAGUCUGUGAGCGGAAUGAACUACUACGCCUGUCUCUCCAUGUUAUCACUCUUGAUCCUCACGCCCUUUGCAAUUGCGGUUGAAGGACCUCAGAUGUGGAUCGAUGGCUGGCAAAAGGCUCUCUCCGACAUCGGACCUCAGUUUGUCGGGUGGGUGGUUGCGCAGAGUGUGUUCUAUCACCUCUACAACCAAGUGUCUUACAUGUCUUUAGACCAAAUCUCUCCCUUGACAUUUAGUGUCGGUAACACCAUGAAGCGUAUCUCAGUCAUCGUCUCCUCCAUCAUUAUCUUCCGCACACCAGUCCAGCCCGUUAACGCUCUUGGAGCUGCCAUUGCUAUCCUCGGAACCUUCUUGUAUUCCCAGGCAAAGCUUUGAUCGGGGAAUACAUGGAGUGCUGCAGUCCGAUGUUGAGCUCGUGAUUUCGGUUAAAACCGGGGAAGAGCUUAAUGUAGAUAUUUGUCCACAAUAAUGAUGAGAUGGAGACGACAAUGUUUAGUGCGUUAGGCAGUUUUUAAAUUGAGCUUUUUGGAUUUAAGUGUUUGAAUUUGGGGGAAUGAGAAGAUUGCCUCAUUGUAACUAAAGUGGGAUAUACAAAUUGCCCCCUUGAGAAUAAGACACCCCUUAAAACUCUCUACAACUAGGAGAGAACUAUUUUAAAAAAUAUAUAGAGAAUAAAUUUCAUCAUUAAUCCCGUUUAUACAUACACUGUAAGGAUGUUCAGUACAGA
>Isatis_indigotica_193
Isatis_indigotica_Transcript_246	3076	CAAUCACAGCCGGUCAAAUCCGAUCCACAUACCAAUGUAAAAAAAUACAAAAAAAAUAAUCUACUACAUAACUUCUUUUUUUAUAACUAAUCUACUACAUAGUUUACAGAGGAGUUAAAUUUUUCGAGAUAAUCUUGAAUUUCAUCGACUAUCAAACAAAAAUGAGGCCAUUUGGUUUUUUUGUGAAUCGGUUUUUGUAAACUGAAUUUUUUUGCCGUAAAAAAAUGUACAAAGAAUAAUUGUUUGAAACACAGAACUUCUAAACAGAAAUCUGGAAAACUCGGUUAAACCAAACCGAAUGAAGAAUCAUGUGAAACAUAUCAUACUUCUCUGGCUUCACAUGCCACAGAAAAUGCUUCUGCACUCUCUUCACCCUCAUCUGCAUUUGCCUGUACCUACGUUCCGGUAUCGACAUGAGAAUCUUCUUCAAGUUUGGGAUAUCCUUCUCCGGCACAAAAAGAGCGAACGACUCCCAGUUCAAAACCUCGAAAAAGGGAGGCACGAAGUUAUCAGAUAUGAUGACCGGAACACAAUCAUAGAAAAUGGCCUCCACCACUCUCGGGCUGUUCACUUCAUAGCCUUUGGCGCAAAUGCAGUACUUGCUCGUCUUCAUGAACUGAAGGUAGUUCUUGUUUCCUUUAGUCCUCGGAAGUUUCCCGAAUAUUUUCAAGUCAGGAUCUUUGUUGUUGCCCCAGUGUGAGAGUAGGAUUGGCCUAAGAUACCCGUGAUCUGGCUUCCCAGCGAAGAACGCAAGUGUUGGCCUCUGGGACGCGGACUUUCCACCGAGGUUACUCAAUGGUUUCUUGGGAUCUCUAACGAAUGUCUCCGGUAAAGACGUGUCCUUCCCAAAGACGAAACCUUCUUUGACAUCCGAGUUGCACAACGCCCUUAUACUCUUCGUGAAAUGCUUCCGCGUUUCCGAUGGAGCCCAGUCAUGGCAGGCUGCAAGGAAAUGAUCGGCCCCGGAAGUUCGGUUCCAAAAAGGGUACUUAACGGAGAUGAAGUCUAUGUAGUCCUUCAGAUACUGAAUGAGAUUGCGGUGACUGUGGGAGUCUUGUACAUAUAGAGUCACCUCGAGCAUCCUGGAACUAAAGGGUAGAUAGAAAAGAUGAGCUUUCGCAGCGUCCUUUGUGACGAAUCUGUUGUUGCUGGUUUCAAUAAGUUUCAUAAACCAGCCUUCGGAUGCGUAUAUCCCUCUGAGUAUUGGAGAGUGCAUUAUAGGUCUGUCUCCUUCUUUGUAAACAUAAACCUUCAACAUCUUCUCCAUCAACUCAUAGCUCCGUUUGAAGGUGGAGACAUUGCGGUAAAGAGGAGCGUAGAGGAGAGGGUCUUUGUCAUCGAUCGGUGCAUUCUCAAUCUCAUAUUUUGCUUGUAAAAGCUCCAGGUCAGGUUUAGUAACCCAUUUUGGUUUCUUUGCUAGACGAUUAUGAGAAAUACGGUUUCGACGCAACUGCUUGCUCAUCUCGGAUAUAGACAUUACUCCGGAAUAAGGCGUUUUCGCGUUCUCCUUUACGUCAGGAACAAACCUCACAACAGGAGAAGCAUCACCAGCAUCUGUUGUACUUGAAUUCUUCACCUGUACCUGGCUAGUUGUAGGCAUUGUUACGUUUUCCUUUACCGGAGGAGACGGUUUAGGUAAAGCAGCAGGGGCCUUAGCACUAGCCACAGGUGCGGUAGCGUUUUCGUUAACCGGAGACGGGUUUAAAACAGGUAAUGCAACCGGAGCCUUUGCACUAGCCACAGGUGCUGUCGCAUUUUCCUUAACCGGAGGAGACGGUUUUAAACCAGGUAAUACAGCUGGAGGCUCUGCACUAGCGGCAGGCGCGUUCGCGUUUUCCUUUGCAGGAGACGGUUUUGGAGUAGGUGGUGAAGGCGGGAACGCAGCAGGAGCAGUCGCGUUCUGUUGAGAAAAGCUUGGCGCCAUAGCUGGAGUCAGGUCACCAUUAUGAUGAUGCUCACCCUCUCGUAUAAGUGAAGAUGAGUUUCUUGAAAAGGGAAUCUUGGUGGAAGAGAAGAGGGAGGAGAUAGCGUAUGGUAGCUCGAUGUACUGAAAGGUGACGAUGAUAGCAAAUGUGAGUCCCAAUAGCCAGAGAAGCCGUCUGCUUUCUACCUUCCAUAGCCAUGGAUACUCAUGCCUCAUCGUCAGGCUUCAAUAUUUACCUGUCACACUCGAAAAAGUAUCAAUCUUUAUGAUCAACAAAUCCGUAUGAAUCAAUCUAAUAUAGUCAACGACUGAACCAAAUUUGAUCCAGCUCAAAUUUAAGCCACAAUAAAAUCUGUGAAUUCCAGAGCUAGCUUGAAGCAAUUUACAGAGCAAAGUCAUAGCGUUGUUACUCAAAAAGUAUCAAUCUUUAAGAACAACAAUCAAAACAACAUAUGAUCCUGAUGUGGUCUUAUAACUUGCGAAUGUGAUUUACGAAAAAAAAGAAAAAACAGUGAUGUUGUAAAAUUCAGAGCUAAACUGACGCAAUUUACUGAGAACAUCAUAGGAACUGAAGUGUUGUCAGCAAACAAUUUUCAAAGAUUUACUUUCUUUUCUUUUUCCCAGGAAAACUAAUGCUAUCUGUAACCAUUUCACCUGAAUUAUCAUCGGAAUCAUUAUUUUGACUUUUCAUCUCUCUUUAGAAAAACAUCAUUGCAUGCAAUAUAAAGAUGAUACAUAUUGAUUUUCCACAUUAAUUUUAUUGCUCUGCCUCACCAUGAACAGAGAUAGACACAGAGAGAAAGAAAGAAUCUGAAAAAAGCUUACAAGUUGAGAAGUCGAUCGCGAAGUCAAACAAAGAUCAAAAGAGGCAUAUGGAGUUGUGAUGAUUGAAAAUUGAUCGUCUUCUUGUCACCACAAUAUACUCUGACCAACAAACGGUGAUAAACCCUUAAACGAAGACGCAAGAGAUGAAAAGAAAAAAAAAAGGUUUCACGAGAAAAUUUAUUGGUUGUCAGAUUUUCUUCCUUAUGUGUCUCCGUAACUAUGCUGGUUCGCUGUUUACGAGAAACCCAACAGACCCUUUGUAAUCAAAUCAAGAACCCAUUAUUUUAGAGUAUUAGGAAAAAACCAAAAAAAAAAAGAAAAAAAAAG
Isatis_indigotica_Transcript_247	2487	CAAUCACAGCCGGUCAAAUCCGAUCCACAUACCAAUGUAAAAAAAUACAAAAAAAAUAAUCUACUACAUAACUUCUUUUUUUAUAACUAAUCUACUACAUAGUUUACAGAGGAGUUAAAUUUUUCGAGAUAAUCUUGAAUUUCAUCGACUAUCAAACAAAAAUGAGGCCAUUUGGUUUUUUUGUGAAUCGGUUUUUGUAAACUGAAUUUUUUUGCCGUAAAAAAAUGUACAAAGAAUAAUUGUUUGAAACACAGAACUUCUAAACAGAAAUCUGGAAAACUCGGUUAAACCAAACCGAAUGAAGAAUCAUGUGAAACAUAUCAUACUUCUCUGGCUUCACAUGCCACAGAAAAUGCUUCUGCACUCUCUUCACCCUCAUCUGCAUUUGCCUGUACCUACGUUCCGGUAUCGACAUGAGAAUCUUCUUCAAGUUUGGGAUAUCCUUCUCCGGCACAAAAAGAGCGAACGACUCCCAGUUCAAAACCUCGAAAAAGGGAGGCACGAAGUUAUCAGAUAUGAUGACCGGAACACAAUCAUAGAAAAUGGCCUCCACCACUCUCGGGCUGUUCACUUCAUAGCCUUUGGCGCAAAUGCAGUACUUGCUCGUCUUCAUGAACUGAAGGUAGUUCUUGUUUCCUUUAGUCCUCGGAAGUUUCCCGAAUAUUUUCAAGUCAGGAUCUUUGUUGUUGCCCCAGUGUGAGAGUAGGAUUGGCCUAAGAUACCCGUGAUCUGGCUUCCCAGCGAAGAACGCAAGUGUUGGCCUCUGGGACGCGGACUUUCCACCGAGGUUACUCAAUGGUUUCUUGGGAUCUCUAACGAAUGUCUCCGGUAAAGACGUGUCCUUCCCAAAGACGAAACCUUCUUUGACAUCCGAGUUGCACAACGCCCUUAUACUCUUCGUGAAAUGCUUCCGCGUUUCCGAUGGAGCCCAGUCAUGGCAGGCUGCAAGGAAAUGAUCGGCCCCGGAAGUUCGGUUCCAAAAAGGGUACUUAACGGAGAUGAAGUCUAUGUAGUCCUUCAGAUACUGAAUGAGAUUGCGGUGACUGUGGGAGUCUUGUACAUAUAGAGUCACCUCGAGCAUCCUGGAACUAAAGGGUAGAUAGAAAAGAUGAGCUUUCGCAGCGUCCUUUGUGACGAAUCUGUUGUUGCUGGUUUCAAUAAGUUUCAUAAACCAGCCUUCGGAUGCGUAUAUCCCUCUGAGUAUUGGAGAGUGCAUUAUAGGUCUGUCUCCUUCUUUGUAAACAUAAACCUUCAACAUCUUCUCCAUCAACUCAUAGCUCCGUUUGAAGGUGGAGACAUUGCGGUAAAGAGGAGCGUAGAGGAGAGGGUCUUUGUCAUCGAUCGGUGCAUUCUCAAUCUCAUAUUUUGCUUGUAAAAGCUCCAGGUCAGGUUUAGUAACCCAUUUUGGUUUCUUUGCUAGACGAUUAUGAGAAAUACGGUUUCGACGCAACUGCUUGCUCAUCUCGGAUAUAGACAUUACUCCGGAAUAAGGCGUUUUCGCGUUCUCCUUUACGUCAGGAACAAACCUCACAACAGGAGAAGCAUCACCAGCAUCUGUUGUACUUGAAUUCUUCACCUGUACCUGGCUAGUUGUAGGCAUUGUUACGUUUUCCUUUACCGGAGGAGACGGUUUAGGUAAAGCAGCAGGGGCCUUAGCACUAGCCACAGGUGCGGUAGCGUUUUCGUUAACCGGAGACGGGUUUAAAACAGGUAAUGCAACCGGAGCCUUUGCACUAGCCACAGGUGCUGUCGCAUUUUCCUUAACCGGAGGAGACGGUUUUAAACCAGGUAAUACAGCUGGAGGCUCUGCACUAGCGGCAGGCGCGUUCGCGUUUUCCUUUGCAGGAGACGGUUUUGGAGUAGGUGGUGAAGGCGGGAACGCAGCAGGAGCAGUCGCGUUCUGUUGAGAAAAGCUUGGCGCCAUAGCUGGAGUCAGGUCACCAUUAUGAUGAUGCUCACCCUCUCGUAUAAGUGAAGAUGAGUUUCUUGAAAAGGGAAUCUUGGUGGAAGAGAAGAGGGAGGAGAUAGCGUAUGGUAGCUCGAUGUACUGAAAGGUGACGAUGAUAGCAAAUGUGAGUCCCAAUAGCCAGAGAAGCCGUCUGCUUUCUACCUUCCAUAGCCAUGGAUACUCAUGCCUCAUCGUCAGGCUUCAAUAUUUACAAGUUGAGAAGUCGAUCGCGAAGUCAAACAAAGAUCAAAAGAGGCAUAUGGAGUUGUGAUGAUUGAAAAUUGAUCGUCUUCUUGUCACCACAAUAUACUCUGACCAACAAACGGUGAUAAACCCUUAAACGAAGACGCAAGAGAUGAAAAGAAAAAAAAAAGGUUUCACGAGAAAAUUUAUUGGUUGUCAGAUUUUCUUCCUUAUGUGUCUCCGUAACUAUGCUGGUUCGCUGUUUACGAGAAACCCAACAGACCCUUUGUAAUCAAAUCAAGAACCCAUUAUUUUAGAGUAUUAGGAAAAAACCAAAAAAAAAAAGAAAAAAAAAG
Isatis_indigotica_Transcript_248	1720	UAUUUGAUGCCUACUUCUCAAGCAAAGAAUGUAUUAUAUCAAGAUCAUGAUGAACCUUUGCUAGACGAUUAUGAGAAAUACGGUUUCGACGCAACUGCUUGCUCAUCUCGGAUAUAGACAUUACUCCGGAAUAAGGCGUUUUCGCGUUCUCCUUUACGUCAGGAACAAACCUCACAACAGGAGAAGCAUCACCAGCAUCUGUUGUACUUGAAUUCUUCACCUGUACCUGGCUAGUUGUAGGCAUUGUUACGUUUUCCUUUACCGGAGGAGACGGUUUAGGUAAAGCAGCAGGGGCCUUAGCACUAGCCACAGGUGCGGUAGCGUUUUCGUUAACCGGAGACGGGUUUAAAACAGGUAAUGCAACCGGAGCCUUUGCACUAGCCACAGGUGCUGUCGCAUUUUCCUUAACCGGAGGAGACGGUUUUAAACCAGGUAAUACAGCUGGAGGCUCUGCACUAGCGGCAGGCGCGUUCGCGUUUUCCUUUGCAGGAGACGGUUUUGGAGUAGGUGGUGAAGGCGGGAACGCAGCAGGAGCAGUCGCGUUCUGUUGAGAAAAGCUUGGCGCCAUAGCUGGAGUCAGGUCACCAUUAUGAUGAUGCUCACCCUCUCGUAUAAGUGAAGAUGAGUUUCUUGAAAAGGGAAUCUUGGUGGAAGAGAAGAGGGAGGAGAUAGCGUAUGGUAGCUCGAUGUACUGAAAGGUGACGAUGAUAGCAAAUGUGAGUCCCAAUAGCCAGAGAAGCCGUCUGCUUUCUACCUUCCAUAGCCAUGGAUACUCAUGCCUCAUCGUCAGGCUUCAAUAUUUACCUGUCACACUCGAAAAAGUAUCAAUCUUUAUGAUCAACAAAUCCGUAUGAAUCAAUCUAAUAUAGUCAACGACUGAACCAAAUUUGAUCCAGCUCAAAUUUAAGCCACAAUAAAAUCUGUGAAUUCCAGAGCUAGCUUGAAGCAAUUUACAGAGCAAAGUCAUAGCGUUGUUACUCAAAAAGUAUCAAUCUUUAAGAACAACAAUCAAAACAACAUAUGAUCCUGAUGUGGUCUUAUAACUUGCGAAUGUGAUUUACGAAAAAAAAGAAAAAACAGUGAUGUUGUAAAAUUCAGAGCUAAACUGACGCAAUUUACUGAGAACAUCAUAGGAACUGAAGUGUUGUCAGCAAACAAUUUUCAAAGAUUUACUUUCUUUUCUUUUUCCCAGGAAAACUAAUGCUAUCUGUAACCAUUUCACCUGAAUUAUCAUCGGAAUCAUUAUUUUGACUUUUCAUCUCUCUUUAGAAAAACAUCAUUGCAUGCAAUAUAAAGAUGAUACAUAUUGAUUUUCCACAUUAAUUUUAUUGCUCUGCCUCACCAUGAACAGAGAUAGACACAGAGAGAAAGAAAGAAUCUGAAAAAAGCUUACAAGUUGAGAAGUCGAUCGCGAAGUCAAACAAAGAUCAAAAGAGGCAUAUGGAGUUGUGAUGAUUGAAAAUUGAUCGUCUUCUUGUCACCACAAUAUACUCUGACCAACAAACGGUGAUAAACCCUUAAACGAAGACGCAAGAGAUGAAAAGAAAAAAAAAAGGUUUCACGAGAAAAUUUAUUGGUUGUCAGAUUUUCUUCCUUAUGUGUCUCCGUAACUAUGCUGGUUCGCUGUUUACGAGAAACCCAACAGACCCUUUGUAAUCAAAUCAAGAACCCAUUAUUUUAGAGUAUUAGGAAAAAACCAAAAAAAAAAAGAAAAAAAAAG
Isatis_indigotica_Transcript_249	1131	UAUUUGAUGCCUACUUCUCAAGCAAAGAAUGUAUUAUAUCAAGAUCAUGAUGAACCUUUGCUAGACGAUUAUGAGAAAUACGGUUUCGACGCAACUGCUUGCUCAUCUCGGAUAUAGACAUUACUCCGGAAUAAGGCGUUUUCGCGUUCUCCUUUACGUCAGGAACAAACCUCACAACAGGAGAAGCAUCACCAGCAUCUGUUGUACUUGAAUUCUUCACCUGUACCUGGCUAGUUGUAGGCAUUGUUACGUUUUCCUUUACCGGAGGAGACGGUUUAGGUAAAGCAGCAGGGGCCUUAGCACUAGCCACAGGUGCGGUAGCGUUUUCGUUAACCGGAGACGGGUUUAAAACAGGUAAUGCAACCGGAGCCUUUGCACUAGCCACAGGUGCUGUCGCAUUUUCCUUAACCGGAGGAGACGGUUUUAAACCAGGUAAUACAGCUGGAGGCUCUGCACUAGCGGCAGGCGCGUUCGCGUUUUCCUUUGCAGGAGACGGUUUUGGAGUAGGUGGUGAAGGCGGGAACGCAGCAGGAGCAGUCGCGUUCUGUUGAGAAAAGCUUGGCGCCAUAGCUGGAGUCAGGUCACCAUUAUGAUGAUGCUCACCCUCUCGUAUAAGUGAAGAUGAGUUUCUUGAAAAGGGAAUCUUGGUGGAAGAGAAGAGGGAGGAGAUAGCGUAUGGUAGCUCGAUGUACUGAAAGGUGACGAUGAUAGCAAAUGUGAGUCCCAAUAGCCAGAGAAGCCGUCUGCUUUCUACCUUCCAUAGCCAUGGAUACUCAUGCCUCAUCGUCAGGCUUCAAUAUUUACAAGUUGAGAAGUCGAUCGCGAAGUCAAACAAAGAUCAAAAGAGGCAUAUGGAGUUGUGAUGAUUGAAAAUUGAUCGUCUUCUUGUCACCACAAUAUACUCUGACCAACAAACGGUGAUAAACCCUUAAACGAAGACGCAAGAGAUGAAAAGAAAAAAAAAAGGUUUCACGAGAAAAUUUAUUGGUUGUCAGAUUUUCUUCCUUAUGUGUCUCCGUAACUAUGCUGGUUCGCUGUUUACGAGAAACCCAACAGACCCUUUGUAAUCAAAUCAAGAACCCAUUAUUUUAGAGUAUUAGGAAAAAACCAAAAAAAAAAAGAAAAAAAAAG
>Isatis_indigotica_194
Isatis_indigotica_Transcript_250	886	AGAUUUUGAUCCUUAGCCUUCUUCUUUGGAGUUUGGAGCCUUCGCCUUCGAGAUCGCGCUUGAGCUCCCGUGGAUGCAGAAUACAUUCUUUGAUAUCUUGAGCUUCCUCGUCGUGUUCCUGGCGGAAAAAUACCUUUCGAUCUGUUUGUUUCUGCAAUUUAAUGGACACCAAUGGGUUUGUAGAUGAAAAGAGCGAGAGCAGAUUAUAUGUUGGAAACUUGGAUCUUAGAAUAAACGAGUAAGGGAGAAAAAAGAAAACACCGUGAAUCAAAGCUUAUUAUUAUUACCCUCCAUGGAUCAAAACUUUGUUUCAAUACCAUAUAAUUUUCUCUUUCUUGAUAGAGCUGCGUUGAUAAAGAUGUUUUCUCCAUAUGGGAAGAUCAUAUCAGAAGACUUCCUUUGGCACACACGCGGGCCAAAGAAAGGAGAGCCACGCGGUUAUGCUUUCAUUCAAUACAGCCGUAAAGAGUGAGUACACAGGAAGCUGAAUUGGCUAAAGAGAAGAUGCAUGGGAGGUUAGCUUGUGGUAGGCCUUUGGUGGUUCAUCUAGCUAGUGAAAAGCUUCCAGAAGUUUCCGCUCAUGAUCACCCUAAAAGACUAUUACCAGAAGCAAACAGAACCAAGUUUGCAAGUGGAAGCAGCUCAAGACAAAUGAACCGAGACGAAAAAGUAGCUGCCAUUAGAAACAAACUCAAAGCUUUGGAGGCAGAUGAGGAAAAACGAGAUCCCAAGAAACAGAAGAGAUGAAGAUCAAUUUGAAAAUACAAGUUUGUGUCUCUUGUGAAAGGAUAGUUUCGACGUUUUUGUAUCAAUAUUUCGUUAUUUUUGCCACUUCUGAGAUAUUCCGAAUUGAAUUGGAAAGAUAUUAACCGGUUUUAGAUCUGCG
Isatis_indigotica_Transcript_251	782	AGAUUUUGAUCCUUAGCCUUCUUCUUUGGAGUUUGGAGCCUUCGCCUUCGAGAUCGCGCUUGAGCUCCCGUGGAUGCAGAAUACAUUCUUUGAUAUCUUGAGCUUCCUCGUCGUGUUCCUGGCGGAAAAAUACCUUUCGAUCUGUUUGUUUCUGCAAUUUAAUGGACACCAAUGGGUUUGUAGAUGAAAAGAGCGAGAGCAGAUUAUAUGUUGGAAACUUGGAUCUUAGAAUAAACGAAGCUGCGUUGAUAAAGAUGUUUUCUCCAUAUGGGAAGAUCAUAUCAGAAGACUUCCUUUGGCACACACGCGGGCCAAAGAAAGGAGAGCCACGCGGUUAUGCUUUCAUUCAAUACAGCCGUAAAGAGUGAGUACACAGGAAGCUGAAUUGGCUAAAGAGAAGAUGCAUGGGAGGUUAGCUUGUGGUAGGCCUUUGGUGGUUCAUCUAGCUAGUGAAAAGCUUCCAGAAGUUUCCGCUCAUGAUCACCCUAAAAGACUAUUACCAGAAGCAAACAGAACCAAGUUUGCAAGUGGAAGCAGCUCAAGACAAAUGAACCGAGACGAAAAAGUAGCUGCCAUUAGAAACAAACUCAAAGCUUUGGAGGCAGAUGAGGAAAAACGAGAUCCCAAGAAACAGAAGAGAUGAAGAUCAAUUUGAAAAUACAAGUUUGUGUCUCUUGUGAAAGGAUAGUUUCGACGUUUUUGUAUCAAUAUUUCGUUAUUUUUGCCACUUCUGAGAUAUUCCGAAUUGAAUUGGAAAGAUAUUAACCGGUUUUAGAUCUGCG
Isatis_indigotica_Transcript_252	500	AGGUAACUAGUAAUCUGUCUUUUCCUGGUUUUUGAAACUGCUUAGAUGAGAUUGAGCAAUCACUUGAUUUGUACAAUCUAAAGUGAGUACACAGGAAGCUGAAUUGGCUAAAGAGAAGAUGCAUGGGAGGUUAGCUUGUGGUAGGCCUUUGGUGGUUCAUCUAGCUAGUGAAAAGCUUCCAGAAGUUUCCGCUCAUGAUCACCCUAAAAGACUAUUACCAGAAGCAAACAGAACCAAGUUUGCAAGUGGAAGCAGCUCAAGACAAAUGAACCGAGACGAAAAAGUAGCUGCCAUUAGAAACAAACUCAAAGCUUUGGAGGCAGAUGAGGAAAAACGAGAUCCCAAGAAACAGAAGAGAUGAAGAUCAAUUUGAAAAUACAAGUUUGUGUCUCUUGUGAAAGGAUAGUUUCGACGUUUUUGUAUCAAUAUUUCGUUAUUUUUGCCACUUCUGAGAUAUUCCGAAUUGAAUUGGAAAGAUAUUAACCGGUUUUAGAUCUGCG
>Isatis_indigotica_195
Isatis_indigotica_Transcript_253	1051	UUUCCAGCUUCUUUACAUAAUUUCAAACAAUUUCUUCUAUGUAUCAACACACAAUCUGCUAAUUUCUCUAGUUAAAAAGAAAAAGAAAACAAAAAUUAAGCUAUUUUUCUAAGAAUAGCUUUCUUGGUUCUGGACUUGAAUUUGGAUUGAAGCUUACGCUUCGCGCAUGGCUCAAUCUGAGAAGAAUCUUUGCAUGAUCUCUUCUUCGUAACAGGAAACUUCCUUCUUUUAGUCUUCUUCUCCACCGUCGCUUUCAUCGCCUUCGUCUCUGUUAUCGUCUCCAGCUUUGGCUUCCAUUUUCGCAGACCAACCAACUGAACAUAAUCUUUCUUCAGCUUCACCGUCGUACAAACUCUCCCUUCGCUCUCUCCUCCUUCUCCUUCCUCUUCCUCUUCCUUUUCUCCGUCUUUUCUCCUCUCCAUCAUCAACUCCGACAUGAAAUCUUCAGACACACGAAUCUUCAGCUUCUCGCCCGUUCCUCCCUUUUGUAUAAGAAAAGGCUGCUGAUGAUGAGUCCCGGCGGAUUUUCUGACCAGAACGCCUCCCUUUUGGGGUGAUUUCAAGGCGGCGAUGGUGAGGAACGAGAGAUCGUUCGUGAAGAAAUCAGACGGGAGUAGAAAGUAGUUGAGUCCGAGCUUAAGCGUGUCGGUUUCAGACAGAACAGGGGUUUUCUGUCCGAUGUAGAGCGAGUCCGAUCUGCAGAUUUUGUGCUUUGGGAAAUCUCUUGUCAGCUCUGAGACCACUAUGGGACGGUUGUAGACUUCUAAAGAACCGUCGGAUCUUACGAGCUUGAUCCGUCGACGUUGAUUCCCUCCGUCGCCGUUGCUGCUGGAUCGGUCCGGUCGGGGAUGGAGACAGAGCCAACCCGAUGGAGCUCUGUGUAGCUUUACGAGCAGACUCGCGAGCUUCGCGAUAUUAUCAUGACCCAUUUAGCAGUUAUUCAGGGUUUUUGGAAUUUAGGGUUGUGAACAAGAAAACGAAAACUCUUCUCUUCUCUGUUACGAAAAGAAAGUCAUAGAAGAAAUUGUUGCGGAGAGGAGAGAGAAAUAAG
>Isatis_indigotica_196
Isatis_indigotica_Transcript_254	506	UGCCGGAGACGGUGGUAUUCAGGUUCUCUUUGGAUUUCUCCGUUUCUCGAACUCUUGCAUUAAAGUCUGGAACUUGUUGACAUAUGAGUUCUCAGUUCUCUACUUAGCAGCAGUUUAGCUUCCAAUGCUUUCAAAAAUUUUAGCUUUCUGAUUGAUUUUAGGUUUGAUUAGACUAAAAUGUGAAGUUAGUAGAAAAGAUUCCUUCUUUAGCCGUUGAUAAUCAUACAUCAUGGUUGUACAUAUAGUCCUUAGCUCUACCUUAGUCACUUCUUGGCUUGAUUGCUCAGAACCCAAUUCUCUGAUUGAACUGUUGAACUAAGUUUCCUUAUGCUACAGAUAGUUCAUUGUUACUUUCAUUGUCUUCAUUUCUGAAACCAAUGAAUAGUCCUCUCAGUUAGAUGUAGACUUGCAGUAAAGGCAGCAGACAAUCUGUAAAAAGCAACUUCUUCAAUAUCACUUUCUAUCUAGUGGAAGGCGAAACUGUAAAUUUUAUUCUAUAGUUUCCG
>Isatis_indigotica_197
Isatis_indigotica_Transcript_255	212	AAUCUUGAACUUCUUUCGAUAUCUUAACAAGUUACAUUAGAGUAAGUACGACACACACAAAGACUACUUAGCCACCAUUUCUACAUAUAACCCUCAAAUUUCAAUACACAGGCCCCUUUUGGUUCAAGCUUUAACCUGAGAUCAAACAAUGUUGAAAUGAAAACUCAAGAACAGUAAGAGAAAGGAACCUCCUGCAUUUGAGGUUGUUUCAU
>Isatis_indigotica_198
Isatis_indigotica_Transcript_256	257	UUUCAACGUACGUAAUGCAUUCUGUUUCGCCACAUUCUUCCUUUUUUCAGACUCUGUUGCAUCUUCCUAAGAUGCUGUUUAGUUAGACUAGAACUUAAGAAUCAUAUGGCUCCAAAUGCUAUCAUCCUGCUACGAUUAUUUUGCUUAACAUUGACAAUUGUGAUCAUUCACCCAUAUAUUUCUGGAACAAUCCGUGUUAUCUGUUAAUAGUUACCGUAAGCUCUUCAUAUGCAGGGUGGUUUCAUCUUGGAUAUGGG
>Isatis_indigotica_199
Isatis_indigotica_Transcript_257	719	GCCCUUAAUACUGAUUAUUCAUGGUACUAUUUUGGGCACAAUAACACUAACUGCAACAAGAAGGUCCAAAGAAUCGACUCAGACAAAGGUGGGGAAACUAAAUCUCAGAUUGUGGCAAAUCCUCCUGCAUUCUAUUGUGAGUUUUGUCACAAAUCUGUGACAGAUGUCUCAGCUAAGUAAGUUUAACUGAUUAGUUUUUUUUAGUUUGUAUUUUCAAGCAUAGAAUUGUAAGCCCGGACAAUCUUAAUAAAACUGACCAUCAUAUUUUAAAAUGAAGGUUCAAGUUGCAUAUUAAAGUGAAGGAUGAUACAGAACAGAUGCUUCUCGACACAGUUGCUAAAAGGAUUGUUGAUCAGACUGCUAAUCAGCUGCUUAAUGGUUCAUUUGAAGAGGUAUAUCUUAAUAACAAGAGAAAAGACUAGAUGCUUCAAAAAACUAAAGAACAACACAAAAAAAAACAGGAAACAUCACUUACAUAGCGUAGCAGAUAGACGCUCAAGUAUAUCGGAAGUGUCGUCGCCAAAAAGAAAAAUAAACAUUUAAGUUACUCAACAAUGUGAAAGGAUUUAAGAAAGACUAGCAGCGAUUACAAGUAGAACCAUGAUUUUGGACUUACCAGAGUAUAGAGUAAUCCUGCUUCUUUGUAGGGUGUAUAUAUAAGCAUGAACCCUUUAAUGAAUCUGUCGAUGGUCUCCGUUUCGAACUCGAAAUCCAUGAAG
>Isatis_indigotica_200
Isatis_indigotica_Transcript_258	621	UCCCCACCAAGCAGGUUGGCGGUUAAUGUUCUCCAAAUUUCAGAGGCAAAUGGACAGGAGAAGAAAAGAUGAUCUCGUGUUUCUACCUGACAGUCACAGAGAAUGCAACCCAAGAAAACAUUCCCGUUCCAUCUCUGCAUUCUAUUCCCCGUUGCGAGACGAUCAUGAAGGGCCAGCCAAGUAAUGAAACGAAAUUUCGGUGUGGAAUGUUUGAACCAGUGUCCCACAUUCCAAUCUUUGUUCAGACUAUGAGAUCUUACCAGAUUCCAUGUCCCUUUCGAAGUGAAUUUUCUUGAGUAUUUAUCUUCCGAAAUUCGCCAAAGGUCCACAUCCUUGCCUGUUUGUUGGGGUAGACACAACUUUUCUAGUACAGUUGCAAUAUCCGUCAAAGCCUGGGACCGGUAGGUGCUACGUCGAAUGCUAGUGCGAGCCGUUGCAACUGAUGCGUUUUCUGGAAUUCCCAGAGCAAUGAAUCCCCUAGGUCCCGUUAUUUCAAUGACCCUGCCCAAUUCUGACCAGUUGUCGUACCAAAAGGAUGAAUGCUCGCCAUUGACAACCUCCUUUCUAUGAAAAGUUUUUGCAAGUUCUUUGUACUUCUGUAUUUUUUUCCACAUCCAGGAG
>Isatis_indigotica_201
Isatis_indigotica_Transcript_259	795	AAAAAAGUGUAUAGUAAUUUAAUUAAUUAAGAUGUUUAUUUUGUUGUUGUUGGUCUUAUUAGCGUUGGACGUGAAUGGGGGAAUGACUCAUCAUCUUCCGUCGCCGCUCAGUGAAGCUGCUACAAGAAACCAAACGCGGGACGCAGCCGCCGUGAGCGGCCGAUCCUACUCUCUUGAGUUGUUGUCUUUCUCUGUCAUUAUUAGAAUAAGGGGUCGCCGGUGCAGAAGAUCUGACCGGUGUUCUUAGCCAGAGACAUGCUCUUGCUUUGCCUUCUGCCGCGUCAUCCUCUCCUUCAUCCUCAUCCUCGUCUUGCGUCUCUUUGAAGAGUUCGAGGAGUCUCUUCUUGUUGUCAGUCGUCGGAGACGGUUCUUCUUCAUGCUUUUUCUCCUCCGCUUUAGAAGUUUGGUCGCAGAAUUGGGGAUGCGCCGGUGUUGUUCCUCGCGACGGCGUAAACUCACCAUCAACGCUCAUGAAAUCAUCUUCACAGUCAGAAUCAAGCCACCCCCUUGAGUCGAAAAACAUCAUUUCCUCUUUGUUACCUGAUGAAUCCUGACGAGCGGAAUCUACCACAUAGUUCCCAUUGAUCGUUCCCGGAGGCGAUUCCGAGGUUGCGAUCGUAUCGGGUUCAGAGAUUAAAGCGGCGAGCUUCAUGGCGGGAUCAGAGGCGGAGGAGCUCAUCUUGUUGUUGUGAGAGGAGGAGACACAUGAACCCAUCUGAAGAUUCACUCGUGCACGUGCGUGUGGACAGUACAGAGAGAAAAUUCUGUGGUUUAAGAGAGAGAGAGAGAGAGAGA
Isatis_indigotica_Transcript_260	783	AAAAAAGUGUAUAGUAAUUUAAUUAAUUAAGAUGUUUAUUUUGUUGUUGUUGGUCUUAUUAGCGUUGGACGUGAAUGGGGGAAUGACUCAUCAUCUUCCGUCGCCGCUCAGUGAAGCUGCUACAAGAAACCAAACGCGGGACGCAGCCGCCGUGAGCGGCCGAUCCUACUCUCUUGAGUUGUUGUCUUUCUCUGUCAUUAUUAGAAUAAGGGGUCGCCGGUGCAGAAGAUCUGACCGGUGUUCUUAGCCAGAGACAUGCUCUUGCUUUGCCUUCUGCCGCUUCAUCCUCAUCCUCGUCUUGCGUCUCUUUGAAGAGUUCGAGGAGUCUCUUCUUGUUGUCAGUCGUCGGAGACGGUUCUUCUUCAUGCUUUUUCUCCUCCGCUUUAGAAGUUUGGUCGCAGAAUUGGGGAUGCGCCGGUGUUGUUCCUCGCGACGGCGUAAACUCACCAUCAACGCUCAUGAAAUCAUCUUCACAGUCAGAAUCAAGCCACCCCCUUGAGUCGAAAAACAUCAUUUCCUCUUUGUUACCUGAUGAAUCCUGACGAGCGGAAUCUACCACAUAGUUCCCAUUGAUCGUUCCCGGAGGCGAUUCCGAGGUUGCGAUCGUAUCGGGUUCAGAGAUUAAAGCGGCGAGCUUCAUGGCGGGAUCAGAGGCGGAGGAGCUCAUCUUGUUGUUGUGAGAGGAGGAGACACAUGAACCCAUCUGAAGAUUCACUCGUGCACGUGCGUGUGGACAGUACAGAGAGAAAAUUCUGUGGUUUAAGAGAGAGAGAGAGAGAGAGA
>Isatis_indigotica_202
Isatis_indigotica_Transcript_261	962	CAAGGAGUUACUACAAGUGCACACACCCGAAAUGUCCGGUGAAGAAGAAAGUAGAGAGAUCGAUGGGAGGUCAGGUUUCAGAGAUUGUGUAUCAAGGUGAGCAUAAUCACUCAAAGCCGUCUUGUCCUCUUCCACGGCGAGCGUCAUCAUCAUCCUCUUCAGGGUUUCAGAAACCACCAAAAGGAAGGCUAGUUUCGGAAGGAUCAAUUGGACAAGACUCUAACAAUGUCUAUUACCAUCCUCUUUGGAGCAAUCAUAGCAAUGAAUCAUCUAAAAGCAGAAUAGAGAAGAUGAAUGAGGCUUGUGUUAUAACACCAUUCGAGUUCGCUGUUCCAAGGUCGGCGAAUUCAACUGGUGGGACUUCGGAUUCCGGCUGCAGAAGUAGCCAGUGUGAUGAAGGCAGCAUUGGAGGAGAGCUUGAUGAUCCAAGCAGAAGCAAGAGAAGGAAGAACGAGAAGCAAUCAAGUGAAGCAGGAGUAUCGCAAAGUUCGGUGGAAUCAGACAGUCUCGAAGAUGGAUUCAGGUGGAGAAAGUACGGAAAAAAAGUGGUUGGAGGCAAUGCGUAUCCGAGAAGUUAUUACAGAUGCACGAGCGCAAAUUGCAGAGCAAGGAAACACGUGGAGAGAGCGAGUGAUGAUCCAAGAGCUUUCAUUACAACCUACGAAGGUAAACACAAUCACCAUUUGCUCUUGGGACCUCCAACUUCGUCUACUCUUCCCUUCACGUCCCCACAACAUUCUCAUCAAGCCAUUUGAUGAUCCACUCACUGAUGCUUCUUCUUCAAUCUUCACAGCACAUUAAUUGAUCAUUUUUCUUGUUUCCAUUGUGAAUUUAUUUCAUUUUACAUCAGAAUCGUAAGGACAAGAAGACAACUGUUAUUUAACAAACAAAAAGAAAAAGCAAAUAAAAAGAGUGUUUUACACUGGGUGGAGCAAACAAAGUUAUGUUAUAGCCAUCUUUUG
>Isatis_indigotica_203
Isatis_indigotica_Transcript_262	398	AAAAGAAUGAAUGAAUCAGCAAUGAUCCAUUGAUUGUUCAGACUUACAUAUAUACAUCAACGGCUAGUGUUGAUGUUCUCAUUGGAAAAAUAGUUUCCUUUUCUCACAACAAACAUGCGCAGAUCAGAAGAAAAACACAUCGUUGUGUCAUCUCAUGUUGCAGCAACGAGGUUUGCCCGUCAAGACCAAUUUGUCCCACAAGCAUAUCAUCUGUCUUGGCGAUUGGUAAUGCGCCGUUAACUAAUUCUCUAUGCAACCAAACUGGCAGAAGUUAAGGCUGUGCACAUAACCCACAGAUUUGACGUUGUCGUUGAACUGUUCGAACACAUUCCCACGCUCAUAUCUUCCAUUUUGAAUAACCUCAGUUUGUGUUGCUCAAACUCUUUUACGAUGAAGCG
>Isatis_indigotica_204
Isatis_indigotica_Transcript_263	596	GUGCACUUGUAGUAACUCCUUGGACAGUCACUUCCUUUGACUUGUUUCUGUCCGUAUUUCCUCCAGUUGUAUCCGUCCACCGAGGAUCUGUCCCCAAUUGAUGUCUCUGGUUCCGUGAAGGAUGGAACUCUCGGGACUAGGUUUGGACCCGCUCGAUGCGUACCUUGGCAUACACUCUUCCCAUACGCUACAGCUUCGCUUUGUCUCCAAGCCUGUUGACGAUUUCCCUGAAGCAUAUUAGCCAAUACAGAGACGGUUGCUUUGGAGACAAGCUUUGCUUUCGGUUUAUAAACAACGUAGUUUCUGCUCUCUGAAUCAUCACAAGACUUUCCAAUUCCCUUUCCUUCCACCCGUGGACAUGAGACCGAAGGUGCAGCUGGCUGUUUAAACCUCAGAGUCUUUGGUCUUAUAGCAGCGUCUAGAGUCUCGUGGCAAUUGAAUUGGGGAGAUACGGUAACUGAAUCAGUCAGAAGGUCAGUGAAUGUCCUUAUGCUAGAACAUGAAGGCCUUGAAGCCACUGGUUUUGCUAUGACCACUCUCUCACUUUCUUUCACCUCCAUUAUUCGAACCUUAGUAUCCAAAGUUCUCCUGUCUUA
>Isatis_indigotica_205
Isatis_indigotica_Transcript_264	1123	AAAUGUUUCUUUGACGAAACAUAUGAAACAAAAGAACCACAAGAGAUUUUCGAUCUCUCAAUCCUGUGAAGCUCUUUAGCCACUUCGGUCAUGUUUGGAACAUCCCCUUGACGACCAAUGCAUCUCAACGAGAGCUGAAGAAAUGCUUCGAUUUGUAAUCGCUCUUGCUCUAUGUCUCUACCCUCAACAACCAACAUAUUUUUAUCUACGACCUUAUCUUUAGACAAACGUUCUGGAACUUCCACCAAAUGAUCUUCUCUUGUCCCAAAGAUUGGUUGCGGUAUUCUUCCAGUUAGAAGAACAAACAUGAACGCUCCGAAGCUGUACACAUCAGUCUUCUCAGUGACCAAACCCUUUGACACAUAGUUGGGAUCAAGAUACCCAUAUGUCCCUUCCACUACAUCAUCUUGAACGAACGUUUCGCCUUCCGGAAUGAAAACACAGUUGCAAAAUUCACCCAACUUUGCUGUUCCGUUCUCAUUCAAGAAAAUCUGACAGGGUUGUAUAUCUUUAUGGAUCAGAGUUCUUGAAAACGCCGUGUGAAGGUAAGACAAAGCGUUUGCAAUCUCCUUUGCUAUAACGAUUCUCAUACUCCAUGUCAGUGAUGGAUCAAUAGGACAUCUUGUUCCUCUUAGGCUACGAGUUAUGACCUCAGCAUAUUCACAAACUAGGACCGGGUAAGCGAACUCUAGGCAACAUCCUAACAAUUUGAGGAAGUUUUUGUGACCACUCACCAUCGAUGAAACCGCUAAGUCGCGGUAUAUCUUUUCAGAGAAAAUUGAUCCUCCAUAAGCCCAUUUCUUGAUAAGCACGACACGGUCGUCGAGCAUGCCUCUGUAAUGCCGGAAUCCAUCGAUGCGAACAAGAUUACUGCGGCCGAAGUUGUUGGUGGCUUCUAGGAUCUGAUCAGCUGAGAAAUUUUUUAUAGGAUUUGAUUUAGCAUCAUCACUAAUCGCAAUUAGCUCUUCAAGUAGCAAAGUCCCGUUCUUUAUAAACAUCCUCUGUCGUUCGUAUGAAGUUUUAUUAUCUUAUGGGCGUCGAAACAGAAUCCUCCCAGAUGGAUUUGAUACAAAUGUGUCAAAUACGAAUUUAGACUAAGCUCACCCUACUAGAACACAUCGGA
Isatis_indigotica_Transcript_265	999	UUCCCCUCCAAGACCGAUGCAUCUUUCUGAGAGGACAAGAAACGCUUCCAUUCGACAACGCUCUUCUUCUGAAACUCCACUCGUUCUCUCUAACAUUUUUGGAUCAACGAUCUCAUCCGUUCUUUCUUCUCCCAUGAAUUUGGAUAACCAUUUUGGAAACUUGUUUUUCUCUCUCCAAUUCUUCCAACCACAAAGCUCCUCAAAUCUUUCUUCUCCGGUAAGAAGCUUUUGCAUGAAGAUUCCAAAGCCGAAAGCAUCAGUUUUCUCCGACACUACGCGAUUGAAUAUAUAGUCAUCGUCCAUGUAAUCGUAAUCUUUCCCUGCCCAAGUAAGCUUGACAUAUGUUUCUCCUUUUGGAAUCGAGACACAAUAAGAUAAAUCAUUCAACUUCGCAACGCCAUUUUCAUCCAAUAAUAUAUUCCUUAACCCCAUGUUCCUAUAUACAAAAGGUCUUUGGAACGCAAUGUGAAGAUAAGUUAAAGCAGUGGCAACUUCCUCUGCUAUCUUCAUUCUCCUUCUCCACGACACUAUCUUAUUUAAAUCUACAGGAGAGUAUUGCUUCUCUCCACCGUAAUAAACUAUGACUGGAUAUUCAAACUCAAAACAACAUCCAACCAACUUCAUGAAAUUUUUGUGACCACUCACCAUCGAUGAUAUUGCUACGUCACGAGGAGGUCCAGAGCACAUGUCUCUAGGAGGAUUAAGAGAUCUUCCCAUCAGUUUCCUAACGAGAAUUUUGCGAUUGUUACCGAGCGUACCUGAAUGCCAUCUCCCAUGAAAAUGUAAUUCAUAAACACGACUACACUCGCAGAUGUUUUUGCUUCUUUCAAGGAUACGACACUUGCAAGAAUGCCUUUUGGUGGCUUUGAGGAUUUCAUCAGCAGUGAAGAAUCUUAUAGGAUUGGUUUUGCCAUCACAAUAUUGGAUGAGUUCUUCUAGAAUCUUCUCUCCUCUCCUUUGGCCUCUGUCCAACCUCUGUGUUUUAAGAAUGGCUCGAGA
>Isatis_indigotica_206
Isatis_indigotica_Transcript_266	245	GCCGUGGGUUUUGGUGUAAAUGGCAGCGACUAUUCCGGGAAUGUGGAAUUUUCCGGUAAGCCUUUUGACUUUCUCGGUUUGCCAGAUCUGGACAACCUGGCUCCGACUUUGUCUUCAGCAGUUCUGGUUUUUCCGUCGUUCAUGUCCACCGGACUUAGUUAACAGAUUUUUCUGUUUGCUUCCUAACCUCAUAAACUUUUUUCCAAUCAUAGAUUUUUUUAAUUUCCGAUGUGUUCUAGUAGGGU
>Isatis_indigotica_207
Isatis_indigotica_Transcript_267	631	UUCAAAGCAAAGCAAACCACACACAAACGGUAAAUUCUUUAUAAGGAAAUACACAAAGCUAUUUUCAGCAAACGCACCCUGACGGCGGAGGGAGAAGUUCGGCAGUCUUCUUGUCAUCGGAGGGUUUCUUGAAAGCAGUGCUUCCGAAGAGCAAGAAACCCACGGCAUACCCGGCAAUGGCGACGAUGAAAACGCCGCCGUUAAAGGACAUCACCGCGAGCAUCACGAGAUACGAUAGGCCAGUCCUGAGGGUGUACACGGCUGUCUGAGCGAUCCCGGCGGCGCGGCUGGUGGAGCCACCACUACGGAGGAUUGGAGAAUGGGCGAGCCACUCGGCGAUUACGGCGAAGAGGAAAACGACGAUGAGGCAAAGAGCGUACAUACCGGAGCUUGUCCCUGGCCAUCCGGAGAAGAGAACCUCCGUGUUCUUGCCCCAGAAGAAGGUCAUGUGCAUCACCAUCAUGUGGGGUUUGGUUUGAUUGGCCAUUGAUGAUGAUGGAGAUGGUGGUGGCAUAUUAUGCAUGUUAUCAUGAUCCAUGGCUUGAUAACGGGAGGAUUCUGAGGGUCAAAGCAAAAUUAAAGAGAGAAUCGUUUCAUAUUAAUUGUGGUUUUCUUUGCUCUUGUGAUUUCU
Isatis_indigotica_Transcript_268	394	GGCCGGUCGGGGGGUUGCCCCGGGCUGUCUGCGCGCCCCGGGGGGGGGGGCUGGGGGCCCCACCCCUGGGGGGGUUGGGAGAGGGGGGGAGCCACUCGGCGAUUACGGCGAAGAGGAAAACGACGAUGAGGCAAAGAGCGUACAUACCGGAGCUUGUCCCUGGCCAUCCGGAGAAGAGAACCUCCGUGUUCUUGCCCCAGAAGAAGGUCAUGUGCAUCACCAUCAUGUGGGGUUUGGUUUGAUUGGCCAUUGAUGAUGAUGGAGAUGGUGGUGGCAUAUUAUGCAUGUUAUCAUGAUCCAUGGCUUGAUAACGGGAGGAUUCUGAGGGUCAAAGCAAAAUUAAAGAGAGAAUCGUUUCAUAUUAAUUGUGGUUUUCUUUGCUCUUGUGAUUUCU
>Isatis_indigotica_208
Isatis_indigotica_Transcript_269	2720	GAGAGACUGAAACUGUGAUAUUUGCCAAGAUCCCGCCGGCCCGAUGCUGGCGGUUAAACCCUUGUAAAAUCUCAGAUUCCUGAAAUUCGUUGAGCGUCGAAAACUGAAGCCACGAUACAGAAUGUCUAACAGAAGCCUCCAUUUGAGGAAAAUUUCAUGGCUUUCUUCUCGGAUCGUCUCAGGUUCGGGAAUUUGAUCGUCUUCUUAAGUCAAGCUUUCUGGGUUUUCACUAUUUCAAGCGUUUGCUUAAGAUUUUUGGUUGUCUCUUCUGUUGACUAGACAAUAUUCAUGGGGAAUUUCGGCGACCCAUUGUUACUCCGUCCACUUGUUUAGCUCCUACAUUCGAUAGAGACAUGAACAUUGCGUCGAACACAUUGGUCGGACAAUGUUUUUCUCGCGGGUUUGCAUCAGUAAAACGAGUAUCUCGAGCUUCUUCCUCUUCUCCACAUGUUGAUUUACUCUCUUAUAUUAGAGCUUCACUUGAUAAACUUGAAGGUCCUUCCCAUCAUUGGUUGAAUCGUGAUAUUGGAAAUAAACAGCUUUUCAAGGACAAAGGAACCCAUGUACUUCUCGUUGGAAAUUUGCUUAACGGAACUAGUGAUCCGAGUGGUUCUUUUGAGAAACUAAAGUGGCUUCAGCAAAGGUCUCCUGGAGUCAAUUUCAUGGGCAUGCACUUCAGUAAUCAAGCUCGAAUCUCUGAUGAUCGAACUGCUUUAGCUGACUUAAUUGUGAAGGAAUAUCUUACUUUUCCUGUACUACUUUCGGAGAAAGAAUUUCCAAAGUCAAAUGGGGAAGAAGUACGCUACAUCGCGUUUAGAGAUUUUAGGAAUCCUUUAAUCUACCAAGAAAAGGAUCUGGAUAUAGCUUCCGUAGCUAAAGCUCUUGACAGCCUCACACAAGAUACUGAGAAAUCCAAGUCCGUCAAACUUUUCACGAAUACUUGGUCAAAACAGGCUGAGGCUAUCAAGGAAUCACAUUAUUCUUCUUUCUUGCAGGAUUUGUUUCUUUAUUUUCCAGGUUGUAUCUCUGCAGACGAAGUUGGAGAUAGUCUGUUUCUUUCCGAUAGCAACCAUCAUCGUAUUAUUAUAUUCGAUAAUAGUGGGAAGAUUUUAGACAGCAUUGGUUGUUUCCCAGGUUUUGAGGAUGGAGAAUUUGAAUCUGCAAAGAUGUUACGUCCUGCGGCGACCCUUUAUGACGAAGAGGAGGAUUGCCUUUACAUUUUAGAUUCUGAGAACCAUGCCAUUAGAAGAGCAAAUAUAAAGACGCGGGUCCUGGAAACCGUAUAUCCAAAGGUUAUUAAGAAGAGUGGUAGCUUAUGGUCUUGGAUAAUGGAGAAAAUGGGUCUUGGAAAAGAUGAUGAUACAACAGUUGAUGUUGAUGCCAAAUCAGACGAAUCUGAUGCUCGCUCCCUGAUGUUUCCAUGGCAUAUACUGAAGCGUGAUGAUGAUGAUAGUCUUUUAGUCAUUAACAAAAGCUUUUCGAAGUUGUGGAUUAUUAAUUUAGCUUCAGGAGAGAUCGAAGAAGUCGUGGAAGGGUUUCCGGGGAUAAUGGAGAUCUGUGGGAAAUUGAUCACGGAGAAGCUAUCAGUCUUGAAACAUUUGCCUUCUAAUUGGUUGCAACAACAAAGUGAGGCUAUCACCUCAUGCAAGGAGCAUCCAAGUGCUGCCCUUUUGUCAUCUUUCUCUAAAUUUGGAGACGACAUUUUCAUGACAGAUAUAGCUGGUCAGAGGGUGUUGAAGCUAAAUGGAGAAUCUGGAGCAUGCUUUAGCAUACAGUUUUCAAACAUCGGGACCCUUGGGUUGCCCUAUUGGUUGUCCAUUCCACUGGAGGGAGUUUUCAAUCUAGCUAACGGAGUACAGGAAGCACACGUUAGCCAUGCUCAUGAACUCCGGCUAUUGCCAGGUAAAAUUAGCAUACGGUUGAACAUAGAGAUCCCUCAAUGCACGGAGCUUGUUGAACCGGUACAAGAAAGCUGCAUAUGGCGACAGACAAGAGGCUCAAUCACUGAAGUCUCAAAUGCUGGGAGUGCAGAGGAACCUUCUGAAAAGGUUGGAGUCUCACAACAAUGGUAUGAUGAAUUAGACAGCCUCGCCAAAGAAAUAGCCAACCCCGAAUUAGCUGAGGAAGAGGAAGAGCAAGAGCAAGAAGAAGAUAAAUCUGAGGUCGAGAGUGAAGAUGAUGGACGGAUACGCAUCGAUUGCUCUGUCAAUACAAGUCCUGGAACAAGCGAGCUUAUUGUGUAUGCAGCUUUGUAUUUAAGACUGGCGAAGAACGAAGAAACAGAAGUUGCGAGCCAGGAAGAACUGGCGAGAAGAAUAGCAGACAUUUUAAAGCCAACAAGGAACAUGACGACUAUUGAUGAAGAUUUGUUUGUGAAACUGUUGUUGAGGUCAGAGAGAGAAGUGAGAGACAUUGUCUUCUUGAAGCCGAUGCAUGUGCGUAUAAGGUUUGACACGAUGGAUCACCCAAAAGCCGAUAACUCAAGAGACGUUAUCUUGACCGAUUCUUCUGCUCAGAUCGAUGUCUCUCUUUGACGACCAUAGAGCCGCGCGUGCAAACAAUGCUGAUGCGUUGUUUCAUUCUCUCACAUACUCUUCGCGAGUUAAAAGAGGCAUUCAAAGUGACAUUACUAGAUAAACGAUAUUAUUGGUCGUCCCACUUUUAUGUUAGAAUUUUUGAAAGUACGGAAGAAAAUUGCAUUUUUCUUUAAGGUGUCAAUA
Isatis_indigotica_Transcript_270	2623	GAGAGACUGAAACUGUGAUAUUUGCCAAGAUCCCGCCGGCCCGAUGCUGGCGGUUAAACCCUUGUAAAAUCUCAGAUUCCUGAAAUUCGUUGAGCGUCGAAAACUGAAGCCACGAUACAGAAUGUCUAACAGAAGCCUCCAUUUGAGGAAAAUUUCAUGGCUUUCUUCUCGGAUCGUCUCAGACAAUAUUCAUGGGGAAUUUCGGCGACCCAUUGUUACUCCGUCCACUUGUUUAGCUCCUACAUUCGAUAGAGACAUGAACAUUGCGUCGAACACAUUGGUCGGACAAUGUUUUUCUCGCGGGUUUGCAUCAGUAAAACGAGUAUCUCGAGCUUCUUCCUCUUCUCCACAUGUUGAUUUACUCUCUUAUAUUAGAGCUUCACUUGAUAAACUUGAAGGUCCUUCCCAUCAUUGGUUGAAUCGUGAUAUUGGAAAUAAACAGCUUUUCAAGGACAAAGGAACCCAUGUACUUCUCGUUGGAAAUUUGCUUAACGGAACUAGUGAUCCGAGUGGUUCUUUUGAGAAACUAAAGUGGCUUCAGCAAAGGUCUCCUGGAGUCAAUUUCAUGGGCAUGCACUUCAGUAAUCAAGCUCGAAUCUCUGAUGAUCGAACUGCUUUAGCUGACUUAAUUGUGAAGGAAUAUCUUACUUUUCCUGUACUACUUUCGGAGAAAGAAUUUCCAAAGUCAAAUGGGGAAGAAGUACGCUACAUCGCGUUUAGAGAUUUUAGGAAUCCUUUAAUCUACCAAGAAAAGGAUCUGGAUAUAGCUUCCGUAGCUAAAGCUCUUGACAGCCUCACACAAGAUACUGAGAAAUCCAAGUCCGUCAAACUUUUCACGAAUACUUGGUCAAAACAGGCUGAGGCUAUCAAGGAAUCACAUUAUUCUUCUUUCUUGCAGGAUUUGUUUCUUUAUUUUCCAGGUUGUAUCUCUGCAGACGAAGUUGGAGAUAGUCUGUUUCUUUCCGAUAGCAACCAUCAUCGUAUUAUUAUAUUCGAUAAUAGUGGGAAGAUUUUAGACAGCAUUGGUUGUUUCCCAGGUUUUGAGGAUGGAGAAUUUGAAUCUGCAAAGAUGUUACGUCCUGCGGCGACCCUUUAUGACGAAGAGGAGGAUUGCCUUUACAUUUUAGAUUCUGAGAACCAUGCCAUUAGAAGAGCAAAUAUAAAGACGCGGGUCCUGGAAACCGUAUAUCCAAAGGUUAUUAAGAAGAGUGGUAGCUUAUGGUCUUGGAUAAUGGAGAAAAUGGGUCUUGGAAAAGAUGAUGAUACAACAGUUGAUGUUGAUGCCAAAUCAGACGAAUCUGAUGCUCGCUCCCUGAUGUUUCCAUGGCAUAUACUGAAGCGUGAUGAUGAUGAUAGUCUUUUAGUCAUUAACAAAAGCUUUUCGAAGUUGUGGAUUAUUAAUUUAGCUUCAGGAGAGAUCGAAGAAGUCGUGGAAGGGUUUCCGGGGAUAAUGGAGAUCUGUGGGAAAUUGAUCACGGAGAAGCUAUCAGUCUUGAAACAUUUGCCUUCUAAUUGGUUGCAACAACAAAGUGAGGCUAUCACCUCAUGCAAGGAGCAUCCAAGUGCUGCCCUUUUGUCAUCUUUCUCUAAAUUUGGAGACGACAUUUUCAUGACAGAUAUAGCUGGUCAGAGGGUGUUGAAGCUAAAUGGAGAAUCUGGAGCAUGCUUUAGCAUACAGUUUUCAAACAUCGGGACCCUUGGGUUGCCCUAUUGGUUGUCCAUUCCACUGGAGGGAGUUUUCAAUCUAGCUAACGGAGUACAGGAAGCACACGUUAGCCAUGCUCAUGAACUCCGGCUAUUGCCAGGUAAAAUUAGCAUACGGUUGAACAUAGAGAUCCCUCAAUGCACGGAGCUUGUUGAACCGGUACAAGAAAGCUGCAUAUGGCGACAGACAAGAGGCUCAAUCACUGAAGUCUCAAAUGCUGGGAGUGCAGAGGAACCUUCUGAAAAGGUUGGAGUCUCACAACAAUGGUAUGAUGAAUUAGACAGCCUCGCCAAAGAAAUAGCCAACCCCGAAUUAGCUGAGGAAGAGGAAGAGCAAGAGCAAGAAGAAGAUAAAUCUGAGGUCGAGAGUGAAGAUGAUGGACGGAUACGCAUCGAUUGCUCUGUCAAUACAAGUCCUGGAACAAGCGAGCUUAUUGUGUAUGCAGCUUUGUAUUUAAGACUGGCGAAGAACGAAGAAACAGAAGUUGCGAGCCAGGAAGAACUGGCGAGAAGAAUAGCAGACAUUUUAAAGCCAACAAGGAACAUGACGACUAUUGAUGAAGAUUUGUUUGUGAAACUGUUGUUGAGGUCAGAGAGAGAAGUGAGAGACAUUGUCUUCUUGAAGCCGAUGCAUGUGCGUAUAAGGUUUGACACGAUGGAUCACCCAAAAGCCGAUAACUCAAGAGACGUUAUCUUGACCGAUUCUUCUGCUCAGAUCGAUGUCUCUCUUUGACGACCAUAGAGCCGCGCGUGCAAACAAUGCUGAUGCGUUGUUUCAUUCUCUCACAUACUCUUCGCGAGUUAAAAGAGGCAUUCAAAGUGACAUUACUAGAUAAACGAUAUUAUUGGUCGUCCCACUUUUAUGUUAGAAUUUUUGAAAGUACGGAAGAAAAUUGCAUUUUUCUUUAAGGUGUCAAUA
Isatis_indigotica_Transcript_271	1891	UCUGUGCUUAACUGCGUGUUUUGGUUUCUUCUUGUUGUGCUUUCCUGCAGCUCUUGACAGCCUCACACAAGAUACUGAGAAAUCCAAGUCCGUCAAACUUUUCACGAAUACUUGGUCAAAACAGGCUGAGGCUAUCAAGGAAUCACAUUAUUCUUCUUUCUUGCAGGAUUUGUUUCUUUAUUUUCCAGGUUGUAUCUCUGCAGACGAAGUUGGAGAUAGUCUGUUUCUUUCCGAUAGCAACCAUCAUCGUAUUAUUAUAUUCGAUAAUAGUGGGAAGAUUUUAGACAGCAUUGGUUGUUUCCCAGGUUUUGAGGAUGGAGAAUUUGAAUCUGCAAAGAUGUUACGUCCUGCGGCGACCCUUUAUGACGAAGAGGAGGAUUGCCUUUACAUUUUAGAUUCUGAGAACCAUGCCAUUAGAAGAGCAAAUAUAAAGACGCGGGUCCUGGAAACCGUAUAUCCAAAGGUUAUUAAGAAGAGUGGUAGCUUAUGGUCUUGGAUAAUGGAGAAAAUGGGUCUUGGAAAAGAUGAUGAUACAACAGUUGAUGUUGAUGCCAAAUCAGACGAAUCUGAUGCUCGCUCCCUGAUGUUUCCAUGGCAUAUACUGAAGCGUGAUGAUGAUGAUAGUCUUUUAGUCAUUAACAAAAGCUUUUCGAAGUUGUGGAUUAUUAAUUUAGCUUCAGGAGAGAUCGAAGAAGUCGUGGAAGGGUUUCCGGGGAUAAUGGAGAUCUGUGGGAAAUUGAUCACGGAGAAGCUAUCAGUCUUGAAACAUUUGCCUUCUAAUUGGUUGCAACAACAAAGUGAGGCUAUCACCUCAUGCAAGGAGCAUCCAAGUGCUGCCCUUUUGUCAUCUUUCUCUAAAUUUGGAGACGACAUUUUCAUGACAGAUAUAGCUGGUCAGAGGGUGUUGAAGCUAAAUGGAGAAUCUGGAGCAUGCUUUAGCAUACAGUUUUCAAACAUCGGGACCCUUGGGUUGCCCUAUUGGUUGUCCAUUCCACUGGAGGGAGUUUUCAAUCUAGCUAACGGAGUACAGGAAGCACACGUUAGCCAUGCUCAUGAACUCCGGCUAUUGCCAGGUAAAAUUAGCAUACGGUUGAACAUAGAGAUCCCUCAAUGCACGGAGCUUGUUGAACCGGUACAAGAAAGCUGCAUAUGGCGACAGACAAGAGGCUCAAUCACUGAAGUCUCAAAUGCUGGGAGUGCAGAGGAACCUUCUGAAAAGGUUGGAGUCUCACAACAAUGGUAUGAUGAAUUAGACAGCCUCGCCAAAGAAAUAGCCAACCCCGAAUUAGCUGAGGAAGAGGAAGAGCAAGAGCAAGAAGAAGAUAAAUCUGAGGUCGAGAGUGAAGAUGAUGGACGGAUACGCAUCGAUUGCUCUGUCAAUACAAGUCCUGGAACAAGCGAGCUUAUUGUGUAUGCAGCUUUGUAUUUAAGACUGGCGAAGAACGAAGAAACAGAAGUUGCGAGCCAGGAAGAACUGGCGAGAAGAAUAGCAGACAUUUUAAAGCCAACAAGGAACAUGACGACUAUUGAUGAAGAUUUGUUUGUGAAACUGUUGUUGAGGUCAGAGAGAGAAGUGAGAGACAUUGUCUUCUUGAAGCCGAUGCAUGUGCGUAUAAGGUUUGACACGAUGGAUCACCCAAAAGCCGAUAACUCAAGAGACGUUAUCUUGACCGAUUCUUCUGCUCAGAUCGAUGUCUCUCUUUGACGACCAUAGAGCCGCGCGUGCAAACAAUGCUGAUGCGUUGUUUCAUUCUCUCACAUACUCUUCGCGAGUUAAAAGAGGCAUUCAAAGUGACAUUACUAGAUAAACGAUAUUAUUGGUCGUCCCACUUUUAUGUUAGAAUUUUUGAAAGUACGGAAGAAAAUUGCAUUUUUCUUUAAGGUGUCAAUA
Isatis_indigotica_Transcript_272	1262	GAGAGACUGAAACUGUGAUAUUUGCCAAGAUCCCGCCGGCCCGAUGCUGGCGGUUAAACCCUUGUAAAAUCUCAGAUUCCUGAAAUUCGUUGAGCGUCGAAAACUGAAGCCACGAUACAGAAUGUCUAACAGAAGCCUCCAUUUGAGGAAAAUUUCAUGGCUUUCUUCUCGGAUCGUCUCAGGUUCGGGAAUUUGAUCGUCUUCUUAAGUCAAGCUUUCUGGGUUUUCACUAUUUCAAGCGUUUGCUUAAGAUUUUUGGUUGUCUCUUCUGUUGACUAGACAAUAUUCAUGGGGAAUUUCGGCGACCCAUUGUUACUCCGUCCACUUGUUUAGCUCCUACAUUCGAUAGAGACAUGAACAUUGCGUCGAACACAUUGGUCGGACAAUGUUUUUCUCGCGGGUUUGCAUCAGUAAAACGAGUAUCUCGAGCUUCUUCCUCUUCUCCACAUGUUGAUUUACUCUCUUAUAUUAGAGCUUCACUUGAUAAACUUGAAGGUCCUUCCCAUCAUUGGUUGAAUCGUGAUAUUGGAAAUAAACAGCUUUUCAAGGACAAAGGAACCCAUGUACUUCUCGUUGGAAAUUUGCUUAACGGAACUAGUGAUCCGAGUGGUUCUUUUGAGAAACUAAAGUGGCUUCAGCAAAGGUCUCCUGGAGUCAAUUUCAUGGGCAUGCACUUCAGUAAUCAAGCUCGAAUCUCUGAUGAUCGAACUGCUUUAGCUGACUUAAUUGUGAAGGAAUAUCUUACUUUUCCUGUACUACUUUCGGAGAAAGAAUUUCCAAAGUCAAAUGGGGAAGAAGUACGCUACAUCGCGUUUAGAGAUUUUAGGAAUCCUUUAAUCUACCAAGAAAAGGAUCUGGAUAUAGCUUCCGUAGCUAAAGCUCUUGACAGCCUCACACAAGAUACUGAGAAAUCCAAGUCCGUCAAACUUUUCACGAAUACUUGGUCAAAACAGGCUGAGGCUAUCAAGGAAUCACAUUAUUCUUCUUUCUUGCAGGAUUUGUUUCUUUAUUUUCCAGGUUGUAUCUCUGCAGACGAAGUUGGAGAUAGUCUGUUUCUUUCCGAUAGCAACCAUCAUCGUAUUAUUAUAUUCGAUAAUAGUGGGAAGAUUUUAGACAGCAUUGGUUGUUUCCCAGGUUUUGAGGAUGGAGAAUUUGAAUCUGCAAAGAUGUUACGUCCUGCGGCGACCCUUUAUGACGAAGAGGAGGAUUGCCUUUACAUUUUAGAUUCUGAGGUAUGACUCCUAGAAGAAGUUGCAAAACUA
Isatis_indigotica_Transcript_273	1165	GAGAGACUGAAACUGUGAUAUUUGCCAAGAUCCCGCCGGCCCGAUGCUGGCGGUUAAACCCUUGUAAAAUCUCAGAUUCCUGAAAUUCGUUGAGCGUCGAAAACUGAAGCCACGAUACAGAAUGUCUAACAGAAGCCUCCAUUUGAGGAAAAUUUCAUGGCUUUCUUCUCGGAUCGUCUCAGACAAUAUUCAUGGGGAAUUUCGGCGACCCAUUGUUACUCCGUCCACUUGUUUAGCUCCUACAUUCGAUAGAGACAUGAACAUUGCGUCGAACACAUUGGUCGGACAAUGUUUUUCUCGCGGGUUUGCAUCAGUAAAACGAGUAUCUCGAGCUUCUUCCUCUUCUCCACAUGUUGAUUUACUCUCUUAUAUUAGAGCUUCACUUGAUAAACUUGAAGGUCCUUCCCAUCAUUGGUUGAAUCGUGAUAUUGGAAAUAAACAGCUUUUCAAGGACAAAGGAACCCAUGUACUUCUCGUUGGAAAUUUGCUUAACGGAACUAGUGAUCCGAGUGGUUCUUUUGAGAAACUAAAGUGGCUUCAGCAAAGGUCUCCUGGAGUCAAUUUCAUGGGCAUGCACUUCAGUAAUCAAGCUCGAAUCUCUGAUGAUCGAACUGCUUUAGCUGACUUAAUUGUGAAGGAAUAUCUUACUUUUCCUGUACUACUUUCGGAGAAAGAAUUUCCAAAGUCAAAUGGGGAAGAAGUACGCUACAUCGCGUUUAGAGAUUUUAGGAAUCCUUUAAUCUACCAAGAAAAGGAUCUGGAUAUAGCUUCCGUAGCUAAAGCUCUUGACAGCCUCACACAAGAUACUGAGAAAUCCAAGUCCGUCAAACUUUUCACGAAUACUUGGUCAAAACAGGCUGAGGCUAUCAAGGAAUCACAUUAUUCUUCUUUCUUGCAGGAUUUGUUUCUUUAUUUUCCAGGUUGUAUCUCUGCAGACGAAGUUGGAGAUAGUCUGUUUCUUUCCGAUAGCAACCAUCAUCGUAUUAUUAUAUUCGAUAAUAGUGGGAAGAUUUUAGACAGCAUUGGUUGUUUCCCAGGUUUUGAGGAUGGAGAAUUUGAAUCUGCAAAGAUGUUACGUCCUGCGGCGACCCUUUAUGACGAAGAGGAGGAUUGCCUUUACAUUUUAGAUUCUGAGGUAUGACUCCUAGAAGAAGUUGCAAAACUA
Isatis_indigotica_Transcript_274	433	UCUGUGCUUAACUGCGUGUUUUGGUUUCUUCUUGUUGUGCUUUCCUGCAGCUCUUGACAGCCUCACACAAGAUACUGAGAAAUCCAAGUCCGUCAAACUUUUCACGAAUACUUGGUCAAAACAGGCUGAGGCUAUCAAGGAAUCACAUUAUUCUUCUUUCUUGCAGGAUUUGUUUCUUUAUUUUCCAGGUUGUAUCUCUGCAGACGAAGUUGGAGAUAGUCUGUUUCUUUCCGAUAGCAACCAUCAUCGUAUUAUUAUAUUCGAUAAUAGUGGGAAGAUUUUAGACAGCAUUGGUUGUUUCCCAGGUUUUGAGGAUGGAGAAUUUGAAUCUGCAAAGAUGUUACGUCCUGCGGCGACCCUUUAUGACGAAGAGGAGGAUUGCCUUUACAUUUUAGAUUCUGAGGUAUGACUCCUAGAAGAAGUUGCAAAACUA
>Isatis_indigotica_209
Isatis_indigotica_Transcript_275	1252	GAUCAAAUCAGCAACACGAUGGAGCUUCUCUGCUCACCAACGUCUCUUUCCUCCUCCUUCGCUCUCUCAUCUGCUCUUUUCGUUCCUCCGUCGCUCCCCAUGCCAGGGACAAGGAGAUUCACGGUUCUGUGCAGCUCUGAGAAAUCCCAGAAGGAAGAUCUAAUGACAGUGUCAGUAACUGGAGCAACUGGAUUUAUAGGGAGACGAUUGGUCCAGAGACUUCGUGCUGACAAUCACUCUAUCCGUGUCUUAACACGCUCUAAAUCCAAAGCUGAGCAAAUAUUUCCGGCCAAGGACUUCCCAGGUAUCGUGAUUGCAGAAGAGCGGGAGUGGAGAAACUGCGUACAAGGCUCAACUGCUGUUGUGAACUUGGCAGGACUGCCUAUCAGUACGAGGUGGUCUACGGAGAUCAAGAAAGAGAUUAAGGACAGCCGACUCCGUGUCACCUCUAAAGUUGUUGAAUUGAUAAAUAAUUCACCCGUGGAGGUUCGACCGACUGUUCUAGUUAGCGCCACGGCUGUCGGUUACUAUGGUACAAGUGAGACAGGAGUCUUCGAUGAAAAGAGUCCAUCAGGGAAUGAUUAUCUUUCAGAGGUUUGCAGAGAAUGGGAAGGAACCGCGCUGAAAGCGGAUAAGGAUGUAAGAGUGGCACUUAUCCGCAUUGGUGUUGUUCUGGGAAAAGAUGGUGGGGCUUUAGCCAUGAUGAUACCCUUUUUCCAAAUGUUUGCUGGAGGACCUUUGGGUACAGGACAACAAUGGUUCUCUUGGAUUCACGUGGAUGACUUGGUGAACCUAAUAUUCGAGGCCCUCACUAAACCAUCCUAUCAAGGAGUUAUAAAUGGGACUGCGCCAAACCCAGUUAGGCUUGGGGAGAUGUGUCAGCAGCUAGGCAGCGUUCUUGGUCGACCAUCGUGGUUACCAGUUCCUGACUUUGCACUCAAAGCUUUGCUCGGAGAAGGUGCCACUGUGGUUCUUGAAGGACAGAAGGUUUUACCUGUAAGAGCCAAAGAGCUUGGCUUUGAAUUCAAGUACAAAUACGUGAAAGAUGCACUCAGAGCCAUUAUGCAAUGAGGUGACACAUAGAGCAUUGGAUUUGGUCACAACAAAAAAAAACAAGAGAUUCUUUUUCUAUUCGUAUAUUUGUUAAAGUACGAGAGACGUAUGGAUUGUCCAAGUUUUUUGCAGAAAUCAGAGAUCCAUCCCCUAUAUAUGUAGAGAAGAGAUAACUCAGAAUAAGACAUGACUUCGUUCA
Isatis_indigotica_Transcript_276	677	GGGAAAAGAUGGUGGGGCUUUAGGUGGGUUCUCUCUCUCACUCUCACAAGCUAGUGAUAUAUUUUCGUGAAGAACUUAGAUCUCUGCUGAUGAUGUCAAAGUCUUUUUAUUUUAUGUAUUAGCCAUGAUGAUACCCUUUUUCCAAAUGUUUGCUGGAGGACCUUUGGGUACAGGACAACAAUGGUUCUCUUGGAUUCACGUGGAUGACUUGGUGAACCUAAUAUUCGAGGCCCUCACUAAACCAUCCUAUCAAGGAGUUAUAAAUGGGACUGCGCCAAACCCAGUUAGGCUUGGGGAGAUGUGUCAGCAGCUAGGCAGCGUUCUUGGUCGACCAUCGUGGUUACCAGUUCCUGACUUUGCACUCAAAGCUUUGCUCGGAGAAGGUGCCACUGUGGUUCUUGAAGGACAGAAGGUUUUACCUGUAAGAGCCAAAGAGCUUGGCUUUGAAUUCAAGUACAAAUACGUGAAAGAUGCACUCAGAGCCAUUAUGCAAUGAGGUGACACAUAGAGCAUUGGAUUUGGUCACAACAAAAAAAAACAAGAGAUUCUUUUUCUAUUCGUAUAUUUGUUAAAGUACGAGAGACGUAUGGAUUGUCCAAGUUUUUUGCAGAAAUCAGAGAUCCAUCCCCUAUAUAUGUAGAGAAGAGAUAACUCAGAAUAAGACAUGACUUCGUUCA
>Isatis_indigotica_210
Isatis_indigotica_Transcript_277	313	GAGGAGACUUUGAGAAGGGCAAUGUGAGUUUUGACUUCUCCUUGACACCAUGGUUCUCAAUUUGAUAAGCUUGACUAUACCGAAUGUAGUGAUACAUCAUAUUUGCGGUAGGGAACAUAUGAAGUUGAUCUUGGAUAUUGAACUUAGCCGAGGCUCUCUUCUGCAUAUGCCUCAUCCAUAAAUUAUUAUCGUUAUAUUCUGUUUCUGCACAUCUCAGUUACUGUAAUGUCCUUCUAGCAACUGCUAUCGUCAUUCCUUUACAAUGAUAGAGAAGUCUAAUUGUUGAGCAGGGUACUGGAGGUAAAAGUGUAUA
>Isatis_indigotica_211
Isatis_indigotica_Transcript_278	315	GUGAGGAUGCAUGAUGUCAAUGAUCCAUGACCUGCUGUUCAGAUCUAGGAUACUUAAGGCCUGAAAAUACACAAAAUAAUUCGUCUUUCAUCAUAGAGUUCUAAAAGAAAUUAUAGUCCCUACCCUGACACUCACCAAGUGAAACAAGCUGGCAUAUAUUUGUGACUCCAUCAAAUUAUACAGCUAAUCGGCAUAGUGUAGUGCAUUCAAUCAAGGUCAAGACUCGUUGAACUACAUUUGAUUUAUCUCAUGUAUACUGAAUUUUAAAUGCAAAUUUAAACAAGUAGCAGGUGCUUAUAAUAGGUAUAUAACAAG
>Isatis_indigotica_212
Isatis_indigotica_Transcript_279	853	GUUGUAUUUUGGUCAAUGAUAAUGCAAUCAAACUGAUAAAUCUACCUUGACUCUCGUAAGUACAUCUAAGAAGCAUAUAUAAGCCACUUUUUCAUUUGUCGACAAAAGCAAAACCUACUUAAAGCAAAGCAAAGCUAACUAAUAUUGUCCAAGCGUCGUAGACCAUAUGGUCCAUAUGAUUAUAUGGUCCAUACGUCACGUGUUUGUAUGCACAAGAGAGUCUUAUCGCUUCAACCGUUCAACGUUAUACGGUUUCAAUUGAAAAACCACAUAAUUACACCACUUUUCGUUAAAAAACGAAAAUAUAAGUCAAUUGAAAAUAAUUAAGCUUUUGGAAAAAUGAAAGUGGAGCUGGUCAUAUCCGGUGACGGCCAUAUCCGGCCAUUACUGGAGGUUACCAAGCUCCUUGUCGACCGUGACGACCAUAUCUCCGUCACAAUCAUCAUCAUCCAUCAAGUGCAUGGAUUCAGUAUCGGCAGCUCUUCCUCCUACAUCACUUCUCUCUCCACCUGGAUUUCUCUAUUCUAUGGUAGCCUCUCCUUUGUGAUCUUUUAAGCAAAAUAAUGCAGCAAUAAUCUUGAGCCCACCAUUACGUUCAAUGCUGACAAGACAUCAUGUGCCACAAGAAAAAAAUAAGAAGAAGAAAUAACUACACCAUAUGCGUUCUUUUACUUCUUAACAAAGAAAUGAAAUGCCUUUUUUUUUCUUUUUAGUUGCACAUUGUAAACAGUUUUAUAAUCCGAAGAUUACGGUUGCUUCCUUCACCGACCAAAAUAAAAAUUUAAAAAGGUAAUACAAUAUGGUGAGACAUCGUAUAAAAGUUUUGGAGAAAUGUGUGUUUUGCUAAUUUGCU
>Isatis_indigotica_213
Isatis_indigotica_Transcript_280	230	UAUAACCUUUAGCUCUCAACUAAACAAUGCAUGUCUGUCGCUGAGCUCGCAGAGCUACGAUUCCCGGCACAAACUCUACGUUGGUUAAGAUAGUCCUGCAGCUAGAAAUUAAAACAUCUUGGGAUAUUCUACAGACUAUGUCUGCAUCUUUCCAUUGUCGUUAUUAAUUUGGUAGUCCAAGCAAAAGUUAGAAACUAUGUAAUUUACCUGCCAAAAGCAGAAGAAGACGA
>Isatis_indigotica_214
Isatis_indigotica_Transcript_281	1835	GAACAUUUCGAAGCUUUUGCUUCCUCCUCUCCACUCACGAUCCUUCCUUCUUGCCUAAUUCAUCGGUUUCGUAUCAGAAUUCUCAUCACUCCUUAGCUUUAAGAGAAGAUUCAUACUGAGGUUUUCGAUAUCUUUUUCACAAUCGAAUUCUCGGAAUUUCGGAACUUUUUCUUCCAAGAAAGUUUCCGAGAUCUCGGCGGAGUACUUUGCUUCUUUAUACGACGAACCCGCCAUGGUUUGGUACCCAAGCUGUAGAAUUUUCUUUGUGGGUCUGAUUGUUAUGCUGGUCUCGAGCUGGGGAUUGGAUAGAUGCGAAGGAACCGGCGAAUUCGGGUUUGAAUUUCACCACCGUUUCUCCGAUCAGGUCGUUGGGGUUCUGCCCGGAGACGGGUUGCCUAAUCGAGACUCGUCCAAGUAUUACAGAGUGAUGGCUCAUCGGGAUCGGUUAAUCAGAGGCCGUAGACUCGCCACCGAAGAUCAAUCACUCGUCAGUUUCGCUGACGGCAACGAAACUGUUCGUGUCGACGCCUUAGGAUUUUUGCAUUACGCGAAUGUGACGGUUGGGACGCCGUCUGAUUGGUUCCUGGUUGCUCUAGACACUGGAAGUGACUUGUUUUGGUUGCCCUGUGAUUGUACCAAUUGUGUCCGUGAACUGAAAGCACCUGGAGGCUCGAGCUUGGACCUCAAUAUUUAUAGCCCUAAUGCAUCAUCGACGAGUUCUAAAGUUCCUUGUAAUAGCACGUUAUGUACAAGAGGUGAUCGAUGCGCUUCCCCUAAUAGCAAUUGCCCUUACCAAAUACGGUAUCUUUCAAACGGUACCUCUUCUACUGGAGUCUUGGUGGAGGAUGUGAUUCAUUUAGUUUCCAGUGAGAAAAACUCCAAACCUAUUCGCGCUCGUGUUACCUUGGGUUGUGGUCAAGUUCAGACUGGUGUAUUCCAUGAUGGUGCAGCUCCAAAUGGUCUUUUCGGUCUUGGCUUAGAAGACAUAUCGGUUCCUAGCGUAUUAGCCAAGGAAGGGAUUGCAGCAAACUCAUUCUCAAUGUGUUUCGGAAACGAUGGAGCUGGUAGGAUCAGCUUUGGAGAUAAAGGUAGCGUAGACCAACGGGAAACACCAUUGAACAUAAGACAACCACAUCCUACUUAUAACAUCACCGUCACUCAAAUAAGCGUUGGAGGAAAUACUGGGGAUCUUGAAUUUGAUGCUGUCUUCGACUCUGGAACCUCCUUCACUUAUCUGACUGAUGCAGCUUACACCCUUAUUUCAGAAAGUUUUAAUUCUCUAGUUCUGGACAAACGUUAUCAGACUGAUUCCGAGUUGCCUUUCGAGUAUUGUUAUGCAUUAAGCCCAACCAAAGACAGCUUCCAGUAUCCAGCUGUGAAUCUGACAAUGAAAGGCGGGAGCUCAUAUCCCGUUUAUCACCCGUUAGUAGUAAUCUCCAUGAAGGACACAGAUGUGUACUGCUUAGCCGUCAUGAAGAUCGAAGACAUUAGCAUCAUCGGACAGAACUUCAUGACUGGCUAUCGCGUUGUCUUUGAUCGUGAGAAACUGGUUCUGGGAUGGAAAGAAUCUGAUUGUUACACCGGUGAGACCUCAGCUAGGGCGCUUCCAUCUAACCGUUCAUCUUCCUCGGCUAGACCGCCAGCUUCUUCGUUUGACCCAGAGGCCACUAACAUACCAUCUCAAAGACCAAGCACGUCUUCUUCCUCUUAUUAUUCGCUCUCCCUCUCACUUUCAUUAUUCUACUUGUUCUCAAUUUUGGCUAUCUUUUGAUUAUAAUAAGAUUAUACAUAUAUUUAGCCAUUUGGUUCUAUACACCAAUUUAUAUAUAUUUUUU
>Isatis_indigotica_215
Isatis_indigotica_Transcript_282	280	AUUGAAACUACGACCUUGGUAUUUUAUUCUCGUUUCGAUGUAUUUGGAGCUUUGCCUUGGUUUGCGUUUAUGUAGCAAUGCCUUCGUUUGAGUUUUGUGGCAAUGCCUUUGUUUAAUCGUUGAUUUUGACUAUCAAUGAAGUUACUGUGAGAACAUGUGAUUAAGAGAGACUUUUGUGGAGAACAUGAUAGAUUUUGUUAUGGUUUUCUUCUUGCUUUUUUAUGUUCGUAUGUGAUUGAAACUACGACAAGAUUAGUUAUUGUUCAUGUUCACAUUUGCA
>Isatis_indigotica_216
Isatis_indigotica_Transcript_283	265	GAUCUCAUACCUUACUUGAAAAUCGCCUUCGACGGAUUGAAAAUCCCUCUGACGGAGUUUCUUGAAUCCUCGAAACCCGAUUGGAUUCUCCAGGACUUCGCGGCGUAUUGGCUCCCUCCGAUCUCUCGCCGCCUCGGGAUCAAAACCGGAUUCUUCAGCGCUUUUAACGGCGCCACUCUCGGGAUUCUGAAACCGCCGGGAUUCGAGGAGUACCGUACUUCUCCGGCAGAUUUUAUGAGGCGGCCUAAGUGGGUCCCAUUCGAAA
>Isatis_indigotica_217
Isatis_indigotica_Transcript_284	356	AUCCAUGGUUCUUCUCUUCCACAAAUUAACUUCACUCUUCUGUCUCGGACACAUGCUAAACCCCUCUCGCUCACUCAGAGGCAUGCUUACAGAGCAAGAAAUCAUCUUGUCUUUGUCAUCGGAAGAGUAACCUCGGCGAUGAUCCGAUCGAGAUUCUUCUUCACGUUUCAUCUCGACCGUCCAAUCGAAUCCACCGAGAGCUUCUCUGCUGGUCGCGAAUUUCUUCAUUUUACCCAAUGAAGGCGCCGCAACCGCUUCCACCGCCGCGACCGGAGGUUCGUUCGCGGCGGCAAAGGCCGUGGAGUUGGAUUUUCUCGACGGAUUCCUUCCCACUAAAAAGAGACGCUUUAGUUUCG
>Isatis_indigotica_218
Isatis_indigotica_Transcript_285	400	UGACCUUUAGCAACCACCAUAUAAAUCCUCUUGUUUGAACACUCAGUGGGACUUGAACCCACCGUACUUGAGCAUCUAUCUGUACCGCUGUUGGUGUCAACAGAACCCGCCGCUUAACUACACCUGGUUAAGAAGACUUUCGACACAAAUAUCCUUGCUCCACCUAUUGUUCAAACUCGUCUUGUACUAAACAGAAAGUGUUAAUCUAUAUCACCCAAAACUUGUCUGUCGAGAAGAUCCCACUCUUCUUGAUCCAUCUUCUCAUGCUUCUUUCUCAGUGGUUGAUGAAGUUUCUUUCCGUAUAGAUAAUCUUCGAUUUGCAUUCUCCAGAAUGCAAAAUCUGUACCGUCAAAUUUCCCGAUACCGUGUGCCGAACCAUCUUCGCCUCCCAUCGUUUCUG
>Isatis_indigotica_219
Isatis_indigotica_Transcript_286	314	GUUCAUAUCCGUUGUAAUCAUAAUACAAUCGCUCUCCUUUAGAUAUGUCUCUAUUAGCUACGAGAAGAACCCUAGCUUCUCCGUUGAUGUUGAACCUCACACACUUCAGGUUCUGCUUUUUCCUCCCUUCUGGGGUGUGAUUGUUGAUGCCGCUGAUGAAGCGUGCAAUGUUACUGCGUUUUUCAGGGCAAAUAACUAGGCAUUGGAGAGGAUCAGAGGCAUGGAGUAGAGUCAUCAUGCUGUCUCCAUCAUAGUCAUCUUCUCUGUUUCUCAGAUAAUCAACAUCUCCAACAUACUCUGUGAUUAUAGUUAAG
>Isatis_indigotica_220
Isatis_indigotica_Transcript_287	339	GAGAGCUGCCCAAAUCUGAAAAACUUAAUCUUGGACUUUUCUGUUUCAACGGAGGAUCCCGAGCAAAUCAACCUUACCAAUGUGCCUCGUUGUGUAACAUCGACUUUGGAGUGUGUUGAGAUUAACAAACUGAUUAUGAAGGAGGAAACUGGGAUUAAACUAGUGAAUUACUUUCUUGAGAAUGCAGCAGUGCUCAAGAAACUUUCUCUGAGUUUCGCAGAUUCUCGUAUGACCGACGUCGAUUUAGAUAUCUACAAGGAGCUUCUUACAUCAAUAAAGCGUUCUCGCAUAUGUCAAGUUUUCUUCAUGAUGGUGGCCUGAGCAAUUGUCAUUGGGGAG
>Isatis_indigotica_221
Isatis_indigotica_Transcript_288	693	GGCAGCUCUCAAGAAAGGUUGGCAAUAAUUGCAACGAUGAGCUUGAAAACGCAGCCUGCAAAUGAUGCAACUGUCGGAACUCGGGAACCGGUCCCAGUUUGGAAUAACAAUAAAGGAUCUCGAGAGUAGGUUGAGAGAUGAUCAUCUGUCUCACACUAGAAACACCAGUGAGAAAAUCACGAAUAGUAUCACUCUUUGUUAGAUCCUCAGGUUCCAAAAGACUGUCGCUAAACUUGCCAUUAAACUCACUAUCAACUUCGAUCUUCACCAAGGAACUCAAGUUGUUCACCACAAUCUUAUCAGAUCGAUUAUCUUUAAAACUCAUAUACUCGAGUCCUGGAGCGUCAAUCUCAACCUCGUACUCAUUCCCACCAUCACCCGAACGAAAUGCUAAACGGAAGAUCUUCAGACUCUGAGACCUCACAGUUAGAGUUUUCAGUAAAUCAUUAUGACUCCUUACCAAAUUAAGAUCUUCAAGAACAGGACAGCCUGAGAUAAGCUUCUCAACACGGAAAGAACCUUGUUUACCGUAACAGACGUUCUCCAGACACAUGAUCUUCAGACAAGGCAGAGAAACAUCAGCCACGAUCAGAUUCCUAAACCGUAUGUGUCCGAGUUUCAAAGACACCAAUGUCUUGCUCUUGUAAACACUCAGAGGCAAGAAAUCUAUGACGUACAUUGGAUUUUGAAUCU
Isatis_indigotica_Transcript_289	577	GGCAGCUCUCAAGAAAGGUUGGCAAUAAUUGCAACGAUGAGCUUGAAAACGCAGCCUGCAAAUGAUGCAACUGUCGGAACUCGGGAACCGGUCCCAGUUUGGAAUAACAAUAAAGGAUCUCGAGAGUAGGUUGAGAGAUGAUCAUCUGUCUCACACUAGAAACACCAGUGAGAAAAUCACGAAUAGUAUCACUCUUUGUUAGAUCCUCAGGUUCCAAAAGACUGUCGCUAAACUUGCCAUUAAACUCACUAUCAACUUCGAUCUUCACCAAGGAACUCAAGUUGUUCACCACAAUCUUAUCAGAUCGAUUAUCUUUAAAACUCAUAUACUCGAGUCCUGGAGCGUCAAUCUCAACCUCGUACUCAUUCCCACCAUCACCCGAACGAAAUGCUAAACGGAAGAUCUUCAGACUCGUAACAGACGUUCUCCAGACACAUGAUCUUCAGACAAGGCAGAGAAACAUCAGCCACGAUCAGAUUCCUAAACCGUAUGUGUCCGAGUUUCAAAGACACCAAUGUCUUGCUCUUGUAAACACUCAGAGGCAAGAAAUCUAUGACGUACAUUGGAUUUUGAAUCU
>Isatis_indigotica_222
Isatis_indigotica_Transcript_290	284	AUUUCUCAGACUUUCGGCUUCUCUCUCUUGUCGAGUUAUUGAAUCUGAUGGCAGACAAGCUCGUAGCUGACAAGCAUGUUCGAUACAUUAUGAUGGCUGAAAAGAAAAAAGAUAGUUUUGAGUCUGUGGUGAUGGAUCAUCUGAGAAUUAAUGGUGCAUACUGGGGAUUGACCACGUUAGACUUGCUAGAGAAGCUUGGUUCUGUUUCUGAAGAUGAAGUUGUGUCGUGGGUCAUGACGUGUCAGCAUGAAUCGGGUGGGUUUGCUGGAAAUACUGGACAUGAU
Isatis_indigotica_Transcript_291	220	UGAAUUUCCCCCCUUUCACUAUAAUAUAUUACCUUGCUAGAAAAAAGAUAGUUUUGAGUCUGUGGUGAUGGAUCAUCUGAGAAUUAAUGGUGCAUACUGGGGAUUGACCACGUUAGACUUGCUAGAGAAGCUUGGUUCUGUUUCUGAAGAUGAAGUUGUGUCGUGGGUCAUGACGUGUCAGCAUGAAUCGGGUGGGUUUGCUGGAAAUACUGGACAUGAU
>Isatis_indigotica_223
Isatis_indigotica_Transcript_292	418	AUAGAGAACACCAUAAUGCUGUUGGAAGUGGGCAGAUUUCUGGGGUAGCAACAACAAGCUCUUUACAGAUUUUAGGAUCACAUAAAAGUGGAAAAAAGUACGUGGAAGAAGUAAAAGCAUCCCCUGUGGAAUCAGUUUCCUCUUCCCCUGCAAGGUCUUUAUGCCCGAAAAAUCUUGCAUUAGCUGGAGAGAGCAUAUCAAAGUUCGGUGAUGCUGGGAAUAGAAUUGUUAACAAUAGGAAAAACCUAUCUCAGGAAGCUGAUUGUGGGGUUUUGUCGACAACUAAUCCGGGAAACAGGAACCAGCCAAAACCAGAAGUAUGUAAACAGAACUCAGAAUUUGGUGAUUUGCCUUGCACAAGUAUGAAAACAGUCCUCGAAAAUAGAGGCAGGGUAAAGAACUUCAGUGCCAUUACUCA
>Isatis_indigotica_224
Isatis_indigotica_Transcript_293	309	CUUAGAGCGAGGGGAGACGUCGAGCGACCAUGUGAUGACCGAGCUCGACCAAGCUGUGGGAGCAGAGUUUUUGCCUCGAGUUGAAGAUUAGAUCAUAUGGUCAGCCAUCCGGAUCAAGUGGUAACUUAAUGAAUUGUUUAACUGAAGAUGCUAACUUUGGAAUUCACAAACAGUGUUUCUAUGGAGGUUCGGCUUUGAUUUGAAGUUCUUAUUGAGCUUUGGAUCCGAGAAAGAAGUUCUUGUCCAAAGCAUGAUGAUGGAGGGGGACAUGCAUGGAAGGAGGUCGCAAAGAGAUUAGAGAAGACUUCA
Isatis_indigotica_Transcript_294	279	GCUCGACCAAGCUAAGACCAAUGCUGUGGGAGCAGAGUUUUUGCCUCGAGUUGAAGAUUAGAUCAUAUGGUCAGCCAUCCGGAUCAAGUGGUAACUUAAUGAAUUGUUUAACUGAAGAUGCUAACUUUGGAAUUCACAAACAGUGUUUCUAUGGAGGUUCGGCUUUGAUUUGAAGUUCUUAUUGAGCUUUGGAUCCGAGAAAGAAGUUCUUGUCCAAAGCAUGAUGAUGGAGGGGGACAUGCAUGGAAGGAGGUCGCAAAGAGAUUAGAGAAGACUUCA
>Isatis_indigotica_225
Isatis_indigotica_Transcript_295	243	UGAUUGGGUGACUACCAUAUGCAACGGAAUCAACGACAACCCACUACCGAACCGUAAAAAUGAUGUGCUUGACCGGAUUUUUGCAGGUGUUGUUGCCUACAUAGGCAACCUGUCUUGCUAUGAUACCGGUUUGUUUAUACGGCCCUCAAACGAUGGCACUGCAUGGAACUGGCAGCAUGACCAGUUUUAUUCACGACUGUAAACUCAACUAUGGUGUUACUCCUCGGCCACAUUGGAUCACGA
>Isatis_indigotica_226
Isatis_indigotica_Transcript_296	645	GGGAAUGUCGAUAAUGGUGUUCAGUAGAGAUGAAAGCACAAACAAGGCAGUUGUGAAAAAUACGGAUCAGUUCAAGCAAUUGGACGUUGACUGACAACUGCAUUAGGUCCUCUAAAAGGGAGAUGUGGUAAAGGGAAAGGCUCCACUCAUUAUAGAUUCUUCAUAAAAGUCUUUUCCUUCAGGAACCAACACGCAUCAUGGUACCGUCUUCUACAGUCCACUCCUCUAGAGUUUCAAGCUGUGGCAACGACAAAGGAUGCAGCUGAGAAAAACCAUUGUUGGAACAACAAAGUUAGUUUACCACCCAAAAUUGAUCCUAGAAACAGUUGCAGAAUAUUUGAGUUUGGAAGGGAUUUCAAGAAGUAGAAACGGGUCAUCUGCUAAUCAGGCAUUGCCACAAACGCAAGGCACCAAGAACAGAGGACCAACUGUAAUUGGCGCAAGCUUAGUUUCACUUAGAGAAGCCAUCACCAUAAAGUAGGUACUUUUUCUGCGAAUAAAGCUAAGAAAUGAAGCCGGAAAGAUAAAUGAAUGUCGACGUUCAAUAGAAGAAACCAGAGAUAUCAAUGGAAGUUUGAAAAUUUCUAAUAACAAAAGGAACCUGCCAUGACGUGGGGUUUACGUCACAUUUUUUUCCAAGAGAAA
>Isatis_indigotica_227
Isatis_indigotica_Transcript_297	389	GCGCUUUCGUGUUAUGGUAAAGCUUCUACUCUAGCGAAAUCCAUGCAAGACGAGAGUGCAUUGGUUGAACAGAUAGAAGACAAUAUCAAGAUAGUCAAGGAAGCCAUUAAAGUUAUGGAAAAAUUAAGAGAAGAAGAGCGUAUGCUUAAGAAGUUGUCUGCAGAAAUGACUGAUGCCAAAGGCACCUCGGAGGAACGGAAGUCUAUGCUUCAAGUACAUGCUUGUCUUGAACGUCUUAUUGAAAAAUCCAGCAUUGUAUUUGCAUGGGAGAAGCAUCUUGAAUAUUCAAAAAGGAAGAAGAAAAUAUCGGAUGAAUUAUGUGACAAGGGAAAGCUGAAUGAUGCCUUCUUGGUUGUUGGAGAGUCUUACCAAAAGCUCAGAAAAUUCAG
>Isatis_indigotica_228
Isatis_indigotica_Transcript_298	1022	GUCGGCUUCAUCUUCCUUUGCCUUCUUCUUCCAGCGGGAUUGAGUUCAGGCUUGAUUAUGGAGAUUGAGACUCACGACUCAGUACCUGGGAAGAAUCUUGUUAAAGUCUCAUUCAAUCUUGGAACAGAGAGCUACACGAUUGAUGCAAACAAAGGUGAUACUGUGUUGGACCAAUUGGUUUCGAUGAAAGUGGAAAGUAUGAGGAUACUGAAAGAGUUUAUUACAAAGCACAAUGUUCCAGAUGAUGUCCCCGACGAAAUCUUGUCUGAUGGAGGAGAUGAGGAUGAUGUAAAAUGUCCUGUGAAGCCCAAGAAGACAAAGAUAUGAUUUAUCACUUGCUGUCUUUUUUUGUUUGUUUUCCAUGGAUGCUGGAUAUGUUAGCUGUUUAUGUGAUUCUUGAACCCUUUGUCAAAUUUGCUGUUUGUGGAACAGGUUUUUUUUUAUCUGAGAAGAAUUGGAGGAUUUAGGGUAAAAAAUGUUCAAAUUUUUGCAUCAAUCCCUGCUUAUGUUUAGAUGGAGUCCAUAUAAAUGGUGUUACUGGAUUCUUACUGGAUGCUGGUGAUUGGCUUGUGAAGAGCAAAGCCAUUGCUUGUGAAGAGCAAAGCCAUUGAAUGCUCAUUGAGUUAUUUGACGAGCUCAACUGGGAGAACCCAACCAUAGGAAUACAGAACAGAACAGAACUAUGAUGUUAAGAGCAUUAGAUGCAUGACUGAUGAGAUCUGGUUAUCUAUAUUGGUUAGUGUUUUUUCUGUUCAUGUGUGUCAUUGAUUGUUUCCGGAGCUAGCAACGUCUCUGCGCUAAAGUUUGCUUUAAUUAGCUGGAGUUGAAGAGUUGAGUGGUGAGAAAAAGUUCUCAUGUUUCUGUUGUUGUCGCUGAAAUUAAGAGUCUCAUCAAUGUAGAAAGGGAAGGAUUUGGAUAACAGCACAAGUCAGAGAAUCAGGUAGAUAUAGCAGCAGAUGGUUGAGAAGACAAGAUCGCUUAUUUCUCCAGAAACUUGUAAUACGUUCUUUUGCUUGUUUCUU
>Isatis_indigotica_229
Isatis_indigotica_Transcript_299	1624	UGUAGAUCUUUUUUUUUUUUUUCUUAUUGUAGAGUUUCUCAGUCUUGAAAAAUUUCGACUGUGAGGUAGAACUUUUUCUGAUUACAACAUCAAAACAAGGCUGCUUUAAAUUUAAGCCUGCUGGUCUUUGGCUCUCUUCAACAGAAACCGCAUUGAGAAAAACCCAAGAGCGCAGGUUUGCCAGAACCACCCCAUUGCAUUUCCCGGGUCGACUCGUUUAGCCAGAGACCAAGCAUAGAUUCCUUCUGCAACAUGUAGUAUCACCGAUACGAUGAAGACAAUCUUUACAGUCGUCAUUGUCCGGAAGAAAAAGAGGCUUAGGGCUCUUAAGAAAGGCACAGGUCCUAUGUCUGGUAACCAUCCCGCAGCAAAGAGAGCAGACAUUCCUAGUAUAACAGCCAACCAAGUGAAUAUGGUUGGACCGUCUAGAGAUCUCCGUUUCCUCUCCUGCCAGUAUGAGACAGUUGCAGCCAUACCUUCCCGGGAGCUCUUGAAUGGAACAUACCCAAGCUCUUCCUUGGCUUUGAGAUAUGAGAAAUAAUGGGUAACACCGACCUUGUAGACUUCAGCAGGAAGAAUAAGGGGUUGUGGUAACCAACUCUUUGAUAGCCAUGGAUACAGGACAGUGUAGACACCUUGGAAGAUCUUACCCAAGGUCAGCGCAACAGGUACAGAUAUUGUAAGCUUGGGCAGGUCAUAGUCUAAACUUUUUAGGAAGGGACGUAGAAACUCGAAUGUAUUCACCGGGGAACCAUCAGAGACGAAAUACGGUUGACCAGCAGCAACAGGCUCUCCUUCUCUGCCAGGAAUGUCGUCCAAGAGUCCCAUACUUGCCAAGAUGAUUGCUAAGACAAGAUUCUCAACAUAGAUCCAGUCUGUCUUAACACUCGGUUCCCCGGUCCUGAACAGCAGCAAACCCAACUUUGCUAGAUUAACUAUCCUAGGAAGAUGUCUGUCUUCACCGGGUCCGUAAAUAGCUGCUGGACGGACCGCACAUGUAUACAGCUUCUUACCUCCAUUCUUAAAUGGUCGGCCAUUACUCUUGAGUACCAACUGUUCUGCAACGGAUUUACUUCGACCAUAGGCGUCAACAUGAUCAUCAAGAGGGAAAUAAGGCAAACUUUCAUUGCCAUUCCUAAUCUCCUUACCACCAAACACAACGUUGUAAGUGCUGACGUAGACGAGCCUUGUGAUCUCGUGUUUGAACACAGCUUCCAAGACGUUACAGGUCCCGUUUAUGUUAACCUCGUCGCAACGACCAAACUGUAGCAUCUCUUUCCCGGACAUUCCAUAGGAAGCAAGAUGCAAAACACAGUCCGCGCCGUCUAGUGCCUUGUCCACAUCUUCUUUCCGAGUUACAUCCCCUCGGAUGCAGCGAACGCCACUGUCUCUGAGCUCAUCGGACCAAGGAGAUGAAUCGCGGAGGUCGAAAGAGCGGACCUGGCGAGCCCCACGACGAACGAGCUCCAAGCAGAGGGCGGCACCGACGAAGCCGAGUCCUCCAGUAACGACGAAGGUGUUGCCUUCGACACCUUCGUUCUCGCUCAAAUGCAUGUUUUGUUCUCUACACGAGCAAGUUUGACCGGCGAUGAGAAACGACGGAGCGUGUUCGACUUCUUUUUAA
>Isatis_indigotica_230
Isatis_indigotica_Transcript_300	1239	CGAGACAGCAUAAUUCUUGUUUAGUUUCCGUACUAGGGAUAUAUCCUUUUUUUUUUUUGGGAUAUAUCUUAUUUUAUCUGCAAAACAAUUUAGUUACCGAGAGAGAAGAGAUUGAACAACCGUUGGAAGAUCCAAUCAAAUCCACACCUUCAAGCCGAAAACUCAAGAUCCAUGUCGAGAGAGAGGACCAAACGUGAAUUGCCUCCCGUUCAAGAGCAUAUUGAUAAAUUGAAGAAAGUGGUAGAGGAAGGCAAUUACUAUGGAGCGUUGCAGAUGUACAAAUCUAUCAGUGCAAGAUAUGUUACGGCUCAGAGAUUCUCCGAAGCUCUUGAUAUCCUCUUCUCAGGGGCAUCCAUUGAACUAGAGCACGGCCUGGUGAAUUGUGGGGCGGACCUUGCUCUUUUGUUUGUUGACACGCUAGUUAAAGCUAAGUCACCUUGCAAUGACGAAACUCUUGAUCGUAUCAGGUGUCUGUUCAAACUGUUUCCUCGGGUUCCUGUGCCACCUCAUUUGGUGGAUGUGAGUGACGAUGAAGAUGUCCAAAAUCUUCAAGAAUCUCUUGGGGAAGCCAGAUCACGGGUGGAAAACCUGACUUCGUUCUUGAGAGCUGCUAUAAAAUGGUCCGCAGAGUUUGGAGGGCCAAGUACUGGAUACCCUGAGUUGCAUGCUAUGCUUGGCGAUUAUCUCUACACCGAGUGUCCUGAGCUUGACAUGGUUCGAAUAUCACGGCAUUUUGUUAGAGCCGAGAACCCCGAGAAGUUUGCAUCUAUGCUGAUCAACUUUAUGGGAAGGUGUUAUCCUGGUGAAGAUGAUCUUGCGAUUGCACGAGCAGUUCUCAUGUACUUAUCUAUGGGCAACAUGAAAGAUGCAAAUUUUAUGAUGGAUGAGAUUAAGAGACAAGCAGAGAUAAAAAAUCCCGAGCUUUCAGAAUCAGACCUUAUUAAGUUUACCUCGUAUCUUCUGGAAACGUUGCAGAGGGAUGCAUUACCUCUUUUCAAUAUGUUAAGAGUAAAAUUUAAGUCUUGCAUAGACAGAGAACCGCUGCUUAACGAGUUGCUGGACGAGAUUGCAGAGAGAUUUUACGGGGUGCAGCGUAAGAAUCCUUUGCAAGGAAUGUUUGGAGAUAUUUUCAAGAUGAUGGGCUGAGGAAGGGAGAUAGAAGAGGCAAGAAUACUCGUUUCUUCCCCCCCAAUUUGAUUUUGUAUUUUGGCAUUAUUCUAAUAAUAAAUAGCUCUGGAG
>Isatis_indigotica_231
Isatis_indigotica_Transcript_301	1514	GGGGUCAGUUGACCCCUUGCCCACAAUGUGGCUUGGCGGCAGAGUUUGAACCAACUAAUAAGACUAUAAAUCCAUGCCAAAACUUCGACCAAGAAAACCAGUUUCACAGCAGCUUCAGCUACUAAACAAAUAAUAAACCUCUGUUUUAUACUCUGUUUCUCGUACAAAAAGUGAUUUGUUAGCCUUUCCGCAGGAGUUGUGAAAACACUUCUACUUGUUUCUUUAGCCGUAUUAUUUGCAGCAUGGAUUUUCCAGUCAAUCCAACCUCCACCGGUUAAGACUUUCGCCAUUACUUCAUCGAGAAUCAAACUAAGAGAUAGGAGACGUUUGGCUUACAAAGCACAUGGAGUUUCAAGAGACAAAGCCAAAUUCAAGAUCGUGUAUAUUCGCGGCUUUGAUUCUUGUAGACAUGACGCUUACUUCGCUUAUUCAAUAUCUCAGGGUCUUGUGGAGGAACUUUAUUAUAUACAGUUUAUCAUUUGACCGACCCGGUUAUGGCGAGAGUGAUACUGACCCCAACCGGACACCAAGAAGCAUAGCAUUGGAUAUAGAAGAACUUGCUGAUGGGUUAGGACUAGGACCAAAGUUCUAUGUUCCUGGCUUCUCCCUGGGAGGUCAAAUCACUUGGUCUUGUCUUCACUACAUUCCUCACAGGUAACUUGGCUGUUGAACUCAGACUUUUUAGUCCGAUUCUUGGUUAGGUUUCUUCGGUUCAGAAAAGCUAUGGUUUAGGUUAGCCGGAGUGACACUUUGGGUGGCUCACUACAUGCCUUGGCUUACCGCUUACCUAUUGGUGGAACACUCAGAGAUGGUUCCCUGUCUUCAGUAUAAGAAACCACGACAUUCUUUGUCUUCAAGACAUGGAGAUCUUGUCUAAACUCGGAUUCAAGCGGCAUAAUCAGGUAUCAGAAACUAUAUAAUGUUCGGUUCGGUUUUCUUCUUAUUCUGUUUUAGUUUCGGCUUCUUGCUACUUUCAGGCACACACGAGGCAACAAAGGAAUUUGAGCGUUUACACCGCGAUUUUGAUAGUCGGAUUCCACAACUGGGAAUUCGAUCCUUUGGAUGUUUCAAGACCCAUUUCAAGACAAUGAUGGUUUAGUUCAUCUAUUGUAUAAGGUGACGACGAUUGGUUCUUGUAUGUGAUGCUACAACGUUAUAUAGUAUCAAAACUUGCGUGGAUUCGUUACCAUGAAAUAGCGGGAUCAGGCCAUUUCUUCUCUCUUCUUGAUGGGAACUCUGAUAAGAUAGUCAAGACACUCUUAGUUGGUGGUUCAGUAUAACCUUCUGACCGAAUGAGAGUUCGUCGCAAUAGCGUUUGCUUGUGUUUAUGUCAAAGAGAGAAAAAUAAAGUAGACAAAUACAUGUGUAAGAUGAAGUUUUUCCUUUCCGUUUAUCCUGAAGUUAUAGUAAUGACAAAAACAAUAUAUAAUGUUACAAGAACAGACCUCUUACCCACUUGAGGAUAAGAGAAACAAAUUAUAUAAAUUGGAGAAUUCUCCAGAGCUAUUUAUUAU
Isatis_indigotica_Transcript_302	1436	GGGGUCAGUUGACCCCUUGCCCACAAUGUGGCUUGGCGGCAGAGUUUGAACCAACUAAUAAGACUAUAAAUCCAUGCCAAAACUUCGACCAAGAAAACCAGUUUCACAGCAGCUUCAGCUACUAAACAAAUAAUAAACCUCUGUUUUAUACUCUGUUUCUCGUACAAAAAGUGAUUUGUUAGCCUUUCCGCAGGAGUUGUGAAAACACUUCUACUUGUUUCUUUAGCCGUAUUAUUUGCAGCAUGGAUUUUCCAGUCAAUCCAACCUCCACCGGUUAAGACUUUCGCCAUUACUUCAUCGAGAAUCAAACUAAGAGAUAGGAGACGUUUGGCUUACAAAGCACAUGGAGUUUCAAGAGACAAAGCCAAAUUCAAGAUCGUGUAUAUUCGCGGCUUUGAUUCUUGUAGACAUGACGCUUACUUCGCUUAUUCAAUAUCUCAGGGUCUUGUGGAGGAACUUUAUUAUAUACAGUUUAUCAUUUGACCGACCCGGUUAUGGCGAGAGUGAUACUGACCCCAACCGGACACCAAGAAGCAUAGCAUUGGAUAUAGAAGAACUUGCUGAUGGGUUAGGACUAGGACCAAAGUUCUAUGUUCCUGGCUUCUCCCUGGGAGGUCAAAUCACUUGGUCUUGUCUUCACUACAUUCCUCACAGGUUAGCCGGAGUGACACUUUGGGUGGCUCACUACAUGCCUUGGCUUACCGCUUACCUAUUGGUGGAACACUCAGAGAUGGUUCCCUGUCUUCAGUAUAAGAAACCACGACAUUCUUUGUCUUCAAGACAUGGAGAUCUUGUCUAAACUCGGAUUCAAGCGGCAUAAUCAGGUAUCAGAAACUAUAUAAUGUUCGGUUCGGUUUUCUUCUUAUUCUGUUUUAGUUUCGGCUUCUUGCUACUUUCAGGCACACACGAGGCAACAAAGGAAUUUGAGCGUUUACACCGCGAUUUUGAUAGUCGGAUUCCACAACUGGGAAUUCGAUCCUUUGGAUGUUUCAAGACCCAUUUCAAGACAAUGAUGGUUUAGUUCAUCUAUUGUAUAAGGUGACGACGAUUGGUUCUUGUAUGUGAUGCUACAACGUUAUAUAGUAUCAAAACUUGCGUGGAUUCGUUACCAUGAAAUAGCGGGAUCAGGCCAUUUCUUCUCUCUUCUUGAUGGGAACUCUGAUAAGAUAGUCAAGACACUCUUAGUUGGUGGUUCAGUAUAACCUUCUGACCGAAUGAGAGUUCGUCGCAAUAGCGUUUGCUUGUGUUUAUGUCAAAGAGAGAAAAAUAAAGUAGACAAAUACAUGUGUAAGAUGAAGUUUUUCCUUUCCGUUUAUCCUGAAGUUAUAGUAAUGACAAAAACAAUAUAUAAUGUUACAAGAACAGACCUCUUACCCACUUGAGGAUAAGAGAAACAAAUUAUAUAAAUUGGAGAAUUCUCCAGAGCUAUUUAUUAU
>Isatis_indigotica_232
Isatis_indigotica_Transcript_303	379	AUAAUAGGAAGAGAUGACGACGUGGCCGGCCAGAUAUCCGCUGCCACAGACGGUAACGCCGGUCUACUUUGUGCAGAGCCCACCGAACAUAGACGUAGACAAGAUGUCGACCGGGUCGGAUUUUAGCCCGUUCGGGUCACCCGUUAACCGGCAGGGCCAGGUCUGUCAUUACCACCAUGAGUCUGUGGCCGAGCCAUCUUCGACCCUACGGUCCUCAGGACCAUUGAGAAACGGAUACAGUAGUCUGCAAGUGCACGAUGACCCUCGAAACGAUGAGAACAAUGACGAUGGUGCUGAAGAGUACGACGAAAUUGACGGUUUGGAUGGGAGCAGGGGAAGGAAAACGAGGUUUUACUCUUGCUUGUUGUUUACGUUUGUG
>Isatis_indigotica_233
Isatis_indigotica_Transcript_304	370	UUGGCCGUAGAUAGGCGGUACGCCUCCGUACAAAGAAAUUUGAUUGCCUACUACUUUGGUCUCAAUGAUUCUCUCGGUCUUCCUUCGUUGAGAGAACUUUUCCAUCUGACCGGAGGCUAGGAUGAGCUGGGAAUAACUGACCUGGAGGGAAGAGAGGUGACGUGGACAGUGAAAAAAGUUGCAGGGUUUCUGUAUAAGAUCGUGACCGUUGAAUUUAGAGUUAGCAUAUCUGUGAGCACUCCCGAUGCAUCCUUCCCGGAUUGCACGUUCAAGCUCUCAAUUACCAUUCCCUUCAAAGUGACAAUAGGUGAGAAAGAUUUGGAAACUCCCCACAAAAUGAGACAGAAGAUAGUGAAGGCCAACACAAACG
>Isatis_indigotica_234
Isatis_indigotica_Transcript_305	285	AAACGCAUUCGAUCUAAUGCAUUAUGAGAAUUGAACUGAGCCAACCUGUUAAGUAAGGUCGUAGUAUUAAAGGUCCAUGUUCCUUGGAGUGUAUAUAUAUGAACAAAUCACCCUCUCAGUCAGAUUUAGCUUCUAGAAUUGAAAUUAUCGUCAACAGCCCUAGUUUGCUUGUGUGAAACCUGUUGGAAUUAACGAGUAAAUCAUCCUUUGAUUUAUUACUGAGGACCUGCGCUGUUGUUUGUGUAUGGAGUUCAAAAUGGUUUGAUCUUGGUGGUUGAUGCUUUC
>Isatis_indigotica_235
Isatis_indigotica_Transcript_306	239	AUCGCUUUCUCUAUCUUUCAUCUUUGCAGCUCUCAUCGUGAGCAUGCUCGACAGCAUGGUGGCCCUUGCACUCCACUACAACGGUUUGCUCCUUCUUACUAUCUCCACUUGUAAGCUUGCAAGCGACGAUGACUCGCUUCGUGCAAAACACACAAGGAUAACAACGGUGAAGACUCCGAUGGUAACGAGGAACAUGUUCUGGUUUCGGUUACAGCAACUCCGGAGUUUCCAGUUCAGCG
>Isatis_indigotica_236
Isatis_indigotica_Transcript_307	771	GCCAUCGAAGACGUUAGCACCAGAAACUUCCCCUGAAGUUAUAGAAAGUUCCGAACCCUCUGUUUCCGCUGAGUCUCAAACACAAGUCUCGUUUAUAAGGAUGAAGAAGCAAUCGGAGGCGAGGUUUUACCCAAGCCCAACCAACACUUUCUACACAGCGCCACUCUACACAGAAGCCAAGCAGAGCUUCAGCGAGUGCGCGAGCACAAUCGGCGUAGGAGGAAUCGAUCUUGAGAAGACGGGUAUAUUGACGUACAGAGGAAGCACGGGGAGCGAUGUCAGCGACGAGAGCAGCUCGAGCGGUUUGAGCAACUCGGGUUACAAGCCGCACAGAGCUAACAACGACAAACGAUGGGUCGCGAUUCAGGAGGUUCGAUCUCGGAUCGGCUCGUCUCUGGAGGCUAAAGAUUUCAAGCUGAUGAAGCGGCUUGGAGGAGGUGACAUCGGGACUGUUUACUUAGCGGAAUUGAUCGGCACAGGAGCGACCUUCGCCGUGAAAGUUAUGGAGAAAGCAGCGAUUGCAGCGAGGAAGAAGCUCGUGAGGGCUCAGACGGAGAGAGAGAUACUCCAGUCGUUGGACCACCCGUUCUUGCCUACGCUCUACUCGCAUUUCGAAACAGAGAAUCAUUCUUGUCUUGUUAUGGAGUUUUGUCCCGGCGGUGAUUUGCAUUCUCUCCGGCAAAAACAGCCCGGAAAAUACUUCCCGGAACACGCUGCUAGAUUCUACGUUGCUGAAGUUCUUCUAGCCAUGGAGUAUCUACACAUGCUCGG
>Isatis_indigotica_237
Isatis_indigotica_Transcript_308	608	GAUGAAGGCACACAAGAAGAAGCAGCGGAGGCGUACGAUAUUGCGGCAAUAAAAUUCAGAGGCGCAAACGCGGUUACCAAUUUCGAUAUAAGCAGAUACGAUGUGAAGAGAAUAUGUUCAAACUCUACGAUCAUCAAUGGUGACCAGGCCAAACGUUCUCCCACCAGCUCCGGCGCCGGACAAUAACGACAACCGUGAAACUCCUAGGCCUUGCCGGAGAAGGGGACGGUGAGUCCAUCUAUCCCAAUCGACUUUUACUUUAUUUGAGGAACCGAUGACUGAUGUAAUAUAAACAAGUUCGUUGGGUCUUUCUAUUUUAUUUUUUUUGUUAUAUGGUUUAAUAAACAUAAGAGAAAAUUGAGCACGUAGCAAGCUGGUUGUAGCUUACGACACUAGGAUUUCGAUCUCUACCUUGUUGUCGUAUUGAAAUGUUGGUUAGAUUUCGAGUCGUGUCUUUGGUCUGUCACCAGUUUUGGGCAUUGCUUCUUCUACUUUAUUUUGCUUUCUUCAUGCGCGACUCCUAUUAUUUCGUUUGCGAGACCUCUCUUGUCAUGCCCUUUUAAUGGCUUGUACAUAUCUUAUAUAGGUUCAAAAUAAUUAUAAACUAA
>Isatis_indigotica_238
Isatis_indigotica_Transcript_309	258	AGAGGAUGCAACAAGGUCAGGGGAUGAAGGUUGGUCUCUCGCUCAACUUCUCAUUCAUGUUCUCAUCAAGUAUUUCUCUUUUGUUGAAUUUUGAACACCUUAGUGAAUGUGAUUCAUCGGAGAUCUUCGACUUCAGCUUUUCAGAACUUAUGAUGAAUCCUUUCCUUUUUUAACUAAUCCGUUUCUUUGGUGGUGCAAACAGAACAUGAAAGAGAUGGAGUUUUUCACUGAGUUUGGUGAUGCAAACCGUUAUCAGAU
>Isatis_indigotica_239
Isatis_indigotica_Transcript_310	230	GCUACUUGCAACCUUUUCAUGCUUGUCUGGUUUUUGUGGCUGUGAGCUAACACUAGUAAGCAAAGUCAUCAGGUGGAGGAGCCUUAGCUGUUCCAUCACUCCCAUGACUGGAAGAAACCGCUGGAAACUCAAGCUCUGUAGUGCACUCUUGCUGCUUAGACAUACAUUUCUCAGCGUUUACUUCUUCUGAUCGUCAAUCUUUGAACCGCAACGCAAGAACACGCGGUUUU
>Isatis_indigotica_240
Isatis_indigotica_Transcript_311	1685	AAAAGAAAUAAGGUUAGGUGUGAGUUGAUAUAAAUGUAAUGUGAAUGAAACAAUAAAAAUCCUUUUAUAUACAGAACCAAUAUAAGUCAAAUAAACAUUCCUAAUACAAUUUGCUGAAGCCAGAAGUGAUCCCUGAGUCUCCCAAUCUCGGGAACAACACCUCUUUCUCAAUCAGAACCUGGAGAUGCGACAUGAUCUUGAGGAAUGAAACCCACACAAAAGGUGCGCAACAAAAUGCGUAUCCGAAAACCGACAAGGCUCUGACCACACCAUCAGGGUACCAAGGGAAGGCCAUGACAAGGAGCGUCCCGAAAAUGCCGAUCCAUGGAGUGAGAACAGGGAGCGUUGGGAGGAGAAGAGUGUUGAUGGGAAUGAAGGAGAGAGCGAAAGAAGCCAUCAAGUAGAGCGACCAGCCGAUGAGUGGGUGUAUGGUGUGAGGGAUGGUGAAGAACGGGAAGACGUAGGCUGCCACCACGGAGAGAAGUGCAAUGAACUUGAAACCUGCUUGGAUCAUUGUUAAGUUCCGGUCAGAGCGGCGAUAACACAGCUUGGUUAUGUUAGGGCGAGAUAGUCGUGUGACCACUAUGAUUCCAAGGUAGAAAACUGCUUGGAUUAUGACCAAAGGCAUCUCUGCUGAGUACCCUAGAGUGGUGCGACGCUGUUCGUGCCAUGAGAGACCUAGUGGAAGAACAGGCCAUGACCACCAGUACCAUGGCUUUAACCAAACGGCUCCUGGGAAUGUAAUCACACUGUUUGGUCCACAUGGUAUGUUCCAUCUUAGUUUAAGAUAGAAAUAAGAAGCGUCCAUUUGGUAGCCUAAUGGAAGUCUCAAAUGGCCACUGAGAACAGAGCCAUUACCCGGAGGGCGAAAGAGAGGCUGGUCAAGAAGAUCGGAGAAGUAACUGACAAGAAAGCCUUGAUCAGCUCCAUCACGAUUCUCUCUACCAACUUGUAGCUCGUGGAGCAUGUCCUUGAACACUUCCGUGGACGGUUGCAAGACGAAGAGGCCGGUGUGGAAGAUGCAAGGGUUUAUGAAGACAGCACAGAAGCGUCCGCACUGGAACAGCUCGUCGGUCUUCUUAAGAAAGAGGUUAUCGGCAUCAAGCAUGACCACACGGUCGUAAUCAGUCAAAGCCCAAGCGUAGAGCUUGUUAAGAGUAAGCUUGAAUCUACUGUUGAAGUUAGUUUGCCUCCUGUAUGGAUUAUCCACAUUUUCAACUCUCACCACUUUAGCUCCAUCUUCCUCUUCCAAGGUUUGAACCCAUCGGAGAGGGACGUCGAGAGAAGCGAUGACGACAAGAUCAGCUUCCACGUGGAGGUUUCUCACCGAUCUGAUCAAAACGCGUGUCGCAACAUAGAACUCGUAGUCCCUUGGCGUUCCCAUGUACAUCAUCGUUGCGUAGGCGUUCUUAUGCUCCGGCCGCCGCGUCUUCAAACCCCGAUCUUGUACCGCCACCAACGCGUUUUCCGUGUCUAUCGCCGUUUCCUGCGGUUGCAGCGGCUGUCUCUCUCGAUAUGCUGUCGUUUCGAUGACCAGAAGGGAUAGGACACAACACAAUAACACUAAACCUCUCUGAAAAUCCAUUCCUGAUGUCUCUGCACAAUGUCCGAACUGGAGACAGAUAUAAAUAAAAGAAUUAUUAAGAAUAGGAAUAUUUUUUAGGGAACUUGUAAAUGCAUACGCG
Isatis_indigotica_Transcript_312	463	GAGGAAGAAGAAGAAGAAGAAGACUUACAAGGUUUGAACCCAUCGGAGAGGGACGUCGAGAGAAGCGAUGACGACAAGAUCAGCUUCCACGUGGAGGUUUCUCACCGAUCUGAUCAAAACGCGUGUCGCAACAUAGAACUCGUAGUCCCUUGGCGUUCCCAUGUACAUCAUCGUUGCGUAGGCGUUCUUAUGCUCCGGCCGCCGCGUCUUCAAACCCCGAUCUUGUACCGCCACCAACGCGUUUUCCGUGUCUAUCGCCGUUUCCUGCGGUUGCAGCGGCUGUCUCUCUCGAUAUGCUGUCGUUUCGAUGACCAGAAGGGAUAGGACACAACACAAUAACACUAAACCUCUCUGAAAAUCCAUUCCUGAUGUCUCUGCACAAUGUCCGAACUGGAGACAGAUAUAAAUAAAAGAAUUAUUAAGAAUAGGAAUAUUUUUUAGGGAACUUGUAAAUGCAUACGCG
>Isatis_indigotica_241
Isatis_indigotica_Transcript_313	333	GACGACUUUGUCAACGCUCUCCAGGUAACUUUGUUUAAUUUUUCUUAUUCUCAGAAGAAGAGAUAGAUAAGUUCCUUUUUAUGAUUUUGAAAGAAAGGAAUGACAUUUCGUGAUUUCUCUCUGCCUGUAGCCAUACAUCACCUAGAUGCGUAUUAAAUGUUUGUGCAAAUGCCUCAGAGAUUGUUGACUCUAUUGUGUUUUAUUUCAUAGAUCUCGCCCCCAACUUUGGUUUCGAGGGUUUGUGCAAAGUUUAUCGAUUUCGUCCCUCUUUUGGUUCUAUAUUCCUCCUAAUCCUUAGAAAUUGUGGAUCCCCAGCCCAAAAAUCCUUUAAAU
>Isatis_indigotica_242
Isatis_indigotica_Transcript_314	806	GGCCUUCCAUGAGUUUACUUCUUCACCCAGCCAUUAUUCUCCUCUUAAGCUCCAUCCUCAUAAGUUGGCGGUCUAGAGCACCCGUGGACAUCAUACCGCGGUUCUCAUAUGCUCGUCGGAUAAGGUAUGGAACCGCUGUUUCGACCGGCCCGUACGGCAUGUACUUGCUCACAUUGAAACCGGCCCUCUUCAACCCUAAAGAUAACGCAUCCGACAUCCCAUAAAGCUGCGCAAACUCAAUCUUCCCGUUCUCUUUAUCUAUCCCUAGGUCACUUGCUUUCCUUGCCCCUAGCUUACCCGAAUCGGUGUUAUGAGUCGCUAGAAUGACGGCAAUGCCGGAGCCAUUUGAGGCUUUCUCCAUAAGGAAGCUCAUACAUUUAUUGUAGCAAGCAUGUGUUUCUUGAAUGGUGUCGUGAACCGGUGACUUGUAACCCAAGGAAUCUGCUAACUUAGCUUCACUAGACAUAUAAGCACCUCUCACCAGUUUAAAGCCAAUAGGAACAUUCAUUUUCUCGGAUUCUCGUAACGCCAAGUGCAAUCUGUCUCCUGCAUCUUUCAAAUAAGCUUGAAUCGUGUUGUACACGAUAGGUCGAUCUUUGUCGGUAUUGAACAUAAUCGCCGACCAAUACGCCAUGUAAUCGAUCGCCGGUUGGAGAAUCGUAUCUUCGGCGUCGAUUAGUAACGGUACGUUCGAUUCUUGGCAUCUGAGACAGAUGGAUUUGAUGCGUUCGUGAGCUUUCUCAAGCUCUUGUUCUUCCUCUACGGUUAAUGGUUCCGGUUCGGAUGUUGUGUGGUAGAGAGGACUU
>Isatis_indigotica_243
Isatis_indigotica_Transcript_315	376	GUCAGACUCAAAACUUAAAAUCCAUUGUAUUCCUUAUAAGCGCAGCAUUUUUCACUUAAGAACAAAAGAUUUUCUUGCAGAAAAAAAAAGACGGAAACUCGAGAAACUAACCAAACACAACACGUCUGAAAGCUCACAAAAGAUUCUUGUUUCUACUUAAAAACACCCAAAACAUCAAAGUUCCGUUGAAGAGAACAACCAGCCAAGUGAUUAGACAAUGGCGUUGGCAGCACUUGCAAUCCUUGGCCAGAGAUCAGCACACUCUUUCCCGAUCGGUCCAGUAAUCGCAGACCCUUUCAUUUCUCCCUUAGGGUUCACAAUCACUCCAGCAUUAUCUUCAAAAUACAUGAAAACACCGUCCUUUCGGCGCCAUGGC
Isatis_indigotica_Transcript_316	325	GUCAGACUCAAAACUUAAAAUCCAUUGUAUUCCUUAUAAGCGCAGCAUUUUUCACUUAAGAACAAAAGAUUUUUCUGAAAGCUCACAAAAGAUUCUUGUUUCUACUUAAAAACACCCAAAACAUCAAAGUUCCGUUGAAGAGAACAACCAGCCAAGUGAUUAGACAAUGGCGUUGGCAGCACUUGCAAUCCUUGGCCAGAGAUCAGCACACUCUUUCCCGAUCGGUCCAGUAAUCGCAGACCCUUUCAUUUCUCCCUUAGGGUUCACAAUCACUCCAGCAUUAUCUUCAAAAUACAUGAAAACACCGUCCUUUCGGCGCCAUGGC
>Isatis_indigotica_244
Isatis_indigotica_Transcript_317	361	GGAGAAACAUGAGCAAUGGAUGACUCGGUUCCAACGUGUUUACUCUGAUGAAUCAGAGAAAAGAAACAGGUUUGAUAUCUUCAAGAAGAACUUGGAGUUUGUACAACGCUUCAACAUGAAUAGGAACAUUACAUACAAGUUGGACGUCAACGAGUUCUCUGAUCUCACCAAUGAAGAAUUUCGGGCGACACACACGGGACUUGUUGUGCCCAAGGAUGUAAAUGGGAUUUCCACGGCGAAGUCCUUCAAAACAGUGCCGUUUAGAUAUGGGAAUGUUAGUGUUGUCGGUGAGAGCAUGGAUUGGAGACAAGCAGGGGCCGUAACGCCCGUUAAAUAUCAAGGCGCAUGUGGUAACUAUAAU
>Isatis_indigotica_245
Isatis_indigotica_Transcript_318	943	AAGAGACCUAAGAGAGGGAGAGAGAUCGAAGGGCGAAAGAUGGAAUCAGCUCCGACGGGAUGCUACAAAUGUGGCCGGCCCGGUCACUGGUCUCGGGAUUGCCCAUCCUCGGCUCCGGUCGCCGGCGAUUCUGCUCCUUCUUCUUCCACCCCAUCUCAAACCCCUAAUAACGACUCUCAGAGAUCUUUCGCCAAAAGCGGGAAUCCCGCCGCCGGAAGAUCCGCAGCACCUGCUCCCAAAGUGAAGAAGACGAGAGUUCAAAGGCCUAAGCUAACACCUGAUAUGCUGCUCUCUGAGGAUGGUCUCGGCUAUGUCCUUCGGCAUUUCCCUAGAUCCUUCAAGUAUCGUGGCCGAGGCAAAGAGGUUAGCGAUUUGGGGAAUUUGAUACGGCUGUACAGUGAGUGGCACUCUCAUUUGCUACCUUCCUAUUCGUUCGAUCAGUUUGUGCAUAAAGUGCAGCAAGUCGCCACCACUAAGCGUGUUAAGAUUUGUAUAAACGAACUCAGAGAAAGGGUCGCCAGCGGAGUUGAUCCAAACAAGUUAUACGAAAAGCAGGAGGAGAAUGCUUUUCAUUCUGAUGACCAAGGUGACAUAGAUAUGGAUCAGCCAAGUCAUGACCAGGAGAACAUACCUUCGAAGACCGUAGAUGUUGAUGCUGAACCUGAUGCUUUUCAAGACAGCCUCUUGGAUGAGAUAUUGGAUAAUGCAAUGGAUUCGAGGCCUACCUCGAAGCUACCAAGCGAUGAACUGAACAUGGAUAAAAGCAGUGAACUGACAGAAGAGCAAAGAGAACGUAUGGAAGCUAAUAGAUUGAAGGCAAUGGAGAGAGCUCAGAACAUUUCGGAAGAACAGAGACUACGAAUGGAAGCUAAUAGGCUCAAAGCUCUCGAAAGAGCCAAAGCAAGGCUCCAACCCAAUCAAGAUUAGCUUAGCUAUAUUACCA
Isatis_indigotica_Transcript_319	322	AAGAGACCUAAGAGAGGGAGAGAGAUCGAAGGGCGAAAGAUGGAAUCAGCUCCGACGGGAUGCUACAAAUGUGGCCGGCCCGGUCACUGGUCUCGGGAUUGCCCAUCCUCGGCUCCGGUCGCCGGCGAUUCUGCUCCUUCUUCUUCCACCCCAUCUCAAACCCCUAAUAACGACUCUCAGAGAUCUUUCGCCAAAAGCGGGAAUCCCGCCGCCGGAAGAUCCGCAGCACCUGCUCCCAAAGUGAAGAAGACGAGAGUUCAAAGGCCUAAGCUAACACCUGCUCCCAAAGUGAAGAAGACGAGAGUUCAAAGGCCUAAGCUAA
>Isatis_indigotica_246
Isatis_indigotica_Transcript_320	1294	AUAGAAGCUGAGACAUAAAUUCUGUCUCUUCACUGCUUAUUGCAAAGCUCUUUAAGCAUCGAGAUUCAACAAAUGCGAGACUAAAUUCCUCUCUAUUCAUCGUUUUCAAUUUCAUACAUCCCAAACAACUCUAAAUAUGAAAAGACAAUUUCCAUCUGCAAAAAGCCUUAGCUCUGUCGCUCUCCACUUCCUCAGCUUCUUGUCUUCCACAAACGUAAAAAAAUGCAAAAAGCCAAAUUCAAGAUCAAGAUCAAGUCGUUUUCAUCACUCUGCCAACAUAAAUGGGUCGACUUCUCCGAGAUCUGCCACCAACGGUUCUAAUUCUGAUGUAUCCUCGUCUUCCCCUGCUAAGUAAGUUGGAAAUGGAAGCUUCGAGAUGUCUGGCUUCUUGAAGCACGAAUCUUUUAUGAACACAAAGUUUCCUUCUGCACCAGGAACUUGUCCUCUCACCCAGAUGAGGUUCCUCGCAGGGUCAAUCUUGUAAACCCAAACGUUUUUUACUGUCCUCUGCUCUGCACCCAUUCUCCCAGGCAUCUUUCUCCCCUUAAACACCUUCCCCGGAUCAUCUCUUUGACCUGUGGAACCACCUUUUCGAUGGGCCUUUGAAUUACCAUGUGAAGCCGGCUGUCCUUUGAAUUUAUGCCUUUUCAUGACUCCCUGAAAACCUUUCCCUCGAGAGAUCCCAGUGACAUCAACAUACUGUCCGGGAACAAAAUGGCGGACACCGAGUGAAGUUCCAACAGGAAGAAGAGCGUCUUCUGUCACAGGAAACUCUCUCAACUUCCUCUUUAACUGCACACCUUGAGCUCUGAAAUGGCCCAACUCAGGCAUUGUCAAAUGCUUCGGUUUCUUAUGCCCACACCCGAUCUGUAGCGCGAAAAUCCCUUCUUUCUCAACAGUUUUGACCUGAGAGACGAUGUUGUCGUCGACCCAAAGAAUAGAAACCGGAACCCUAGCUCCCCAUUUGUCCCAGAGCGCAGUCAUCCCACACUUGACGGCGAUGAUACCGGUCCUUCUGGAGCUCGGGGACAUCUCACCGGGUUUAGCCUCGAUGAUCCGGGUCGGAGCCCCGAUAAUAUCAGAUCCAAUACCGUCGACCAACCCAGCAUCGGAGCUGAAUCGUCGGAGGAGGAAGAAGCUAGAAUGGGGAAGAGAUUGCGAGGACGAAGGAGUCACAGACCGGAUUGACAGAAACUGACUGAAGCGAGAAAUGAGGCCUCUCGGUACGGCCGCCAUGGUUUGGAAUCGACUCGACCUUCAAUGGCAGAAGAAGGAAAAGAGAUGCAGAAACCGG
>Isatis_indigotica_247
Isatis_indigotica_Transcript_321	364	AUGGUGAGACCAAGCUCAUCGUUCCAUUGAACAGUUCUGUUCACCAAAAACCCCCAAUGCCGAUAAGAAGUGAGCUUGAUUGGAAAAUGCCUAGCAUCAAACCAACGGCUCUGCGGUUCUACGGGAGUAUUGGCGUGGAAGUGUCGGGGAUAACGAUCCAGAACAGUCCUCAAUGUCACCUCAAAUUUGAUGACUGCGUCGAUGUUGUGGUACAUGACAUGUCCGUUUCUUCACCCGGUGACAGUCCAAACACCGAUGGGAUUCACCUCCAGAACACCAGAGAUGUCCUCAUUCACAGCACAACACUCGCUUGCGGUAUGAAUCUUGUUUCAUGAAUUCUUGAAUCUUAAAUGAUCCGAAUGUU
>Isatis_indigotica_248
Isatis_indigotica_Transcript_322	440	GAACAGAGAACUGAUGAAAAUAAUAUAGUCGACUAGGAGUUUUUUUUUCUUUCACAGUGAACAAGUGAACACUCACUCGUGCCUACAUGAUAACCAUUUAAAGAGCAAACAUACACAUCGAUGCUCUCUAUUAGUAAAUAAAAGAGAUAAGUAAGAGAGAACAUAAUCGGUUCCUGAAGAAUUGAAGUAAAAAGCUUAGUCCCAAGCACUGGCCACUCCAGGGCCAUACCCUUGGCUAGGAACGGUUCCAUAUCCUCCACCAUAGUAAGCACCACCGCCUCUACCGUAAGGUACAUAGCCACCAGGGACGGCUCCAUAUCCACCACCCGGUACAGUUCCAUACCCACCAGGCAUAGCUCCAUAGCCACCACCGGGAACGGCUCCAUAGCCGCCUCCACCACCACCACCAUAGUAGUCACCACCACCACCACCACCACCAC
>Isatis_indigotica_249
Isatis_indigotica_Transcript_323	562	GUUUUAGUUCACGACGUGAGUGUUUCUUCUCCAGGAGACAGUCCAAACACAGAUGGGAUUCAUCUUCAGAACUCCAGAGAUGUCUUGAUUCACACUAGCACACUAGCUUGCGGAGACGAUUGUAUUUCGAUUCAAACGGGUUGCUCCAAUGUGUAUGUUCGCAAUGUAAACUGUGGACCAGGACAUGGAAUCAGCAUAGGGAGUCUUGGUAAGGACAGUACCAAAGCUUGUGUCUCCAACAUAACAGUCAGAGAUGUAGUUAUGCACAACACAAUGACCGGUGUCCGGAUCAAGACCUGGCAGGGAGGUGUAGGAUCAGUGAAAGGAGUACUUUUCUCAAACAUUCAACUCACAGAGGUUCAGCUUCCGAUAGUGAUAGAUCAAUUCUAUUGUGAUCACAGCAAAUGCAAGAACCAGACUUCAGCAGUGGCUGUAGAAGGAGUCACAUAUGAGAAGAUACGUGGCACUUACACCGUAAAGCCUGUCCAUUUUGCUUGCAGUGACAGUUUCCCUUGCGUAGAUGUGCAGUUAUCAGGCAUAGAGCUGAAACCAGUUCAAGAAC
>Isatis_indigotica_250
Isatis_indigotica_Transcript_324	798	AUUUCAUUCAUUUGCUAAGUUUAGUUUCGAAAUCUAACAAAAGUUAUGACUGUAAGCCACUUAUACUGUCUUAUAACCAUGGAGAAGAGUUCUUUGUCCGAAUGCAAACACUCUUCUUCUCCUUCUUCUUUCCCUUUGUUUGGUCUGAUCGAUUUUUUCCUCAUCAGCUUUUUCAGAUGGGUUUCUUUUGCUCAGAUCUUUUUCUCCAGAUUCUGUCCUCUUCUUCAACACCAGCAGUGUAUUCCCGAGAAGAAGAGCAAAGAUCUCGAGGUCCAGAGUUCGAUCAAACACGAUGAACAUGAUGAUGGUCUCUCCAGAGAAGAUGCAGAGACGGUGAUGAAAAGCUUAGGACUUUUCACCGACUCAGAAAGCGAGGGACUGCAGAAACGUUACAGUUCCGAGGAGCUUUCGAAUCUGUUUGAAGAGAAAGAGCCGAGCUUGGAGGAACUGAAGCAAGCUUUUGAUGUCUUUGAUGAAAACAGAGAUGGGUUUCUCGAUCCAAUAGACUUGCAGAGAGUUCUGACAAUCCUUGGCUUAAGGCAAGGAUCUAACCUUGAGAAUUGCAGGAGAAUGAUCAGAUCGUUCGAAGGAAACAAAGAUGGAAGAAUCGAUUUCCAUGGAUUUGUGAAGUUCAUGGAGACCAACCUCUGCUGAAAUCAUAGUUUCUGAAGUAAUAACAAUCUAUCAACUUCUGCACUUCCUUUUUCUUUCUUGCUUUGGUUUAAGCUUUAAGGUUGUGUCUGUUCAUAUGGUUUGUCUCAUCACCUUUUUGUAAAAAUUAUUAAACUUUAAUAUCAA
>Isatis_indigotica_251
Isatis_indigotica_Transcript_325	227	GCAUUCUUAAGCUGUCGGUCCAGCCGACUAAGAGAAGAGCGGCUACGCAUGGUACUUACUGUAGAAAAAUUACUGGAGUCUAAUGCUAUCAAUUCUGUAUCCUCUUGAACACGCAACUAUCUGAAACUUUAAUCCCAUUUUCCUCGUAGCAUUCCAUUGUAAGUGACAUUUUCAAGAUGAUGAGCAGACAAGAAAGAACAAACCUGUGCAUGGAUCCGUUUCUUUCU
>Isatis_indigotica_252
Isatis_indigotica_Transcript_326	797	AAGAUUUAAGAGCAUAAAUUGUCCAUAUCUUCUUAUUGUAUUGCCAUCGGUCUCAACGCCUGAGAAACCUACUAUCUUUUUCUCACGAGAAGAAUCCUUACCUUUAAGAUCCUCUCUUUGACAUGGAAAAAGCUUCAAGGCCAGAAGAAUGGCAAGCUGAAGUGUCAGUCACGCUGACAAAAGCAAAGCCUAACCAAAUCUGGCCUCUCUUCACCGACUUCUUCAACUUCCACAAGUGGCUCCCAACGCUCGCCACGUGUCACGGGGUCCAUGGCAUCAACGGUGAACUCGGCUGCAUCAGAUUCUGCUCCGGCUCAUCUAUACCGCCCAACGACGUAGAAUCCACCGCAGGAUGGGCGAGGGAGAUGCUGGUGGCCGUUGAUCCCGUAGAGCGUGAGAUGAGAUACGAGAUAGUGGAAAGUAACAUUGGAUUCGAGUCCUAUGUGUCGACGGUGAAGAUACUGCCACGUGACGAAGAUGGAGACGUUGAAGGUUGUGUGAUUAAGUGGGGUUUCACCGUUGAUCCCGUUGGAGGAUGGUCUCUACAUGAUCUGGUGAAGAAAUAUGAGAUAGCACUUGGAAUAAUCGCGAACAACAUGGAAGAGGCUUUGACAAGAACAUAAGUGAUUGUUUGAAAAGUUGUUCUAAAACUAAAUAGCAAAAUGGUCGAGAUGCGUUUUAUUUUUUCAUCAUCUGAAUUUUUAUAAAUAAAUUUGAAUGAAAUAGGUAGAUAUACAUAUAAAGUUAAUUGUACGGCAAAGAGCGUUCUCCUUCUAAUCUGCUUUUGAGUCUUUUAA
Isatis_indigotica_Transcript_327	677	CUUACCUUUAAGCUUCAAGACCAGAAAAAUGGCAAGCUGAAGUGUCAGUCACGCUGACAAAAGCAAAGCCUAACCAAAUCUGGCCUCUCUUCACCGACUUCUUCAACUUCCACAAGUGGCUCCCAACGCUCGCCACGUGUCACGGGGUCCAUGGCAUCAACGGUGAACUCGGCUGCAUCAGAUUCUGCUCCGGCUCAUCUAUACCGCCCAACGACGUAGAAUCCACCGCAGGAUGGGCGAGGGAGAUGCUGGUGGCCGUUGAUCCCGUAGAGCGUGAGAUGAGAUACGAGAUAGUGGAAAGUAACAUUGGAUUCGAGUCCUAUGUGUCGACGGUGAAGAUACUGCCACGUGACGAAGAUGGAGACGUUGAAGGUUGUGUGAUUAAGUGGGGUUUCACCGUUGAUCCCGUUGGAGGAUGGUCUCUACAUGAUCUGGUGAAGAAAUAUGAGAUAGCACUUGGAAUAAUCGCGAACAACAUGGAAGAGGCUUUGACAAGAACAUAAGUGAUUGUUUGAAAAGUUGUUCUAAAACUAAAUAGCAAAAUGGUCGAGAUGCGUUUUAUUUUUUCAUCAUCUGAAUUUUUAUAAAUAAAUUUGAAUGAAAUAGGUAGAUAUACAUAUAAAGUUAAUUGUACGGCAAAGAGCGUUCUCCUUCUAAUCUGCUUUUGAGUCUUUUAA
>Isatis_indigotica_253
Isatis_indigotica_Transcript_328	905	GAGAACCUCUUCUUAGAUAGCCAAAUUCUCUCUCAGCAUCUCUUUGAUUUGAGUCUUUGUGUCUCCACUUCACAACAUGGCUCUGAAGACCGUCUUUGUUGUUUCUAUGCUCCUUCUUGCCGUCUAUUUGCAAACGACAUUUGGGCACGAAGUCAAGUGCGAGAAUCUGAACAAAGACACGUGCGCAUUCGCGGUCUCGUCGACGGGAAAACGCUGUGUUUUGGAGAAGAGCGUGAGGAGGAGUGGAAUCGAGGCGUACACGUGUCGAUCAUCGGAGAUAGAAGCGGACAAGGUCACAAACAUUAUUGAAUCAGACGAGUGCACCAAAGCGUGCGGUCUAGACCGGAAAUCUUUGGGUAUAUCUUCGGACGCAUUAUUGGACUCCCGGUUUACUCAGAAACUCUGCUCGGUUAAAUGCUUAACCCAAUGCCCUAACAUCGUCGAUCUCUUCUUUAACCUUGCUGCUGGCGAAGGAGUGUAUUUGCCUAAGCUAUGUGAAUCACAAGAAGGGAAAUCAAGAAGGGCAAUGUCGGAGAUCAGGAGCUCCGGAAUUGUAAUGGACACUCUUGGACCGGUUGGACCAGUCAGAUUGGGUGAGAUGGCACCGGAGCCGGCUACUUUAAUGGAGGACUACAUGACUUACCCGAUGGCACCUUCACCGGCCUACACACCUUCUUCGCCGGCACCUUCACCGGUCUACACGCCUUCCGCGCCGGCCUACACGACUUCCGCACCGACCCUUUCACCGGCCUACACGCCUUUCGCGCCCGCACCUUCACCGUAUUAGUUGCGGCAAGUGAAAGACUGAAAGUUGUGACUUGUGAGCGUUCUGGUGGAAACUAUAUAUGCUAGUAAUAAUAUAUGUUAUUAUAUAGUCCAAUAAAGAGUGAUAUACACAGCACUUU
>Isatis_indigotica_254
Isatis_indigotica_Transcript_329	579	GAACGGUGUCGUAUUCAUUAGGAGUAUGUAUAUGUACUGUACAAACGAAAAAAGUCAGUUGUAUGAUGAUGAUACGUCACGUAAAAAUCUAAAUAUUUUUGUGCCAUGAUUGCAAGUUUUAUGAAUUUUCGUGACCUUAACGUAAAAAUGUAUAAUUGUUCCAAAAAGUUUCUCAGAGAAAUAAAGUAGUACUAAUGUGUGUGUGUGAUAGAUUUCUUAUGACUUAUAUUUAGGGUUUAUCAUCUGGUCCUCUUUAUGAGUGGACUGGGACGACUUUAGAAAAUGUGCAGACAAGUCACAUCCUUUGCUUUGGGACUCGUAGGGAUUAUAGCUUGUCGGAUUGGUCAACAAUCUUUUUUCUUAAGGAAUAUGCUGAUUAUAUAUUUUCUAAUCUUCUUUACCAUGUUCACAAAAUAUUUUGGCGCCUCUACAGGUAACUUUAAAAUUUCAUAUUGGUAGAACUCAGAGGAAUAACAUAAAGAUAAGGAAAAAAUAAAUAUUUAGCACAUACGUACCUACAUAAGCAUGAACUUACAUUAAUUUGGGUCCAAGUAGUUGAAUUGAGAGGAAUAGUAUUUU
>Isatis_indigotica_255
Isatis_indigotica_Transcript_330	1344	CAAAUUUGAAGCUAAAUAUCUAGAAUCUGCAGCUUCCAUGUAAAACAAACAAGAAUUUCAUAAUUCAAUCAUCUCAUUCUCAUAGUUAUUGCCUCUGCUAUGAUUACUGAGUUCACCGGGAAAAUAAAAACCCGGAAUGUGUUUGUAUCCGUAGUAACUGUUUCUUGUUUUUAUUGUUUGGGUAAGGAAAAAAGAACAAUUUUAUUUGAUGUAAAAAGACAAGAGAGAGAGGGGGUUUAGUUGUCGCCAUAGAUCCACUUCUCAGCGUUAUUGGUGUAAGAAACAAGUUCUUGAGGCUUAAACCACAGGUUGAUCUCAUCUUUUGCAGUCUCUGGUCCAUCACUUCCAUGGAUUAUGUUCCUCCCAACAACAACUGCGAGAUCUCCUCGGAUUGUCCCAGGCUCGGAUUUCUGAGGGUCGGUGGCUCCAAUCAGUUUACGUCCGUAUCUGAUCACACCUUCGCCUUCCCAUACCAUGGCAAUAACAGGACCAGAGCUAAGGAAGUCACACAAGCCAUUGAAGAAAGGUCUUUCCUUAAGAUCAUGGUAAUGCUUCUGUGCGAAAUCUUUGGAAGGAACAACGACUUUGAUACCAACAAGCUUGAAUCCUUUGCGUUCGAACCGAGAAACAAUCUCUGAUAUCAGUCCUCGUUGCACUCCAUCAGGCUUGAUAGCGAUGAAUGUGCGUUCCAUCUCAGCGGCAAGAACCUCCUGAUCUUGAACCAUGAAGGCUGCAGCAGGAAGAGCCAAGAGUCCAGUGAUCCAGCUCUUUGAAGCGGCACCAGAACCUGAUGAUCUUCCAAAGUUAGAUGCAUACAGAGGGAUCUUUCUUGAUGCAGUAACCGCUGAUGCUGCACCAAUGGCUCGUCCUUCGGAGAAGAGACGAGCAUUCUUAGCUGAAGAAAGAAGAGACCUUGCUGCUUUGGAAGCAGAUCUGCAGAUUUGGGAGCUCAUUUUUUUGUUUUUUUUUGUCCAGAGAAAAGUGAAGAGUGAGAGUGAUGAAUAAAACCAGGAAGUGAAACUGUGAGAGAGAGGCCUCGGGGUCUAUGUGGAUCAAAUAGUGGUUUCUGCGGUGGUAGAGAGAUCGGAGGAGGCGUUUUAGUUUUCCGGCGUCGCCUUUGGAGGCGGAGAUUAGGUAGGCGAAACAGGGGAGGGUAGAGUUGGCGUUUUGAAUGGAUUCGAGGGGUAAAAUGGGGAUCUUUGAAGAAGCGAAGAGAGUUGUGGUUGUGGGGAUGAAAUAAAGGAAGGAGAAGAGGAGAGACGUUAGAGAGAAGGAGAUCAUCAACAGUUUCUUCAUCGCCAUUUUGUUUCUCUCUGUUAAUUUUUACUCGAAUCUCUUUUGAGA
>Isatis_indigotica_256
Isatis_indigotica_Transcript_331	267	GCUGAUAAGAAGGAAUACGAUGAGGUGACUUUACUGAACCUCUUUCCACACCUUUUGAAUGCAAUUGAAACGAUAGUAUUGCUUUAUGGAUCUGGUUUUUAUUGUGCAAACUAACUUUAAUUCUUAAAGUUAAAAUCACACAGUGUUUGAAGAGCUUACUCUCUCGAUUUGCUUGACAUUAAUCAAUGUUUUUAGACAUUUUUUUCACACUCUAAUUCCUUGAAUGUUGAUUCGGGAUUACUGCAGCACGAUAUGGCUAACCUUCAG
>Isatis_indigotica_257
Isatis_indigotica_Transcript_332	270	AAGGACCCAUACUUAUGUUCACUCUAAAAAUUCAAAAUUUUAGUAUCAGUUCUACAUAUAGAGAAAUGUGAAAAGUGUAUCGAUGCAGAGAGGUCGAAACAAGGGCAGAGAAAAGACUAGCUUAGAGUAAUCAGCAAGAUUCAGAAAAACGUAAAAGCUCAAAGGCAGUUUCAUCUAUAAGUCUAUAUGGCGUAUAUGUUUUUGCAAUGCAUAUUGCAUAUACAUUUGGCCAAUAGUACCAACUAUAUAAUGCUUGACAUCGAAGAAACA
>Isatis_indigotica_258
Isatis_indigotica_Transcript_333	265	GUUGCCUUUGCCGUAGAUUCUGUUUUCAUUACAAGAAAACCAAUACCAUGAGCGAUGAUAGAUCUUAUUACCCACAAACCAUUAAGACAUUACGACAGUAAAAACACAAUUUUGGUUAAAAAGCAGAACUAACACUCUCAAUGUUCAAAGCUACACUAAAAGCCAGAAACUUGAGUUCAAUUCCUACAACUAUGAAGCUUAUGAAUAGUAAUUCACAAUAAAUAAAUAAAACACAUCUUCAAGAUUGGUCUGGUUUUAACUAAAG
>Isatis_indigotica_259
Isatis_indigotica_Transcript_334	326	GAACAACGAUCUGGAUGCCAUCUCUAAAUCCCAACAGGUAAAAUCAAAGUUCAGUGCCAAAGUAAUGACUUCACACAAGUGCCUAUGAUAAGCAUAGUCACAGUUUCCAAAUCUCAAUUCAAAACCUAUCAGCUAAAGGCAUGAUCUCAAUUCGCAAUCGUUAUUUACCAGAUAAAAAGGAAUCCAAACUAACAAAACAAAAUCGAUUUGCCAUUAUUACAUGCAAUACUCCAAAUCAGGAAAAGAAAACAGAUUCGAUCUCAUUGAUCCUGUUUGGUUAAAAAAAAAAGAAGAAGAACUCACUAGAGCAAGCUUCUUAUAAGCAG
>Isatis_indigotica_260
Isatis_indigotica_Transcript_335	1210	GUUUGAUUUUAUUUUAAACUAUUGUGUUCAUGAAUUAGCUUAGAGGUUUUAGUGAGCUCUUUAAACCGAAAACAGUAAAAGUGCAUCAGAUGCAAUGCGGACAUUAUUGAUAUGGUAAUAGUUGAGACAAAUUGCAUAGAGAUGAUAUGUUACACGAUGAUAACUUCUUCUUUAAUCUCUUGUUGGCUUUGCUUUUCACCGUAUUUUUGCAUUUCCUCUUCUUUAGUUUUACCCCAAAGUCCAAUGUAUAAUCCACACACCAACAAAAAUCCUCCACCAACACUUCCAAGAUAAAGUGUUUCCUUGAAAAGGAAAGAUGAGACGAUGCAUGUAAUGAUGAGAGCUAAAGGAGUGUAGAGUGCAGUGAAUACUGGUCCUUUCUUCUCUAUGGCCCAUACUUGUAACCAAUAUGUGAAUCCAGUUACCAUAAUUCCACAAUAAGCCAUUGAUAGAAGAGGUAAGCCAAAUUCGAUCUUCCAAACAGAUGGACUUCUGUUCACUGCGACUGCCCAUACGGCUGUUUGUAUACAACUGAACAGGCAUUGAAGCGUUACCAAUCGCAACUUCGCUGGGUAUUCCUUCAUCACCUUGCUCUGUAAUACAAUCCACAAACACCAGCAGGUAUUGGCGGCAAUCAUAGUGAUGGAUCCUUUAACAGAAUCUUUGGUUGAUGGAACGUCCUCGUUUAUAAUGGUCUUGCUGUUAUAACGAUUGAUCAAACUUGGCCCUUUCACAAAGGCGAACACUAAUGCGCCCAACAUUCCAACAAUUGAACCAACUACUUUGGCUAUUCCGUGUGACUUCUUUAACGUCACCGUUUCUAAUCCGAAAAUGAGAGCCAAGACGAAGGUGAUAGAGGGAAUUGCGUUGGUGGUUGCUGCUGCGAAGGUGGCCGUGGUGUUCUCGAUGGCCACAUAGAAGAGGUUAAGACUUAGCGUGAGUCCGCAUAAGGAGAUCAUGAAAAUUUUGAGCAGCAACAUGAAAGACAAAGGGGAGGAUUUGGCGCUUUCAAGGAAGAAUGCGAAAGGGGACAAGGCAAGAGCUGCGAAGGCUUGGCGGUAGAAAACAAAGACAAAAGGGUUGGUUCCCUGAGAGAUGGCCACUUUUGAGAGCAAUGGCAUUCCUGCGUAUAUAAUUUGUACAAACACCAUUGCCAUGUUGGCUUUGUGCUUCAUCAUCAUGGACUAAUAGUGAUGUAUGUUUUUUGUUU
>Isatis_indigotica_261
Isatis_indigotica_Transcript_336	1016	CGAAGUUCUCUCCCUCUCUCUCUCUCUGCAUUUGUCUCCCCUCUUCCGGGGAGCUUUGAUUUUCCAAAAGGGGAUUCUUUUUUUUUCUCCUUCGGAUUUUCUGGUUUGAUUCUUAUAUUGAGGGAAGAGAAGAUGAUAAAGCUGUGGAUGGUGACUUCUCUUCAACUCGCCGAGCUCUUCGUGAGCUCGGUGGUGCAUUUGCUUUAUGGGUUUUAUAUAUUCAGCUCCGCCGUCGCCGGGGAUAUUUCUCAGACGUUGAGUGAUUACUUGUUCAAGUCCAAUGCUGAUGUCAACAACGACGGAGAAACCGAUCAAAGUCAAAGCAAUGUUGAGGGUCUGCCUCCAAUUGUAUUGGUUCAUGGGAUCUUUGGAUUUGGCAAAGGGAGAUUAGGAGGCUUAUCGUACUUUGGUGGUGCUGAGAAGAAAGAUGAGAGGGUCCUUGUUCCUGACUUGGGAUCCUUAACAAGCAUCUAUGACAGGGCAAGGGAAUUAUUCUAUUACUUAAAAGGAGGAAGAGUUGAUUUCGGCGAAGAGCAUAGUCAGGCUUGUGGACAUUCUCGGUUUGGAAGAGAAUACGGAAAAGGAGAAUACCCUGAAUGGGAUGAGGAUCAUCCUAUUCAUUUUGUGGGGCAUUCAGCGGGUGCGCAGGUCAUACGCGUGUUGCAGCAAAUGCUUGCAGAUAAGGCAUUUGAAGGGUUUGAAGAAACGAAUGAGAAUUGGGUUCUGAGUGUGACAUCAUUGUCCGGGGCAUUCAAUGGUACUACCAGGACUUACUUAGACGGAAUGCGGACAGACGAUGGAAUAAGCAUGAAGCCGAUAUGUCUGUUGCAGCUAUGUCGGAUAGGCGUGAUAAUGUACGAUUGGUUGGACAUCUCAUGGCUAAAGACUUACUACAAUUUCGGGUUCGAUCAUUUCAACAUGUCUUGGAAGAGAAGCGGCGUGAGAGGUCUCAUCGGUUGCCUGAUGGGAAACACAGGUCCUUUUGCUACGGGGGAUUGGAUCUUACCUGAUCUCAC
Isatis_indigotica_Transcript_337	277	CCUUUUGCUACGGGGGAUUGGAUCUUACCUGAUCUCACGAUCCAAGGCUCGACAAGUCUUAAUUCCAACCUCCAGACAUUCCCAAGCACUUACUACUUCAGCUACGCGACAAAACGCACCCGCAGAAUCAUGGGCAUGACAAUCCCUUCAGGUGUUCUUGGAAUCCACCCGAUGCUCUUCCUCCGCGUCUUUCAAAUGAGCCAGUGGCGAUUCCCGCAAGAUGCUUCUCCUCCUUAUAAAGGCUACAGGGAUGAGGAGUGGCAAGAGAACGAUGGGG
>Isatis_indigotica_262
Isatis_indigotica_Transcript_338	332	GGCGAUUUUGAGGCCAUUGAUGCUACAAAGACCAAAGGAGACAAGGGACAAAGAAGGAAGGUAGAUACUCUUCACUGCUGCAAUCCUUUUUUUUCUCUUCUUUUGCUCCGUGAUGCUAUUGAGUAUUGACGUCUGAACCAUCCCGAGAGUGGCUGGUGCGUACACGUUCUUAGACCAUGUCUUCUUCUAUUAUAUUUAAUUGUUCCCUCCGUGUGUUUGCUUAUUAUUUCUUUGAUUUUCCCUUAUGUAACUGAUGAUAAAGCCAACUGUUGUUGGAGAAAUAAUGUAUCCAAUAGGUGCUACUUCCGUUGAAUUCAUUCAUCAUAGAGAGC
>Isatis_indigotica_263
Isatis_indigotica_Transcript_339	455	AAAGAACCCAGUUACAAGAAUCUGCAAAAUUAACAAACAAAUGGUUAGCUCUUUCCAGCAAGAAAUGCUUAUUAGAUCUUGAAACGUAGUUUUAAGACGAAAUAUGAAAUAUAGACGAAUCUCGAUAAUGAUAUGCUUUACCUAUCCAAGUUUCAUCUCUAUUCAUAUUGUAAAUCACAUUAUACACAAUUUCGAACGGCAAACAUAUUAAUCGCAUGUAUAAGACUUCAACAAACACACAUGCGGUAUAUGAGACACAAAGUCAACUCGAUAUUAUCUAUUAAUGGGCAGAAUUUGAGUUACCGUCUCCAAAUUGAGACAAUUUAUUACUCUCCUAUUCUAAACUAAGGUCUAAGGUGUGGAAUCUUUUUCUUUCCCUUCAGCAUCGUGACUGAAACGGCAAUUUCGUGAAAGCAAUGUUUUGUUAGGUUAUAGGACAGGACCAACCAGUAGUG
>Isatis_indigotica_264
Isatis_indigotica_Transcript_340	394	AAAAAAAAAAAAAAACACUAGUCGAUCUCCGGGAUGCUCUGUAACGCCGGUCUCCACGGCCGUUGGUGAUGAUUUGAGAGAUCCGCGGCGGAUCCCAUUUGAUCUCCACCGUCAACUAGUAAGUUAGAAAAAACCUCUUCCGCCGUCAAACCCUUCAAACUCAUGUUUCUCAUGAGAUCUUCAAACUCCUUCCUCGUCAUCUUUAUCUUAAUCUCUCUUCCUCCACAAGACGAUGACGAACUUGAUGGCGUUAGGUCACUCGUUUCUCCGAGCAGCUUCUCUCCGUCGUCGUCGUCAUCGUGGAACACGGUGGAUUUUCUUCUUCUUCUUUUCUCUGUCGUCGUUUUGUCUAUUAAACAGAUGCAGUUUCCCAUUUUAUUUUGUUUUAUCUGUU
>Isatis_indigotica_265
Isatis_indigotica_Transcript_341	844	GUAACUUCAGAUUUAUAAAUGUCAAGAACACCAGACCAACCAUCGUCAAGGUGAAAUGCCAGCUGAUGUGGAGCAGAUGGAUUUACAUUGAUGGAAUGGAUUUCAUUGGGGACAAUUUCUGACUGUGCCUUAAGCGAUGCAAUCUUUUGCAGCAUAGGUGCAAGAUGUAGGGAUGCUAAAGGCAAGUGGGUCAUAUCUUCGCGGCUCUGAAAAGCAGUAGAGUUUGUUCCUCCACGAAGGUCCCAAAUGUGAAUAAUUCCUUCUUUACCAGCUCCAAAAAUAGUCUGAUUAUCCACAUAUAUCUGAAUACUAUUGAUCGAAUCAUAUCUGUUUGUUGAAAGUUCAGUGCAUGGAGCCACGCCUGCUCUUCUAUCCCACAUAUGAACUGUACCAAGUGACCGUGUAUCUGGAGAAAAUACUCUUGAAUCUCCAUAACUAGUAAUGGCAACAUCAGAUAAACCACUAGAAAGUUUGCGGCCAAUAAUCGAGAGCUUCUUUCUAGUUUGCAAUUCCUCGGUUGGUUUGGGAGACAUGUAACUGAUAUCGAAGAUAGAGACUUUAUCCUGUCUCCAAGAUGUGCAAGCUACCUCAUUCUGGUUUGUAGGAUUCCAUCUAGCGACAUUGAAUUCCCGACCCGGAGGGAAAGACAAAUGCACAACAUGCUUACUCUCAUCUUCCACAGAACCUGGGGGAAGCUUACUCUGACAAUAUAGAGUGUCAAAGUCAUGGACGGUCAAGCAUCCUGAACUUGUGACAGAGACUAAGUAUAUUCCCUGAAAAAACAAUACAUUUACCUUACAAAUGGUAACAACAAGGAAAAAAACAAAAAGGAUGCUGUGCCUAA
Isatis_indigotica_Transcript_342	830	GUAACUUCAGAUUUAUAAAUGUCAAGAACACCAGACCAACCAUCGUCAAGGUGAAAUGCCAGCUGAUGUGGAGCAGAUGGAUUUACAUUGAUGGAAUGGAUUUCAUUGGGGACAAUUUCUGACUGUGCCUUAAGCGAUGCAAUCUUUUGCAGCAUAGGUGCAAGAUGUAGGGAUGCUAAAGGCAAGUGGGUCAUAUCUUCGCGGCUCUGAAAAGCAGUAGAGUUUGUUCCUCCACGAAGGUCCCAAAUGUGAAUAAUUCCUUCUUUACCAGCUCCAAAAAUAGUCUGAUUAUCCACAUAUAUCUGAAUACUAUUGAUCGAAUCAUAUCUGUUUGUUGAAAGUUCAGUGCAUGGAGCCACGCCUGCUCUUCUAUCCCACAUAUGAACUGUACCAAGUGACCGUGUAUCUUGAAUCUCCAUAACUAGUAAUGGCAACAUCAGAUAAACCACUAGAAAGUUUGCGGCCAAUAAUCGAGAGCUUCUUUCUAGUUUGCAAUUCCUCGGUUGGUUUGGGAGACAUGUAACUGAUAUCGAAGAUAGAGACUUUAUCCUGUCUCCAAGAUGUGCAAGCUACCUCAUUCUGGUUUGUAGGAUUCCAUCUAGCGACAUUGAAUUCCCGACCCGGAGGGAAAGACAAAUGCACAACAUGCUUACUCUCAUCUUCCACAGAACCUGGGGGAAGCUUACUCUGACAAUAUAGAGUGUCAAAGUCAUGGACGGUCAAGCAUCCUGAACUUGUGACAGAGACUAAGUAUAUUCCCUGAAAAAACAAUACAUUUACCUUACAAAUGGUAACAACAAGGAAAAAAACAAAAAGGAUGCUGUGCCUAA
>Isatis_indigotica_266
Isatis_indigotica_Transcript_343	206	UAAGGCGACCAUGGAAGCGAUCUCUAAUCGAAUUGAAUGGGCGAUUGGAGGCACACUACCGACACGAGUUGUAUACUCUGCUUGCUCAUUCCUACUCGGAGAUUGGGAAAUUUUCACAUCUUUAUCACGUGAACGAGGACCCAUGUCGAACCCAUAUUAACGAGAUCCUACACCAACAUUCCUCGACAAUGCGAGGCGUUGCGGGG
>Isatis_indigotica_267
Isatis_indigotica_Transcript_344	568	AUUGAAUCGAUUUGGUUAAACUUGGUAAACGAAAAUGCUGUAAUAUUGAAUUUUGGUUCACUAGGGAUGGUUCCAACAAUUCAGCUGAUUUGAUCUUGCGGAAACCAUCAUGGCUGCCUACAUCAUCUAUUUAUGUGGUUGGGUCCAUGAGCGAGAGAGGGGUUCAUGUUCUUGAUUUUCAUCCAAGCUCUAGGUCUCCUUGUCACGUUGACUACGAUGAGGAUUCAAAUAGAAAGGAGAAGAGGGAGAAAUGUAAUCUCAGUAACAAGUUUGUUUCAUUGUCUGAAAGUGUCACGGGUUGUGCUGCGCAUCCUCUCAACAGCAUGAUCGUAGCCGGAACUCAGAAAUCGUCGUUGCUGUUGAUCGCGCAGAGACAUUGCUCAUCCACAACAGAGACUGUAGAAGGUGAAUUGUAGCAUCUACUAGCUGGAGCCUGGAGUAGGCUUGUAGGGCUUUUAACAUAGAAAUCAUUCACGAGAUUAUGUAUGAGUACAAGUUUUGCUUAAAUGGGUUUUAAAAUGAGGAUCGUACUCAUCUCCAGUGAGAUGCUCUUGGAUGGUAUAAUUCG
Isatis_indigotica_Transcript_345	557	GACAUUUAUAAAUCUGAAGUUACUCAUGUACAUUGCCCACCUCCAGCUUGGUUGGAUGGUUCCAACAAUUCAGCUGAUUUGAUCUUGCGGAAACCAUCAUGGCUGCCUACAUCAUCUAUUUAUGUGGUUGGGUCCAUGAGCGAGAGAGGGGUUCAUGUUCUUGAUUUUCAUCCAAGCUCUAGGUCUCCUUGUCACGUUGACUACGAUGAGGAUUCAAAUAGAAAGGAGAAGAGGGAGAAAUGUAAUCUCAGUAACAAGUUUGUUUCAUUGUCUGAAAGUGUCACGGGUUGUGCUGCGCAUCCUCUCAACAGCAUGAUCGUAGCCGGAACUCAGAAAUCGUCGUUGCUGUUGAUCGCGCAGAGACAUUGCUCAUCCACAACAGAGACUGUAGAAGGUGAAUUGUAGCAUCUACUAGCUGGAGCCUGGAGUAGGCUUGUAGGGCUUUUAACAUAGAAAUCAUUCACGAGAUUAUGUAUGAGUACAAGUUUUGCUUAAAUGGGUUUUAAAAUGAGGAUCGUACUCAUCUCCAGUGAGAUGCUCUUGGAUGGUAUAAUUCG
>Isatis_indigotica_268
Isatis_indigotica_Transcript_346	355	GUUGAUCUAUCCAAUCGAAUUUUAGAAACUUUAAGGUAAUAUUGCCACUAUAUUUCUGGUAUGUUGGUUAUAGGUUAUCGUACAGAUUCAGCUACUAGAUCAUAUAUAAAGCAUAUAGUUUUCACUUCUUUUGAUCGAGAAUUAAAGCACACCGUCACCGAUCGUUGUUUAAUGUUUGUUUCUGAUCUCUUGUAGUGUAUUUUUAGAUUAGGUCAAAUUAGUAGAGUAGUUACUAUUUUCGGAAUUCCUUGGUGAUUUUUAGAUUUGGUGAAUGUUGGAUACUAAAAGUUUUCAUUUUUACCCUUAAUAUUUUUCCUGGGUUCUGCAACGAAAGAGUGAAGAUGAGGUCGUUUCA
>Isatis_indigotica_269
Isatis_indigotica_Transcript_347	322	UAACAAGACUAAGUCAAAGAUUCAUCUUCAAGAAGACCUAAUUAGUUGUUUCAAGAGUUUUAGUUAUUGCCGAGUGCAUACUAUUAACUAGUGGAGUGCGAAUGUGUUUCAUUGCCCAUGUUUCAAUUAAGAGUUAAAUGAGCAAAUAAGAGAAAAGUUGCAGGAACUUGUUCUAUGUCUUAAACAACCAGUGUGUUCUUGUUCUUAGUCUUGUCCGAAAACUCGGACCUAUCACAUUUCACCAGCAAGAUUCAGAUCUUUCACUGUAAAAAAAAACUACGAGAAAGGAGAUGAGAACCUAAUUCUCUCUGCGAUAUAUGGA
>Isatis_indigotica_270
Isatis_indigotica_Transcript_348	1331	GCAAAACUGAAAUUCGAAUUGUCGCCGGAGUAUAGCCGGAGAAUAACAAGCGAUGGAAGCUCACGGUUCCGGUCUCCGACGAGUUCUGUUGUUGUCAUUCUGUGUCGCCGGGAUCUGGGCUGCCUACAUUUACCAAGGCGUUCUUCAGGAAACCCUGUCCACGAAGAAAUUUGGUGAAGAUGGGAAGAGAUUCGAGCAUCUUGCAUUUCUGAACUUGGCUCAGAAUGUAGUUUGCUUGGUUUGGUCUUACAUAAUGAUUAAGCUCUGGUCCAAUGGAGGUAGUGGUGGAGCUCCAUGGUGGACGUACUGGAGUGCUGGUAUUACUAACACGAUUGGUCCUGCCAUGGGCAUUGAAGCUUUGAAGUAUAUCAGCUACCCAGCUCAGGUUCUGGCAAAAUCUUCUAAAAUGAUUCCAGUUAUGCUGAUGGGUUCCUUAGUUUAUGGCAUAAGAUACAGUUUGCCUGAGUAUCUUUGCACAUUUCUUGUCGCGGGAGGAGUGUCCAUGUUUGCCCUUCUUAAGACAAGCUCGAAGACCAUCAGCAAGCUAGCAAAUCCAAAUGCCCCCCUUGGUUACGGACUUUGUUUCUUGAACCUCGCCUUUGACGGAUUCACAAACGCCACCCAGGAUUCCAUUACUGCAAGGUACCCCAAAACCAACGCGUGGGAUAUCAUGCUGGGAAUGAAUUUAUGGGGAACCAUAUACAACAUGGUCUACAUGUUUGGACUGCCACACGGGAGCGGAUUCGAAGCUGUACAGUUCUGCAAGCAACACCCCGAGGCAGCAUGGGACAUUCUCAUGUACUGUCUAUGCGGCGCAGUCGGACAAAACUUCAUCUUCUUGACAAUAAGCAGAUUCGGGUCUCUAGCAAACACGACCAUUACCACAACCCGCAAGUUUGUAAGCAUCGUGGUAUCCUCAGUUCUGAGCGGGAAUCCAUUGUCGUCCAAACAAUGGGGAUGCGUGUCGAUGGUGUUUGGUGGUUUGUCUUACCAAAUUUACCUGAAAUGGAGGAAGCUGCAGAGAGCGCAGAAGAAGAAAAAGACUUGAAGCUGAGAAUGGGGCGCAAAAUCUAGAAUUCUUCAAAAAAUUGUUUUUGAUUUGAGAACUUUUUUACUUCAACAUAUAACACCCAGAGGUCUGAAACGUAGAGGGAAGAAAAGCUUAGUCACAUUAGCAAAAUGUAAACUAAUGCAUUAGAAGAAACAAAUAUAUAAAUAUAUCAAGCCGAAAGCAAAUCAUGUUUCCACUCAUAUAUAUGUCUUUACAAUCCCAUUUUGAAAUACAAUAUCUAUCCUAACAGGAAACAAGUUUUAAGCUCUAUUGCCUUCUU
Isatis_indigotica_Transcript_349	1060	AAAAUCUUCUAAAAUGAUUCCAGGUGAGGUUUCUAUCUAUGUAGAGUGUCGAAUACCGUUUUAUACGUUUAACAUACCUGCUCCCUAAAGCUGUUAGAAUCGAUAUUUCUCUGUACAUCUUAUCUAUGGUUUUUCUUUCAUGCAGUUAUGCUGAUGGGUUCCUUAGUUUAUGGCAUAAGAUACAGUUUGCCUGAGUAUCUUUGCACAUUUCUUGUCGCGGGAGGAGUGUCCAUGUUUGCCCUUCUUAAGACAAGCUCGAAGACCAUCAGCAAGCUAGCAAAUCCAAAUGCCCCCCUUGGUUACGGACUUUGUUUCUUGAACCUCGCCUUUGACGGAUUCACAAACGCCACCCAGGAUUCCAUUACUGCAAGGUACCCCAAAACCAACGCGUGGGAUAUCAUGCUGGGAAUGAAUUUAUGGGGAACCAUAUACAACAUGGUCUACAUGUUUGGACUGCCACACGGGAGCGGAUUCGAAGCUGUACAGUUCUGCAAGCAACACCCCGAGGCAGCAUGGGACAUUCUCAUGUACUGUCUAUGCGGCGCAGUCGGACAAAACUUCAUCUUCUUGACAAUAAGCAGAUUCGGGUCUCUAGCAAACACGACCAUUACCACAACCCGCAAGUUUGUAAGCAUCGUGGUAUCCUCAGUUCUGAGCGGGAAUCCAUUGUCGUCCAAACAAUGGGGAUGCGUGUCGAUGGUGUUUGGUGGUUUGUCUUACCAAAUUUACCUGAAAUGGAGGAAGCUGCAGAGAGCGCAGAAGAAGAAAAAGACUUGAAGCUGAGAAUGGGGCGCAAAAUCUAGAAUUCUUCAAAAAAUUGUUUUUGAUUUGAGAACUUUUUUACUUCAACAUAUAACACCCAGAGGUCUGAAACGUAGAGGGAAGAAAAGCUUAGUCACAUUAGCAAAAUGUAAACUAAUGCAUUAGAAGAAACAAAUAUAUAAAUAUAUCAAGCCGAAAGCAAAUCAUGUUUCCACUCAUAUAUAUGUCUUUACAAUCCCAUUUUGAAAUACAAUAUCUAUCCUAACAGGAAACAAGUUUUAAGCUCUAUUGCCUUCUU
>Isatis_indigotica_271
Isatis_indigotica_Transcript_350	360	AUUAAUUCUCUGACAUCAUCUUUGCUAAUCAACCCAAUCCCAUGAAUCCACCGCGAGAAAUAAGACAUGAUGUUUUGUGAGAUAGCUGAACCUGGCGAUAAUGGCACCGAAACAAUAAUCUGAAGAUGUAUUCACCUCAUACCACGGAGUUACUCCAAGAACAAUCAGCAUCUUUUGCUUUGCAAACACUUUAGUAUUUUUCAUAUACACACAACCUUUAAGGGACAAUCCUCCACAUCUUACAGCACUCUGCAACUAUAUAACCUUGAUAUUGUAACCAUAUCGGAUUAUUCAGCGUCAGAUCCAAAAGCAUCAUAGAAAGAACAGGAUCUUCUGCAAAUGGGCGACAUUGCCGGUAGU
>Isatis_indigotica_272
Isatis_indigotica_Transcript_351	452	CGGAAGUUUCAGAGUUAUCAGUUUCGUGCAGCGUUUAGAAAUCUUGAAACCCUAAUUGAGUUUUUCUACACGAAACCCAGCAGAAUCGUGCUUUGAUCCGUCCGCAUUUGAUUAUCUCUCUCCUUCUCUUUCGACAAUCUAAUCAGCCCUAAUCUUUUGGAAUUGGAUUCUUAAUCGCCAUGGCCAAUAUCUCUUUCAAGUUGGAACACCCACUGGAGAGGAGACAAAUUGAAGCUUCUCGCAUCAGGGAGAAGUAUCCAGACAGAGUUCCAGUGAUUGUAGAGAAAGCUGAGAGAAGUGAUGUUCCGGAUAUCGACAAGAAAAAGUACCUUGUUCCAGCUGAUCUAACCGUAGGGCAAUUUGUGUAUGUUGUUCGCAAAAGAAUCAAGCUUAGUGCUGAAAAGGCAAUAUUUGUCUUUGUGAAGAACACAUUGCCUCCAACUGCUGCAUUG
>Isatis_indigotica_273
Isatis_indigotica_Transcript_352	272	AUUACAUAACUUGUGUCCAUGAGUAAAAGUGUAAAACCCAAACUAUUAAAAAAAAAAAAUUCAAAGCAACAUUUACAUAAAAUCAGUCCAAAGCAACAUAAAGAACUUCUCCAUAUUCAUAGUCAUAAAGAGCAUAGCAUAUAUACAGGAAACAUUAAAAGUAGACAGAUUAAACCAAACCAAAAGUGUUCUCUCCACUGUAAGUCAUGUAGAGAAACCCAUCUUUGUCUUUGUUCUCAUCGUAGAUUGCAGACAUCAAUGCAGCAGUUGGA
>Isatis_indigotica_274
Isatis_indigotica_Transcript_353	1894	AGAAACUUGGGGAAAUUGUUAUUAAUCACAACCAACCGACCAAAUUGUAAGUUAGAGAUAUCAUUAUGAAACAAAGUUUUGAGAAAUAGUAACAAUAGAACUGAGUUGGUUCUCUCUACUCAUCAUCUUCGUCGUCUUCGAUUUCAUCAAACUCAGAAUCAUUCGCAGAGUCGCUCUCCGAAUCACUCAGCACAUACCUCAUCUGCUUCCUGUUUGCUCUUUUAGGCCUCGAUGAGUCGCUUCCAGCCGCCACAGUCUCAGUACUCUCCUUCUCUCCUUCCUCCUUAUUAGCCAACCUCCCCAACAUGGAACCGCUCUUCUUGUUGAACGGUGACGAUCUCAUCUUCCUCACUUUCUUCUCCGGCGACACGCUAACAACCUCCGCCACUAGCUGCUUCUUGCUCGCCGCUGGUCCUCGCUUUCUCGGAGCCGCCGGUGGUUUGGCAGCUUUACUCGCGGCCGGUUUUCUUCCUCCUUUUGCUGGUGCAGCAACUUCAACCACCACGUCGUCAUCAUCAUCUUCAUCCAGAGAUAUUGCUGCUUCUGUUGACAGCCGUAUAAAAAAUACAAAGAGGUGGAGCCGAAAUUGUAUUGAGCAAGCCUUUGUGCUAGAUCCAUCAUCUCAUCAUCAUCAACCUUUGGAGCAGCAGGCGCCUUCUUUUUGGCUCCUUGUCUACCUUUCGGCUUCGCCACUUCCACUACGUUGUCACCUUAACGAAUGAAGAAAAAAUGUUUCCACAAGUAUAUCAAUAAUGAAGAUCCAUACAAGAUGGAGAAGUUUUCCAGAUUCGAUGAUGAUUUCACUGAGUUGAGUACAAGACCAACCUAUGUCCAUUGCAGAACUGGAAGCCUCUGCUGUGUCUGAUUCACUGACUUUCUUUGUUGUCUUCUUUGGUGCCUGCUUCUUUGGCGCCUGCUUCUUUGGCGCCGCUCUUCCACCCUUUAUUGGUACUCCAGACUCGGCCCUGAGCUUCUUUUGUGCCGCCUCUCUCUCUCUUUCGGCUUGAGCAUCUUCCGCAUCAAGUUUCUGAAAUAUAAAUAAGACAUUGCAUCAAUAACUAAUUGACAUUGUUCACUGCUAUGUGAAAAGGCGUUUUAGAGGGUUGUGAAUGCUUACAUCAAGUUGUGCAUCAAGAGAGUUUAGGUCUCUGAGCCAGAGAGAUCUUGGUGUGGCCUUCUUCAUGUCUUCUACGGCAGCCUUCAUUUUAUCUCUCUCUCCACACAACUCCUGCACUUUCUCUAGCGUCAACGUAGCUAUAGCCAGUGACAACAGGUAGUCAUACUCUGAACCAGGUAUAAACGUGGAGAAUACAGGAACAUCUGAGCUUUCUUCAGACUCUUCUUCAGUUGAAUCGGUUGCUCCAGCAACCGCAGCUUCGACAGGUCUGGCCUUCUUAGGGAAUGGUGUGAACCCUCUCUUACUCAACUCCUCGACAAGAUCAGACUUCUUCCUGUUGUUCACUAUGAUUUCUCCACUGACAACUGCAAGAAUAAACCUCACUUUGUUCUCUAGUUUCAGGAGUUCUAGCUCCAGAUUCUCCACGAUAACUCUCUGCAUGCGUAUCAGACAAUUUACGUUAACAACAUUAUACCUUAAUAGCUGAAGACGGAAUCGAAUUAGAAGAUUUCCAAACCUUUCUCUUCUCAUAAUAUUGGAGCCUGAGUUCGAAGAAUUCUUCAAGGAUUUGUUCUGGAGUUGCGUAUUUCUUUAUCACAUUGUUUUCAUCAAACAGAUGCAUAUUUGUUGUACCGAUUGUCGUGGUAAGUUUGAGUAAUUUCAAAAAGCCCUCUUGCCGAGCCAUCAUCAUGUUCUCUUCACUCAAUUGAAGCUCAAAAUCCACAGACCUAUCGUCAUUGUACGCCCCGACGCUCAGAAAAUAGGGGGUGUUGUUAU
Isatis_indigotica_Transcript_354	1880	AGAAACUUGGGGAAAUUGUUAUUAAUCACAACCAACCGACCAAAUUGUAAGUUAGAGAUAUCAUUAUGAAACAAAGUUUUGAGAAAUAGUAACAAUAGAACUGAGUUGGUUCUCUCUACUCAUCAUCUUCGUCGUCUUCGAUUUCAUCAAACUCAGAAUCAUUCGCAGAGUCGCUCUCCGAAUCACUCAGCACAUACCUCAUCUGCUUCCUGUUUGCUCUUUUAGGCCUCGAUGAGUCGCUUCCAGCCGCCACAGUCUCAGUACUCUCCUUCUCUCCUUCCUCCUUAUUAGCCAACCUCCCCAACAUGGAACCGCUCUUCUUGUUGAACGGUGACGAUCUCAUCUUCCUCACUUUCUUCUCCGGCGACACGCUAACAACCUCCGCCACUAGCUGCUUCUUGCUCGCCGCUGGUCCUCGCUUUCUCGGAGCCGCCGGUGGUUUGGCAGCUUUACUCGCGGCCGGUUUUCUUCCUCCUUUUGCUGGUGCAGCAACUUCAACCACCACGUCGUCAUCAUCAUCUUCAUCCAGAGAUAUUGCUGCUUUGAUUGGAUUCUCAGAGGUGGAGCCGAAAUUGUAUUGAGCAAGCCUUUGUGCUAGAUCCAUCAUCUCAUCAUCAUCAACCUUUGGAGCAGCAGGCGCCUUCUUUUUGGCUCCUUGUCUACCUUUCGGCUUCGCCACUUCCACUACGUUGUCACCUUAACGAAUGAAGAAAAAAUGUUUCCACAAGUAUAUCAAUAAUGAAGAUCCAUACAAGAUGGAGAAGUUUUCCAGAUUCGAUGAUGAUUUCACUGAGUUGAGUACAAGACCAACCUAUGUCCAUUGCAGAACUGGAAGCCUCUGCUGUGUCUGAUUCACUGACUUUCUUUGUUGUCUUCUUUGGUGCCUGCUUCUUUGGCGCCUGCUUCUUUGGCGCCGCUCUUCCACCCUUUAUUGGUACUCCAGACUCGGCCCUGAGCUUCUUUUGUGCCGCCUCUCUCUCUCUUUCGGCUUGAGCAUCUUCCGCAUCAAGUUUCUGAAAUAUAAAUAAGACAUUGCAUCAAUAACUAAUUGACAUUGUUCACUGCUAUGUGAAAAGGCGUUUUAGAGGGUUGUGAAUGCUUACAUCAAGUUGUGCAUCAAGAGAGUUUAGGUCUCUGAGCCAGAGAGAUCUUGGUGUGGCCUUCUUCAUGUCUUCUACGGCAGCCUUCAUUUUAUCUCUCUCUCCACACAACUCCUGCACUUUCUCUAGCGUCAACGUAGCUAUAGCCAGUGACAACAGGUAGUCAUACUCUGAACCAGGUAUAAACGUGGAGAAUACAGGAACAUCUGAGCUUUCUUCAGACUCUUCUUCAGUUGAAUCGGUUGCUCCAGCAACCGCAGCUUCGACAGGUCUGGCCUUCUUAGGGAAUGGUGUGAACCCUCUCUUACUCAACUCCUCGACAAGAUCAGACUUCUUCCUGUUGUUCACUAUGAUUUCUCCACUGACAACUGCAAGAAUAAACCUCACUUUGUUCUCUAGUUUCAGGAGUUCUAGCUCCAGAUUCUCCACGAUAACUCUCUGCAUGCGUAUCAGACAAUUUACGUUAACAACAUUAUACCUUAAUAGCUGAAGACGGAAUCGAAUUAGAAGAUUUCCAAACCUUUCUCUUCUCAUAAUAUUGGAGCCUGAGUUCGAAGAAUUCUUCAAGGAUUUGUUCUGGAGUUGCGUAUUUCUUUAUCACAUUGUUUUCAUCAAACAGAUGCAUAUUUGUUGUACCGAUUGUCGUGGUAAGUUUGAGUAAUUUCAAAAAGCCCUCUUGCCGAGCCAUCAUCAUGUUCUCUUCACUCAAUUGAAGCUCAAAAUCCACAGACCUAUCGUCAUUGUACGCCCCGACGCUCAGAAAAUAGGGGGUGUUGUUAU
Isatis_indigotica_Transcript_355	1759	AGAAACUUGGGGAAAUUGUUAUUAAUCACAACCAACCGACCAAAUUGUAAGUUAGAGAUAUCAUUAUGAAACAAAGUUUUGAGAAAUAGUAACAAUAGAACUGAGUUGGUUCUCUCUACUCAUCAUCUUCGUCGUCUUCGAUUUCAUCAAACUCAGAAUCAUUCGCAGAGUCGCUCUCCGAAUCACUCAGCACAUACCUCAUCUGCUUCCUGUUUGCUCUUUUAGGCCUCGAUGAGUCGCUUCCAGCCGCCACAGUCUCAGUACUCUCCUUCUCUCCUUCCUCCUUAUUAGCCAACCUCCCCAACAUGGAACCGCUCUUCUUGUUGAACGGUGACGAUCUCAUCUUCCUCACUUUCUUCUCCGGCGACACGCUAACAACCUCCGCCACUAGCUGCUUCUUGCUCGCCGCUGGUCCUCGCUUUCUCGGAGCCGCCGGUGGUUUGGCAGCUUUACUCGCGGCCGGUUUUCUUCCUCCUUUUGCUGGUGCAGCAACUUCAACCACCACGUCGUCAUCAUCAUCUUCAUCCAGAGAUAUUGCUGCUUCUGUUGACAGCCGUAUAAAAAAUACAAAGAGGUGGAGCCGAAAUUGUAUUGAGCAAGCCUUUGUGCUAGAUCCAUCAUCUCAUCAUCAUCAACCUUUGGAGCAGCAGGCGCCUUCUUUUUGGCUCCUUGUCUACCUUUCGGCUUCGCCACUUCCACUACGUUGUCACCUUAACGAAUGAAGAAAAAAUGUUUCCACAAGUAUAUCAAUAAUGAAGAUCCAUACAAGAUGGAGAAGUUUUCCAGAUUCGAUGAUGAUUUCACUGAGUUGAGUACAAGACCAACCUAUGUCCAUUGCAGAACUGGAAGCCUCUGCUGUGUCUGAUUCACUGACUUUCUUUGUUGUCUUCUUUGGUGCCUGCUUCUUUGGCGCCUGCUUCUUUGGCGCCGCUCUUCCACCCUUUAUUGGUACUCCAGACUCGGCCCUGAGCUUCUUUUGUGCCGCCUCUCUCUCUCUUUCGGCUUGAGCAUCUUCCGCAUCAAGUUUCUGAAAUAUAAAUAAGACAUUGCAUCAAUAACUAAUUGACAUUGUUCACUGCUAUGUGAAAAGGCGUUUUAGAGGGUUGUGAAUGCUUACAUCAAGUUGUGCAUCAAGAGAGUUUAGGUCUCUGAGCCAGAGAGAUCUUGGUGUGGCCUUCUUCAUGUCUUCUACGGCAGCCUUCAUUUUAUCUCUCUCUCCACACAACUCCUGCACUUUCUCUAGCGUCAACGUAGCUAUAGCCAGUGACAACAGGUAGUCAUACUCUGAACCAGGUAUAAACGUGGAGAAUACAGGAACAUCUGAGCUUUCUUCAGACUCUUCUUCAGUUGAAUCGGUUGCUCCAGCAACCGCAGCUUCGACAGGUCUGGCCUUCUUAGGGAAUGGUGUGAACCCUCUCUUACUCAACUCCUCGACAAGAUCAGACUUCUUCCUGUUGUUCACUAUGAUUUCUCCACUGACAACUGCAAGAAUAAACCUCACUUUGUUCUCUAGUUUCAGGAGUUCUAGCUCCAGAUUCUCCACGAUAACUCUCUGCAUGCGUAUCAGACAAUUUACGUUAACAACAUUAUACCUUAAUAGCUGAAGACGGAAUCGAAUUAGAAGAUUUCCAAACCUUUCUCUUCUCAUAAUAUUGGAGCCUGAGUUCGAAGAAUUCUUCAAGGACUGCAAGGUGGGAUUAAAAGUUAGUGCAUCUUAUGAAGAAGAAAAACAGACUGAACAAUUUGGAUCUCAUUCUUA
Isatis_indigotica_Transcript_356	1745	AGAAACUUGGGGAAAUUGUUAUUAAUCACAACCAACCGACCAAAUUGUAAGUUAGAGAUAUCAUUAUGAAACAAAGUUUUGAGAAAUAGUAACAAUAGAACUGAGUUGGUUCUCUCUACUCAUCAUCUUCGUCGUCUUCGAUUUCAUCAAACUCAGAAUCAUUCGCAGAGUCGCUCUCCGAAUCACUCAGCACAUACCUCAUCUGCUUCCUGUUUGCUCUUUUAGGCCUCGAUGAGUCGCUUCCAGCCGCCACAGUCUCAGUACUCUCCUUCUCUCCUUCCUCCUUAUUAGCCAACCUCCCCAACAUGGAACCGCUCUUCUUGUUGAACGGUGACGAUCUCAUCUUCCUCACUUUCUUCUCCGGCGACACGCUAACAACCUCCGCCACUAGCUGCUUCUUGCUCGCCGCUGGUCCUCGCUUUCUCGGAGCCGCCGGUGGUUUGGCAGCUUUACUCGCGGCCGGUUUUCUUCCUCCUUUUGCUGGUGCAGCAACUUCAACCACCACGUCGUCAUCAUCAUCUUCAUCCAGAGAUAUUGCUGCUUUGAUUGGAUUCUCAGAGGUGGAGCCGAAAUUGUAUUGAGCAAGCCUUUGUGCUAGAUCCAUCAUCUCAUCAUCAUCAACCUUUGGAGCAGCAGGCGCCUUCUUUUUGGCUCCUUGUCUACCUUUCGGCUUCGCCACUUCCACUACGUUGUCACCUUAACGAAUGAAGAAAAAAUGUUUCCACAAGUAUAUCAAUAAUGAAGAUCCAUACAAGAUGGAGAAGUUUUCCAGAUUCGAUGAUGAUUUCACUGAGUUGAGUACAAGACCAACCUAUGUCCAUUGCAGAACUGGAAGCCUCUGCUGUGUCUGAUUCACUGACUUUCUUUGUUGUCUUCUUUGGUGCCUGCUUCUUUGGCGCCUGCUUCUUUGGCGCCGCUCUUCCACCCUUUAUUGGUACUCCAGACUCGGCCCUGAGCUUCUUUUGUGCCGCCUCUCUCUCUCUUUCGGCUUGAGCAUCUUCCGCAUCAAGUUUCUGAAAUAUAAAUAAGACAUUGCAUCAAUAACUAAUUGACAUUGUUCACUGCUAUGUGAAAAGGCGUUUUAGAGGGUUGUGAAUGCUUACAUCAAGUUGUGCAUCAAGAGAGUUUAGGUCUCUGAGCCAGAGAGAUCUUGGUGUGGCCUUCUUCAUGUCUUCUACGGCAGCCUUCAUUUUAUCUCUCUCUCCACACAACUCCUGCACUUUCUCUAGCGUCAACGUAGCUAUAGCCAGUGACAACAGGUAGUCAUACUCUGAACCAGGUAUAAACGUGGAGAAUACAGGAACAUCUGAGCUUUCUUCAGACUCUUCUUCAGUUGAAUCGGUUGCUCCAGCAACCGCAGCUUCGACAGGUCUGGCCUUCUUAGGGAAUGGUGUGAACCCUCUCUUACUCAACUCCUCGACAAGAUCAGACUUCUUCCUGUUGUUCACUAUGAUUUCUCCACUGACAACUGCAAGAAUAAACCUCACUUUGUUCUCUAGUUUCAGGAGUUCUAGCUCCAGAUUCUCCACGAUAACUCUCUGCAUGCGUAUCAGACAAUUUACGUUAACAACAUUAUACCUUAAUAGCUGAAGACGGAAUCGAAUUAGAAGAUUUCCAAACCUUUCUCUUCUCAUAAUAUUGGAGCCUGAGUUCGAAGAAUUCUUCAAGGACUGCAAGGUGGGAUUAAAAGUUAGUGCAUCUUAUGAAGAAGAAAAACAGACUGAACAAUUUGGAUCUCAUUCUUA
>Isatis_indigotica_275
Isatis_indigotica_Transcript_357	1467	GGAAAAUGAGCGGUACAAUUACAAGACACAUGACUAUAAUAUUUAAGGACCAACUGUGACACAUGAUCCUUUUGAGUUUAUUGAUACAAGAGAAAGUUUCAAGCUAAGAGCCUCAAACUCGUCGCUUUCUCUCUCAUUACUUGCCAACCAAAUCGCUAAACAUCGGUCGAUCAACUCUUUACCACAGGACCAACCUGAGCUUCCUUUUAAAACCCUUGUUCUAUCGAACCUUACGAUAUUGGAGAGGUUUGAAUCAGAAGGCUGGUCAAGGAACGUUCUCAUGUUUGCUUUAAUGGCUUCACACCAUAUAGGACGUCCAACUUUCAAGAAGUCCUGCAAUGCCUUCACAGGAAGGUUCACACUACCUAAUUCUGAUUCAUUGCGUCCUCCUUUUCCAUGAUAAUCAGAACCUCCUAGCUUAAGUAGAUUGUAUGUCUCGGCCAGCUCGCUAAACACUUCUAGCUUGCCGUCACUCCUAUAAACCUCGACCCCAUGAAGUCCAGCAUCUUUCAACCUCCUGAUAACACUGACAUGAUCCUUCAACGCCCAGGGAUGUGCAAGAACAGCUACACCACCAGUUUCGCAUAUAAGUUUUACUGCUUCCUCGGACGUAGGCUCGCUCCCUGUGGCAUAAGCAGGUCCACCAUCAUGUAAGUAUUUAGUGAAGGCUUGUCUUAAAUUCUCAACGUAUCCUCCUUCAAGAAGCGCUCGUGCUACAUGCAUCCUACCAGGAGCAACAUCAUUGCCUGCAAUCCUGGUGACAUGUUCCCAUUUGAGAGGUAUCUUGAGUUUAUUCAAUUUCGAUACCAUUUCUCUCCCACGAACAAAACGCCCAUCCCUUAUCUUCACCAAGAAAUCUUCCAAUUCAUCAUACUUUGCUGGACCGGAAGUGCCAUAGUACGCAAGUACAUGCACUGGUUCUUCAGAACCAGAAUCCCUUGAACCGAAUAAUGUGCUGAUCUCGAUACCAGGAAUGAUCUUGAUACCAAAUCUACGUCCUGCUUCUACUGCUUCUGGAACACCAGCCAUUGUAUCAUGAUCCGUUAGAGAAAGCACUUUCACCCCAUUCUUAUGAGCCUUCUCCACGAGCUUUGAAGGAGAUAGAAACCCAUCGCUGCGAUUUGAAUGGGAGUGAAGCUCGAAGACCAAUUUCUCUCCGCAUCUCAAAGAGCCGCUAUUGAUUGUGACGGCGAAGGCAUCGAGAGAAGAGGAAGAAGAGAGAGGUGGAGAGGAAGAACCUACGGAGAGCCAAUCGCUAACCGACUUGAAAGCCUCUGUUUGCUCAAUGGGCAUCUUCUUCUUGCCACCGCCACGCUUCUUCUUCUUGUUUCUCUUCUUCUUGUCGUCAGCCAUGGUUGAAUAUUAGAAGCGCCGUAGUUGAAAGUUUCGAACCGUCGGAGAAAGAAGAAGAAGAAAGAAGAAGAAAACGACGUCGUUGGGCAUAUAAACUUUUCAACUCACUCAUCA
Isatis_indigotica_Transcript_358	922	GGAAAAUGAGCGGUACAAUUACAAGACACAUGACUAUAAUAUUUAAGGACCAACUGUGACACAUGAUCCUUUUGAGUUUAUUGAUACAAGAGAAAGUUUCAAGCUAAGAGCCUCAAACUCGUCGCUUUCUCUCUCAUUACUUGCCAACCAAAUCGCUAAACAUCGGUCGAUCAACUCUUUACCACAGGACCAACCUGAGCUUCCUUUUAAAACCCUUGUUCUAUCGAACCUUACGAUAUUGGAGAGGUUUGAAUCAGAAGGCUGGUCAAGGAACGUUCUCAUGUUUGCUUUAAUGGCUUCACACCAUAUAGGACGUCCAACUUUCAAGAAGUCCUGCAAUGCCUUCACAGGAAGGUUCACACUACCUAAUUCUGAUUCAUUGCGUCCUCCUUUUCCAUGAUAAUCAGAACCUCCUAGCUUAAGUAGAUUGUAUGUCUCGGCCAGCUCGCUAAACACUUCUAGCUUGCCGUCACUCCUAUAAACCUCGACCCCAUGAAGUCCAGCAUCUUUCAACCUCCUGAUAACACUGACAUGAUCCUUCAACGCCCAGGGAUGUGCAAGAACAGCUACACCACCAGUUUCGCAUAUAAGUUUUACUGCUUCCUCGGACGUAGGCUCGCUCCCUCUGCAAUAAGGAUAUGCAAACCAUCCAAACAGAUAAUGAACGUUGUCAGUGCGAAACUGAUAGGUCUUGAACUAUAGAAGAGACUUGAUUAACGAGAGAACUGUGUAGCCCUGAACAGAUGCCAAAGACAAGAUCCUAGACCAAUCUAGCAUACUCCAACUCAUUAUGUCUAAACUUCUUUCUAACAUUUAAAUUCUGUAGCUAACAGACUCAAAUAUAGUAGAUGAACAGUCAACACAGCUACAAUCUACUACAACGCUCCUGAACUAAACUAACACAAGGCAUAUCAGUUAAGAA
>Isatis_indigotica_276
Isatis_indigotica_Transcript_359	236	GUGAUAUUGUUAGCAUCCACAAUGUGAGUGUCACAAGCUUUUAAGGCUUCUCCGUUUGAUGUUUCACUUUUGCACGGACGGUAGAUUUCCUGUCAGAUGUUUAUGCUGAUUUUUCUUGGAACUUUAUCAAACACAAUCAGAUGGAAAACUGUGAUAAAUGCUUUCUUCUUGAGUACACAGGUUUUGCUAUUGCUGACCUUUAUGUUUAUGCAGGCCAAAGGAAAGGGAUAUGCCAU
>Isatis_indigotica_277
Isatis_indigotica_Transcript_360	1681	GUUUUGCUCACAAGAAUCUCGAUGUACAUUCAUUCUUGGAAGGAUUUGGUUCCGCAUCACUCACAAUUACCCGCUCUUUGCUGCACAACAACAGUUCCAAUAUGGCAACAUCCCAAGCAUCAUAAUGAAAACAUUCUUCUCUGUCAAAGAGUUUGGUUACUGAUAAUCAGAGAUGACAAAAUCUUUAAACUGAAAUCACAGGGAAAACAAAGCCAACAGAUGUCUCUCUAAGUAAAGAUUUUUACGGCUUUUUGUGGUCAACCCGAAGAUGAGUGCCCAUGGGAGAUGUGCGGAGGAUGGUCACACGAGUGUCUCCUGAGAAUCUCCAAAACCUGAGGUCGUCAUCUUCGGGGUUUACUCCAUAUUUAUAGGAGUCAGUAACACCGAAGAGCUCAUUGAUGAACAAGAGUGAGUUCCCAGUCACACCACAACCAUCAGGAAGGUCCUUACCUAAGCAGAAACUAUUUCCGGGCUGUCCGAUUAACAAAACACGGUCUCCCAAAUCGGUGACUUCGACCCAUUCACCAGCCUCCUCAUCUAGCCUACUCACUCUACAUACUAACUUGCUAAAAUCCAAUACACCAUGAAGAGGGUUAAUUCUCUCAACGAAGAAAAGUUCAUCAUUGCCACAUGGAACCAGAUAGCUUGUUGAGGGCAUACGCUCUAAGGCAAUCAGUGGAGUCUCUUCCAGAGAAUAAGGGUCGAUAACAAAAGCAUCUCCGUUCCAGAAGAGUACAUAGAAUUUUCCUCUGAAAGUGACUAUUUCACUGCAGUCAGCUGUUGAGGCUUUCUCAAACCGCAUCCACCUCAUUUCACCACUUUUCAACACGUACAAAUCAUUACCGUAGCCGAUAAGCACUAUGAACUCUCCUCCUUCCUUGUUUAGCUGAAGAAAACCCACGCCUCUGUAACGUGUUGCCAAUGAAUUAGGAUCAUAAUCCUUCAUUCCGUACUGAUAACCUAGAGACAGAACCUGACAGUCGAGAAUGUUGACCAAGGUUGGACCAGAGUCAGAUUCCGGGAUCUUCAUUUUCACUGAACAUUGAGGAGGAGACGGACGACGCAGCUCCAUGUCAUCGUCCUCUGACUUAUCAUUGUCUAUUCCUCCCACAAAGUAUUCACAGGGCAAACCACGAGUCCGGACUCUAAAGAGGAACAUAGGGAACUUCUCCAGGGUGCACACUUCUUUGCCUUUGCCUCUGCCUCUGCCUCUGCCUCUGCCUCUGCCUUUGCUUUUGCUUUUUCUAGGUGGCCUCUCAAACGAAGGAAGAGAGUAACUUGUGCGUACUAGCUCAGAAGGAAAUGGAAAAAUGGAACGCCACGGGCGACAAACAGACCGAGCAUGAAUAGUAUCGAAACAGUCCUUCAGCUUAUCCGAGAUAAUGUGCAGUAUCUCUUCAGGGAGAUGAGACCAUCCGUAUUGCUCUUGCGUUGCAGGUUGUGGCAUUUUUGCCGGUGGAGAUGAAGAAGACAGCUGCAGUUUUGAAACAGAAUCUGGGAGAAGAGAGCAAUCUAGCUUGUCGGACUCGGAAUCUGCCAUUUUCGCUGAUUGCUGCGAUUUCACAACCCAUUUCAUAUUUGAUGUUUUCUUUUUCGGUGCCAUGUUUGCUGAUUGCUGCGGUUUCUGAAAUCUGUAAGAAUUUUUUUUCUUCUUGUAGGGUUUAGUAGACCGUAAGGAACA
Isatis_indigotica_Transcript_361	1224	GUUUUGCUCACAAGAAUCUCGAUGUACAUUCAUUCUUGGAAGGAUUUGGUUCCGCAUCACUCACAAUUACCCGCUCUUUGCUGCACAACAACAGUUCCAAUAUGGCAACAUCCCAAGCAUCAUAAUGAAAACAUUCUUCUCUGUCAAAGAGUUUGGUUACUGAUAAUCAGAGAUGACAAAAUCUUUAAACUGAAAUCACAGGGAAAACAAAGCCAACAGAUGUCUCUCUAAGUAAAGAUUUUUACGGCUUUUUGUGGUCAACCCGAAGAUGAGUGCCCAUGGGAGAUGUGCGGAGGAUGGUCACACGAGUGUCUCCUGAGAAUCUCCAAAACCUGAGGUCGUCAUCUUCGGGGUUUACUCCAUAUUUAUAGGAGUCAGUAACACCGAAGAGCUCAUUGAUGAACAAGAGUGAGUUCCCAGUCACACCACAACCAUCAGGAAGGUCCUUACCUAAGCAGAAACUAUUUCCGGGCUGUCCGAUUAACAAAACACGGUCUCCCAAAUCGGUGACUUCGACCCAUUCACCAGCCUCCUCAUCUAGCCUACUCACUCUACAUACUAACUUGCUAAAAUCCAAUACACCAUGAAGAGGGUUAAUUCUCUCAACGAAGAAAAGUUCAUCAUUGCCACAUGGAACCAGAUAGCUUGUUGAGGGCAUACGCUCUAAGGCAAUCAGUGGAGUCUCUUCCAGAGAAUAAGGGUCGAUAACAAAAGCAUCUCCGUUCCAGAAGAGUACAUAGAAUUUUCCUCUGAAAGUGACUAUUUCACUGCAGUCAGCUGUUGAGGCUUUCUCAAACCGCAUCCACCUCAUUUCACCACUUUUCAACACGUACAAAUCAUUACCGUAGCCGAUAAGCACUAUGAACUCUCCUCCUUCCUUGUUUAGCUGAAGAAAACCCACGCCUCUGUAACGUGUUGCCAAUGAAUUAGGAUCAUAAUCCUUCAUUCCGUACUGAUAACCUAGAGACAGAACCUGACAGUCGAGAAUGUUGACCAAGGUUGGACCAGAGUCAGAUUCCGGGAUCUUCAUUUUCACUGAACAUUGAGGAGGAGACGGACGACGCAGCUCCAUGUCAUCGUCCUCUGACUUAUCAUUGUCUAUUCCUCCCACAAAGUAUUCACAGGGCAAACCACGAGUCCGGACUCUAAAGAGGAACAUAGGGAACUUCUCCAGGGUGCACACUUCUUUGCCUUUGCCUCUGCCUCUGCCUCUGCCUCUGCCUC
>Isatis_indigotica_278
Isatis_indigotica_Transcript_362	709	GGAAUGCCAAAGGGAGGACCGCCAUAGGGGAUAACGGAACAGUUAUUUUCCGGUUUCGGUCGCAGGAUUUUCACAACGGGUGUCCAUCCUCCAAAGUCCGUUCCACUGAGUUUCAUCGCCCUAUGAAGGGCGCCUAAUCCGUACAGAUAUAUAAAAGCCCGACUUUUGCGAAUAGAAACCUCCGUGAUCAUUCCACAUGAAGAGAAAUGUUUACUCAAAGCGGUCUUGACAUCAUCCUCAGGAAGCGAAGGGUCAAAUCCGGUAACGCAAAUGCCAUCGCUACGGCUUCUUUGAAAGCGUGCGACGUUCUUAGCAGCCAGUUCAUCAGGAGUACCUUCAUUGAAUUCACGCGGUAAAACUUCAAUCGCUGCAAUCCAUCCACCAAAGUCCUUUCCAUUAAGUGACAUCGCCUUCUCUUCUGCGCCUUCUCCAAGAAGAAAAACAUAAGAAGAGCUCCUGAUAGCCCGGAAGUUUACAGGGUCUCUAGGAAUCUCGAGACUGUGGAUUCGUCCACACGAUUCGAAAUUAUGUAGUAAGGCUUUCCUGAUUUCCAUCUCAGACAGCGAAGUAUCGUAUCCCUCAACCUUAACCCUAACCCGGCUUCUCACGGAAGCAUAGAAGGAACUCAUAACAUCGACCAAUUUAUCACCGAACAAUGUCAUCUUGGUGGCGGGAGAGGCAAUUAAGAUAGUAUAAUCUUCGGUUUAAG
>Isatis_indigotica_279
Isatis_indigotica_Transcript_363	447	AAAGAACAUAAGCAAAUUAGGAGAAAAAAAAAAACAGAGGAAAAGCAAAAAAGAAAAAACUGUGGAAGAGAUUUAAAAAAAAAUGAGUAUCUCCGCUUCACAGCUUCACAAUGUUUUCGUCUAUGGUAGCUUUCAGGAGCCUGACGUUGUCAAUGUCAUGCUUGAUCGUACUCCUGAGAUCAUCUCUGUAACACUCCCUGGCUUUAAGAGGUUUAGGCUUAAAGGGCGUUUGUAUCCAUGUAUUGUGCCGUCUGAGAAAGGAGAAGUUCGUGGAAAGGUACUAAUGGGAUUAACGGAUGAAGAACUUACGAAUCUAGAUCAUGUUGAGGGCAAUGAAUAUGAGAGAGUGACAGUUGCUGUUGUACGAGAUGACAACUCGGAGAAGAUGACUGUGAAAACAUAUAUAUGGAUCAAUAAAGAGGAUCCUGAUAUGGAAGGAGAAUGGGA
>Isatis_indigotica_280
Isatis_indigotica_Transcript_364	390	AGAAUGGGAUUUCGAGGAAUGGAAACGACUACACAAGAAGAAAUUCAUAGAGACGUUCAAAGAAAUCAUGGAAGAUAAGAGGAACCCUCAGGGAAAAGGAAGAAAUGAAUUCAACCAUGUUCUACGCGAUGCUCCAUCGGCUUGAAUGAACUUUGUGCUGAGUAUGUUCUAUGUAUCACUUCUGUUUUCAAGUUUCGAGUAUAAUAAAAGCAUAGAGAGUGAAUAGGUAUUGUGGAGAUCAGCGAAAAGAAUAGUAAUGCCUCGAUGUGUUAGUAUUUUAUUUUGUGGAUUGUAUUAUUGUGUUAUAAGUGUUUUAAUGAAUUUGGCAUCCAUCUUGUGUAUGGUUUGGUUGAUGUCAAUGCUUAUGGCUUCGAUUUGAAUAAAGUAUCA
>Isatis_indigotica_281
Isatis_indigotica_Transcript_365	381	UUUUUUUUUUUUUUUUCCUUUUCUGAAUAUCCUCUUCAGUAUGGGUUUUUCGAUGUGGGGUACGAAGAAAGUUAGUCUUUUGCAGGAUUUAGUCUUCACCAUAAUAUGCUUCCUGUGAAUUUAGCUAUGUGUGUGACUCUGUUUGUAGCUUGUGGCAUUGGAAAAGAUGUACUUAGAACACAUGUAACUGAUUGAAUCUCUAUGAUUCGCUUCCUGUCCGUAGAUGUAGUUUGAAGUUUCCCAUUUGAUCUAUUGGCAUUUUCAAUCGUUUUGUAAUCCAAGAGUAUUUAUGUAAUAGUGUGAUCGAGAGUGUGAAAACAUCAAUCUGCCCCAAAUCCUACCCGCUUUUCGAUAACAAAAAAAAGGUGCUGAGAUUUGAAG
>Isatis_indigotica_282
Isatis_indigotica_Transcript_366	326	GCUUAAUCAAUUUUAUUCAUAAACAUGGUAUAUACAAACAAAAACAUCAGAGUGAAAUUAAUACAAUUUGAAUGACAGAUACAAGAUACGGAAGUUGAGAGUGCGAGUAGAUUGGCAUUGUAUUCGAUCAGGAAAUGAUUUGUACAAUUAACUAAGAAACAAUAAACUCGUUGUCCUAUAGCUUGCAACGCCGACGAAGCAAAUAUCCACAGUACCUGCAUAAUUCAUCACAGAAUAAACAGAUAGAGAUAAACUAGACAAGAACAACAAAACAAAACCAAACCAGGAAAAUAAAAAAGAUCUCAGACAUCCAAGGAAGGAUAAAA
>Isatis_indigotica_283
Isatis_indigotica_Transcript_367	345	CCGCUUGUCCUCCUCCCUCGUUCCGCCCCGGCGGGGUUAACCGUCACCGCUUCGGCUGAGGUUGACGGCAGCGAAGGAGGAACGCCGCCGUUAGGUUGCUGGUUAUUAUUGUUACCUGGCUGCGAUUCCGCCAUUUCAAGAAUAGAUUCUGAGAGGUUUCUUCGUGGCAAGUGGCUUCGUGUUUCGCUUUAUCGGGCACACAUGUGGCUAUGAGAGUGUGGAGCUAUUGGAGAAAAUGAAAGGUCAAGUCUUUUUGGCUUAGCUAUUUAGGUUUUUAUCUGGAGAAGAAGUCAGAAGAAGUGGGAUGUGAGAAAGAGAAUCGUCAUCAGGAGAAAUCGAACAAGG
>Isatis_indigotica_284
Isatis_indigotica_Transcript_368	1319	GCGGGACACAAACGCCUAUCCAAAGGCCAAAACAAACCGCUCUUUCCGCAAACGCUUAUUUUGCGGCUAGCUAGAGUUGUCUUGUCACUCACACAUGAUGAACAAAAGAAUUUCCGAAUGAAGAAGUAAUUGCUUGGUCACAAGAUGCCUUGAAGAACGGAUUUACCCUGAAACUUGUCAACCUUGGAACUCAGAAACGCCAAGCUCUUGUCGAGAUGCACUCUUCUCCUAUCAAGAUUCCCUAACUUCCCAGCCAUAUCUGUCGUUCUCUCUCUCCACUCCUUCAACUUCUUCUCCUUCUCCCUUAGCUCUUUCCCCUGUUUCUCCAUUUCUUGUCUCGCAAGCAACACAUCCCCUUCCCACACCUCUUUCUCCAUUAUGCUCGUCUUUUGUUGCUCGUAGUGCUUUACCGCCUCUACUAUUUCCUCCAGGACGGGUUUGAGCCAACCUGCCUUGAUUUUCACCGACUCAACGUCUCUAACAAUCGCUAGCAUUUCCAUCACGCGGGUCUCCUUGAGAUGCCUCAAGGGCGUCGUCUGGAGUUCGAAAACCACCAAGGCAAGCAUCUCUAGGUAGUAGGAUCUUGUGGAAAGCGAAUGUAGUUUAGAACCGGAUGCAAUGUCACCGUACUUGUCCAUGAUUUGCUGGAGAGUGGCCGACACGCUCGCUCUGACUUUGUAGUCUCCCACAGAAACGAUAGACUCAGAUAGAAUGGACUGGACCUCGUCCCUUGGUUCAUUCUUCUUAACUAUUAAUCCUUUCAUGCGGGAUAUUUCUGAGAGACUGAAGCUCUGUGAUUCAUCUGGUAGCUCCGGAGGCUCGUUGUCUUGCUUAUCUUGUACCUCUUGUUCGCUUAGCGAUUUACGGGAUUUGUGAUGAGCGGGCGUGUUGCUUCCAGAUUUAGAUGUGGUUUCAGGGUAAAGCCAAACAGAGUUAUCGUCGUGAUCAUCCACAAAUGAAAACUUGUCGUCAUCUGAGCUCGGGUACUCGUUCAGUUGAUCGAAAUGUUCUUCCUGUUUGGUGGGAGUUUCAUAUCCCCGGCGACUAGGCGUAAUGGGUCUAGAGAGUGGCCUUUCUUGCGGUGACAAAAUAAGUUCUGGAAAGAGUAGAACUGAUUCAUCGUCGUUCUCAAUGUAGACCGACUCAGCGUUGCUCCCAAGAUAAUUGUAGGCCUGGGGUGAUCUUUGACCCGUCUGAAAGGACGUUUGUUGAUUUUGUGAGAUCGUCUCCCUGUGAUCAGGUGACCUUCCUCUAUAGACUGCUGUCUUUGGCCUAAUUUCAUGUAUUCUUCGCCUUGUUUCUUUGGUCCUGGUCUGAUG
>Isatis_indigotica_285
Isatis_indigotica_Transcript_369	998	CGACCUUCCUCACAACAGGUUCCUUUAUAACAAAAGAGAUCUUCUAGAGUUUCUUUAAGUUUGUGAGAUGGAAAUGGUGUCUGGGAAAGUAAUUCAAGGUUGCUCCAACGCAGGCAAUCCUUUCCAUGAGUGCACUGCUAUCUGUUUCGAGAAAUUAAAUUCCGUAGAUGUCUACAAGAAGGAGAGGAAGCUCUUUGGGUUUGGUAAGAGAACUCCAAGCAGAGACACUCCUCCAGGCAGCCCAGCUCGUGGAAGCAGAUCGCCUCUGGCCAGCUAUUUCGCCAAGAAGAAGGUUGAAUCACCGUCCACUGAUCACACCAAUGGUAACUUCUUCAGCCGCCUUUCCCCACUACGUGGACGCCCAUCCCAACUCAAGAACGAGGCUGUGGACUCGUUCCCCAUGUCGCCUACUCUUGCUGGAUAUUCAGGGGGAGACUAUUUUGCAAGGAAGACUGAUCAGCGUGGUGGUGAGGAUGAUGAUAUGUAUUCUCCAAGGCCCUUUGGAACUCAGCCUAAGACGCCUGAACACCCUCUUAGGACGCCUCAGCAUAGGCCCCGCACACCCCAACAUCGCUCUGAUACUAGGCCGUGGGCGCUCCAAGAGGACCCGAUUUCACUAGAAACUAGGCCGAGGACUCCUGAACGCCGAUCCAACACUUCUGAUACUAGGUCAAGGACCCCCAUACAUGAGUCUUCUGCAAUAGGAAGGAGGCCCCAAACACCAGAAACUAGGCCGAGAACUACGCAACAGAGGGGGAGGUCACCUGAGCUCAUGGCAAAAUCCCCCGGGGCAAGGUCCAAGACCCCUGAGCCUCAACCUACCUACUUUGAACCAUUUUCAAGGACUCCAAAACUGCGGUCCAGGACGCCAGAACCCAGUCCUAGGAUUCCACAAACUCAACCCAUAUCCCACAGAUCUCUUGACAGUGCUGCUAUUCAAACACCUCGGACAGCUGAAACUAGGCCUAGGACGCCGGAACAUCAGACCAGGACCAAAG
>Isatis_indigotica_286
Isatis_indigotica_Transcript_370	242	GAGGCCUCACGGAGAAACAAACGUAGCCACGUAGAUGCUCAGCUCAACUGCUCACAACGGGACGAUCACGUCAAGUCUUUGGAACCUUUUGGUUCUUUCAGUGUCUAUGCUUCGAAACAGAGAGGCAUACUUCACAAAAUCCCACUUUGCCUUUGUGUAGAGAAGCAUCUGAAAUGAAUUUUCAAUCCUACUAACAUCUGAUCUCCAUUCCAAACUCCAAAUAGUUAGACAUAAAGUUUGAU
>Isatis_indigotica_287
Isatis_indigotica_Transcript_371	239	GUUUCUCCUAUCAACCACAUGCUUAAGAAUAGUCUUGUCGUGUUUUGUAACUGUAUUUAAACUCGAAUAAAAAAUCUCACACUAUGAGUGUGUGCACGAAAACAUAAACGAGUGCAGAAUUGCAUUGUGGCAACAACUUGCAGCAAUGUCUCUCUCCGACAUCAAAAUAUUCUAUUCCAUCCUUCUGCUUUCUAAAAAGACAAAAAUGGAUUCUUAACUGAGAAUCUCAUCAGGAGAAA
>Isatis_indigotica_288
Isatis_indigotica_Transcript_372	1432	GCAGCAGCAGCAGCAGCAACAGUCGUAUCUCGGCGUUCCUGAAACCCACCAACCUCAGUCUCAGGCUCAGUCAAACAAUCUUCUUUCGCAGCAGCAGCAGCAAGUGGUGGAUAAUCAUAAUCCAUCUGCUUCCAGUGCUGCUGUUGUCUCAGCUAUGUCUCAGUUUGGUUCUGCUUCUCAUUCAAACACGUCGCCACUCCAGUCCAUGACUUCUCUGUGUCAACAACAAAGCUUCUCAGACACCAACGGAGGAAACAAUCCAAUCUCUCCGCUCCACACUCUUCUCAGUAACUUCUCUCAAGACGAGUCUUCUCAGCUGCUCAACCUCACUAGAACAAACUCUGCAAUGACUUCUUCCGGUUGGCCAUCAAAGCGUCCUGCAGUUGAGUCAUCGUUCCAGCACUCUGCACCCGGUAACAACAACAACACUCAAUCCGUAAUGGAGCAAUUGGGACAGUCCCACACAAGCAACGUUCCUCCCAAUGCUGUCUCGUUGCCACCAUUCCCCGGUGGUAGAGAGUGCUCAAUCGAACAAGAAGGAAGCGCCUCAGACCCCCAUAGCCAUCUUCUGUUUGGAGUCAACAUAGAUUCAUCUUCCCUUUUGAUGCCAAACGGAAUGUCAAACCUUAGAAGCAUUGGCAUUGAAGGCGGCGACUCCACGACUCUACCUUUCACGUCAUCUAAUUUCAACAACGAUUUCUCGGGUAAUCUUGCAAUGACGACACCUUCUAGUUGUAUAGACGAAUCGGGCUUUCUACAAUCCUCAGAAAACCUCGGUUCUGAGAACCAACAAUCUAAUACCUUUGUGAAGGUGUACAAGUCAGGGUCUUUUGGACGAUCGUUAGAUAUAUCGAAAUUUAGCAGCUACCACGAGCUGCGAAGCGAGCUUGCUCGCAUGUUUGGCCUCGAAGGCCAAUUAGAAGACCCUGUGAGAUCAGGCUGGCAGCUUGUAUUUGUUGACCGAGAGAACGAUGUUCUUCUCCUCGGCGAUGACCCUUGGCCGGAGUUUGUGAGCAGCGUGUGGUGCAUCAAGAUAUUGUCACCACAAGAAGUGCAGCAAAUGGGUAAAAGAGGCCUUGAGCUUCUCAAUUCCGCUCCAUCCUCCAACAAUGUCGAUAAGCUCCCGAGCAACGGGAACUGCGACGACUUUGGGAACCGGUCUGAUCCGAGGAACCUCGGUAACGGUAUCGCAUCCGUUGGGGGUUCGUUCAACUACUAGAAGUAGAAAGAAAACCCCUUUUUUUUCUUCUUUUUUAUUCAAGUUUAUUAAGUUUGAUCUUAUAAAAUUAGUAUUGAUCAUCUUAGUUUAAUUACUACUACUUAGCUGAAAUCUCUCUUUUAUUACUUAUAAAAAAAGAAGGGAGCUCUGCGUUGGCCUUUGUGGAAACCAAAAGAAGAAAGAAACAAUAUGAUAGCUCUAUCUCUGUUCUCA
>Isatis_indigotica_289
Isatis_indigotica_Transcript_373	1199	AAGGUAAGGAAACUGGAUCGGAACUCUUUUCAAUAUUUGUAGUCAUGCUUCUUUUUUUGCUUGGUUUCUGGGGCUUUUGAAUUAUUGAGGAUUACGAAUCUUUUUCUGAAUCUGUUUCUACUUUUUAAGUUUAUCUCGGCUUAUUUCUAUUUCUGGAACAGCUUUUACUUCUUCUUUUCUUCAGAUCUCUUUCCCCCUUGGCUCAUAAGAACAUCAAAUCAUGUGUGUGUUUUCCCCCACUUUAUACAAUUCAUGACUUUUCAGCUGAUCCUGUUGGGAUCUUAUCUUAAAUUGAGGUUUUUCUGAGAUUGGGUUAAAAGUCUGUGACUUUAUGUGAGAUCAAGAGAUUAUUAGAGCUCUGACAUCAAGAUAAGAUGAGGUCAAGGCACUAAGGAUAAACUGUGUACUUGUAGUCAUUUUAUCCGGUCAACCAUUUCCCCCAAAGGAACUGAGUCCCUUUCUUUGGCUUUGUUUGUUUUUAACUUUUCUAUGCUUGUGACAUGACUUGUACUCAUGUUGUUGCAUUUUUACAGGAGUAAAAGAGAUUUUGAUCUUGGUGGAAAAAACCGGAGAUGGAAGGAGAUGUGUUUUCAGGAUUUGGUGAGAGACACAAUAUGGACGGGAAGUUGCUGCAGAGUUUCCAGAAGAGCUUUGUGGAUGUUCAAGACAUUUUAGACCAGAACCGGCUAUUGAUCAACGAGAUCAAUCUGAACCAUGAGUCGAAACAGCCCGAUAACUUGGGUCGAAACGUGGGUCUCAUCAAAGAGCUGAACAACAAUAUCAGAAGAGUAGCUACCCUUUACGGCGAUCUCUCCCAUUCUUUCGCGAGAUCGGUGGAUGCUUCAUCAGAAGGUGAAUCCAGUGGAACCCUCAAGUCUGAUGGGAAAGCUAACCAGAAGAGAUUUCGAUCCGGUUAGUACGUAACCGAGAACCACCAAAGCUGAUUAUCAAAGUUGAUUCAUAUAUUCAAAGACUCAGAGCUAAUUGAUCGAGGAGAAACAAAGAGAGUUUUACUACUGCUGUAAUAUCACUCUUGGUAUGAUUGCUACAGUUACGUUUCAUUCACCAAGAUGAUUUUAAGAGGGUUCUAAAUUGUCCGUUUGGUUUUACUUUGAAAAACUCCUCACUUGUUCAGCCAAAAUUGAAGAAACUACUUGUAAAGUUCACACAUUUCAGUUUAUGAAUGUUUUUCCUCGCUA
Isatis_indigotica_Transcript_374	1111	AAGGUAAGGAAACUGGAUCGGAACUCUUUUCAAUAUUUGUAGUCAUGCUUCUUUUUUUGCUUGGUUUCUGGGGCUUUUGAAUUAUUGAGGAUUACGAAUCUUUUUCUGAAUCUGUUUCUACUUUUUAAGUUUAUCUCGGCUUAUUUCUAUUUCUGGAACAGCUUUUACUUCUUCUUUUCUUCAGAUCUCUUUCCCCCUUGGCUCAUAAGAACAUCAAAUCAUGUGUGUGUUUUCCCCCACUUUAUACAAUUCAUGACUUUUCAGCUGAUCCUGUUGGGAUCUUAUCUUAAAUUGAGGUUUUUCUGAGAUUGGGUUAAAAGUCUGUGACUUUAUGUGAGAUCAAGAGAUUAUUAGAGCUCUGACAUCAAGAUAAGAUGAGGUCAAGGCACUAAGGAUAAACUGUGUACUUGUAGUCAUUUUAUCCGGUCAACCAUUUCCCCCAAAGGAGUAAAAGAGAUUUUGAUCUUGGUGGAAAAAACCGGAGAUGGAAGGAGAUGUGUUUUCAGGAUUUGGUGAGAGACACAAUAUGGACGGGAAGUUGCUGCAGAGUUUCCAGAAGAGCUUUGUGGAUGUUCAAGACAUUUUAGACCAGAACCGGCUAUUGAUCAACGAGAUCAAUCUGAACCAUGAGUCGAAACAGCCCGAUAACUUGGGUCGAAACGUGGGUCUCAUCAAAGAGCUGAACAACAAUAUCAGAAGAGUAGCUACCCUUUACGGCGAUCUCUCCCAUUCUUUCGCGAGAUCGGUGGAUGCUUCAUCAGAAGGUGAAUCCAGUGGAACCCUCAAGUCUGAUGGGAAAGCUAACCAGAAGAGAUUUCGAUCCGGUUAGUACGUAACCGAGAACCACCAAAGCUGAUUAUCAAAGUUGAUUCAUAUAUUCAAAGACUCAGAGCUAAUUGAUCGAGGAGAAACAAAGAGAGUUUUACUACUGCUGUAAUAUCACUCUUGGUAUGAUUGCUACAGUUACGUUUCAUUCACCAAGAUGAUUUUAAGAGGGUUCUAAAUUGUCCGUUUGGUUUUACUUUGAAAAACUCCUCACUUGUUCAGCCAAAAUUGAAGAAACUACUUGUAAAGUUCACACAUUUCAGUUUAUGAAUGUUUUUCCUCGCUA
Isatis_indigotica_Transcript_375	815	GUAAUUGUUGUCACUAUAAAUUAUCGGUAAAAAAAAGGGAGAAAUUAGGAUUCUUCGUUGUUUGUCCCUCUCGAUGAAAAAAUAAUAUCGAUUUCCAUCUACUAUCUGUCGUCGGAGCCUUUUUUUUUUGUUCCUUUCUGCUUCUCAAGGAGUAAAAGAGAUUUUGAUCUUGGUGGAAAAAACCGGAGAUGGAAGGAGAUGUGUUUUCAGGAUUUGGUGAGAGACACAAUAUGGACGGGAAGUUGCUGCAGAGUUUCCAGAAGAGCUUUGUGGAUGUUCAAGACAUUUUAGACCAGAACCGGCUAUUGAUCAACGAGAUCAAUCUGAACCAUGAGUCGAAACAGCCCGAUAACUUGGGUCGAAACGUGGGUCUCAUCAAAGAGCUGAACAACAAUAUCAGAAGAGUAGCUACCCUUUACGGCGAUCUCUCCCAUUCUUUCGCGAGAUCGGUGGAUGCUUCAUCAGAAGGUGAAUCCAGUGGAACCCUCAAGUCUGAUGGGAAAGCUAACCAGAAGAGAUUUCGAUCCGGUUAGUACGUAACCGAGAACCACCAAAGCUGAUUAUCAAAGUUGAUUCAUAUAUUCAAAGACUCAGAGCUAAUUGAUCGAGGAGAAACAAAGAGAGUUUUACUACUGCUGUAAUAUCACUCUUGGUAUGAUUGCUACAGUUACGUUUCAUUCACCAAGAUGAUUUUAAGAGGGUUCUAAAUUGUCCGUUUGGUUUUACUUUGAAAAACUCCUCACUUGUUCAGCCAAAAUUGAAGAAACUACUUGUAAAGUUCACACAUUUCAGUUUAUGAAUGUUUUUCCUCGCUA
>Isatis_indigotica_290
Isatis_indigotica_Transcript_376	1602	AUUCUCUAAUUGACCUUCUUAUAUGUUUUUGUGAACAGCAUAAACUGAAUAGGUGACUUUCAAACGGCCAUGCAGCUAAAAUAAAGUGGAUAUCCUGAAAGAGCAGAAGCAUUAUGAACAAAUCAAUUGGAUGCUUUAGUAUUAAUCUUCAGAUCAUAUACAUAAUACAUGUAAUCAUAUAGUUCUUGGCAAAUAAAAUGUGGAAUUCACACAUUUACAUAUCUGUCGCACACAUAAAUCUCUUAGAUCACAGCUUUGCAAAAAUUCUGAAUCAAUCAUACCCACAAAAAUCUGUGUAAAGUAUCAUGACACUUGCAAGAAAAUGACUAUUGGGUUUUAGUAGAUAGGGAGAGCUGGAGAGACGUUCAGUAGAUAACUGUCGUUCUAAAAUUUGAGUUGUUAAAAAUCUGAUAAUCCACAUUAGCAUUUAAAACAUUUCACAGAUUUUUGUGGUUAUAUAUUGAACAAACAUUGAAUCCAAGGGAAAAUAUUGUUAUGGGGAAGUACCAGAAAGGAUGGGAAAUUUUAAUUUCAGUAUUGAAUGUGGCCCAAAUCCUUCAACCAAGCUAGUAUUUCUUCCAGUCCUUCCCUUAGACUUCGAGGGCUAUAACCAAGUUCCAACUUAGCCUUGUCACAAGAGUAUGCCCAUUGAUGCCUAAGCACAUUCACUGACGGAGGACUGAUUACUGGAAGCUUUCCCGUAACCCGAGAGAUUAGAACAGAUAACCAUCCGUAUGCAUCGAUAGCCCAUAAGGGAAUGGUAAAGCUUGGUUUUUUGGUUCCAGUAAUGAGUGCAGCCAUGUCAAAGACAUGCUUAAAAGAAGCAUUUUCCCCGGUGAGCAAGUAUCUUUCACCAAUCCUACCUUUUUCCAUUGCAGCGAUAUGACCAUCCACAACAUCAUCAACGUGGCUAAAGGAGCAUCUAUCAUUCCCGUAGCCGAUAUAUCCAGGCAAUCUCCCAUUAAAACGCUCGAUUAUCAACUUAGCAACCAUAUUGCCUGAAGUGAGCUUGCCCGGACCAUAGAUAACACCAGGAUACAGCAAAAUGAUCGGCACGCCUUCAGUCGCAGCAUUCAUGGCAAUCUUGUCAGCAGCAGCCUUGGAUCUCUCAUACUCGGUGCAGAAAAACCUCUCACUAUGAACUUGAUUCUCGUUAGCAACAGAUCCAUCAGUAGACCCAAGGGCGAAGAAGGAAGACGUAUAGAUAACCUUCUGGAUGCUUUUCGUCUCCUUAACUGCUUCCAAGACGUUCUUCAGUCCACCGACGUUGACCGAGACGAACUUCGAUGGAUCGGGAAGCCAGGGCUCAACCAAAGCCGCGGCGUGGAGAACGACAUCGCAACCGGAGCAAGCGUCCGUCAGCGAGCUGAAGUCUGUUACGUCUCCGUAAGCGAGCUGGAAAGCAUCGCUUUGUGGAGGCAGAGCUGACAGGUCGCUGGUGCGGCGGACCAAAGCACGUACGGAGUAGCCGCGACGGAGGAGGGCGUGGCACAGUCGUGCGCCUAAGUAACCCGAAGAGCCGGUCACUAAUAUUUUCAUUUCGGUUUUCUUUUUUUUUUUUCUUCCGCAGACCAAUAUUUGUCGCCUUCUUAUUAGUGUUUG
Isatis_indigotica_Transcript_377	1478	AGUAGAUCAACGUAAUUAAGACGACGAAUAUAUAGAAAACACACACAUCAAACAAGAUUAUUCAAAACUCAAAAUCCUAAAGUAAAAGAUGAGGAACAUUACUUGUAAAACACGGACCCUGUUGGUGCUUGUGGUUACACUUGUAAUGGUGAUAGCGUAUCACCAGGGAGAAGCCAUACAAUGUUCUCAGGUAAACAUGUACUUAGCACCAUGUUUGGCUUAUCUAAGAGCUGGAGGAAACCCGUCUCCGCAGUGUUGCGGCGGCCUUAACAGUUUAAAAGCCGCUGCGCCGGGGAAACCCGAUAAACAAGCGGCUUGUCAAUGCUUGAAGAAUGUAGCUAACACAAUCCCCGGAAUCAACGAUGACAACGCCAAGCAACUCCCAGAAAGGAUGGGAAAUUUUAAUUUCAGUAUUGAAUGUGGCCCAAAUCCUUCAACCAAGCUAGUAUUUCUUCCAGUCCUUCCCUUAGACUUCGAGGGCUAUAACCAAGUUCCAACUUAGCCUUGUCACAAGAGUAUGCCCAUUGAUGCCUAAGCACAUUCACUGACGGAGGACUGAUUACUGGAAGCUUUCCCGUAACCCGAGAGAUUAGAACAGAUAACCAUCCGUAUGCAUCGAUAGCCCAUAAGGGAAUGGUAAAGCUUGGUUUUUUGGUUCCAGUAAUGAGUGCAGCCAUGUCAAAGACAUGCUUAAAAGAAGCAUUUUCCCCGGUGAGCAAGUAUCUUUCACCAAUCCUACCUUUUUCCAUUGCAGCGAUAUGACCAUCCACAACAUCAUCAACGUGGCUAAAGGAGCAUCUAUCAUUCCCGUAGCCGAUAUAUCCAGGCAAUCUCCCAUUAAAACGCUCGAUUAUCAACUUAGCAACCAUAUUGCCUGAAGUGAGCUUGCCCGGACCAUAGAUAACACCAGGAUACAGCAAAAUGAUCGGCACGCCUUCAGUCGCAGCAUUCAUGGCAAUCUUGUCAGCAGCAGCCUUGGAUCUCUCAUACUCGGUGCAGAAAAACCUCUCACUAUGAACUUGAUUCUCGUUAGCAACAGAUCCAUCAGUAGACCCAAGGGCGAAGAAGGAAGACGUAUAGAUAACCUUCUGGAUGCUUUUCGUCUCCUUAACUGCUUCCAAGACGUUCUUCAGUCCACCGACGUUGACCGAGACGAACUUCGAUGGAUCGGGAAGCCAGGGCUCAACCAAAGCCGCGGCGUGGAGAACGACAUCGCAACCGGAGCAAGCGUCCGUCAGCGAGCUGAAGUCUGUUACGUCUCCGUAAGCGAGCUGGAAAGCAUCGCUUUGUGGAGGCAGAGCUGACAGGUCGCUGGUGCGGCGGACCAAAGCACGUACGGAGUAGCCGCGACGGAGGAGGGCGUGGCACAGUCGUGCGCCUAAGUAACCCGAAGAGCCGGUCACUAAUAUUUUCAUUUCGGUUUUCUUUUUUUUUUUUCUUCCGCAGACCAAUAUUUGUCGCCUUCUUAUUAGUGUUUG
Isatis_indigotica_Transcript_378	1348	AUUCUCUAAUUGACCUUCUUAUAUGUUUUUGUGAACAGCAUAAACUGAAUAGGUGACUUUCAAACGGCCAUGCAGCUAAAAUAAAGUGGAUAUCCUGAAAGAGCAGAAGCAUUAUGAACAAAUCAAUUGGAUGCUUUAGUAUUAAUCUUCAGAUCAUAUACAUAAUACAUGUAAUCAUAUAGUUCUUGGCAAAUAAAAUGUGGAAUUCACACAUUUACAUAUCUGUCGCACACAUAAAUCUCUUAGAUCACAGCUUUGCAAAAAUUCUGAAUCAAUCAUACCCACAAAAAUCUGUGUAAAGUAUCAUGACACUUGCAAGAAAAUGACUAUUGGGUUUUAGUAGAUAGGGAGAGCUGGAGAGACGUUCAGUAGAUAACUGUCGUUCUAAAAUUUGAGUUGUUAAAAAUCUGAUAAUCCACAUUAGCAUUUAAAACAUUUCACAGAUUUUUGUGGUUAUAUAUUGAACAAACAUUGAAUCCAAGGGAAAAUAUUGUUAUGGGGAAGUACCAGAAAGGAUGGGAAAUUUUAAUUUCAGUAUUGAAUGUGGCCCAAAUCCUUCAACCAAGCUAGUAUUUCUUCCAGUCCUUCCCUUAGACUUCGAGGGCUAUAACCAAGUUCCAACUUAGCCUUGUCACAAGAGUAUGCCCAUUGAUGCCUAAGCACAUUCACUGACGGAGGACUGAUUACUGGAAGCUUUCCCGUAACCCGAGAGAUUAGAACAGAUAACCAUCCGUAUGCAUCGAUAGCCCAUAAGGGAAUGGUAAAGCUUGGUUUUUUGGUUCCAGUAAUGAGUGCAGCCAUGUCAAAGACAUGCUUAAAAGAAGCAUUUUCCCCGGUGAGCAAGUAUCUUUCACCAAUCCUACCUUUUUCCAUUGCAGCGAUAUGACCAUCCACAACAUCAUCAACGUGGCUAAAGGAGCAUCUAUCAUUCCCGUAGCCGAUAUAUCCAGGCAAUCUCCCAUUAAAACGCUCGAUUAUCAACUUAGCAACCAUAUUGCCUGAAGUGAGCUUGCCCGGACCAUAGAUAACACCAGGAUACAGCAAAAUGAUCGGCACGCCUUCAGUCGCAGCAUUCAUGGCAAUCUUGUCAGCAGCAGCCUUGGAUCUCUCAUACUCGGUGCAGAAAAACCUCUCACUAUGAACUUGAUUCUCGUUAGCAACAGAUCCAUCAGUAGACCCAAGGGCGAAGAAGGAAGACGUAUAGAUAACCUUCUGGAUGCUUUUCGUCUCCUUAACUGCUUCCAAGACGUUCUUCAGUCCACCGACGUUGACCUGAGCUUCAAAAACCGCCAUUAUUACUCCUCAUCUCUCUCUCCCACCACUAACUGACAAUACAAUUAAGAUGCGG
Isatis_indigotica_Transcript_379	1224	AGUAGAUCAACGUAAUUAAGACGACGAAUAUAUAGAAAACACACACAUCAAACAAGAUUAUUCAAAACUCAAAAUCCUAAAGUAAAAGAUGAGGAACAUUACUUGUAAAACACGGACCCUGUUGGUGCUUGUGGUUACACUUGUAAUGGUGAUAGCGUAUCACCAGGGAGAAGCCAUACAAUGUUCUCAGGUAAACAUGUACUUAGCACCAUGUUUGGCUUAUCUAAGAGCUGGAGGAAACCCGUCUCCGCAGUGUUGCGGCGGCCUUAACAGUUUAAAAGCCGCUGCGCCGGGGAAACCCGAUAAACAAGCGGCUUGUCAAUGCUUGAAGAAUGUAGCUAACACAAUCCCCGGAAUCAACGAUGACAACGCCAAGCAACUCCCAGAAAGGAUGGGAAAUUUUAAUUUCAGUAUUGAAUGUGGCCCAAAUCCUUCAACCAAGCUAGUAUUUCUUCCAGUCCUUCCCUUAGACUUCGAGGGCUAUAACCAAGUUCCAACUUAGCCUUGUCACAAGAGUAUGCCCAUUGAUGCCUAAGCACAUUCACUGACGGAGGACUGAUUACUGGAAGCUUUCCCGUAACCCGAGAGAUUAGAACAGAUAACCAUCCGUAUGCAUCGAUAGCCCAUAAGGGAAUGGUAAAGCUUGGUUUUUUGGUUCCAGUAAUGAGUGCAGCCAUGUCAAAGACAUGCUUAAAAGAAGCAUUUUCCCCGGUGAGCAAGUAUCUUUCACCAAUCCUACCUUUUUCCAUUGCAGCGAUAUGACCAUCCACAACAUCAUCAACGUGGCUAAAGGAGCAUCUAUCAUUCCCGUAGCCGAUAUAUCCAGGCAAUCUCCCAUUAAAACGCUCGAUUAUCAACUUAGCAACCAUAUUGCCUGAAGUGAGCUUGCCCGGACCAUAGAUAACACCAGGAUACAGCAAAAUGAUCGGCACGCCUUCAGUCGCAGCAUUCAUGGCAAUCUUGUCAGCAGCAGCCUUGGAUCUCUCAUACUCGGUGCAGAAAAACCUCUCACUAUGAACUUGAUUCUCGUUAGCAACAGAUCCAUCAGUAGACCCAAGGGCGAAGAAGGAAGACGUAUAGAUAACCUUCUGGAUGCUUUUCGUCUCCUUAACUGCUUCCAAGACGUUCUUCAGUCCACCGACGUUGACCUGAGCUUCAAAAACCGCCAUUAUUACUCCUCAUCUCUCUCUCCCACCACUAACUGACAAUACAAUUAAGAUGCGG
>Isatis_indigotica_291
Isatis_indigotica_Transcript_380	273	CGAAGACCCAUUUUCUGGUCCGGCGUCUGGUCGGAAAUACGGCAUGGUCGGAGUUAAUCCGACAUCCUCAGGUUUCAUACUGUCAAGGAUUGCUCGUAGCUGUUGGAUUUUAUCUUCAGACGGAACAACUCCAGGACCGCCACUGGAGAACACUUCCUUGCAGGUAAUAAACAGCCGCCGCACCGCAGUAAUCUCAUCCGCCGGAGAAUCAGUCUUCUUCCGCCGACACGUCCUCACCAUGUUCUUCUUAUUCAUCUUCUUCUUCUUCUUCUU
>Isatis_indigotica_292
Isatis_indigotica_Transcript_381	1038	GAAUGUCUUCAAGCAUAGAGAAGGCUCUGAGCAACAAUCUAGCAAGUCGGUGUGCCAUUCUUCCUGGUGUUGCGAUGAUCUUCGGGACGAAACAGAAGAUGUUGAUCUCGAAGCUGCCCGAGUACUACUUUUCUUUGGAGAAUCCGCAGCAUCCGAAUCAUCUUCCACAUCAGCAGCAGUUUCUGUAACAUCAAUCAAAUGCUGUAUGACUUGGCAUUGAUCCGCAUCGUAACGCGCACGCGAACGUUGCAACUCAACUUGUAACUUCCCAUUCUCCGUUUUAAGCGCUUCGCAGAAACCCAUCUCCGGGUACGAACGAGAGAGCGUCUUCUUCAGAACCGACGCAGCAACUUCUCUGGUGGAUUCUUGUUUCAGAAUCACAUCUUGCACGUUUCUAUCUUCUUCGUCGAGUGUGUACUCACGCUGAUCACUGUCGAUAACUUCAAGCCUCUCCCGAAUCCGAACGUUGUCUACCAAAGUAAUAAGCGGAAUGAUCUUGAGAUAACGGUCGAUCUCGUCCUGAGCUUUCCGAAACUGGUACACAAUGUUCCAUCCCAUGGCUAACAAGUAGAGAUAGCUCCGUUCCUGGCAGCUAUUGACGAGAACGUAAGAUCUUCUAAGAGCAUCCUCAAGACCUUCGAGCGGCUCCUGAAUCUCAGGACGCAUCUUCAUCAUCUCGGAGAUUUUGAGCUGUUCGAGGAGGUUCCCGAUGAGCUUAAGAUGCUGAGCGAACUGGCGGCAGUUCUUUUUGUGCAUCCGAGCUGUAUUCGCGGCGGCUACUAUCAUUCCGAUCAGUUUCACGGCGUCUACGCCUGUAAGCUGCGCCACCGAAGCAAGUUCCCCUAGCUGAUCCCAUGAGUAAUGAGCCAUUUCUUGAUUUUCCGGUCAAGAUAAUUCUCCAGGUGUCAAUAAAUUGUCUGAAGAAAAUCAAGAUUUAAUAAUGUUCCACUGGAGAAUAUCAAGAUAAGGUCAGAGAGAUCAUCCACAAGAUAAGAAGUAGAAGCUAAGUGCUCAUUGACUCGUAAGAGUUAUUGUUCG
>Isatis_indigotica_293
Isatis_indigotica_Transcript_382	301	GCAAGAGAAUGAGAAUCUCCAAAUACUUGACGUCCGAAACGCUGAGCUGAUAGAAGUUAGCAGAACUGAAUUCAUGACACCAUCAGCAUUCAUAUUUCUGUACGAGAACCAGUUGUUUCUAACAUUCAGGAACCGAAAUGUUUCUGUAUGGAAUUUCCGGGGAGAGCUUGUGACGUCGUUUGAGGAUCAUCUUCUUUGGCAUCCGGAUUGUAACACAAACAAUAUCUACAUCACAAGCGAUCAGGAUCUGAUCAUCUCAUAUUGCAAGGCAGAUACAGAAGAUCAGUGGAUAGAAGGAAAU
>Isatis_indigotica_294
Isatis_indigotica_Transcript_383	321	GUUGCCUCGGCCAUUCAGAAUCACACUUACCUUUUAUAAGAUCACACCCUUUUCCACCUUUGGUUUCAAAUACUCUUUUCUCUCUCAAAAAUCAAGAGGCCAUAUGAGCUAUCUACAUGCAUGCCUCCUCAGGAAAAGAAACAUGCUCAUAGUAAGAAGUUUCACCAUCUUACUACUCAGCUGCCUAGCCUUUAAGUUAGCUUGCUGCUUCUCUAGCAGCAUUUCAUCGCUGAAGGCGCUCCCGCUAGUAGGCCACUUGGAGUUCGAAGAUGUCCAUCACGCCUCCAAAGAUUUUGGAAAUCGCUUCCAACUGCUUCCUUU
>Isatis_indigotica_295
Isatis_indigotica_Transcript_384	584	AGCCAUGCCGCCUCGGUAUCCUCUACGUUGAAACCCAGAUCUGCACAGCCUAAGAUCUUGAUUGGUUUCUAUAGGAGCAGUGAUUUCAACGCCAAAGUUUCAUCUUCCAAAUUAGCCGUGAGGAGCAACCCAGCUUUGAGGGGCCCUUUGGUUGUCAAGUGUUCCCAUGCUGAUGGAAAUGGAACUCCAGUGAAGAGAACAGUUCUUCAUGAUCUCUAUGAGAAGGAAGGGCAGAGUCCAUGGUAUGAUAACCUCUGCCGGCCUGUUACAGAUCUGCUUCCUCUAAUUGCAAGUGGUGUUAGAGGUGUUACUAGCAACCCAGCGAUCUUCCAGAAAGCAAUAUCAUCUUCAAAUGCUUACAAUGACCAAUUCAGGGAACUUGUUCAAUCAGGAAAAGACAUUGAAGCUGCGUACUGGGAACUUGUGGUGAAGGACAUUCAAGAUGCAUGCAAACUUUUUGAGCCAAUUUAUGAUCAAACAAAUGCUGCCGAUGGUUAUGUUUCUGUUGAAGUUUCCCCCAGACUUGCAGACGAGACUAAAGGGACUGUAGAUGCUGCAAAAUGGCUCCAUAAAGUGGUUGAUCG
>Isatis_indigotica_296
Isatis_indigotica_Transcript_385	1950	AGUUCGUAGAUCAGAAGAAUAAUGAAAGCCCAACAAGGGGAGCAUUCAGGAGCGUGGACUUAGCUAAACGAUCAGCACAAACAUUUGAGGAUCGCGGAAUGAAGGAAAAACGAGAGUAAGAGAAGCGAGAAGAUAGGAGUUUGAUGUCUGCAAGGAUUCCAAAGAGGUCCUUGAAGCAGAGAUCCUUUUCAAUAGCUCUAAUGAGCGUUUGGGAGUCAGAUUUGAGGUGGAUAGACGGAAGUUGAAGUUCCAGAGCAUUGUAGAUUGCAGCCCGCACCGCUAGAGCCUCAGCUAUGAGAGGAGAGGAGACGAAGUAGCUAAUUUGAGUGCCCUGUGUGGUUGUCGCAGUAGUCUGGUCCCGAAUAACCCAAGCCAAACCUGCCGUCUUCGAAUUUUGGUUCCACGCAGCAUCGGUAGUGAUUUCGGUACAAGGAGGAGCAUAGCUGCGAUUUGAUGAUUCCAAAGGAGGGUGAAAGGUCAAGGUUUUAACUUGUGGAGCACUUUGCGCUUGGAUCCAUUCUCGUGCUGCUCCAAUUGCGUGGUUGAUAAUAUCCGAGGGAGAGGAGGCCUUUGCUUCAAAAAUGAGGCGAUUACGGGAGGUCCAGAUAGACCAACACAGCCAGGGAAAGAGGGGUUCUGAUACUCCUGUAGGUGGCAGGCAGGCGAAAAAGAGGUGGAUUAGGGACUCUUGUUCCCCACACCUGCGACAGCGCAAGUCCGCUGCUAUCCCACGCCUGGAUAGAUUGUCUCCCACUGGUAGGGCUCCUUGUAGAGCUUGCCAGAUGAAUAGCUGCAGUUUCGGUGAUAUCUUCACCUGCCAGACAUAUUUUAACCAAUUGAAGGCAAGGGGUGCCGGAGUUGAGGUGGUGCCAACAGUAGGAGUCCUCCAUUCCGGUAUGACUUGGUUGGAGACAGAGGAUAUUCGGUUCUAGUUGAGGCAGUAGUUCCCGAAUUCUUGAGACAUUCCACUUCUUUAAAUCAUCUGUGAGGAGAUCCGAGACUCUGAUAUCAUAAUCAUCUAUCCUAUUUGGUCCGAAAGGUUUUAUAGGAGUAGAUGUUGAUAUCCAGGGAUCUUUCCAGAUUCUGAUUGUUCUCCCAUUGCCAAUGGUCCUACUGAUGUUCUCUUUUAACAGGUUUUUACCGAGUAGGAUCCCGUGCCAACCAUGAGAGGAGGCUGGGCUUGGGAGGGUGUCUAAAAAGCUCUGUUUUUGGCAAUACUUGCCCUUUAGAACACGAGCAAGGAGACACGAUGGUUUGGUCAAGAUUCGCCAAGCAAGUUUUGCGAGCAGUGCUUGGUUGAAAAGCUGGAUGUCCUUGAGCCCCAAACCACCCUCCGCCUUUGGUAAGGUAAGACGCUCCCAAGAUACCCACGCAAUCUUCUUUUUAUCCGGCUCAGAGUCCCACCAAAACCUUGUCAGGGCAGACUGGAUCCGUUUACAGAGACUUACAGGGAGUUGGAAGCAUGACAUAGAGUAUGUGGGUAUAGCUUGGAGAACAGCUUUGAGCAUUGUUAGUUUGCCUGCUUUGGAGAGUCGUUUAGAGGACCAACUUGGUCUCUUUUCACAAGUUGAUUUUAUGCUUUUCUAGAAGAGUAGGCUAAGAGUAGAGAGAGAAGAGAGAUCUGUGAUUUUCUAGAGCAGUAGUGACAUAUAUACAAAACCUCUUCAGGUUACUUAAAGCCAAAAUAAUUUUACACAAGUACUUUAAGAGAAACGAGUGAUAUGUUAUUAUAGUUCAGGAGUGUUCUUCAUGGAGCUGAUUUCAGGAAAAAGGCAUCGUAUUUACAGAAAUGGUAGUGGGAAUGUGUCAUGGUCAUCUCUUUUCUCCUGUAAUCAGCUCCACGAGCACAGCUCCAAAAUUGUAGACAUACGUGAUACAAGUAUAAUGGAUACUCUGUUAAAGAAAAAAAAAGUAUAAUGGAUACAAUACAAUAACCAGUUUUGACGCCAA
Isatis_indigotica_Transcript_386	1801	AGUUCGUAGAUCAGAAGAAUAAUGAAAGCCCAACAAGGGGAGCAUUCAGGAGCGUGGACUUAGCUAAACGAUCAGCACAAACAUUUGAGGAUCGCGGAAUGAAGGAAAAACGAGAGUAAGAGAAGCGAGAAGAUAGGAGUUUGAUGUCUGCAAGGAUUCCAAAGAGGUCCUUGAAGCAGAGAUCCUUUUCAAUAGCUCUAAUGAGCGUUUGGGAGUCAGAUUUGAGGUGGAUAGACGGAAGUUGAAGUUCCAGAGCAUUGUAGAUUGCAGCCCGCACCGCUAGAGCCUCAGCUAUGAGAGGAGAGGAGACGAAGUAGCUAAUUUGAGUGCCCUGUGUGGUUGUCGCAGUAGUCUGGUCCCGAAUAACCCAAGCCAAACCUGCCGUCUUCGAAUUUUGGUUCCACGCAGCAUCGGUAGUGAUUUCGGUACAAGGAGGAGCAUAGCUGCGAUUUGAUGAUUCCAAAGGAGGGUGAAAGGUCAAGGUUUUAACUUGUGGAGCACUUUGCGCUUGGAUCCAUUCUCGUGCUGCUCCAAUUGCGUGGUUGAUAAUAUCCGAGGGAGAGGAGGCCUUUGCUUCAAAAAUGAGGCGAUUACGGGAGGUCCAGAUAGACCAACACAGCCAGGGAAAGAGGGGUUCUGAUACUCCUGUAGGUGGCAGGCAGGCGAAAAAGAGGUGGAUUAGGGACUCUUGUUCCCCACACCUGCGACAGCGCAAGUCCGCUGCUAUCCCACGCCUGGAUAGAUUGUCUCCCACUGGUAGGGCUCCUUGUAGAGCUUGCCAGAUGAAUAGCUGCAGUUUCGGUGAUAUCUUCACCUGCCAGACAUAUUUUAACCAAUUGAAGGCAAGGGGUGCCGGAGUUGAGGUGGUGCCAACAGUAGGAGUCCUCCAUUCCGGUAUGACUUGGUUGGAGACAGAGGAUAUUCGGUUCUAGUUGAGGCAGUAGUUCCCGAAUUCUUGAGACAUUCCACUUCUUUAAAUCAUCUGUUUUUACCGAGUAGGAUCCCGUGCCAACCAUGAGAGGAGGCUGGGCUUGGGAGGGUGUCUAAAAAGCUCUGUUUUUGGCAAUACUUGCCCUUUAGAACACGAGCAAGGAGACACGAUGGUUUGGUCAAGAUUCGCCAAGCAAGUUUUGCGAGCAGUGCUUGGUUGAAAAGCUGGAUGUCCUUGAGCCCCAAACCACCCUCCGCCUUUGGUAAGGUAAGACGCUCCCAAGAUACCCACGCAAUCUUCUUUUUAUCCGGCUCAGAGUCCCACCAAAACCUUGUCAGGGCAGACUGGAUCCGUUUACAGAGACUUACAGGGAGUUGGAAGCAUGACAUAGAGUAUGUGGGUAUAGCUUGGAGAACAGCUUUGAGCAUUGUUAGUUUGCCUGCUUUGGAGAGUCGUUUAGAGGACCAACUUGGUCUCUUUUCACAAGUUGAUUUUAUGCUUUUCUAGAAGAGUAGGCUAAGAGUAGAGAGAGAAGAGAGAUCUGUGAUUUUCUAGAGCAGUAGUGACAUAUAUACAAAACCUCUUCAGGUUACUUAAAGCCAAAAUAAUUUUACACAAGUACUUUAAGAGAAACGAGUGAUAUGUUAUUAUAGUUCAGGAGUGUUCUUCAUGGAGCUGAUUUCAGGAAAAAGGCAUCGUAUUUACAGAAAUGGUAGUGGGAAUGUGUCAUGGUCAUCUCUUUUCUCCUGUAAUCAGCUCCACGAGCACAGCUCCAAAAUUGUAGACAUACGUGAUACAAGUAUAAUGGAUACUCUGUUAAAGAAAAAAAAAGUAUAAUGGAUACAAUACAAUAACCAGUUUUGACGCCAA
>Isatis_indigotica_297
Isatis_indigotica_Transcript_387	257	AAUCUUGGAUUUUGUUUCUAUCCUUGAGAAGUUAUAAAUAGAUAUUUGUUGAUAACAACAAUUAGUAGUACCCCAAAAAAAAUCUUAAAAACAUGUGAAUCGGCGACCUGGCAAGUUAGUACUAACGUUAUAUGUAUAUGGUCCAACAGAAAAUAUGUGAAUCUCGUUAAAUAUCAAAAUUAUUAGUUUACUGAUGAUUGAUUGAUAGUAAUUCAAUAAUGGGUUUAAAUUUGCAGAUGGGAAGUUAAAGGAGACGA
>Isatis_indigotica_298
Isatis_indigotica_Transcript_388	386	UGAUUUCCUCACUUCAUGAAUAAAAACAGGUGAAAUAGACAAUUCCAAAAAAUUCCUUAAAAUUAUCCUCAGUUGCAAUAGAAAAAAUAGAAAAUAAUAGUAUCAUUUAUUCCGUUGGAUAUAUAGACAAAAGUUAUUCCACUUCAAAAGAACUGUUGAGGAGAAUGAAUGAGAUUCAUUAUUCAAAUUAUUUUGACGCCAUUAUUAAUCAUCUCUACAUUUUCCAUAGUAACCAGUUAUGUGAAUCCUGAAUAACCGUAUAAAAGCUCUAGGCUUUAGAUAAAACUAAACACAAUUCUCCUAUAAUUGAUAGAAGUAGGCAAGUAGCCAUAACCAUUUCGUGUUGCAUAUUUUCUAUCUAUAUAUGCUAUAUGCAUGACUCCAAA
>Isatis_indigotica_299
Isatis_indigotica_Transcript_389	214	UAGAAACAAAAUCCAAGAUUGAUUCUUAUAUUAGCUAGACCAUAUUUACAGCUGGCGAUCUCUUUCAAACUCUAUCAUCAUCACAAGUUUUCUUUUUUCCUCGCCUUUGGUCCCAUUGCCUCUUUAUCAUCACAAGUUCAACUAAACAUCUUAAUAUAAACACAUAGUUAAUAUAUAAAAAUAAUUUCUAUUAUAGCAUAUAUGACAUCAUGAA
>Isatis_indigotica_300
Isatis_indigotica_Transcript_390	2024	AAAAACUCACAUUAUACUCCAAACUUUUACAAUAUCCAAUUACAAACCCCUCAUUAUUAUUCAAUUUAAGAAAGCAGAAACUGACAAAGAAUAAGAAAAUGGGGCCGAGAUUACAAUUUGCUUUUAUUCUUAUUUAUAGUGUAUCGAAAAGAUCCAACUAAUAAUACUCUUGGUGUUGGUGUAAUUCAAGUCUUUUCACCAACAAAGAAUUACCAAUGAGAGCCUGAGGACAAGAUCUCAAAACCAUAUCAAGAAGACCUAUACUGCACACAAAACAUUUCCCACAAAAAAAAUCCGUGAUUACCGAUUCAGACUUCAAAUGUAGAGGCUUUACUAAACUAAUCUUGAUAAGGGUUUCUCAAAAACUUUGAUCCCAUUUUUCAAUCAAUCAAAGAUCCUUUCUCCUGUGGAGAACAACACAAACACAACGGAGCUAAAGAUACAGAGCAAACCCGGAAUGAAGAACACAGCUCUCCAGCUCUCUGGAUGUGACAAAUCCGAGUAAACCAGUUUAGAAGCUUCGAGAAGCUUUCCAGUCAAAUCAACACCAAUAAUUCCAGCUAAUGUCCCAGCAGUAUUUGAAACACCCAUCACAAUUCCAGCGUAUCUUGGAGCAAUAUCCAUAUGGUUCACUGCAAAACCGGCUCUUCCUAAUGCCAAGAACCCAAGAGCCACAGAGGAACAUAAGAUCACACCAUUCGAGGUUCUAAACUGAGGCAAAGCCAUCAGUGCCGCUGAAGCAACUAAAAACCCAACCGUGUUCAAGAACUUGCGUGUUCUGGUUACAGAGAGUAUUCUCUUGGUGAUCAGAUAGUCUGCGAUGAACCCACCAACAAUGGAGAACACAAACAUGUUGAGGUACGGCACCAUCUUCGAUGAAUCCAUUCCCUGAAGACUUAUCUGAAGUCCAAGCUCGAAGUAGGUCGGGAGCCAGUUCAUCAACACAUAUAAAGCGUAAUGGAAUGUGAAGUUGUUAACCACGAUAGCCCAAACGGGUAAACUGAGCAUGAUUUUCUUCCAUGGGAUGUGAGUAACUUUAUGGUGGUUUACGUUAGUUGGCAACAGAGCACCUCCAAAUCCAGCAGCAGCGGCUUUUGGAUGCUCAGAUCGAGGUGGGUCAGUAGCGUAUCUAAUCCAAAGCAAUGACCAUAUAACACCAGCUAAUGCCUCUGCUAAGAAUACUGAUUCUGGACCUCUAAACUCAACUAAAGCAGGGAGCAACCACAUUCCUAAAGCUGCACCUAAAUACAUCCCCGAAGUCGUUAUCGAAACCAAUCUAGACCUUUCAUGAGGAGGAACCCACUGAGCCAAAACCGUGUGGAUAGAAGGAAAGAUGAAACCUUGGGCGACACCAACAAGUAAACGGGCAACAACCAAGAGCCCGACUCUGUUCGGAUCAAGCGGAACCAAGAAACACGUCGAUGACCAUAAAACAAAUGAGAGAAGGAGAACUUUCCUUCCCCCGAUUUUCUGAGCUGCCCAACCUCCGGGAACUUGAGAGCAAGCGUAGCCAACGAAGAAUGUUGAAAGUAUGGUUCCUUUGCUUGACUGAUUGAUCCCGGCAGCAUCUGCAGCGACGGUAUAUGCAAUCGAGAAGCCAACACGCUCUAUGUAACACACGGAGGUGCUGAGGAAAGUCAAGAAGACUAUCACAUAGCGUUGAGGAAUAUUUGAUAGCUUCAUGUAAACCUUUUUUCUGAUCUAAAGCAUUUAUGUCAUAAAAAAAGCCUCUCGAGCACCACCACAUAAGAGGAAGAGACGAGGUCGGAAAAAAAGCUCCAAGACUCCCAAAUCCACCGUCAGAAACUUUAGUUGUUCUGAAAUUCUCCAACUUUUGUUCGAAAAUCUCCCUCAAUUUCAGUUGCACUGAACAGCAAGAUCGGAUUUGCAACAAUGUCAAUGAAGGGUUUAGGGUAAAAGUAAAUCCAAAAACGAUUUAAGAAAUUGGAGAGAUUUGGGGAAAAAGAAGAAUGGGUUUUUGGAGUCUGACGGUGGAGAGAGGGAUAGAGAGAGAGCAGUGUGUG
>Isatis_indigotica_301
Isatis_indigotica_Transcript_391	1441	AACACUUUUUUACAAAGCUUCUUUGGACCUCGUCUCCCUGCCGUUAUUGGAGCCUCUUAUUCUUAUGUACCAACCACGCUUUCGAUCAUCUUGGCUAGUCGUUACAGCGACAUUAUAGAUCCUCAAGAGAAGUUUAAGAGGAUCAUGCGAGGCAUCCAAGGUGCUCUUAUCGUUGCCUCGAUUCUUCAGAUCGUUGUUGGCUUCAGUGGCCUUUGGCGCAAUGUAGUUAGGCUCUUGAGUCCUCUCUCUGCAGUUCCUCUGGUUGCACUCGCCGGUUUUGGACUCUAUGAGCUUGGUUUCCCUCUGCUAGCCAAAUGCAUUGAGAUUGGAUUGCCUGAGAUCAUCCUUCUACUUAUAUUCUCACAGUACAUUCCUCAUCUCAUGCGAGGAGAAAGACAUGUCUUCCAUCGAUUUGCUGUGAUUUUCUCUGUGGUCAUUGUCUGGAUUUACGCGUACUUCCUCACCAUUGGUGGUGCCUAUAAGAACACAGGAAUAACGACUCAGACAAGUUGCAGAACAGACCGUUCUGGCCUAAUUAGCGGCGCUCCAUGGAUAAGAGUGCCUUAUCCUUUCCAAUGGGGACCUCCAACAUUUCACGCCGGUGAAGCUUUUGCUAUGAUGGCUGUUUCAUUUGUUUCCCUUGUUGAGUCCACAGGGACUUACAUUGUUGUAUCGAGGUAUGCAAGUGCAACUCCUCCCCCACCGUCUGUUCUCAGCCGUGGAAUUGGUUGGCAGGGUGUUGGAGUUCUUCUCUGUGGAUUAUUUGGAGCAGGAAAUGGAGCAUCUGUAUCGGUAGAAAAUGCCGGUUUGUUAGCGCUAACACGCGUUGGUAGCAGAAGGGUAGUCCAAAUCUCAGCUGGUUUCAUGAUCUUUUUCUCCAUUCUUGGAAAAUUUGGAGCCGUCUUUGCUUCGAUUCCAGCUCCUAUUGUUGCAGCAAUGUAUUGCCUGUUCUUUGCAUAUGUUGGUGCUGGUGGUCUAAGCUUACUUCAGUUCUGCAAUCUAAACAGCUUCAGAACAAAGUUCAUACUCGGCUUCUCGGUCUUCAUGGGAUUAUCGAUACCACAAUACUUCAACGAGUAUACAGCUAUCAACAAGUAUGGACCAGUUCACACAAAAGCAAGAUGGUUCAAUGAUAUGAUCAAUGUUCCAUUCUCUUCUGAAGCCUUUGUUGCUGGGGUUUUAGCGUUCUUUCUUGAUGUAACAUUGUCAUCUAAAGACACUGCGACGAGGAAAGAUCGAGGGGUGUUCUGGUGGGAUCGUUUCAUGUCGUUUAAAUCGGAUACAAGAAGUGAAGAGUUUUACUCUUUGCCUUUCAAUCUCAACAAGUAUUUUCCUUCUAUGUGAUAUUGAAAUUCAUGCGUAAAAGAGUUCAAUGGCUUGACCCUGACUCUACUUUGUAUAACCUUUUGUGUAUCUAUUAACUUUGAAUUCUUAAAAUGCG
>Isatis_indigotica_302
Isatis_indigotica_Transcript_392	232	AUAAGAGACCGAAUGUAGUUGAUCUUUCACCGGAUGUGGCUGAAGCUCAUCCUGUUUAGGCGGCGGCGCCGCUCCUCCUCCUUCACCACCACCGGCCAUUUUCUUUCACUCCUAUGAAACUCAAAAGCAACUCAGGAGAGAAAGAAAGGUUGGAGCUUUAAAGAACAAUUUGUCUUUUGUAGAAGGCUACGGAGAUGAAAUGAAGACUUAAAACACCGAAAGUGCCGUAAAU
>Isatis_indigotica_303
Isatis_indigotica_Transcript_393	564	GCCAGAAGCUUGUAUGGCUGAGGGGUACUUGGCUGGUGAAUGCAUUUUAUUUUGUUUGGAGUUUCUACAGAAAUCUGUUCCAGUUCAAGAAUCAAUUAAUCAUAAUGAAGAUAUUGAGGCAGAUCAACAUGUACAUGAAGGCCGACCACUGAACAAAGGUAUCAAAGUUAAUCUGACUGAGAAGGAGCGAGAUAUAGCUCAUCGAUAUAUUCUCAUGAAUACAGCAGUACUGGAGCCAUAUAUUGAUAUGCAUUUGGAGGAGCUGCAAGAUACGGAUGUAAGAUGUGCCAGAAAUGAAACUAUUUUGUGGAAAUAUCAUAGAGAAAGGUUCCCACAAUGGAUUAAAGAGAAGAUACCAACCAACUCGAAGGACCAUUCUACUAGGCUGAGAUGGAUUGCUUUUGGACCAAGACAUAUUGCUCAAUCAUAUAAGGGGUUUGUAGCUAUGCUGCAUGGAAUCGGAAGCGGGGGCGCGGAAGCGGAAGCGUUUGGAAACGCAUAAGCGAAUUUUUUAAAAUAUUUAGGAAGCAGGUACGUGUUGGAAGCGUAUAUACAUAUAUAUAA
>Isatis_indigotica_304
Isatis_indigotica_Transcript_394	253	CAUAAGAGUAAGAGGCUCCAAUAACGGCAGGAAGACGAGUUCCAAAGAAGCUUUGUAAUAAAGUAUUAAUUCCAGAAACAAAAAGCAAUGUCUGAAUCAUCUUUGCCUUCUCCUCGUUUCCUCCACCCAUUUGUGGAACUAACGAUGUGGGAAUGAGAACCGUGGUCCCAAGCAUCACCAAGUAGUGCUGAAAACCCAAGAGUAUCGCCUCCGGCCAAGGAGGAGGGCUAGUGACGCAAUAAGAGACCGAAUG
>Isatis_indigotica_305
Isatis_indigotica_Transcript_395	1039	GAAAAUAAUACAGAUAAUACAAAAAGAAAAGAAAAGAAAAAUAAUAUAAGCACAUGACAUGUGCUUGCUUACACACUCCAUGCAAAUAGAGAUCCUUUAAUUCUUCCGCAAACUUCUCUUACAAUAGCAAACCAUCACUUUUCCAAAAAUAGAUGCGCCUUUGUCUCUCUUUCAUAUCUGAAGAAGCUUCGUCGUCUUCGGAUCUCGCAUUUUUUUCUUUUGUUUUUUUCCAUUUUCAUAGUUUAAUUCUGAUAAAACCUGACUCGAAACAUAUCCAAGAGAGGCAGUUUUGCUAGCUCACGUCGAACACCUUACAAACAUUUAAUGACAAUGUCAGAAAGAUCAGAAGACAACAUAAACGGAGUCAGAUCCUCAAAGGUAGUCGCAAAGGAGAGCUCGCAGGUCAAUUCAUCUUCGAGAAUAUAUUACUACGGCGGAGCUUCCGUGCCGUUUUUGUGGGAGACACGGCCAGGCACACCAAAACACCCUCUUUUCUCUGAAUCAUUUCGUCUUCCGCCACUAACGCCGCCUCCGUCAUAUUACUCCUCCUCAUCUUCCUCCGGGAACAAACUGAGCAAAGCAAGAACGAAACAAACUCGAUUCGUGAAGACCCUGUUCAACGGAAAGCAUCACGUGUCGCGUCCUUCGUUUUCUUGGUCGUCUACGACGUCUUCAUCUUCUUCUUCCUCUUCGUUCUCUUCUUCGUCUCCUCGGUCUAAAACAGUGCAUCGUGCCAAAAAAUGUUACCUUUCUUGCUCGAGAUCGUACGUUAAGGACGACGACGAUGAAGAGAUCGGUUCUUCGUCAUCACCGACGUCAACGUUGUGUUAUAAAAGAGGGUUUAGCUCAUCAAUGGGAAGUAUGAAGAGAGCUUUGUGUUCUGUUCUUAGCCAUCGACCUAGUCGUAAUGAUCUUAGAUUGAUUUAAUGGCAUGUUGUCUUAUUUCGGUUUGUUGUUAUAACAAACUAGGAUCUUGAUCUUAAGAUCCGCUCUUUUGUUUUGGCUUUUGCCUCUUUGAACACACUUAUUAGUUGUUUGA
>Isatis_indigotica_306
Isatis_indigotica_Transcript_396	432	AGUUACUCUUAGUUCACACAAAUAUUCUUUGGCAUAAAGAGUGAAAAGUACAAAGUUUAGCACCUAUAUAAUAGUGACUGGCCGGUAUAUCCGGUAAAUUAAGGUAUCCAUUACACGUCUCAACCCGAGUGGGAUAAUCCAUCUGGUAGAUCACGGGUAUCCAUGAGAAAAUCAAAUACAUGCAUAUACCAAGAGUCGAGACAUAAGUGAGGAAUUCACCGGUACCAAGCGAGUCGGAGUCUACGGGCAUGUGUGUGUCCACCCCUAUUUCUUGUAGACCAAACCUGAGGAUUUUUUUUGCUGUUCAUGUUGCUGUAAUGUGGGCAGAGACGAAUGCAUUUAGAAACUGUCUAAGUGUUUGGGAAUAAAAGGCUCAAAACCUAAUAUAGCUGUAACAUUGUCGUCUGCAGCCAUUUGGAUAGACUAAACGUU
>Isatis_indigotica_307
Isatis_indigotica_Transcript_397	261	UGCAAUGUCCGAAUUUGGUAUUCUUCGGAUUAAUGACUAUCGGGAUGCCUGACUACACUUCUACUCCGGAGAACUUCAGAGUAAUGUUACUUGAUCUACUCUGUUGAAUGCUUGUUUCUCUGUGGAACCCUUAUUUUCAGUUUAUGAUAAGGCUCUUGUUCAACGACCGCAACUUACAAUCACAUCUGUCCUUCUCGAUAAAUUUUGCUUCUUUUCCCCCAUAUAUAAUCUGGACCAGACACUUACAAGCUGUCGAGCUGA
>Isatis_indigotica_308
Isatis_indigotica_Transcript_398	518	UUUUGGUCGAAAGAGGAUAGAAUCCAGAAUUUCAUAUACAAAAACAAAUAUGCUAGAAUAUAGCAUGUCUAUUGGCAACAUAUCUAUUUCUUUUUUUGGGCAACAUAUAAAGGUACUAAAAACCAAGUAAAAAUGAAUGGAAUGGUUCAGCUCCUAGCUUUACAUUCAAGACCAAUAUCUAUACUAUAAUAGCUUUCUUAUGUCUCCACCCCUCUCCACUAUCUAUCCUCUCCACUAUCUAUUAUUAAUAUCUAUAGUAGCUUUUUUUCCAUAAUAGCUUCUAAGCUUGCAUCUUCGUCUGAUGAUGAUAUUGGGUACGCAAAACAAGUAGCUUUUCAUCCUUCUUCCUCUGAUGAUGAUGAAUAGGAAAGACCAGGAAGAGCAGACAAAGCUUUUGAUCUCUCUUUAAUUUCAUCUUUUGAUCCCGCUUUUGCUUUGCUAGCUUUUGGUCCAUCUUCCUCUGAUGAUGAUGAUGGAUACGAAAGACCAGGAAGAGUAAGAGCAGACGAAGCUUUUGA
>Isatis_indigotica_309
Isatis_indigotica_Transcript_399	741	UGAGAAAACCGAGGAGGCUGAAGUGAUUUCAGUGAGAGAUUUAAAUGAUUCGUUGGAGAAGGAAUGGGAUGGUUCGAAGAAUGAUCCAGAUCUUGAUACUUUAUAUGGUGAUCUUGGCGAUAUCACUUUCUUUGAUGCAACAAACACUAAGGAACAGUUGAAUGGAACAGAGCCCAACACCGUUCCAGCUUCGGGUAGUUUUGUUCUCGUCGAAGAACAAGAAACAUCGCAGGAGGAUGAUUUUGUAGUUGUCGACCAUGCUGCUUCGACCACCACAAACACUAUGACCUGUAGCAAAGAAUCAGAGUCUGAGCAACUGAAGAAUGACUCUGAAUCUGAAUCAGAGGCAUUUGGGUCUAAAGUCUCUGCUAGUGAUAUGGUGACCAAGGUAGGCUCUGUCCCAACAGUUGUGCUGGCUCUUGCUGGGAAAGAAGCAGAAUCAGACAGCGAUGAAUGGUCCGAGUAUGAGAUUGAGAUAAGCGACGUGGAGGAAAACAGUUGCGGAUCUGAAGAAAUGGUAGAUUCUGAAUCGGAAGAGGCUUCUGUUUCAGACAAGAAGACUGCAGCAGCUUCUUCAACUCCUGCGGGUAAAGAGACCAAAACUCCCUUGAAGUCUCCGUCUGAAACAGAAUCAAACGAAUCAGCUCUAGAGCCAAAUCUUGUGUCAGACAACAAGAACAAGGAAAUGAUUCUUAACGACGAUGGAGAGAAAAAAACGGAGGCCGAGGCUAAGAAGAAGAA
Isatis_indigotica_Transcript_400	655	GGUAUACACACAGGCAUACCCAUCGAUAUUCUUUUUCUUCGCUAUUUUCUUGUUUGCAUUUCUUAAUUAUUUUCCUCUUUGCAGAGCCCAACACCGUUCCAGCUUCGGGUAGUUUUGUUCUCGUCGAAGAACAAGAAACAUCGCAGGAGGAUGAUUUUGUAGUUGUCGACCAUGCUGCUUCGACCACCACAAACACUAUGACCUGUAGCAAAGAAUCAGAGUCUGAGCAACUGAAGAAUGACUCUGAAUCUGAAUCAGAGGCAUUUGGGUCUAAAGUCUCUGCUAGUGAUAUGGUGACCAAGGUAGGCUCUGUCCCAACAGUUGUGCUGGCUCUUGCUGGGAAAGAAGCAGAAUCAGACAGCGAUGAAUGGUCCGAGUAUGAGAUUGAGAUAAGCGACGUGGAGGAAAACAGUUGCGGAUCUGAAGAAAUGGUAGAUUCUGAAUCGGAAGAGGCUUCUGUUUCAGACAAGAAGACUGCAGCAGCUUCUUCAACUCCUGCGGGUAAAGAGACCAAAACUCCCUUGAAGUCUCCGUCUGAAACAGAAUCAAACGAAUCAGCUCUAGAGCCAAAUCUUGUGUCAGACAACAAGAACAAGGAAAUGAUUCUUAACGACGAUGGAGAGAAAAAAACGGAGGCCGAGGCUAAGAAGAAGAA
Isatis_indigotica_Transcript_401	366	GGCUAUAGUUUCAGACAAGAAGAAGACUCAAACUUCCUCACCUCUUGCUGGGAAUGAAGCAGAAUCAGACAGCGAUGAAUGGUCCGAGUAUGAGAUUGAGAUAAGCGACGUGGAGGAAAACAGUUGCGGAUCUGAAGAAAUGGUAGAUUCUGAAUCGGAAGAGGCUUCUGUUUCAGACAAGAAGACUGCAGCAGCUUCUUCAACUCCUGCGGGUAAAGAGACCAAAACUCCCUUGAAGUCUCCGUCUGAAACAGAAUCAAACGAAUCAGCUCUAGAGCCAAAUCUUGUGUCAGACAACAAGAACAAGGAAAUGAUUCUUAACGACGAUGGAGAGAAAAAAACGGAGGCCGAGGCUAAGAAGAAGAA
>Isatis_indigotica_310
Isatis_indigotica_Transcript_402	990	UUAUCAGCCCAAGACUAAGGAGACGAGGGCUGCUUAUGAGGCCAUGCUUAGUCUUAUUCAGCAGCAAUUGGGCGGACAACCUCUGAGUAUUGCUUGUGGUGCGGCUGAUGAGAUUCUGGCGGUUCUCAAGAACGAAUCCAUGAAAAAUCGUGAGAAGAAGGUGGAGAUCGAGAAACUGUUGAACUUUAUUCCCGACCGGAUUUUUGAUCAGCUAGUUUCGAUUGGUAAAUUGAUCACGGACUAUCAAGAUGGUGGUGAUUCUGGAAGUGGUAAGGCUAUUGAGGAUGAAGGGCUUGAUUAUGAUGUGGGUGUGGCUCUUGAAUUUGAGGAGCAUGAAGACGAAGAUGGUGAGGAGAGUGAUCUUGAUAUGGUCCAGGAGGAAAAAGAUGAGGAGGAUGAACAAGUUUCUGAGCCUAACAGAACUGGAGGUGUGCAGGUGCGUGUGGCGAUAGACGGUGAGGAUUCAGGACACGCAGGCUCGAGUCUUAAUGUUCAGGAAAUCGAUGCUUAUUGGCUCCAGAGAAAAAUAUUCCAAGGAUGUGAACAGCAGAUUGAUCCACAGGAAUGCAAGGUACUCGCAGAAGAGCUGCUAAAGGUACUUGCUCAAGGGAGUGUUAGGGACGUUGAGAACAAGCUGCUUAUGCACCUUCAGUAUGAAAAUUUCAGCCUUGUUAAAUUUCUGCUGCAGAACCGUCUUAAAGUUGUGUGGUGCACCCGUUUGGCUAGGGCUAGAGACCAAGCAGAGAGGAAUCAAAUCGAGGAGGAGAUGAUGGGGUUGGGAUCAGAGUUGGCAGCAAUUGUGGAGGACUUGCAUGCGAAAAGAGCAACAGCCAAAGAAAGGGAGGAGAACCAGGAAAAGAAAAUCAAAGAAGAAGCCCGUGGUCUUAAGGAUGAUUCUGGUGGAAAUGGAGACAGAUGCAGGGGAGAUGUUGAUGAUAGAGAUUUAGAUGAUGGUUGGCUGAAGGAUCAGCGUCAGAUGCUGGACCUGGA
>Isatis_indigotica_311
Isatis_indigotica_Transcript_403	358	GUCAAUUUCGAGGGCGAAGAAACGGAGAAGAGGAGAGGCUAGGUUGAAGCAGUAUGGGUACACAGCCAAUUCGAAUCUGGUGCUUAACGCUGACGAGCGUUGUCGUGAUACGCGUGAACCUACCGGAGAACCGGAGACUCUCAGGGGAAAGAUUGAUCCUAAAUCCUUUGGAGAUCGCGUUGUCAAGGGGAAGCCUCAUGAGUUGGAUGAAAGGCUGAGCAAGUCGAAUAAGAAGAAAGAACGUGAUGGUGCAGAUGAUACGGUGGUCUUUAAUCGAGAGAUCAAGAGACGUCGUCUUAGGGAAGAGAGUGUGCUUACUGAUACGGAUGAAGGCGUUUAUCAGCCCAAGACUAAGGAG
>Isatis_indigotica_312
Isatis_indigotica_Transcript_404	243	UUUGCUCUGAACCCUGUUCAACUGCUGCAUUCCCUUAAAAGCCGGUUGGGCCCAAUCUGGCAUAUCCGUGAUUUUCACAACCUUCUCAUUACUAUCAAACUUUCUACAAACCCAUGGCACAUGAACCUCAUCAAAUUCCUUGCCACGAAUUCUAUAAGAAUUAGGGGGAAGCUCAAACUUCUUAUUCUCCCUCAUAAAACCACCUUGGUCAAAAGCCAGGCUCUCCAGGUCCAGCAUCUGACG
>Isatis_indigotica_313
Isatis_indigotica_Transcript_405	302	AUCUAUGUCUUGAGUCUUGUAAUAGAAACUAUACACACUCAUUUCUUCAGAUUCUUGAUUAGUUUAUAAUGCUAAAGCCUGAUUUAUACAUGAUUUUGGUUCACAAUUUGGUAAUUAAUUUUCUGUUGAAUGCUCAUGCUUAUGUGAGUAUAUCUAUGUCUUGAGUCUUGUAAUAGAAACUAUACACACUCAUUUCUUCAGAUUCUUGAUUAGUUUAUAAUGCUAAAGCCUGAUUUAUACAUGAUUUUGGUUCACAAUUUGGUAAUUAAUUUUCUGUUGAAUGCUCAUGCUUAUGUGAGUAU
Isatis_indigotica_Transcript_406	229	AUCUAUGUCUUGAGUCUUGUAAUAGAAACUAUACACACUCAUUUCUUCAGAUUCUUGAUUAGUUUAUAAUGCUAAAGCCUGAUUUAUACAUGAUUUUGGUUCACAAUUUGGUAAUUAAUUUUCUGUUGAAUGCUCAUGCUUAUGUGAGUAUGCUUCACAAUUUUGUAUAUCUGUGUGAAAAACAGAGGAAGCGAUGGGUUGGGUGUUUUAAAGCGUUGUCUUGUUUCGG
>Isatis_indigotica_314
Isatis_indigotica_Transcript_407	749	AAUAAUCUUUUAAUUUAUUCAUCUAUUACGAUAAUCGCGUUGUUGUUCCAACCACAAAAUAGUAAAAACGCGCGUUUGUUAAAAGAAACAAAACGCGUAAAUCUGGGCCGUUAGAUCUACACAGGACCAAAAAAAAAAACCAAAAAUAGAAACUGUACUUUUUUUCGAACCUUUCGAUCUAAAAACACAAAUAAUACUAAACCGGUACGAACGGUGGAAGAAACGUCGCUGAUGCCUCGUAACAAAACGGCGCCGCAGGAUGCUGCCACGUCUUGAAAACCGGCGUUUUCUCAACCGCGACCGCCGCAACAGCUUUCGUCUGGUUCUCAACCGGCGGUUUGUCGGCCGGUGAGGCUGGGGAAAGAGCUAGCGGCGAGAGGAGAGGGAUGGCCGUUUUCCAGUCACUCGCCGGAGCAGCCGGAACGAUUUUUAACGCCGGAGGUCGCUUUUGUAGACGACUGGGCUGCCGCUGGUUACCGGAGUCAGAGCUGCAGCCCGGUCUCUCCAUCGUCUUCGACAUAAAAGCGCGAAACAAACGAGUGUUCAAGAAAAGGCUUAAUAAGCGAUUUGGAAACCGUAACGCUAAAACGAGAUUUGUGGUAUUCCGAGAAAAUCUGACAAAAGAGAAAAUGGUGUGAGGCUUAAAGAUUCGUGUGCGUGUGCGUUUGUAUAUAUAUAAAGGCGUGUGCGUGUGUUAUGCAUAUAAAGGUGUGUUUUCAUGUACGGUCAAAGAUAAUGAAAGAGAGGGA
>Isatis_indigotica_315
Isatis_indigotica_Transcript_408	1352	GUGUGUGUAUAUAUAUAUAUAUAUUUCAUAUAUAACAUAAACUAAACACCACACAGAUUGUUCUAGCAAGAAUCACAAAGAACCAAAGCAAAACUAAACUCUACAAAUCAGUAAGAAAACUAGACUAGUCAUGCCACGCAAAAUCUCCUCUGCCUUCCCUGAAGCUUCGUCCACUUCUUCUGUAAUCGAUUUCUGCAUCCGAACUGCACAGACCCGUCUUGUACUUUCUGCUUGUCUUUGCUUGUCCUUCAUUGCCCGGUGUGCUUGAUCUCCGCAUAUGAUCAUUAUACAUCUCGAGCGGCUCUUGCAAGUUGCCACUUUUUUGCAGGUCCAAGCUAGCCGCGUCUGAGCCAUACGAAUUCAGCCUUUCACCUUGUGACGCAUCCAAGGUACUACGAGGUCUCAAGGAGUCAUCGUUAACAUGGGUAAUCUCCACAUAUUGGCUUGUAGUGAUGACUUCAUCUGCACUGAAACCAAAGGAAGCUCUGUAUGCUUCGAGUUCUUCCAUAUCUUGCUUGGAAAUGCGGUGACCAUUUCCGCUAUUUGGAUAAACAUCCGACUCCUUCGAGACGCUUAGUCUUCCACCAGUAUGAGAAAACGGAGCAUCAUGGUCAAGAUAGUAUCGAGCAAACGUGGCAGGACAGAAGAAAUUUGAACCUUCAGAGGCCUUUGGAGUAGUGUUUGUCUCAGGUGUCUGCGCAUAACUAGAGUCACUCCUUGAACAUUUAACUGUUCUUGGAGAAGCCAAAGGAUCCCAUUGCGGUGAGAACUCACGCUCAGGAAACGAAGAAGAUCGAGCAUCCCCUCCUGAGAUCCUUGAGAUUGGAGAUCUAAGACUACUUGCAGGACUGCCAGGAUACAGUGCGUAUGUUGCAUGAAGAUCGUUUGCAGAAACAUAAUCACCUUUCUCCGUUUUCUUGAAAUCAGCAGCAGAUGUCAAGAACCGAGCAUAGGGUACAUCAGGUGAAGAAGGAGUUGUGAGAUGUGCUAACUCAGGAGGAGGUGUCAAAGGAGCAGUAGAUGGCUCUGUGGUAAAAGUUGAGAAAACCGGUGGUGAAACCAAUUGUGUCUCAUGCGCAUAAGGUCCUGUUGCAAACAUGGCCGAUGAAGGACCUCCAGGGGAGUUAGCAGAUAAAGAAAGCAAGCAGUUCGGAGACUGGGCUAUCGAAGGAGCAGGAGAAUGUGAGAAAGAAGCUGGAGACGAAGGUGGAGCAAGCAUUGAUGUAGCGUGAAUACUCAUUCCCGUUGCUUGAGUUUGAUUUGAUUGACCCGUUGCAACAUUCCCUUCAGGCAUUCGUGAAGCUGGCACAAUUCUCCUCUCUCCUUUCUUUGAACCGAAACAAGACAACGCU
Isatis_indigotica_Transcript_409	1218	CCCGUCUUGUACUUUCUGCUUUCCCUGAAGCUUCGUCCACUUCUUCUGUAAUCGAUUUCUGCAUCCGAACUGCACAGACCCGUCUUGUACUUUCUGCUUGUCUUUGCUUGUCCUUCAUUGCCCGGUGUGCUUGAUCUCCGCAUAUGAUCAUUAUACAUCUCGAGCGGCUCUUGCAAGUUGCCACUUUUUUGCAGGUCCAAGCUAGCCGCGUCUGAGCCAUACGAAUUCAGCCUUUCACCUUGUGACGCAUCCAAGGUACUACGAGGUCUCAAGGAGUCAUCGUUAACAUGGGUAAUCUCCACAUAUUGGCUUGUAGUGAUGACUUCAUCUGCACUGAAACCAAAGGAAGCUCUGUAUGCUUCGAGUUCUUCCAUAUCUUGCUUGGAAAUGCGGUGACCAUUUCCGCUAUUUGGAUAAACAUCCGACUCCUUCGAGACGCUUAGUCUUCCACCAGUAUGAGAAAACGGAGCAUCAUGGUCAAGAUAGUAUCGAGCAAACGUGGCAGGACAGAAGAAAUUUGAACCUUCAGAGGCCUUUGGAGUAGUGUUUGUCUCAGGUGUCUGCGCAUAACUAGAGUCACUCCUUGAACAUUUAACUGUUCUUGGAGAAGCCAAAGGAUCCCAUUGCGGUGAGAACUCACGCUCAGGAAACGAAGAAGAUCGAGCAUCCCCUCCUGAGAUCCUUGAGAUUGGAGAUCUAAGACUACUUGCAGGACUGCCAGGAUACAGUGCGUAUGUUGCAUGAAGAUCGUUUGCAGAAACAUAAUCACCUUUCUCCGUUUUCUUGAAAUCAGCAGCAGAUGUCAAGAACCGAGCAUAGGGUACAUCAGGUGAAGAAGGAGUUGUGAGAUGUGCUAACUCAGGAGGAGGUGUCAAAGGAGCAGUAGAUGGCUCUGUGGUAAAAGUUGAGAAAACCGGUGGUGAAACCAAUUGUGUCUCAUGCGCAUAAGGUCCUGUUGCAAACAUGGCCGAUGAAGGACCUCCAGGGGAGUUAGCAGAUAAAGAAAGCAAGCAGUUCGGAGACUGGGCUAUCGAAGGAGCAGGAGAAUGUGAGAAAGAAGCUGGAGACGAAGGUGGAGCAAGCAUUGAUGUAGCGUGAAUACUCAUUCCCGUUGCUUGAGUUUGAUUUGAUUGACCCGUUGCAACAUUCCCUUCAGGCAUUCGUGAAGCUGGCACAAUUCUCCUCUCUCCUUUCUUUGAACCGAAACAAGACAACGCU
>Isatis_indigotica_316
Isatis_indigotica_Transcript_410	309	CGAAAAUCGGUUCGUCUUUUUCUCCUUAGCACUUUGUCCAGAAACUAGCAUGUCGUUAUUAGGACUUGAGAUUCUUUUUGCAAGAGAGGGAGAGGGAGAUGGAACUUUAAACAGCUAUUGAUUCUCCUUCUACAUAGUCAAUGAUGAAUUGUUUGUUUGUCUUUGUUACCAAUAAAAAAGGAGGUAAAUUUAUUCUCUUCUAAUCCUGCUACAGUUUAGUAGCACAAGUUUCCAAUAUCAAAUGCACUUUGCUCCGAGGAGGUUGCUUUUUUCAAUGCCAUGGUGUGUCUCGGGUGAAUGCUUUUCUAG
>Isatis_indigotica_317
Isatis_indigotica_Transcript_411	811	AUCUCAUCGAUCUAAAAAGCAUGAAGCUUGAGUAUUUGGAUUACAUAUUGGUGCCAUUAGGGAUGGGUUUGAUGGUAUUCUAUCAUCUCUGGCUUCUGCACCGCAUCAUCCACCGUCCAUCAUCCACCGUCGUUGGCCUCAACGCCUUCAACCGCCGCCUCUGGGUCCAAGCCAUGAUGGAGGACUCAUCAAAAAACGGUGUUCUAGCGGUUCAAACGCUAAGAAACAACAUAAUGGCGUCAACUCUAUUGGCAUCAACCGCGAUAAUGUUGUGUUCACUAAUCGCAGUACUAAUGACAAGCGGUUCAGGAGAACGAUCGGUCUGGUUUGUGUUUGGAGACAAAAGCGACAGAGCCUUCUCGGUCAAGUUUUUCUCAAUCCUCGUUUGUUUCUUAGUCGCGUUUCUCCUCAACGUCCAAUCAAUCCGUUAUUACAGCCACGCAAGCAUCCUCAUCAAUGUCCCUUUCAAACAGCUCAUGGCUGUUUCUUCGGGUGGUCAUAGUCAUGGUAGUCUUAUGAUAAACCAAGACUAUGUGGCUGCAACGGUUAACCGUGGGAGCUACUUCUGGUCGUUAGGACUAAGAGCGUUCUACUUCUCAUCGCCUUUGUUCCUAUGGAUCUUUGGUCCCAUCCCGAUGUUCAUAACUUGCUGCGUUCUUGUUUCUUUGUUGUACUUUCUUGAUUUAACAUUCGACUCGAUGGAUUGUAGCGUUGGGGUCGCCGACGCCGAGGACACUGAGAUUAGAAGCUUAGCUGAAAACGUGUAGCAAGUAGUUGAGAGAUUGAGAGUUAUGUUAAUGGAACAUACUGA
>Isatis_indigotica_318
Isatis_indigotica_Transcript_412	209	UUUUUAGAUCGAUGAGAUUGAUCCAAUUCACACAAGAAAAUAAUAAUAAAAGAAAAUGAAGGGAGAGCGAAGAGAUUGAGAGAAUCGAAAUGGAGUACGGGUCUUACGUGGACCCUUCCGUAUCUAAUGCGCUUCUCUCUCUUUCUGUAUCGUUAUGAGCUUCCCGGAUUCUCAGCCGUCUCCUCUCACUCUCUAUCUCCUUUUAUAGA
>Isatis_indigotica_319
Isatis_indigotica_Transcript_413	594	AACAUCACCACAAUAGGUAAUAAUAAUACAUAUCUCAUUUAAUUCACUUUAAUAUCCUAAGUUCCUAACAAUAAUAUCAACGGUGGAAAAGUAUAUUAAGGUGUGCGUGGGCAUUUGAACUUAUUGGUUCUUGUUCGGUGUGAAUUAUUUUGAUUCGGUUUGGUUUGGAUUUGUUUCGGUUUUAAAUAAACAAACUACGCUAUAUCGAAUUUUAGUACAACUUAAAAAAAGAUAGUUUUGGUAUAUACGUCUCGUUUUUGUGAGAGAAUUUGGCUUAUAUUCGCUUGCAUGAAACUUAUUGAAACAUGCAAUCUAUCUGGUUUUAAAGUAACAAUUGGUUUGGUUUCGGUUUGAGAAAUUAGCGUUCACUUGGGUUUUAUGUAAAAAUUCGAGUGUACGGUUCAAUAUUCGGUUUGGAUUCGUUAAGGUUCUGGACAAGAAUAGUUAUGCUAAUGUACUUUUUAGUACACACGUCUGGUUUCUAAGGAAAAUUCAGCUUAUUCCUUUCGGUUGCAUUAAAUUAUGUUUGUUCGAUAUAAAACAAAAAAUAUUAACUUGGUUUUGAUUGAACAGGUCCUCUGGUCCUACCGGCAU
Isatis_indigotica_Transcript_414	557	AACAUCACCACAAUAGGUAAUAAUAAUACAUAUCUCAUUUAAUUCACUUUAAUAUCCUAAGUUCCUAACAAUAAUAUCAACGGUGGAAAAGUAUAUUAAGGUGUGCGUGGGCAUUUGAACUUAUUGGUUCUUGUUCGGUGUGAAUUAUUUUGAUUCGGUUUGGUUUGGAUUUGUUUCGGUUUUAAAUAAACAAACUACGCUAUAUCGAAUUUUAGUACAACUUAAAAAAAGAUAGUUUUGGUAUAUACGUCUCGUUUUUGUGAGAGAAUUUGGCUUAUAUUCGCUUGCAUGAAACUUAUUGAAACAUGCAAUCUAUCUGGUUUUAAAGUAACAAUUGGUUUGGUUUCGGUUUGAGAAAUUAGCGUUCACUUGGGUUUUAUGUAAAAAUUCGUUCUGAACAAGAAUAGUUACGCUAAUGUACUUUUUAGUACACACGUCUGGUUUCUAAGGAAAAUUCAGCUUAUUCCUUUCGGUUGCAUUAAAUUAUGUUUGUUCGAUAUAAAACAAAAAAUAUUAACUUGGUUUUGAUUGAACAGGUCCUCUGGUCCUACCGGCAU
>Isatis_indigotica_320
Isatis_indigotica_Transcript_415	356	GGGUCUUAACGAAGAUCUGCAUCUGAGUUUCACCAAAGAAAAAAGCUAAGGUCAAUACUCUACUUAGCCAAAAAAACAGAUCGGCGAUCAAAGAAAUCACUUUAGAUAUACUAAAAUCUGAUCGCACAGAAACUAAACGGGUCAUGAACAUGGAAUAAAAUCACAGAUGGAGGCAUGAAUAAUACUUAACCCUAAUCGAAAAUCAAGAGGAGAUCAGUCCGUGAAACUCGAAUAUAAUCCUUCUAUAACCGAAUCAAAUUCAAAGAACAGAAAGAAGAACCAAUUACGAUCGAACGAAACAGCUAAUCGAGAAAGAAGAAAUCAGAAAUUUACCUUGAUCGUAAGUCGCGAUUGAG
>Isatis_indigotica_321
Isatis_indigotica_Transcript_416	1523	UUCAUGCUCUUUAGAUUCACGGGUCACUUGAGAGAUCUUUUACGGUUGAGAAAAGCUUCUUUCUCUUCACAUGGAUUUAGUGUCUUCAAGGGAGACUUUAGAGAGAUCCUUCAACUUCAACAAAAGCCCUUCUUCUUGGUCUCUCUCUAGUUCUUGGUCUGAUCAUUGCAUCAUGUCUGGAGAAUCAAGCUCUGGUUCUACCGAUCAUUGCAUCAAAGUUGUACCGACACACGGAGGCCGCUAUAUUCAAUACAACGUUUAUGGACAGCUCUUUGAAGUUUCCAGAAAGUAUGUCCCUCCUAUCCGUCCCAUUGGUAGAGGCGCUUGUGGUAUUGUCUGUGCUGCGGUGAACUCAGUGAAUGGAGAGAAGGUGGCGAUUAAGAAGAUCGGUAAUGCUUUCGAUAACAUUAUCGAUGCUAAGAGAGCUCUACGCGAAAUCAAGCUUCUCAGGCAUAUGGAUCAUGAGAACGUCAUAACCAUCAAAGAUAUUGUAAGACCUCCGCAACGAGAUAUCUUCAACGAUGUCUACAUUGUCUAUGAGUUAAUGGACACUGAUCUUCAGAGAAUCCUCCGGUCUAACCAAACCUUAAGCCAUGAUCAAUGCCGCUUCUUUGUGUACCAGCUCUUAAGAGGGCUCAAAUACGUGCACUCGGCCAACAUAUUACAUCGUGAUUUAAGGCCAAGCAACGUGCUGCUUAACUCGAAACACGAGCUAAAGAUUGGUGAUUUUGGGCUUGCGAGAACAACUUCAGACACUGACUUCAUGACUGAAUAUGUCGUUACCCGUUGGUACAGAGCCCCUGAGCUGCUUCUUAACUGCUCAGAGUACACCGCAGCUAUCGAUAUUUGGUCUGUCGGUUGCAUACUCGGCGAAAUCAUGACGGGACAGCCGCUGUUUCCUGGCAAAGAUUAUGUUCAUCAACUUAGGCUUAUCACAGAGCUUGUAGGCUCUCCGGACAAUUCCAGUCUCGGUUUCCUUCGCAGUGACAACGCGAGAAGAUACGUGAGGCAACUUCCCCGAUACCCGAAACAACAGUUUGCUGCUAGAUUCCCAAAAAUGCCCCCUACCGCUAUCGAUUUGCUGGAGAGGAUGCUCGUCUUUGAUCCAAACCGGCGCAUCUCAGUCGAUGAAGCUCUUGGUCAUGCUUACCUAUCACCGCACCACGACGUGACCAAAGAACCGGUCUGUCCGACUCCUUUCAGCUUCGACUUCGAGCAUCCUUCUUGCACGGAAGAACACAUAAAGGAGCUUAUCUACAAGGAGUCAGUCAAAUUCAAUCCUGACCAUUGAGACCCCCCAACAGAAAGAACAUGUUCGAUGAUUCCGUUUUAAGUCUCUCUGUUUUUUUAUCUUCUGGUUCCUUCCUUUGUAAACUCAUUUUUAUUUUGGUUGAAUAAAUGCUAUGGUGAUACACACAUACCUAUAUCUAUGUCUAUGUCUAAGCUACUGCAGAGUUUAACUUUCUUCAUUUAUGUUGGAUCGUAAGACUAGAUGAUAGUCUUGUCUUUACUAUUUGGUAAGA
Isatis_indigotica_Transcript_417	544	UGAUCCAAACCGGCGCAUCUCAGGUAACAAACAACAAACAAAGAUCCUUCAAAACAUUCAUGACGUGUUUGCAGUUUUGCUUUUGGCAUAUCUCAAUUGGGUUUUGGUUUUGGUUUGCAUUUUGCUGCUUCUGCUAUGUGUGUAGUCGAUGAAGCUCUUGGUCAUGCUUACCUAUCACCGCACCACGACGUGACCAAAGAACCGGUCUGUCCGACUCCUUUCAGCUUCGACUUCGAGCAUCCUUCUUGCACGGAAGAACACAUAAAGGAGCUUAUCUACAAGGAGUCAGUCAAAUUCAAUCCUGACCAUUGAGACCCCCCAACAGAAAGAACAUGUUCGAUGAUUCCGUUUUAAGUCUCUCUGUUUUUUUAUCUUCUGGUUCCUUCCUUUGUAAACUCAUUUUUAUUUUGGUUGAAUAAAUGCUAUGGUGAUACACACAUACCUAUAUCUAUGUCUAUGUCUAAGCUACUGCAGAGUUUAACUUUCUUCAUUUAUGUUGGAUCGUAAGACUAGAUGAUAGUCUUGUCUUUACUAUUUGGUAAGA
>Isatis_indigotica_322
Isatis_indigotica_Transcript_418	1305	GAACGCUAGAAGUUUUCAAAGACUUGCAUACAGGACAAAUCCCAGUGAAAACAUCACAUUCUUUACACAGACUCAAGUGCCUACACGGCACAAGCAACACUGAUACUUCCUUCGCAUUGCACAAUUUGCAUCUCAUCCUCUGAGUCCCCAUGUUGUUGUUGUUUGGAUCAAUGUAUGAUGAAGCUGCAUCAUCUAUUUCACUAUCUCCAAACCCUUCUUUGCCAUGAUCUGCAGCGGCAAUCACAUUGUUGUUCUUGUGUGACAUUGCUUGCUGCAGAUCAUUCUUUAAGACAUUAACCACAGACUCAUUGUACUUUGCUCUGUAGUGCCAAUUCUGAGCUUCCAUUGCCACUUGUUUUAUCCUCUCCACGAGCUCCUUAUUCUUCUUGUUCAUGACAUCGAUCUCAUGAUCUUUCUCUUGAAGCUUCCUGCUCACUCCUUGCUCUAUUGUGUUGAGAAAAGACGCAACCUGUCUCUGUUUCAUAUCCCUCACGCCUUUCGCCAUUUGAGCUGCCUGAAUUUUUAGAAACUGGUCAAGCUCAUCCUUUUGUCUAUGGAUGUCGAUCCGAAGACUAUCAUCGAGUGACUGAAAGAUUGGAGAAGCAGCUACAAUGCUACCACUAGCAGAAGUCACCGAAGAGUUGCGUUCGUCGUCAUCAUAAGACAGUCUAAGACCGGUUGAGACUAAAUUCUCCUUGGGGGCUUCUUCUCGAACACUAUAAUUGUUAUGAUUAUAGUUCAAAGAUAUCUGCAGCUUCUGCUGUCUUUGGAUGUUAUUACUAGUGCUUUCGGCUUCCCUUCCUCUUUUGUUAGGCCGGAUCAUCGGAACGAGAUUAUCGUUAGCAAAAUAGUUCACUGGAUCAACAGUGCACCCACCUCCCAUGGUUCCGAGCAAGUGAAGCUGAUUGGAUUGUGUGUUUGUCUGGUAUUGCAACUGGUUCUCGUUCAUGAAAACCGGUGGUACAGAGUUUCCGUUGUUUCCACUUAGCAUAUUUCUUCUUCAAUGAAUGUGUGUAAACUAUAUAGACACGGUAAAAGGAUUCGGAAUCUGUCGGUGGAGCUAGAGUACUAACAGAAGUAUGAAGCCUUUUUUCAGAAAAAUCCUAUCAGAUUUAACAAACCCUAGUUUCCUUACAGAUCCGAUGAAUCAGGAUCUAGACAGAAAAGAAGAUGCCUUUGCUGAGAUGAAACGUCUAUAGAAGAAGAACAAGACCCAAUUAAAUUAAAGCCACAAGAAAAUAAUUUUUUUUUUUUAUGUAAGGAAAAGUGAAGGGAAGAAGAAGGAAGAAAGAAAAAUGAAUGAUG
>Isatis_indigotica_323
Isatis_indigotica_Transcript_419	1030	UCUCAGGUGGCAUCGGAUUGGUUCUGGACGAAUCAUAGAUUCAGAGUAUGUACAUAUACGAAAAACAAAUCAAAACAUGCAGUUAUUGUAGCCCGUAAAUUUGCAACAUCUCUCAGGCAUAUGCAAAAUUUAUCGAUAGCCAUAUUUUUUUUCCAUGAAGGGAUAUAAGUCAAACCACCACAAUCAAGAAUCCAUUGUUUUGCCCGUUUACAUGCGUUUUCUGGUGCUCCAUUGGGACCUUCUCUGAGAAUACGAAGCAAAUAUAAUUCAGCGCAGUGGAGAACAUAAAAUACUUUAGCUCUCGAUGUGUAAUUCCCAUCCACCAGCUUGGUUUCUGAUGACAAUAGACAUGAUGAAGCAUCUUUUUGCCAUGUUCUUCAUGUCCUCUCAUAUAUAUACAAAAUACAUGCAGCAAAAUUUCUACCGUUUCAUUGGAUUCCUCUAAUCCUCUUCCGGUAAUCCCUUAUUAAAGACAUCUUCUAAUGAUAGCCCUAGGAGCAUUCGACGGUAGACACAAUCGGAAACUGAAAGGAAAACAGAGGAAACACACACCAACAGAAAAGGAAGAAGAGGGUUCCUGUAAUUUCUCUCGGCCAGUGACCGUCGGAGGCCUGAAAAGCCAAUAAGAAAGAUACUACUCUCCGUAAUUCAUCCGUCGUUUUAUCAUAAGUUUUGCCUUCGUCGCCGUCAAUCUUCACCGGAGGGAACACUCGCUCGAAUUUCGCCUCUUUGAGAAACAGCCUUCUCGAUGAACAACACUGUAUUUCGCUGCCGUCAGCGAAGCUCUCGCAUUCCUUACAGAGUUUCGGGAAUUUCCACAUGAGCCAGAUAUUAAAUCAGUAGGAGUGUCCGUUUUCUUAGAUCUUGGGGCGUAGAGAGGGAUAACGAAGCGUCGUUCGCAGAAUUUGCGGCUGAGGAAAUCGAGAAAGAACGAACUCAGAGGAGCCUGAUGGACGGAGACGCUUUUAUUUGGAGAUCUAGAGAUCAUUUGUUUGUUCCAAGUAGGGCUUAUACGGAGAGAGGAAGAGGG
Isatis_indigotica_Transcript_420	766	UCUCAGGUGGCAUCGGAUUGGUUCUGGACGAAUCAUAGAUUCAGAGUAUGUACAUAUACGAAAAACAAAUCAAAACAUGCAGUUAUUGUAGCCCGUAAAUUUGCAACAUCUCUCAGGCAUAUGCAAAAUUUAUCGAUAGCCAUAUUUUUUUUCCAUGAAGGGAUAUAAGUCAAACCACCACAAUCAAGAAUCCAUUGUUUUGCCCGUUUACAUGCGUUUUCUGGUGCUCCAUUGGGACCUUCUCUGAGAAUACGAAGCAAAUAUAAUUCAGCGCAGUGGAGAACAUAAAAUACUUUAGCUCUCGAUGUGUAAUUCCCAUCCACCAGCUUGGUUUCUGAUGACAAUAGACAUGAUGAAGCAUCUUUUUGCCAUGUUCUUCAUGUCCUCUCAUAUAUAUACAAAAUACAUGCAGCAAAAUUUCUACCGUUUCAUUGGAUUCCUCUAAUCCUCUUCCGGUAAUCCCUUAUUAAAGACAUCUUCUAAUGAUAGCCCUAGGAGCAUUCGACGGUAGACACAAUCGGAAACUGAAAGGAAAACAGAGGAAACACACACCAACAGAAAAGGAAGAAGAGGGUUCCUGUAAUUUCUCUCGGCCAGUGACCGUCGGAGGCCUGAAAAGCCAAUAAGAAAGAUACUACUCUCCGUAAUUCAUCCGUCGUUUUAUCAUAAGUUUUGCCUUCGUCGCCGUCAAUCUUCACCGGAGGGAACACUCGCUCGAAUUUCGCCUCUUUGAGAAACUGUUCGUACAAAUCAAAUAAAACUUCAG
>Isatis_indigotica_324
Isatis_indigotica_Transcript_421	1405	UCUCUCUCUCUCUCUCUCUUCGUCGUCCUCGGUGUUUGCUUUGAUCGGAAAACUGUUUGUCAUGGUCGGAAUUCUUCUGGGCUUGCCUGGACAGUGGGCAGAAGACGAGCUUGAGUCUUCUGAUCACUACACAACUAAAAUCGGAGGUCUUCCGGAUUGGCCGCCAUUACCGGAUGAUGUACUGAGACCUGAACUACUCAACUGUUGUUCCUGUGGAAAUAAACUUUCCCUUGUAGCUCAGGUGUACGCCCCAAUCUCAACUGAAAAUUCGGACAUCAAAGAGCGUACGCUCUAUAUAUUCGGUUGCUUGAUGCCUAAAUGUGGAACUUCUUCUGAACAAAGCUGGAGAGCUUUAAGCGUUCAGAAAGCUUUAAAAGAGAAGGAAUCGAGUGAAAUAGCGGAUCUUCAAGUUGCCUCGCCUCUGGAUACCGCUUCUAAAACUCAUUGGUUAGACGAUGUAGACGGUGGUGAUAAUGAUGAAGAGUUUGAUUUUGAGAGUUUAGCUAAAGCGAUUGCAGAAGCUGCUACUACUGUUGCUUCCAACUCCAAGAAACCGAAGAGCAGAUCAAGUGGCAGUGGUAGUUCAGGGACUAAAGCAAAGCCUUCGCCUUUAAAAUCCGAAACGAGAGUUGUGGAUCAGAUUAAAGUUGAGACCGGUGCGGUGGUUCCAUGCUUCUACAUUUAUACAAAGGAAGAGAACGUUACAAAAGAGAAUGUCGAUCGUUUCGCCAUGAGUUAUUCGUCCAUGUCCAUUAAGGAUAAAGAAACUAGCAACAUCGAGGAGAGUGAAACCGAAGAAGCAUGGGAGGACGAGAAAUAUGAAUAUGACAAAGCCCUGAAUGCUGAUAGGACUUACCUUAAGUUCCAGAAACGGCUAGAUGCAAACCCUGAGCAAUGUUUCAGGUACUCGUAUGGAGGUAAACCAUUACUGGCCACCGAAGACCUGAAGUCUCCUGAUAAGUGCAGGCAUUGCGACUCUCCGAUGCUCUUCGAGAUGCAACUCAUGUCUCCUUUGAUAUAUUUCCUGCAUGAAGCUGUUGUUGAUGAAGGGAUUAAGAAAUCAUUGAAUAACUGGGAUUGGAUGACACUUAUGGUCUACACUUGCUCCAAGAGCUGCGCAAAUCCGGUGAAUGGCGAUUGGGUUGUUGCUGAGGAGUGUAUAGCAGUACAGUACGAGAAACCGAUGAAUCUUGAUCAUGCUGGCUUUUUCAGAUGAAGUGAUCAUUUGAUUGGUUGAGAAGAUGCGGUUGAAGUGAUUAUAGCUAAGAAUCUGGAUAAAGAUACAAUUUUGAUAAAGAAGGCAAAUGCGCCAGGAAUUAUCUUCUUCAGGUUUUUGAGGACAGGUUAACAAGAAGAGGGAGCUGCUCAAUUUUUUUUUUUUUUUAAAAGUCUAUUUAUAUGCGAG
>Isatis_indigotica_325
Isatis_indigotica_Transcript_422	716	UUUCUCGGAGGCUUUUUUUUUUUUUUCUACCGAGAAUCCAAGUGUAAAUAAUAUGAGCGACAGGUGGUGUCUUCGAUUUCUCCGGUUAUGAAUCCUGCUCACAACAACCCAGUUGCAGCGUCAGCAGUAGCCUUAACCCUAGCUCCGCCGCUACAUCCACCGCAGCCUCACCGUCCUUCCACCUCCUGUGAUCGUCACCCGGAGGAGCGUUUCACAGGAUUCUGCCCUUCUUGUCUCUUCGAGCGUCUCUCCGUUCUAGACGUCACCAGCAAGAACAACUCCGUCGCGUCUUCUUCUUCUUCUUCCAGGAAACCGCCGUCGUCUUCCGCCGCUGCGCUUAAGGCAAUCUUCAAGCCGUCAUCUUCCUCCGGGUCCGGGUCGUUGUUCCCAGAACUUCGGAGGACGAAAUCGUUCUCAGCGACAAAGAACGAAGCUUUCUCAUUGUCUGCAUUUGAGCCGCAGAGGAAAUCCUGCGAUGUGAAGGUCAGGAACACUCUCUGGUCUCUGUUCAACGAAGACGCCGAGCAUAAUUCUCAUCCAAAGGAGGGAACUUUAACAGUCAAUUGCGAGAUUGAUCUCGAAAAUAGAAAUCCCAUCAUAAAGUCGCCUCUUUUCGAGGAGGAAACAGAAAUCGAAAGUGAAGAGGACAGCGAGAAGGAUAUUAAUUGUGGGAAUCUCAAAGAACCGAGAAGUGUAAUCGACGAAAUCGUCGAAGU
>Isatis_indigotica_326
Isatis_indigotica_Transcript_423	213	GCGAGAUCAGUUCAGCUGCUAAAGGAACAAAGCUAACAAAUGACGUUUAAGACAUAUUUCCUUGUUUGUUAUAAACAAUGUUUCACUUGGAAUUCGAGUCGUGUGCUUUGUCUUCCUUAUUUAACCGGUGUAUAAUCGUGUCUUGGUGUACAAGUCUUGAUUGGACUUGGAGCAGACAAAAAAAGGGGUUAAAACGAUGAUUUUGAAGCCAAG
>Isatis_indigotica_327
Isatis_indigotica_Transcript_424	571	GCUGAACUGAUCUCGCUUUGUCCGUACAAGUUCCAGAGGUAAUCUUUCCAAUGCCAUCCAUAGUCUUGGAGCCGCUGGAUCCGAUUUCGGUUGUGCUUCGACUUGAAACUUAUAGUGAUGCAUACCUUGAACUCCACCUUGGAAAACAGAUGGACACAUGAGAAGCCGAGGAAGUAAAACGUAAAUGGGGAGAGUCAAUGUAUCUCCAUCUGCUAUCUGUGUAGACUGAACCAAAGAGGUUUCAGUAACAAUUAUGGAUUCGACGCGAAGGAGGUGUAUUUCGAUACAAGUAAUAGGAACUGAAGAUGCUUCCACUAUCAACUCCCCACUGAGUGGAUCCUGCAAAGAGCAUUGGGUGGCUAUUUUUCCGGUAACUCGGAAGCCACCUUAUGAAAUCAUUAGUCAUAUAAUAUUAGCUCUCUCACAAAACGGCGAAAAUCUCCCUAAUUAGAGUCAAGAUAUUGGAAGAAGAAACCAGUUUUAAUCUCGGGAAGCAAUGGAUGUCUGUGAGUGAUGUAGAAGAUGACAAUUUCUGGAGGAAGUGGCCGAUCAACUUUAAUCAAAAUUAAAG
Isatis_indigotica_Transcript_425	460	GCUGAACUGAUCUCGCUUUGUCCGUACAAGUUCCAGAGGUAAUCUUUCCAAUGCCAUCCAUAGUCUUGGAGCCGCUGGAUCCGAUUUCGGUUGUGCUUCGACUUGAAACUUAUAGUGAUGCAUACCUUGAACUCCACCUUGGAAAACAGAUGGACACAUGAGAAGCCGAGGAAGUAAAACGUAAAUGGGGAGAGUCAAUGUAUCUCCAUCUGCUAUCUGUGUAGACUGAACCAAAGAGGUUUCAGUAACAAUUAUGGAUUCGACGCGAAGGAGGUGUAUUUCGAUACAAGUAAUAGGAACUGAAGAUGCUUCCACUAUCAACUCCCCACUGAGUGGAUCCUGCAAAGAGCAUUGGGUGGCUAUUUUUCCGGUAACUCGGAAGCCACCAGUUUUAAUCUCAGGAAGAUGUCUCUGAGUGUGUUGAGUGAUGUAGAAGAUGACCAUUUCUGGAGGAAGUGGC
>Isatis_indigotica_328
Isatis_indigotica_Transcript_426	401	AAGGAAAUAACAUGGAUGAUUUAUUCAGUUCACACUAUUUUUGCUACUAUGGAGUGCUUCAAACCAACAUUAUGGGACAAAUAAAAACAUUACAUUCGUUCAGUUUUUGGAAACAAACAUAAUUUUUUGGAUUUAGUUACCAGAACCCGAUCCAGCUCUAGAUCCGGCAAACGAACCAGCAGACGAUCCAGCCGAACCACCAGAACCACCAGAACUUGAACUCGAAGACGAGCUUGAGCUAGAUGAUGAACUAGACCGCGAGCCUGAACCAGCCCCAGCCCCAGCACCAGAGCCUGAACCCGAGCCACCACCAAGACCAAUUCCCAACCCAACACCCAAUCCAAUACCUACCCCCAAGUCCUUCCUAGCAACCCGACUCUCGGUCAACAUGACCAAACUCG
>Isatis_indigotica_329
Isatis_indigotica_Transcript_427	593	GGUCUGCAAGAAAAGAUUAAACUUCUUCCUCUGGAUCUUGGGAAUUGGCCUGCUUAGUACUAGGAGAAAGUGUAUCCAGAAACCAAGGUGCCAGCACUUAGCACAAUGGCAAAAUCAUAGGGGAGAGUCUGGUUUUGAUCAAAAAUCCCGAUACCACUUUUGAGGGGCCUUGGCUUUUCCCUCAGAAUGAAGCUUAUAUUCAUAGCCUAUAUCCCGUUCAGUGAAAGGUUUCAAAUCGUACUCAAUGAAUUAUUUAAGAGUGACAUUACUGCAGAACAUCCCAAACUAUCAGCUUCGACCGAGGAAAUGAACAAGAUUGAUGCCUAGGCACAAACAAAAACCGACCCCAAGGAUAUUGUAGAGCUUUUCAAGAAAAAAAUCAUGGUAAGUCGUAUAAUUAGGAUGCACUUCAUGUAAUGAAGCUACCACAUGAUUAUAUCGGUUCCAAAUUUGAGUUGCUUCAUCUUUUCUUGGGGGUUUAGAAGCUAUCCCUUUAGUAUACAAUUGUUUACGCAAACCUCUGGACUAAUCACCAUCCAUUCAUUACUUUGACCAAAGGAUUUGUUAAAUAUAUUCCGGUUAAAGGUUCAUAC
Isatis_indigotica_Transcript_428	541	CUGAUUCAGAUUCAUUGCCCUCUCCAAGACGUCAAAGUUGGACCUACUGCAUUAUAUAGUACCUAAAAGAACACAAUUUUGGAGAUGAUAUAUGGCUUUAACCUUACGCUACUAACACAUAAUCUCAUACAGGAAUGAAGCUUAUAUUCAUAGCCUAUAUCCCGUUCAGUGAAAGGUUUCAAAUCGUACUCAAUGAAUUAUUUAAGAGUGACAUUACUGCAGAACAUCCCAAACUAUCAGCUUCGACCGAGGAAAUGAACAAGAUUGAUGCCUAGGCACAAACAAAAACCGACCCCAAGGAUAUUGUAGAGCUUUUCAAGAAAAAAAUCAUGGUAAGUCGUAUAAUUAGGAUGCACUUCAUGUAAUGAAGCUACCACAUGAUUAUAUCGGUUCCAAAUUUGAGUUGCUUCAUCUUUUCUUGGGGGUUUAGAAGCUAUCCCUUUAGUAUACAAUUGUUUACGCAAACCUCUGGACUAAUCACCAUCCAUUCAUUACUUUGACCAAAGGAUUUGUUAAAUAUAUUCCGGUUAAAGGUUCAUAC
Isatis_indigotica_Transcript_429	233	GGUCUGCAAGAAAAGAUUAAACUUCUUCCUCUGGAUCUUGGGAAUUGGCCUGCUUAGUACUAGGAGAAAGUGUAUCCAGAAACCAAGGUGCCAGCACUUAGCACAAUGGCAAAAUCAUAGGGGAGAGUCUGGUUUUGAUCAAAAAUCCCGAUACCACUUUUGAGGGGCCUUGGCUUUUCCCUCAGUAAGACCAUUCUGGGUUUUUGUUCUCCUUCCUUAUGCUCUGAUUCAGA
>Isatis_indigotica_330
Isatis_indigotica_Transcript_430	856	GACAAGGCAAUAAGAAAAGGAAUGACCGUAGAGAGACUGAAGCUGAGAAGAGAACGAAAGAGGUCCUCUUCCUAAUCCAAGCAGACCUGAGGCGCCGCUGAAGAGACCUCUGUUCCAGUGGCCACACCCAAACAUCAAGUUCUCCACCUUGUACUCUGAGUUUCCUCCCUCGGUGGCCGUGAGAUUGACGGUGAAGGUCUCAGCGGCGAAGUCUCCGGUAGUGUUUGAUCUGUCUCCGUACCAGUAGAAAUAAGGGCACGAUUGGUUAUACGAUUCACACGGUACUGAAGGAUCAGGUGAUGAGAUGAGGCUGCAUCGAGGGUCAUUGCAUGUUAUGUUCUUGAAUGAAGCGGAUGUUUUCGGGUCAUAAAACUCACCGUGUUGGUGGAAACAGUCAUAGCAAGGAAGGCAUUGAAGCCAGUUUAGGUCACUUCCUGUGUCAAGAAUCAAUGAGAAGUGUUGUGGUGGUGUGCCCACAAGCACGUCCAUGAAGUAUUCACCUGAACCAAGCGUCAUGCCAGACUCAAGUGUUGCUACCAGCUGCUGCCCUGGUGAAGCCUCUGGAGCCGGAGAAAUAACCGAGGAUCAUGUUCUGCGGAGGAGAAGCCGCAAUCAUUGCUUGCGGAAGAAGAAACGGAACUGAAGCGAAUCGAAUCUUGGGAACGAAAGCCGUGAAGGGAUGAAGAGUUAUGCUCGUGUUUCCCGGGAAGAGUUCUACAGUCGCCAAAAAAUAGGGGGACGGUAAAGAAGAUCAAGCCAAGAAUUAUACUUAGUUUGGUCGACAUUAAGCUGCUGAGAUUACUAAUAAACUCAUUAAAGAUAUAAGAAAUAGAAAAAGUGAGAGAGAGAGAGAGAG
>Isatis_indigotica_331
Isatis_indigotica_Transcript_431	207	AGAGAGAGAGAGAGAGAGAGAUCUCCAGGGACUAUGGAGCACGGAAUGAUACGGAAAAGCUUAGUUAUCUAGGGGAGGCCUACGGGAGAGCUGAGCGAAGAACAAAAGAGGAGCUUACAUUAAAAGAGCAAAGGAAGUAAAAAUUUUGGGGAAGGUCAAUGGAAUAGAAGAUAUUCAAUAUGAUAUAUCCUACCAAAAAGUGGGGAA
>Isatis_indigotica_332
Isatis_indigotica_Transcript_432	218	UGUUCCAUGUUUCUUCAGGUAUGUCCAGAGCUUCGCCGCCAACUAAAAUGGAUUUGAUCUGUAGAUAGUAAAAUGUCUCCACGGAAGUCUCCUUCCCGUCCACAAAAGAUGUGAAGUUCAGAUUUGGGUGGUUUAGCAUAUCCUUGUCUUCCCCAAAGAUCAACUUGCUGCUUACGUUGGUGUCGCUGUUUCUGUCGACAAGGCAAUAAGAAAAGGAA
>Isatis_indigotica_333
Isatis_indigotica_Transcript_433	202	GCUAACAUUAUCAGCACUUUCCUGUGAAGAAAAUUUGGCAUUAUUUCCAGUAAAAGCAUACGAAUGAAAAAUGUUAUGACGGCCCCAAAGACAGACACGUCUAAGCUCUUACACAUGUACUUUUGUCUUAUGCCCAGUGUUUUAUGAAUUUUGGAUGUAUGUUUCAGUUUCUUAUUUCAGUUAUCUUUCGAUUUUUUUCUUG
>Isatis_indigotica_334
Isatis_indigotica_Transcript_434	1056	UACAAAGUCUCUUCCUUUUUUUUUAUCACUCUUGACCCAAAGUUUGGUCCUUUUCGAUAAAUUUUCUUAAUUUAGAGUUUUGCAGCUUUAGUCUUUGCCGAGUAGAAAAAAUGAUAAAGAGACGAUUUUACAAGCUUGAGCAUGGUGAUAAAGACAGUGGAUCCGACUCCUCUUGCUUCUCUUCUGAUUCUGAUCCUGAGUCAGAAGAAUCAGAAGAAUCCGAAUCCGAAGACGCCGUUGCAGAAGUUUCCGAGGACGAUGAUGAUUCCGCCUCAGAGGGUGAUGAAGAUGAUGAAUCCCCAGCUGCGGAUGACGAUGCUGAUGCUGAUGUUGAUGAUGAUGAUGAUGACUCUGAUGCUGAUGCCUGUCGGGGGAGAUUUGAGAAGACAUCAAUGCAAUACGGUUUAGAAGAACCACCGGAAGAGGAGGAAGAGAACUAUAUUCUAGGUUGUAUGAUUCAAUGCAAAUCGGUUUACAAAUGCAGAUAUUGUCCAACCGUCGUUUGUUUGAAUGAGAGAACAAUGCAAGAACAUGUUUCAUCAAAGAAGCAUGCUCGUGCUGAGAAGUUAAUGAAAGAAGAAAAUCUCAGAGCCGAUGAUGAUGAAGUCGAUGAUCCAGAGACGCCAUCUCAGGAGAAGCAGAUAAAAGGGAACAGAAGGUCACAAAGAAAGGGUAAGAGAUCACAAAAAGAAGGAAAGCUCAGAACCGCUGAUGAUCCAAAAACGCCAUCUCAGGUAAAGGGAAACAGAAAAUCUCGAAGACAGGGUCUGAGAGCACAAAAACAGGAAAAGGGUUCAUCGACCACAGACGGAGAAAAGGCAGAUACGAGGCAGAAUUCAAGAAAGAAAAUGCGUCAAACUAAGGAUUGAAACCAGUCCAUCUCCAGCAAUAUGAAAGGCAUUCAUCGUUUUCACUUGGAAAUCGAUGGACAGUUGAAGAAAACAUAGAAAGAGGGUGGAAUGAUUAUGAGUCAGAUUGUGUUCUUUAUAACUUCCAAGUUUUUUUUGUCAACAAAGUAUGGUCCUUGUAACUGAUAAAUGAUUUCGAUUAAUUUUG
Isatis_indigotica_Transcript_435	1007	CUUUCAGUCUCCAAGCUCUCUCUGCAAACUCUCACGCUUUAGUCUUUGCCGAGUAGAAAAAAUGAUAAAGAGACGAUUUUACAAGCUUGAGCAUGGUGAUAAAGACAGUGGAUCCGACUCCUCUUGCUUCUCUUCUGAUUCUGAUCCUGAGUCAGAAGAAUCAGAAGAAUCCGAAUCCGAAGACGCCGUUGCAGAAGUUUCCGAGGACGAUGAUGAUUCCGCCUCAGAGGGUGAUGAAGAUGAUGAAUCCCCAGCUGCGGAUGACGAUGCUGAUGCUGAUGUUGAUGAUGAUGAUGAUGACUCUGAUGCUGAUGCCUGUCGGGGGAGAUUUGAGAAGACAUCAAUGCAAUACGGUUUAGAAGAACCACCGGAAGAGGAGGAAGAGAACUAUAUUCUAGGUUGUAUGAUUCAAUGCAAAUCGGUUUACAAAUGCAGAUAUUGUCCAACCGUCGUUUGUUUGAAUGAGAGAACAAUGCAAGAACAUGUUUCAUCAAAGAAGCAUGCUCGUGCUGAGAAGUUAAUGAAAGAAGAAAAUCUCAGAGCCGAUGAUGAUGAAGUCGAUGAUCCAGAGACGCCAUCUCAGGAGAAGCAGAUAAAAGGGAACAGAAGGUCACAAAGAAAGGGUAAGAGAUCACAAAAAGAAGGAAAGCUCAGAACCGCUGAUGAUCCAAAAACGCCAUCUCAGGUAAAGGGAAACAGAAAAUCUCGAAGACAGGGUCUGAGAGCACAAAAACAGGAAAAGGGUUCAUCGACCACAGACGGAGAAAAGGCAGAUACGAGGCAGAAUUCAAGAAAGAAAAUGCGUCAAACUAAGGAUUGAAACCAGUCCAUCUCCAGCAAUAUGAAAGGCAUUCAUCGUUUUCACUUGGAAAUCGAUGGACAGUUGAAGAAAACAUAGAAAGAGGGUGGAAUGAUUAUGAGUCAGAUUGUGUUCUUUAUAACUUCCAAGUUUUUUUUGUCAACAAAGUAUGGUCCUUGUAACUGAUAAAUGAUUUCGAUUAAUUUUG
>Isatis_indigotica_335
Isatis_indigotica_Transcript_436	401	GAAGACUUAGUUGUUCGUAUGAUUGAUGUAGCCUCCACAGCAAAAAGCACACCAUCUUCUAGUAAUAACUAUUAUACAGCUAAUAAGGGAGCAUUAGGAACUUUCCAGGAUAUAUAUGCAUUGAUGCAGUGCACGCCGGAUCUUUCAUCUGGUGAUUGUGAAUCUUGUCUGCAACAGAGUGCAAGAGACUACCAGUCAUGCUGUGGUCAGAAGCAAGGAGGCGUUGUUAUGGGGCGAAGCUGCUUUUUCCGUUGGGAUUUAUAUACAUACUCCAAGGCUUCUUUUGAAAAUAUAACGGUGGCUUCUCCUCCUCCUCUGCCACAUUCUGCGGGUGAUGGGCCUAACACGGCUGAUAAUGGUAAGUCUUUCCACUGAUAAAAUUGUUAGCAGGUGAUUCUCAC
>Isatis_indigotica_336
Isatis_indigotica_Transcript_437	231	UCUUCAUCGCUUAAGGCGUCGUAACUGAACCUUAAAAUACUCUUAAUAUCGUCAUGAAGCCUAGUCCUUAACCUUGGUAGUGCAUUGAUCCACUCAUGCUUGGACAUUCCCCGGAAAUAGGAACCCAUCACCCUUAAUCCCAACGGGAGUUUCCCAGAAAGGUUAGUAACUUCCAGCGCAAGCUCAUCGAAACCAUCUUUAGGGUAGUUUUGAUCAAAAGCAUACAUGCAG
>Isatis_indigotica_337
Isatis_indigotica_Transcript_438	697	UCUUAACAAGACUCUGUACAAUAGUUCAAACAUUAAGAGGUCUUUUUGUAGAGAAUAGGUAAUCCAAGCAUUACUUCUUAGCAGCCAGAAAUGGUGUUCAAAACAUAGAGUUGAAACAUAUUACAGGAAAAUUUGUUUCUAAUUUAUACAAGCAACAGGCUCAUUUAUAAGUCCUCUGGUUGGUGCUUAGCUAAGGAAAAAUGAAAGUGCCGAUGACCGAUGGAGAACUCUGAGCUUCUUAGAACGGAUUCGAAAACUUGGCAACCUCUGCCUCAAAUUGGCUCUUCAGAAAGUCAAGCUCCUUGUCCAGGUCAUUGAUAGCCUGAUUGUAUGCUUGCAUCGGGGAAGACUGGCUUGUGGUGUGAAUCCUGACUAUUAUCUUGUACUUGAGAGGAUGAGGCAAUUGGUAUCCAGCAAACAAAACAUUUUCGUCGCGGUGAAGUUGCAUGCGGACGAUGUUUCCAAUAGUAUGAUCUUCUCUCUCAAUCGUGAAGGAAGCAGCAUUGAUGAUCUUCGUGUCCCUAUCAUACGAAACCUUUUUGGUUCCUUCAGGUACGACGAAUCGCUCGUAUCGGUCGGGAGCAUUCAUGGCUGAUCGAAGAUUUUCGCUUCGGUAACUUUCGCCGCAGAGACAGUCGUGAGCUCGAGUUCUUCAGGCGAACAAAUUAACCAAAGAAGAAAGCCUUUGAAAGCCACG
>Isatis_indigotica_338
Isatis_indigotica_Transcript_439	236	GUUGAUCCUGGGAUGCACAUCCCUCUUGCGUAGACACGGUUCGGUUCUUGCCCGAUGGAGCCGUUGUAGAAGAAGCCCUCUUGAGCCGUGACAUUGGAAGGAAGAGAAGAGAGAAUAAGACGGCGAUUUGCGUCGUAAGUACCGUUGCUUCUGAAAUACCCGUUGUCCAUACAUGUUUGUGCUGAAACUGAAGCAACACCAAAGCCUAUGAAGACAAAACAGAGGAUUAAAAACAA
>Isatis_indigotica_339
Isatis_indigotica_Transcript_440	231	AUCAUACGAACAACUAAGUCUUCCCAUAUUUUCGUGAACUCUGUUAGAUUUGAGUUUAUAUCUCCAGUGUUGGUGAGUACUACACGCGGGUUCAGAUUCGCAGAUCCGGAGAAAGAAGUGUUGGAGUAGUGGACAAGGCAAAGCGUGGGCUCACCUCGCCACCAAUACGCUUCUGUUCGGUUGGGACAACUCUGUAUCAAACCAUCCGACGCGGUCUUGAUACAAUCAGAA
>Isatis_indigotica_340
Isatis_indigotica_Transcript_441	540	CGAUGAAAAAGAGACUUUGCCUCUGGCAGGGGAUUCAUCCGAAAUGCUGCCAUUCUCCACCUGGUAUAUGGAACAAAAGAAAGAACCUUAUGUGGUGUGUUUGCUGAGCAUGGAGAGACAGUUUACUAUCAGCACUGAUGGGGAACUUCUAAUCGCCUUGAGUAAGUUGUGUACAAAUGGUUCGGCAAAAGUUGUGUAAAUGAGAAAAAAGCAUUUCAAGCGAUGAAAAUUUAUAAUAAUGUACUAUUGGACGGAAGGUGAAUUUGGAUAUUCUUGGUGGAAAUAAUGAGGUUGCUCCUGCUGCAGUUCGUGUUAAGGUAACUGGAUUGAAUGGUAGGAUGAAGAGGAAUAUUUCCAUUAGAUAAGGAAUUAGAGGUGAGAGAGGAAGAGGAAGCAGUGUAACUCCUGUGAGACGCUUUCGAGAUGGCACUUGAAACCAGCAAGGAGGUGGUGUGAGAGGCGACUUUCGUGGUAGAGGCCUAAGCCAAGGUGGAAAGAAGGCGGUGGAGAAGUUGGCUGAAGCAGUAGACAAGGAUCAUG
>Isatis_indigotica_341
Isatis_indigotica_Transcript_442	689	GUGAUCCCAUCAGUAAGAAGCUUGAUAGAGUUCUCAUUAAUGGCUCUUGGAAUUCCUUAUUCCCAGAUUCUUUCUCGACUGUGGAAACCAACGGAAUCUCUGAUCACACGAGGUAUGUGGUUAAAAUGACCAAUGUAAUCCACAAAAAGAAGAGGCACUUUCAGUUCUUCAACUAUUUAACAAAACAUCCCUUGUUCAUAGAUAUUGUUGGUCAAUACUGGAGCACGACUGAAAGGCUGUAUCACUCUCGAUCAGCAAUCUACCUCUUUGGUAAGAAGCUCAAAGCAUUAAAGGCCCCCCUCAGAGCGCUAAAUAAGGAGAGAUAUGGAGAUAUAACAAGGCGUACCCAGAUUGCUUUCAAUGUUCUGUGUGAGAGACAAAGACAAGCCCUAGAAGAUCCGAACGCAGAUACCUUUGCUGCAGAAGAGGAAGCUGCACGGGAAUGGCAACAUUAUGCGGAUAUUGAGGAGGAGUUUUUCAGACAGAAGUCACGUAUAAAUUGGUUACGACUUGGUGAUCAUAACACUGGUUUCUUCCAUAAAACAGUCCAGGCAAGGAGAGCACAAAACACUAUCAGAGCUAUCACAACGGCAUCAGGUAUCACUCUGACAGACCCAACAGACAUCAAAGCUGAAGCGGUAGACUACUUCAGAACAUUUCUUCAAGAAACUUUACAGCGAGAAGAUGAU
>Isatis_indigotica_342
Isatis_indigotica_Transcript_443	2235	UUCUUCUUCUUCUUUUGCUCUGUCAUGGAAGCUCCUCUCUUUCUCCUUACCCUUUGUCUCAUCCCUCUUCUAAACCCAGUAUCAGCCGUUGAUUUCGUCUUUAACGGCUUCGAUGACUCUCCCUCCUCCUCAUCCUCUCGUCUCUCUCUCUUCGGAAACGCAACAAUCGAGUCCCAAGUCCUUACCUUGACCAACCAAACAUCGUACUCCACUGGUCGAGCUUUGUACAGCAGUAUCAUCCGUACGAAAGAUCCAACAACUUCCUCUGUUCUACCUUUCUCUACUUCUUUCAUCUUCACCAUGGCUCCUUCCAAAAACGCCGUGCUUUCUGGGCACGGAAUCGUCUUCCUCUUCACACCUUCCACUGGAAUCAACGGAACUAGCUCUGCUCAACACUUGGGUCUCUUCAAUUUGACUAACAACGGUGACCCUAACAAUCACGUCUUCGGAGUUGAGUUCGACGUCUUCGCUAAUCAAGAAUUCAACGACAUCGACGCUAAUCAUGUCGGAAUCGAUGUCAACUCGCUCAACUCAAUCUAUUCCAACACAUCUGGGUUUUGGUCGGACGACGAUGGUGACGGUAAUCGAGUGUUUAAGCCGUUGAAGCUUAACAACGGAAGAAAUUAUCAAGUUUGGGUUGAUUACAGAGACUCCAUAGUCAACGUUACUAUACAGCUCGCUGGUAAGGUUCGACCUAAGGUUCCCUUGCUUAGCAAGUUUCUGAAUCUCUCUGGAGUUAUGGAGGAUGAGAUGUUUGUCGGAUUCACAGCGGCUACAGGGAGAUUGGUUCAGAGUCAUAAGGUUUUAGCUUGGAGUUUCAGCAACUCGAAUUUCUCUCUGAGUGAUAGUUUGAUCACAACUGGUUUGCCUUCGUUUGUUAUACCCAAGGACUCGAUCCUUAAGAAGAAAUGGUUCGUUUUUGUAUUGGCAUUGAUCUGUUUCUUGGUCGUUGCUUUGGUGGGUUUGGUUUUGUUUGCUGUGGUGAGAAAGAGAAGGGAGAGAGCGAGGAAGAGAGCGUUGAUGGAGGAUUGGGAAAUGGAGUAUUGGCCUCAUCGGAUUUCGUAUGAGGAGAUUGAGUCAGGAACUAAAGGAUUCGACGAGAAGAAUGUGAUUGGGAUUGGCGGGAAUGGGAAAGUGUAUAAAGGGUUGUUACAAGGAGGAGCUGUAGAAGUUGCGGUUAAGCGGAUUUCGCAGGAGAGUAGCGACGGUAUGAGAGAGUUUGUAGCUGAGAUCUCGAGUCUUGGUCGGUUAAAGCACAGGAACUUGGUUUCUCUAAGAGGUUGGUGCAAGAAGGAGGUUGGUAGCUUCAUGUUGAUCUAUGAUUACAUGGAGAAUGGAAGUUUAGACCGGUGGAUUUUCGAGAACGAUGAGAAGAAACAUACGCUUAGCUGCGAAGAGAGGAUUCAAAUAUUGAAAGGUGUAGCUUCAGGGAUAUUGUAUUUGCAUGAAGGAUGGGAAUCUAAGGUUUUACAUAGAGAUAUUAAGGCAAGUAAUGUGUUGCUUGACCGAGAUAUGGUCCCGAGGCUGAGUGAUUUUGGGCUAGCUCGGGUACAUGGACAUGAGCAAGCGAUUAGGACCACGAGGGUGGUUGGUACAGCUGGGUACUUGGCUCCUGAAGUGGUUAAGACAGGGCGUGCAUCUACACAAACUGAUGUUUUUGCAUACGGUGUACUAGUUCUUGAAGUAAUGUGUGGGAGGAGACCAAUUGCAGAAGGGAAGAAACCGUUAGUGGAUUGGGUUUGGGAGUUGUUGGAAAAGGGUGAGAUUUUGAGAGGACUCGAUCCUCAGAUGAUGAUGACACAAGCCGUUGAUGAGGCAGAGAGAGUUUUGCAGCUUGGUUUGCUUUGCGCACAUCCUGAUCCGGCAAAGAGACCGUCAAUGAGACAAGUGGUUCAAGUGUUUGAAGGUGAGAAAGCUGAGAUCUUUGAGGCAGGAACUAGUGAGGAUGUUGAGUCAUGGAUGCUGAUGAAGAUGGGAUCUCGGGAAAGCUCACGAGAGUUUUGGUAUGGAAGCUCAUCGCAUCCGACCAUAGAGCAGGUCAGACUUCACUCUUUGUCUGUGUCUCUUUCGUCUUGGAAUAGCUCUAUUUUAGAAGGGAGGUGAUGGAUGACUAAAUGGCUUAAGAGAGACCUCAUCAAGAUUGUAGUUAUUUUGGGAGAUGGCUUUACUUUGGCUCUUGACUUCUUGUUGUGGUACAUACACGGUUUUGUAAACGCAAUACAAGUAUCAUGUAAU
Isatis_indigotica_Transcript_444	2119	GAUAUAUUGAUUUUCUUUCUCUCGUCUCUCUCUCUUCGGAAACGCAACAAUCGAGUCCCAAGUCCUUACCUUGACCAACCAAACAUCGUACUCCACUGGUCGAGCUUUGUACAGCAGUAUCAUCCGUACGAAAGAUCCAACAACUUCCUCUGUUCUACCUUUCUCUACUUCUUUCAUCUUCACCAUGGCUCCUUCCAAAAACGCCGUGCUUUCUGGGCACGGAAUCGUCUUCCUCUUCACACCUUCCACUGGAAUCAACGGAACUAGCUCUGCUCAACACUUGGGUCUCUUCAAUUUGACUAACAACGGUGACCCUAACAAUCACGUCUUCGGAGUUGAGUUCGACGUCUUCGCUAAUCAAGAAUUCAACGACAUCGACGCUAAUCAUGUCGGAAUCGAUGUCAACUCGCUCAACUCAAUCUAUUCCAACACAUCUGGGUUUUGGUCGGACGACGAUGGUGACGGUAAUCGAGUGUUUAAGCCGUUGAAGCUUAACAACGGAAGAAAUUAUCAAGUUUGGGUUGAUUACAGAGACUCCAUAGUCAACGUUACUAUACAGCUCGCUGGUAAGGUUCGACCUAAGGUUCCCUUGCUUAGCAAGUUUCUGAAUCUCUCUGGAGUUAUGGAGGAUGAGAUGUUUGUCGGAUUCACAGCGGCUACAGGGAGAUUGGUUCAGAGUCAUAAGGUUUUAGCUUGGAGUUUCAGCAACUCGAAUUUCUCUCUGAGUGAUAGUUUGAUCACAACUGGUUUGCCUUCGUUUGUUAUACCCAAGGACUCGAUCCUUAAGAAGAAAUGGUUCGUUUUUGUAUUGGCAUUGAUCUGUUUCUUGGUCGUUGCUUUGGUGGGUUUGGUUUUGUUUGCUGUGGUGAGAAAGAGAAGGGAGAGAGCGAGGAAGAGAGCGUUGAUGGAGGAUUGGGAAAUGGAGUAUUGGCCUCAUCGGAUUUCGUAUGAGGAGAUUGAGUCAGGAACUAAAGGAUUCGACGAGAAGAAUGUGAUUGGGAUUGGCGGGAAUGGGAAAGUGUAUAAAGGGUUGUUACAAGGAGGAGCUGUAGAAGUUGCGGUUAAGCGGAUUUCGCAGGAGAGUAGCGACGGUAUGAGAGAGUUUGUAGCUGAGAUCUCGAGUCUUGGUCGGUUAAAGCACAGGAACUUGGUUUCUCUAAGAGGUUGGUGCAAGAAGGAGGUUGGUAGCUUCAUGUUGAUCUAUGAUUACAUGGAGAAUGGAAGUUUAGACCGGUGGAUUUUCGAGAACGAUGAGAAGAAACAUACGCUUAGCUGCGAAGAGAGGAUUCAAAUAUUGAAAGGUGUAGCUUCAGGGAUAUUGUAUUUGCAUGAAGGAUGGGAAUCUAAGGUUUUACAUAGAGAUAUUAAGGCAAGUAAUGUGUUGCUUGACCGAGAUAUGGUCCCGAGGCUGAGUGAUUUUGGGCUAGCUCGGGUACAUGGACAUGAGCAAGCGAUUAGGACCACGAGGGUGGUUGGUACAGCUGGGUACUUGGCUCCUGAAGUGGUUAAGACAGGGCGUGCAUCUACACAAACUGAUGUUUUUGCAUACGGUGUACUAGUUCUUGAAGUAAUGUGUGGGAGGAGACCAAUUGCAGAAGGGAAGAAACCGUUAGUGGAUUGGGUUUGGGAGUUGUUGGAAAAGGGUGAGAUUUUGAGAGGACUCGAUCCUCAGAUGAUGAUGACACAAGCCGUUGAUGAGGCAGAGAGAGUUUUGCAGCUUGGUUUGCUUUGCGCACAUCCUGAUCCGGCAAAGAGACCGUCAAUGAGACAAGUGGUUCAAGUGUUUGAAGGUGAGAAAGCUGAGAUCUUUGAGGCAGGAACUAGUGAGGAUGUUGAGUCAUGGAUGCUGAUGAAGAUGGGAUCUCGGGAAAGCUCACGAGAGUUUUGGUAUGGAAGCUCAUCGCAUCCGACCAUAGAGCAGGUCAGACUUCACUCUUUGUCUGUGUCUCUUUCGUCUUGGAAUAGCUCUAUUUUAGAAGGGAGGUGAUGGAUGACUAAAUGGCUUAAGAGAGACCUCAUCAAGAUUGUAGUUAUUUUGGGAGAUGGCUUUACUUUGGCUCUUGACUUCUUGUUGUGGUACAUACACGGUUUUGUAAACGCAAUACAAGUAUCAUGUAAU
>Isatis_indigotica_343
Isatis_indigotica_Transcript_445	834	AUGAUGCUAUGUACCAAAAGCUCGAGCAGUUAUGCCGGAAAGUUCGUAAACCUAGUGCUGAGAAACACAACCGAAGCUUCAUGCCCUUCGUUUGAAGCUUUUGACCUUGCCAAUGACCUGCUUGAUCUAUUCACUACGGUUGAGAUCUCGUUAGGCUCAGCUUAUGCAUCAAAGCUUGUGACAGCUUUAAACCCUUGGAUACCAGAUUUGGUUCUUGCACUAGGACCUUGUUUCAUCAACAACAACUUGGAAGAAGAAAAUUCAUACACCACCACAUUCAACCACACCAAACUCUGCUUUCCGACAUGGCUUCUUACAUGUGCGAAGCUCGAGCUACACGAAAUCGAUGAGACCUCGGAAUCUCAUCUUCAACUCCCGGCGCUCAAAAGACUGAGAAACACCAUAGUUUCAUUGGUGAAAGGUAACUCCAAAGUGGUAGAUGGAAUCGGUUAUGUUCUCUUGAUAUAUUCAGCCGUGUGUAUAGAGAAGAAAGAUUACAGUACAGCUUUAGGGUUGUUGCAUUUGCUAUGUGUGAAGUUGGUUAGUAGAGAAGAAGAUAGAGAGUGGAAAGAGCUUGACACAAUGUUGGUCUCACUUCCGAGGAUUUACCCGAUAAUAGAACAAGAGAUUGGUGAAGAAAGAGAUGAAGACGAAGUGAAGAUGCUCGAGGCCACAAGAGACUUGCUUCAACCUGUGUGGACGUACCAUGUCUAUGAAACCGGAAGGUUUCGCAUGAUGGAGGAAGAAGAAUAGAUAGGAGAGGAAAAUGUUGGUUUAGAGUUGUGAUGUGCUGUAACACAUAUUGGAGAUGAGAGUAUUUAUUUGAACUCUGAA
>Isatis_indigotica_344
Isatis_indigotica_Transcript_446	1944	AAAAAAACAACCUUAUACUUACAAAACGGAGGACAUGAUGUUUUUGUCCACUUCUGUCUCAUGCUAAAGAAGACAACUAGUACAAGUCUACAAGAGCCGACUGAGCCAACUUACAUGUACGUAGCCAAAACGAAACAACUGAAGUGAAUUGCAAGGCUGUUUCACAGGAAGCGCUUGAGCCAAUGGCAGUCCACGGCAUCUUUCUCUAGCUCUUCUUUCAUCUCACGUACGCGUUGAAGUGAAUCUUUGAGCUCCAUUUUAUCAAGUGGCAUCUCUGCAAAUUCUUUCAGAAACUUGUGAGCUCGCGCUGCCCCUCUAGAGACUUCCUCUGGAUCAUCUUCUCUGCUCUUUCUCUUCCCACUCUCCUCAUUUUUGAUAAUCAUGGAAGACGGAGAAAAGUCUUCAAGUUCUGCAGCUUUCUCUCUUGCGAGCGCCACUACGCUUUCAGGGAAGUUGGCGAACUCAGCCACGUGAAUCCCAAAGCUCUGGUCACAUGCCCCUGGUUCAACCUUGUAAAGCAUGGUGAGUUUGCGGCUUUCUGUGUCAAUGUGUGCGCUGACAUGGAAGUUUGCAACACCAACGGUGUUACCUGAGACUUCAGAGUUUGCUUGAGCCAAGGCAGUGAGUUCGUGGAAGUGAGUAGCAAACAGAGAAGGGGAUUUCUUCACUUGAACCAGAUGCUCACAUAUAGCCCAUGCUAGACCAAAACCAUCAUAGGUUGAUGUUCCACGACCCAGUUCAUCGAUUAUUAUCAGUGAUUUAUCAGUAGCUCCUUUUAAUAUGGAAGCCGUUUCUAGCAUUUCUUGCAUGAAAGUAGACACUCCGCGCAGUUGGCAAUCGCCUGCUCCUACACGGGCGAAGAUACAGUCUCUGAUGGAUAUUGAAGCUUUAUCACAGGGAACAAAGGAACCAACUUGAGCCAUCAGAACAGUCACACCAACCUGGCGAAUGAAUGUGGACUUCCCUCCCAUGUUUGGCCCUGUUAUUAUUUGAAACCAACUCUUCCCUCUCAUAAGUCUACAAUCAUUUGGUAUAAAAUUCACCCAGUCUUGAGCUUCUACGCAUGGAUGUCUGCUUCCUUCUAGAACAAUGUCCCCAACAUCCGAAGAGGUGACUUCUGGCCUACAGUAUGGGGUAGGGCAACUGGCAGCCAAAUCAGCAAAGCUUAAUAAAACAUCCAUUUCAGAGAGCAACCCUGCUAACUCCUCAAACACCUCGGAGAAACUGGCAACAGUCUGAACUACGCGAUCAACUAGCUCCUUUUGACAGCUCUUGUAAUCGUCCACAACACUUUGGUACUGGUCCCCAAGUUUCUUAAGCUUUGUGUUUGUGAACUUCACUCCAUCUUUGCGAGUUUCCAGCACCACGAACUGUGUCGUCAGCUUCUUCCUGAUUUUUGGUUCUUCCUUCUUCGUGAUCCUGAACACAUGCCCGAAUUGCGCUGCUUUGUCAAGUUUUAAAGCCUUGUCCACCUGAAGAUCGAGUUCCAUAGCAGUCUUUUUGUGCAAUUCGUGAAUCUGCUGCUCCAGCAACUCUUUCUGAUCUUUCAGAGAUGAUAAUGUGGUGUCGUAGCUUGAAGAUAUCAUGUAUUCGCCAUUUUCUAGCUGGUCCAGAUCUACAGAGUACUCUACCAGUUCAAUGAACUUGCCGAGGUGAUCUGCGUCUGUUAAAGCCUCCAGCUUUUUCAUGUACCUCUUGCUGAUGAGUGAUGAGAAUUCUCCGGUGUACUGUUGCAGUGAUGUUUUGAUGAAGGGAAGCCUUAUAGUUGACUGGUAGAGUUUGAUGAUGUGCUGUAAACCGCCUCUUCUUCUCUCGAGACUCCGCACAAGCCUCUCAACAUCUGAGAUUCGCUUCAGAUGCUGUCUAAGAUCUUGCCUUAACCCAGCUUCUUCAACAAAGCACUGAACUAUAUCUAAUCUCAUCGUAAUCUCAUCCAAAUCCACG
>Isatis_indigotica_345
Isatis_indigotica_Transcript_447	238	GGUUGUUGAGAUGGGUUUUGAUCCAACCAACUUAAACUUUGUUCAAGCUCUACGCGUUGUUCAGGGAUUGAGCGUCAAGAAGAUUGAAGAAAAGUUUGAAGUCUAUAAAAGUGUAGGCUUCACUGUGGACGACAUAUGGGCAAUUUUCAAGAAGUCUCCUUUUUCUCUGACACUCUCGGAGAAGAAUAUAUUGAAUUCCAUUGAUACAUUUCUUGGUCUAGGAUUCAGCAGAGAUGAG
>Isatis_indigotica_346
Isatis_indigotica_Transcript_448	457	UCAUUCUUCUUUGCCACAGGGUAAGCAGGAGAAUAAACUCAGGAAUGUCUCGGCUUUGAGAGAGUUGGGCGUGCCUCAGAAGAGGUUAUUCCCUUUGCUCAUCGCUGUCGACGGACCUGCUAAUGGAAAAGAAAAGUUUAAGGAAUCUCUCAAGAAGGUUGUUGACAUGGGUUUUAAUCCGGCUUCGGCUACGUUUGUCUUGGCUCUUCGUGUUGUUCAAGGAUUUAGGGAUGAAACAAUAGAAGAAAAAAUGGAUGUCUAUGAAAGGUUAGGCUUGGCCAAAGGAGAUGUGUUGGAAAUGUUCAAGAAGUGUCCACUCUUUCUGACACACUCGGAGAAGAAGAUAACAAACACCAUGGAAACGUUUCUCGGCCUAGGGUUCACCGGAGAUGAGUUUAGGAUGAUUGUCAAAGGCCAUCCUCCUUGCUUUGGGUUAUCUGCUGAGACGGUGAAGAAG
Isatis_indigotica_Transcript_449	255	GAAUCUUCAGAAACAGAGUAGGCAGAUCCAUCAGCAGAAAUUAUAGAAGCGGAUAAGAGUUCCAAGUUCAAAAAGUUAUGUCUUUCUUCUUUGCCACAGGGUCAUCUGGAGAAUAAACUCAGAAAUUUAUCGGCUUUGAGAGAGUUGGGCGUGCCUCAAAAGAGGUUAUUCAGCUUGCUCGUCGGCCAUUACUCAUCUGUCUGUGGAAAAGAGAAAUUUGAAGAGUCCCUUAAGAAGGUUGUUGAGAUGGGUUUU
>Isatis_indigotica_347
Isatis_indigotica_Transcript_450	1002	CGACGACUUAGACGAGCUUCUCGACAGCGCUUUGGAUGAUUUCAAAGAUCUCAAUCUUGCUCAAAGAAAUCGUAGGGAAGACGAAGAGGGGGAUAAUAAGAAGAGAGAAGAGCCGUCUACAUUGCCGAGUGGAGUACAAGGUCUUGGGAUGGGGUUACCUGAUAUGAGAAGCAAGAAGAAAGGAAAGCAGAAAGUCUCGAAAGAGGAUCAUGUCGCAGAAGCUCUUGAUAAGCUUAGGGAAAAAACUAGGGAAACUGUCAAAGGAUUGGAAUCUAUUUCUUCCAAGCAGCAGCCAGGUUCUGACGAUGAUGCUAUGGUAGAGGAUUUUCUCAAGCAGUUCGAGGAUCUCGCUGGAUCUAAGGACUUAGAAUCAAUAGUCGAGACGAUGAUGCAACAGCUCUUGUCGAAAGAUAUUCUCCACGAACCAAUGAAGGAGAUCGGUGCAAGAUAUCCGAAAUGGCUAAAAGAGAAUGAAGCGAGUAUAAGCAAAGAAGACUACAAGCGCUAUUCGCAACAGUACAAACUGAUCAAAGAACUCAAUGCGGUUUACGAGGAUGAACCGAACAAUUCAUCUAAGAUAAUGGAGAUCAUGCAGAAAAUGCAAGAAUGCGGACAACCACCGAAUGAUAUCGUUCAAGAGAUGGAUCCCGGGUUUGAUUUCGCAAGUCUAGGCCAAAUAUCUCCAGAGAUGCUCGAGUCCUCACCAAAUUGCUGUAUAAUGUGAUGUGAUCACUUACGUCAAGGAACCAAAUAGCUUCAAGAAACUCUGUAUGAUAUAAAGAUGAUUCUGUACGAUUGCAAUUUCACCCACAAAUAAUUGACUUUUUGAAGAAAGCCAGCCCAACUGUUUUAGGUUAUACACCCGGAGACACCGUACGAUAACAUCUACCAGUUCACAUGGCACAAACCAUGAAGUGACGGCUCAAAGACAGAAUUGGUCCUGUACUUUUACACUACCACUUCCCUCAAGGCUCCCCCCGCUCUUUUAAUAUGCGGUUUAAG
>Isatis_indigotica_348
Isatis_indigotica_Transcript_451	1050	AAUAAAAACCCUAACUUCGUUUUGAUUUUCCGCCAACAUAAUUCAUCGUUCUCUUUCGCCGUCGUUACUUCUUCAGAUUCUCUGUCCAAAGUUGUUGACAAUGAAGGGAGCUAGUAAGUUUGAACCGAGUUCGAGUAAGAUAGUUUAUGACGACAGUGAAGAUGAUGAUGAAGAAGUGUUGUCCUUGUCGUCUGUGUCUUCUUCUGAUGAGGAAGAAGAAGAAAAAGGGAAAGAGUUAACAUUGGAGGAAAUACAUAAAUUGCGGGCAGAUGGGUCUCGAGCAGUUCGAGUGCAACCAGAUAAAGAGAAGAGAAAGGGUCGUAGUAAUAAAAACAGACCAGUGGAGUUGAGUUCUAAAAGACCCGUGAGUCGAUAUAGAGAGGUAGUUCACGUUCCAAAGAAGGUGGUUCGCGAUCCUCGUUUUGACUCGCUUGCUGGAAAAGUUGACCCUGAGGGGUUCAGGAAACGAUACAGUUUCUUUUUCGACGAGAAACUUCCUGUAGAAAGAGAGGAACUAAGAAAGAAGCUAAAGAAAACAAAGAAUCCAGAAGAUGUAGAGGAACUGAAGGACCAGUUAAGUUAUGUUGAGAAAUGGUUGAAAUAUGAUCCAUCAAGAGAUGACAAAGGAAAAGCAAUACUAGCACAACACAAAAAGAAAGAACGAGAAGCCGCAAAGAUGGGGAAAAAGCCUUACUAUCUCAAACAAUCGGAAAUCCGAAAGCAAGCACUCAUCGAGAAGUAUAACAGUCUCAAGGAAUCUGGGAAGCUUUCAUCGUUUCUUGACAAACGGAGGAAGAAAAAUGCAACAAAGGAUCAUAGGUACGUGCCCUAUCGUCGAGCCGAUGCCUCAGAGCAAUAGAGAGAGACAAUAUCGGUUCCAGACCGGAUCCUUUACAUUGGUCCAUGAUGGGCUUUGUGAUGGACUACUAAAAUUUAUGUUGAGAAUUGAAAGCCAAACGCAGCUUUACUUUUUCUGUUUGCUUAAUUGAAAGCCAAAUCCAGUGUUAUUGGUAUUAGUGGUUUUAUGAUUUUAAAUAAUUGUUAAAUCCA
>Isatis_indigotica_349
Isatis_indigotica_Transcript_452	273	AAUCUGUUGCAUUCCGCAGCUCAGCUAGAGUUAAUAUUAAGGGGGAAACAACACGAAAUUGACGUAGCAGAGAAGACCCGCUUCUUGGAAAGUUAAACACAAUAUUAUAAAAAAAACUGUCCCAAAAAAAUCUACUAAAGCAAACUGCUUCAGAAAUUAGCCUCAAGAGCAUAGUCUGAAUCAAAAUCAAUCAAGUAAGGAAAUAGUAAUACAGAGCAAUUGAAUCAAAGCCCUGGCAGAAGAGGAUACAAUCCAUAGCACUCCUUUCAGUGG
>Isatis_indigotica_350
Isatis_indigotica_Transcript_453	1441	UUCUUAUAUCGGUUAUCGGGUUUAAUUCGAUGGAUUUGCAAGCCUUUUAAGCUUUACCGCCUAAAACUUCACAUAAACUAAAAAAAUGAAUACUUUCGUCGCUAAAAAUUCACAUACUAUUUUCAAAAUAUAGUUCAAUCGCUCUAUCUAUUACAUUCCACUGGAAAGAAAAAAAAAAACGAAAAAAGAAAGAACACAUUACACACAAGACAGACGAGUUAUAUUAGCUGCUUUGGCUCAAGAGAACAGUUCAGGUGGGAACUGAAUCCAGUCGUGUCUUGAUUAACCCUUGACGUGAGAGAUUCUCAAUGGAAUCCGCAAUAACUCUGGCGCUCGACUUCAUGUACCCGCCUGAAGUCAGCAUCACAACAGGAAUCUCUCUCUCCCUUGCAAUUCUGAAGACUUUCUCGUCUCUACUCGUUAUGCCAUCCGGGCUUAUCUUUAGAAGCCCCAGAGGGUCUCCGUCUAAGAUAUCGGUCCCAGCAUUGUAAACUACCAACUCUGGUUGGAAAUUACGGAAAGCAACCUCAAGCGCUUUAUCUAGUUUCCUCAAAUACUCAUCGGUUGUGGUCCCGCUCACCACCUCCACCUUCUGAUCGAUAAAUCUCCUAGCCCUAUAAUCAUAAGGGUAUAUCUCAGGAUUGUACAUAUCAAGAAUGUAAACGCGACUGUCAUCGCCGAGAUCUGUUUCGUGGCCAUUCCCUUGAUGAGCAUCAAGAUCUAUUAUCAUAACCCUCGAUAUGCUUAGACGAAGAAAUGCAAACUGAAUACAGAGAGAUAUAUCAGCGAAAGCACAAAACCCGCCUCCUCUUUCGGCAGUACAAUGAUGAAAACCUCCUCCGAUGUUUAUUGCCCAUCCACGUUCUAUUGCAAGUUUAGCUGCCAGGAUCGUCCCACCAACCUGCUUUCGGAACGGGGAAAGAACUUUCUGCUGCACAAGAAAAUUUGGGAAAAAAGCAACUGGUGGAACCUCUGUUAUCCUAGCGACAGUUGCACUGCUUUUCAAGCUGUUUAAGUAGUUCCACGAAUGUACCACUAAAAGAUCACUGCUCGAAGCUUCUAGAGGCUCGACGAUUGAUUUCUCCUCCAAAAACCCAUCAGAAACAAGGAACCUGCAAACUCGACGCCACUUGGUAGAAUCAAAUGGAUGCAACUUUUCAAUCCCCAAGAACGAGAUGUCGUAUGCCGAUGAAUAGAUAAUCGAAACCUUUGAUUCGGGGACGUUGAAGUAGAGUUUGCUGGAAAGGAUUCGCUCUCGCCGGAGAGCUUCUGGGUGGGUCUCCAUCGAAAACGAUGACAUUUCAGAUGAUUGGAAGCAACGGUAGAGGAACUGGGAGACUUUGAUGGCGGCAAACGUGUAGAGCAAGUAAACAGCUGAGUCACGAGUUAAAUCGGUCCAGGUCGAGACGACACGAAUAUCUUUCAUGACUUUGAAGUUUGA
>Isatis_indigotica_351
Isatis_indigotica_Transcript_454	2849	ACGACGACGACGGAGGAGGAGGAUCGUUCUUCCCGGUGAAGAAAAUGCAUUUCUCUAAGCUCGAUGAUUCGCCCAUGUUUCGGCAACAGAUGCAAUGUAUGGAAGAGAGUGCGGAGUUGCUGCGUAUGCGAUGCUUAAGGUUCUACAAAGGAUGCAGAAAAUACACGGAGGGACUUGGAGAAGGGUAUGACGCAGAUAUUGGCUUUGUAAAUGCACUUGAAUCUUUCGGAGGGGGCCAUAAUGAUCCCAUCUGUGUUGCUUUUGGAGGUCCUGUAAUGACAAAAUUCACAAUUGCUCUACGAGAAAUUGGGACAUACAAGGAAGUUCUUCGUUCCCAGGUAGAACAUAUGCUGAGUGACCGGUUGCUUCACUUUGUGAAUGUUGAUGUCCAAGAAGUUAAGGAAGCACGUAAACGGUUUGACAAAGCUUCCAUUACAUACGACCAGGCACGAGAGAAGUAUCUUUCAUUAAGAAAGAGUACGCGAUUGGAUGUGGCUGCCACAAUUGAGGAGGACUUACAUGGCGCAAGAACGGCGUUCGAGCAAGCCCGGUUUCAUCUGGUUAGUGCACUCUCUAAUGCGGAAGCUAAGAAGCGAUUUGAGUUUUUGGAAGCAGUCAGCGGGACAAUGGAUGCUCAUCUCCGCUUCUUCAAACAGGGAUACGAGCUACUACAUCAAAUGGAGCCUUUUAUUAAUCAGGUGUUGGCUUACGCACACCAGUCUAGAGAAUGUGCAAACUAUGAAAUGGCAUCACUUAAUGAAAGGAUGCAGGAAUACCAAAGGCAAGUUGAUCGAGAAACUAGAAACUCAAGUGGUUCUCCUACAGGGGAUGGCAUGAGACACAACUCAAGAAACUCACAAAAAGUCAUAGAGGCUGUCAUGCAAUCUGCUGCAAAAGGAAAGGUCCAGACUAUAAGACAAGGGUAUCUAUCUAAACGUUCGUCAAACUUGAGAGGUGACUGGAAAAGAAGGUUCUUUAUCCUUGAUAGCCGUGGGAUGCUAUACUAUUACCGCAAGCCAUGGAAUUGGUCUUCAGGAAAUGGAAGCCGUUCUGCUGUUCAUAGGAACAUGACUUCAGAAAACAGUCCUGGGCUGCUAAGUCGGUGGCUGUCUUCUCAUUAUCACGGUGGUGUUCACGAUGAAAAACCAGUUGCACGUCACACUGUGAAUUUGCUGACCUCGACGAUCAAAGUUGAUGCAGAUCAGACCGAUCUAAGAUUCUGCUUUCGAAUUAUUUCGCCAACAAAAGUUUAUACAUUGCAGGCAGAGAAUGCGCAAGAUCAGAUGGACUGGAUCGAGAAGAUAACUGGAGUUAUUGCUUCUUUGCUAAGUUUUCAGACACCUGAAAGAGCAAUCAUGCGUCUUUCUACGGUGGACGGAGAUACUUUCUCUGCAAGUGAUUCCGGUUCUUUAGCAGAUCCAUAUGAUAUCGAGCAGGCAGAAAGUGGAGAAUCCACAGUGGAAAAUCCCAUGACAGGAGGAAACCGUUCGAGGUUCUCAGGGUGCUUGCAGCAACAUGAUAUGGCAAAGACUGAAAAGCCAAUUGAUGUCUUGACAAGAGUAUUGGGGAAUGAGAAAUGCGCAGAUUGUGGUGCUCCUGAACCCGAUUGGGCCUCUUUGAAUCUCGGCGUCCUCAUAUGUAUUGAAUGUUCUGGUAUACAUCGUAACCUUGGUGUUCACAUUUCCAAGGUCAGAUCGCUCACGCUUGAUGUUAAAGUAUGGGAACCAUCGGUCUUGACUUUAUUCCAAUCGUUAGGUAACGUAUAUGUAAACUCAGUGUGGGAGGAGUUGUUGAACUCAGAGAGUAGAUCUUCUAGUGCUAGUAGGUCGUCGGGGUAAGUGGCUACGUAUUCUCGUCAGGUAUAUUUGUGCAAAGACGAAACUACUUCUUACAUCUAUUUACACAGUCUUCAUUUUCUAUUUUGUAGCACUCCCAAGUCAGAUCGACCAAGAAAGUUUCUUGCAAGGAAGCCUGGUUUUAAUGAUCCCAUUUCCGUGAAAGAGUUGUUCAUCCACGCAAAGUACUCAGAGAGGAUUUUUGUCCGCAAAGCAAUAGACAGUCAGCAUUUCCAGGCAGUUUUCCAAGAGAUUUGGGAGAAUGUCCGUGCCAACGACAAGAAAUCAGUUUACAAACACAUUGUCUGCUCUGAAGCAGAUGUGAAUGCUCUGCGUGGACAAGCAUCGUACACCGUGUCUUUGCCCUUAUCAAAGAUGAUGCAGCUGGAAGCGAAGGAGGAAACCCUUGAAGCCAAAUUCAAGAGCAUUGAAGAGGAAUUUCAAGAGAAUCCUGAGGAAUAUUCUAACUCGAAAAUGGACGGCGAAAGUAUGGUCAGAGAAGAAACUUCAAACGACUGCUCUUUGCUUCACCUUGCUUGUCUUUCUGCGGAUAUCGGUAUGGUGGAACUAUUGCUUCAGUACGGUGCAAAAAUAAAUGCAACAGACUCAAAAGGUCGGACUCCACUUCAUCAUUGUAUCAUCAGCAGGAGAUAUGCAAUUGCCAAAUUGCUACUUAUGAGGGGAGGAGAUCCGAACGCUGUAGAUAAAGACAGUAACAUACCGGUCAAAUAUGCUUCAGAGACAGACCUCAAUGAUAGCGAACUAAUUGCUUUAUUAACAGACUCCAAAAGAUGAUAGUACUGAUGAAUCAAGAACAGAAAACCAUUUGAUCUGCUUAUCACACAGAAAGCAGGAAAAUGAUAUAGCACUAGAAGAGUGUUGCUCCACUGAACUCUUUUCGCCUUUUUCCGCCUUUUAGUUCGUUUCGUACUCAUCAUAUUUUUGCUCAUAUAACCGGCGAUUUGUUCAUGAAGAGCGUAGAGAUACAUGUAGAGUUUCUUUGGUGCUUGCUAG
Isatis_indigotica_Transcript_455	2759	ACGACGACGACGGAGGAGGAGGAUCGUUCUUCCCGGUGAAGAAAAUGCAUUUCUCUAAGCUCGAUGAUUCGCCCAUGUUUCGGCAACAGAUGCAAUGUAUGGAAGAGAGUGCGGAGUUGCUGCGUAUGCGAUGCUUAAGGUUCUACAAAGGAUGCAGAAAAUACACGGAGGGACUUGGAGAAGGGUAUGACGCAGAUAUUGGCUUUGUAAAUGCACUUGAAUCUUUCGGAGGGGGCCAUAAUGAUCCCAUCUGUGUUGCUUUUGGAGGUCCUGUAAUGACAAAAUUCACAAUUGCUCUACGAGAAAUUGGGACAUACAAGGAAGUUCUUCGUUCCCAGGUAGAACAUAUGCUGAGUGACCGGUUGCUUCACUUUGUGAAUGUUGAUGUCCAAGAAGUUAAGGAAGCACGUAAACGGUUUGACAAAGCUUCCAUUACAUACGACCAGGCACGAGAGAAGUAUCUUUCAUUAAGAAAGAGUACGCGAUUGGAUGUGGCUGCCACAAUUGAGGAGGACUUACAUGGCGCAAGAACGGCGUUCGAGCAAGCCCGGUUUCAUCUGGUUAGUGCACUCUCUAAUGCGGAAGCUAAGAAGCGAUUUGAGUUUUUGGAAGCAGUCAGCGGGACAAUGGAUGCUCAUCUCCGCUUCUUCAAACAGGGAUACGAGCUACUACAUCAAAUGGAGCCUUUUAUUAAUCAGGUGUUGGCUUACGCACACCAGUCUAGAGAAUGUGCAAACUAUGAAAUGGCAUCACUUAAUGAAAGGAUGCAGGAAUACCAAAGGCAAGUUGAUCGAGAAACUAGAAACUCAAGUGGUUCUCCUACAGGGGAUGGCAUGAGACACAACUCAAGAAACUCACAAAAAGUCAUAGAGGCUGUCAUGCAAUCUGCUGCAAAAGGAAAGGUCCAGACUAUAAGACAAGGGUAUCUAUCUAAACGUUCGUCAAACUUGAGAGGUGACUGGAAAAGAAGGUUCUUUAUCCUUGAUAGCCGUGGGAUGCUAUACUAUUACCGCAAGCCAUGGAAUUGGUCUUCAGGAAAUGGAAGCCGUUCUGCUGUUCAUAGGAACAUGACUUCAGAAAACAGUCCUGGGCUGCUAAGUCGGUGGCUGUCUUCUCAUUAUCACGGUGGUGUUCACGAUGAAAAACCAGUUGCACGUCACACUGUGAAUUUGCUGACCUCGACGAUCAAAGUUGAUGCAGAUCAGACCGAUCUAAGAUUCUGCUUUCGAAUUAUUUCGCCAACAAAAGUUUAUACAUUGCAGGCAGAGAAUGCGCAAGAUCAGAUGGACUGGAUCGAGAAGAUAACUGGAGUUAUUGCUUCUUUGCUAAGUUUUCAGACACCUGAAAGAGCAAUCAUGCGUCUUUCUACGGUGGACGGAGAUACUUUCUCUGCAAGUGAUUCCGGUUCUUUAGCAGAUCCAUAUGAUAUCGAGCAGGCAGAAAGUGGAGAAUCCACAGUGGAAAAUCCCAUGACAGGAGGAAACCGUUCGAGGUUCUCAGGGUGCUUGCAGCAACAUGAUAUGGCAAAGACUGAAAAGCCAAUUGAUGUCUUGACAAGAGUAUUGGGGAAUGAGAAAUGCGCAGAUUGUGGUGCUCCUGAACCCGAUUGGGCCUCUUUGAAUCUCGGCGUCCUCAUAUGUAUUGAAUGUUCUGGUAUACAUCGUAACCUUGGUGUUCACAUUUCCAAGGUCAGAUCGCUCACGCUUGAUGUUAAAGUAUGGGAACCAUCGGUCUUGACUUUAUUCCAAUCGUUAGGUAACGUAUAUGUAAACUCAGUGUGGGAGGAGUUGUUGAACUCAGAGAGUAGAUCUUCUAGUGCUAGUAGGUCGUCGGGCAGCACUCCCAAGUCAGAUCGACCAAGAAAGUUUCUUGCAAGGAAGCCUGGUUUUAAUGAUCCCAUUUCCGUGAAAGAGUUGUUCAUCCACGCAAAGUACUCAGAGAGGAUUUUUGUCCGCAAAGCAAUAGACAGUCAGCAUUUCCAGGCAGUUUUCCAAGAGAUUUGGGAGAAUGUCCGUGCCAACGACAAGAAAUCAGUUUACAAACACAUUGUCUGCUCUGAAGCAGAUGUGAAUGCUCUGCGUGGACAAGCAUCGUACACCGUGUCUUUGCCCUUAUCAAAGAUGAUGCAGCUGGAAGCGAAGGAGGAAACCCUUGAAGCCAAAUUCAAGAGCAUUGAAGAGGAAUUUCAAGAGAAUCCUGAGGAAUAUUCUAACUCGAAAAUGGACGGCGAAAGUAUGGUCAGAGAAGAAACUUCAAACGACUGCUCUUUGCUUCACCUUGCUUGUCUUUCUGCGGAUAUCGGUAUGGUGGAACUAUUGCUUCAGUACGGUGCAAAAAUAAAUGCAACAGACUCAAAAGGUCGGACUCCACUUCAUCAUUGUAUCAUCAGCAGGAGAUAUGCAAUUGCCAAAUUGCUACUUAUGAGGGGAGGAGAUCCGAACGCUGUAGAUAAAGACAGUAACAUACCGGUCAAAUAUGCUUCAGAGACAGACCUCAAUGAUAGCGAACUAAUUGCUUUAUUAACAGACUCCAAAAGAUGAUAGUACUGAUGAAUCAAGAACAGAAAACCAUUUGAUCUGCUUAUCACACAGAAAGCAGGAAAAUGAUAUAGCACUAGAAGAGUGUUGCUCCACUGAACUCUUUUCGCCUUUUUCCGCCUUUUAGUUCGUUUCGUACUCAUCAUAUUUUUGCUCAUAUAACCGGCGAUUUGUUCAUGAAGAGCGUAGAGAUACAUGUAGAGUUUCUUUGGUGCUUGCUAG
>Isatis_indigotica_352
Isatis_indigotica_Transcript_456	576	GGGAUUGCGUGGGCUUUCGGUGGAAUGAUCUUUGUUCUCGUUUACUGUACCGCCGGUAUCUCCGGUGGUCACAUAAAUCCGGCUGUGACGGUGGGACUGUUCUUAGCUCGAAAAGUAUCACUGGUGCGGACAGUGUUAUACAUUGUGGCUCAGUGUCUUGGUGCCAUCUGUGGUUGCGGUCUGGUCAAAGCGUUCCAAAGUUCUUACUACACCAGAUAUGGAGGUGGAGCCAACGAGCUUGCCGACGGCUACAACAAAGGUACCGGACUCGGUGCUGAGAUCAUCGGAACAUUUGUCCUCGUCUACACCGUUUUCUCGGCCACAGAUCCCAAGCGAAGUGCACGUGACUCCCACAUUCCAGUUUUGGCGCCACUUCCUAUUGGUUUUGCCGUCUUCAUGGUUCACUUAGCCACCAUUCCCAUCACCGGAACCGGAAUCAACCCGGCCCGUAGUUUCGGAGCCGCUGUUAUCUACAACCAAGAAAAGGCUUGGGACGACCAAUGGAUAUUUUGGGUGGGACCGAUGAUCGGAGCAGCAGCUGCUGCGUUGUACCAUCAGUUUGUUCUAAGAGCGGCU
>Isatis_indigotica_353
Isatis_indigotica_Transcript_457	1096	UGGCAGUAGUAUACGUGUCCCGACUCCCGACCGAUAAUGCUGUGGAUGAAGAGUAGAACACCAGAAGGACACUCUCUAAAGGCUUCAUACCUCUCCGUAAUAUGUGUCUUGCUCUUCAUCUCCUGUCUCUGGGCGGAAUUUGUCGGCUUACCUUAUUUCUUUGGAGCGGUGGUCUUGGGUCUAGCCACCCCAAAACGUCCGCCUCUUGGCGCUGGACUUUCAUAAAAGAUGGGUUGUUUCGUCUGGUCUGUCCUCAUGCCUUGCUACAUCAUCGGGAUUGGCCUCACUAUCGAUCUCUCGCUCUUUUCCUUGAGUGAUGUUAUCCGUUUUGAGCUACUUUUUGGGACUGUCCGGUUCGCAAAAUUCGUGGCUAUUGCCUUGCCUUCCCUCUACUUCAAUGUGCCCCUUUGGCACGCCAUUCUUGUCGGGUUUAUCGUCAAUAUCCAAGGAAUUUACGAUGUUCAAAUCUACAAACAGAACUUGAAUUACACGGUAAAAUUAAACAGAAUUUCAUUGGCAUAUAUUUGAUUCCUAGCGUUGGAACAUUAUACAUGAUUAAUUCUAGAAACAAAAAAAAAUAAUAAUGAGAAUGGAUAGCUUUUGUUCAAGGGGUGCAGAGAAUAUCAAGAAGAUCUUUUGGAGCAAUGGUGAUGUCAGCAACGGUGAACUCAACGAUAUUCAUAGUGAUAGUCAAGAAAUUGUACCAAACCAUGAGCAAGCUAGCGCAAGCCUUACAAGAGACGCUCGGUUCAACACUGCCGAAUCGAGGCCCCGUUGAGGAUCCUCUCCUGUUUCCGGCAACGCGAGGCGGUGCGUCCGGUGCUGGACCUCGUCGAACUCUCUCGUCCAGUCAUCGGAUCUCCUCUCUCCGUCUUCGCCGUGAAUCUAGAAGAGCUCCAUAACCACAGUCUUCCACUUCUUAUUCAUCACACGCAAGAGAUAAGUCCCUUCAUCGUGGCUACCAAAAGAGACCAGAUCGUUAAGGCAGUCCACAACUACGAGAAGAAUAAUCCGGUAAACCACGCCAAUUAAUUAAUCUUUAUAUGUAGCAUGCAACGUGGGUAUGAUGAUCCAAAUUCACGAAAUUGAAAUAAGA
Isatis_indigotica_Transcript_458	490	UGGCAGUAGUAUACGUGUCCCGACUCCCGACCGAUAAUGCUGUGGAUGAAGAGUAGAACACCAGAAGGACACUCUCUAAAGGCUUCAUACCUCUCCGUAAUAUGUGUCUUGCUCUUCAUCUCCUGUCUCUGGGCGGAAUUUGUCGGCUUACCUUAUUUCUUUGGAGCGGUGGUCUUGGGUCUAGCCACCCCAAAACGUCCGCCUCUUGGCGCUGGACUUUCAUAAAAGAUGGGUUGUUUCGUCUGGUCUGUCCUCAUGCCUUGCUACAUCAUCGGGAUUGGCCUCACUAUCGAUCUCUCGCUCUUUUCCUUGAGUGAUGUUAUCCGUUUUGAGCUACUUUUUGGGACUGUCCGGUUCGCAAAAUUCGUGGCUAUUGCCUUGCCUUCCCUCUACUUCAAUGUGCCCCUUUGGCACGCCAUUCUUGUCGGGUUUAUCGUCAAUAUCCAAGGAAUUUACGAUGUUCAAAUCAAACCAUGAGCAAGCUAGCGCA
>Isatis_indigotica_354
Isatis_indigotica_Transcript_459	827	AUAACUUUUUUUUUUUUGUAUUUUGACAACCUAGGAAGAGUUCUAUAGUAAUUGGCUUUGACUUGAGUUUGAUAGAUAGUGAGCCGACUCUGAACUAUUAGUGAUGUGGUAACCACAUACAUGGCGAGAGUACUUUUGGAUUCAUUAUCGUCGUAGGGGCUCUCGUAUUGAUAAAUGCGAUGGCAUGAACUGGUUAUUCUUCUUGCAUUGGGUCAAAGAUCGUCACUGGUAAAUGUGGUGUUUGUAUCUCAUCUUGACACGGCAUUUGAGUGAUUUUGAAACAGCAGUUGUCCUCCUCUUCUUCAUAUGAUGAUUCAGAAGAGUCAUUAUAAUCUGAGUAGCCGCAGAUAGCAUCCUUGUCGUCAUUAUCAUACGAUAGAACCGACUCAAGGUCAUUGUUGUCGAGAUCGAUAUCCGGGGCUAUCUUGGAUAAUGAGUUUAUGAGAUAUUGAUUUUUCCUCUAUGACUUGUUCGUACAAUUCUUUGCGGAAUGUCCUUACUUGUGGCACAGAAAGCAUUUUGUCUUUCUUUUUGAAAAACAGUUUGCGUCUAAACUUGUUUAAGCGUCUUUGGAAUGACUUUCUGAACUUUCGAGACUUGCUUCGAGGAUCAAAUGAACAAGCUUUCUUGGAUUUUGAACACUUGUUCGAUAGAUCUGGUCUAGCACAGAUCCUGGAUAGCUGCCUUGAUUUGUCCAUGAAUUCGAUCCAUAAUUCUUUUUGUUUGUAAAGCUUGUCGAGCGUUCUAAAAUUGUAUUGCUGGAUUUGGCCACUAGAGAUUUCUUCUAUCGUUUGACCUUGAUGGCUGACAUACAACUUGAUUUGCUG
>Isatis_indigotica_355
Isatis_indigotica_Transcript_460	878	GAUAGUCAUCGAUUGAGGAUAUAUAAACUUGAUUCAGGCUCGGGUUAUUGAGACCGUCGAGAGUAUAAUAACUUUGCGUUUGUUGUUCAAAGUGUUCUGCGAAAUCUCUUUUCUUCAAUAAACAACAUUUUGCCGUGAAUUAUUCUUCUUGCAGUUGUUCUUUAAGAUGUGUAGGUGUACCGAUGAAUUCUCUUUGAAUUUCUCCUAAAAGCAACGAAAUCGUUGUUUGGUAAACUUGUUGCUGUCAAUAUUCGCCGAUUAAUUUCCACCAUUCUUUGAGUGCUCCUGAUAGCUGUGCCAUAAAUUUUUGAAUAACACUGGCGAUGUAAUGGCUUCCGAGUUCAUCCAUGCAUGAAAUUCGUCAAGAUGAUCAUUCCAUUUUUCAAAUGGAAUAUCAUCGAAUGUGAAUACCAUGACCUUCGAAGUGAACUUCUUGGUUGGCAUUUUUUGAUGUCUGGGGGGGGAGCGUAAUUCAUUUCUUCAUCGCUUGAAAGAUCUCACUCUAUUCAGUUCAUUUUUUUAAGUACUAGAUCUUCUACCUAUAGCGAACUGAUUUGGCAGUGACUCCUCGUCUGAACUAUGGUUGUAGCUAUUGGAGCUUGAGUCAGAGAAGUGAUUAAUCAUUGUGAUUGGUGCUUGGGUCUGUGCUUCCUGCGUAAUCCCGUUGUAAGUAUUACCAAGAGCAUUAAUCAGACUAGACAACGAAAAUUCGAUUAUUCAGAUAUCUUUUUUUUUUCUUUGUAUCUUCAAUAGAUUCAUGUCUUGAGGAGGAGGUGAGAGUUGGUCUUUUAGUUGGAUUAACCAGGAAUUCUGAAUUUUAUUUCUCACUCGAACAAAAUCGCAAGAGGUUUUUGGAUGAUGGUCCUCCUACAACUGAA
>Isatis_indigotica_356
Isatis_indigotica_Transcript_461	524	GGAAAACCUUCUACAAAGCUUUCACAACAAUACCUCACUUAUUCACAAUUGAAGAGUCUGCAGAUUUCAAUAAAAUCAAAGAGGAAAUUACAAUAGUCUCGUGCGCGGAUUCUCACAUGGACUUCCUUUAAAAGGGUAACAAUCCUAUGUGGCUGAAUCCUCUGUGGCUGAAUUUAGAGUUCUUUGUUUCAUUGACUUUCAAGAAAGAUGUUCACACCACUCCUACAAGAGCAAGUCAUGCGGGAAUACUAGCUGCACUAUUACAACAAGCAAAUGAAGAAUGUGACCAGCUAGUCACUCAAGGGGUCGUUUCGUCAACAAAUUCACCAUGGGCAUGCAAGGCUUUUAAUGUAAACAACUGUGACGAACAAGCAUGCGAAAAACUCAGGCUAGAUAUUAUGUACAAGCCUUUAAAUCAAUAUCUACAAGACGUUAAGUUUCCUCUGUCAAACAAAAAGGUACUUCUGCAACGUCUCCAAGGAGCGAACAUAUUUUCAAAAUUUGACCUAAAGUCAGGAUUUCGG
>Isatis_indigotica_357
Isatis_indigotica_Transcript_462	1769	GAAAAAGUCAAAAGCAGUUGACCACACACAAGCGCUUCCUCUCCUCCGCCUCGACUUCUCGACUCUGUGGAAAAUGGGAAAACGUGAGAAAAAACCUAAUCGUCGUCGCCAUAAAGGAGAGUUCUCGAACAGUGGCGAAGAUUUCUACGAUCAACACCCGCCGGCUGCUGCCGCCACCGUCGACGAACAUGAAGAAAACUCUGAGGAAGAAGAAGAAGAAAAUGAAGGAAACACCGAGCUCCAGUCAUCGAAUUUGCCAUCAAAGUUCCUUUUAUACCAACAAUCAGUCCAGGUGAAAUCAAUUUUUUCUUCUUCUUGCAACUUCUUUUUCCAGAAAUUUUGUUUAUCAAGAAAAUGAACUGUUACCAUUCUGUAGUUUAAGCCAAAUUCCGACACUGUGUUUUAACUUAAUAGUACUUAAGUCGUCUUAAGUAAGAGAGUUCUCGGGUUUGAUUAUUUGAAGAGAGCUCUAAUGUGAAUCUUUGAGUCGAGGCUGGGCACAGUUAUUGCUUUGGUUAAGACUGUCGUGAUAAAGGUAAUGCCUUUUUGUUAUAUGUUUGCAAAUUAGUUUGUAUCUCAGAGAUUUGAUGGGUCAUUGAGUUUAUGGAACUAAAAAAGAAAAUUUAUUUCCUUCUCUGUCUCUCUUGUGGAAAGAAGCAUUAUUGUAUUAUGUGUGUUUGGUGCAGUCACCAAAAGGAGACAUAAGCUACUUGCAGAAGUUCUUUUUGAUGUAUGUUGGUGGAAGACAGCCUCUGCAUUUUCAAGAAGAUUUCUGUGGCACUGCUCUCUUAAGUGCGGAGUGGCUGAAGACUGACACAAGGAGGACUGCUAUAGGGCUAGAUUUCGACCUUGAGGCACUAGAAUGGUGCAUGGAUAACAACAUGAGUAAACUCGGUGCCGACGUGUGUUCGAGAAUGUCGCUUUUCCAUGGGAAUGUUUUGACCCCUCUUGAGGCUAAGCAAGUGUCCAAAUCCCACGAACUGAUACAAAACAUCAGCUUGGAUGAUGGUGACAACGAAGAUUUGGUUGAAUCCGUAGAGAAAGAUGAGCCUGGUUCAUUACCGAAGAGGGACAUCGUGUGUGCUUUCAAUUUUAGUUGCUGUUGCCUCCACAAACGCUCGGAGUUGGUUACUUACUUCAAGAAUGCACGUGACGCUUUGUCCAAAAGAGGUGGUAUUUUCGUGAUGGAUUUAUAUGGAGGUGCUUCUGCUGAGGGACAGUUGAAGCUUCAGCGGAAAUUCCCGAGUUUCACGUAUACGUGGGAGCAGGCUGAGUUUGAUAUUGUAAGUCGCAAGACAAGGAUCAUUCUUCACUAUCACCUUCAGAAGCAGAACAGAAAGAUUCGCCAUGCUUUUUCAUAUAGCUGGAGACUGUGGUCAUUACCGGAGAUAAAGGACUGUAUGGAGGAAGCCGGGUUUACCUCAGUCCAUUUUUGGCUCAGAGAAAUGCCUGACGCUUCUGAAAUGCGUAGAACAGAUGGUUUUGGUGAGGGACGUGAUAUCAAGUACGAACAAGUCAAGAGCUUUCAACAGUGCGAUGCUUGGAAUGCUUACAUUGUUGCGGUCAACGUCUAGCUUUGUGUACCAAACCAUAACUAGAGAAUCGGUUAUGCUAUCUUUUGGUCAAAAGCUAUGAUAACCUGACACUUAUUUAGCCAUUUAGAUCAGAUACUCUAUGGACUUUACAUCUAAUUUUUUGUUUGUCACACUGGUUGACUUUUCUGCACCAAUAAUCAAGGAGAAGUAUUAGUGAAAUUUAUGUGGUCGCCG
Isatis_indigotica_Transcript_463	1375	GAAAAAGUCAAAAGCAGUUGACCACACACAAGCGCUUCCUCUCCUCCGCCUCGACUUCUCGACUCUGUGGAAAAUGGGAAAACGUGAGAAAAAACCUAAUCGUCGUCGCCAUAAAGGAGAGUUCUCGAACAGUGGCGAAGAUUUCUACGAUCAACACCCGCCGGCUGCUGCCGCCACCGUCGACGAACAUGAAGAAAACUCUGAGGAAGAAGAAGAAGAAAAUGAAGGAAACACCGAGCUCCAGUCAUCGAAUUUGCCAUCAAAGUUCCUUUUAUACCAACAAUCAGUCCAGUCACCAAAAGGAGACAUAAGCUACUUGCAGAAGUUCUUUUUGAUGUAUGUUGGUGGAAGACAGCCUCUGCAUUUUCAAGAAGAUUUCUGUGGCACUGCUCUCUUAAGUGCGGAGUGGCUGAAGACUGACACAAGGAGGACUGCUAUAGGGCUAGAUUUCGACCUUGAGGCACUAGAAUGGUGCAUGGAUAACAACAUGAGUAAACUCGGUGCCGACGUGUGUUCGAGAAUGUCGCUUUUCCAUGGGAAUGUUUUGACCCCUCUUGAGGCUAAGCAAGUGUCCAAAUCCCACGAACUGAUACAAAACAUCAGCUUGGAUGAUGGUGACAACGAAGAUUUGGUUGAAUCCGUAGAGAAAGAUGAGCCUGGUUCAUUACCGAAGAGGGACAUCGUGUGUGCUUUCAAUUUUAGUUGCUGUUGCCUCCACAAACGCUCGGAGUUGGUUACUUACUUCAAGAAUGCACGUGACGCUUUGUCCAAAAGAGGUGGUAUUUUCGUGAUGGAUUUAUAUGGAGGUGCUUCUGCUGAGGGACAGUUGAAGCUUCAGCGGAAAUUCCCGAGUUUCACGUAUACGUGGGAGCAGGCUGAGUUUGAUAUUGUAAGUCGCAAGACAAGGAUCAUUCUUCACUAUCACCUUCAGAAGCAGAACAGAAAGAUUCGCCAUGCUUUUUCAUAUAGCUGGAGACUGUGGUCAUUACCGGAGAUAAAGGACUGUAUGGAGGAAGCCGGGUUUACCUCAGUCCAUUUUUGGCUCAGAGAAAUGCCUGACGCUUCUGAAAUGCGUAGAACAGAUGGUUUUGGUGAGGGACGUGAUAUCAAGUACGAACAAGUCAAGAGCUUUCAACAGUGCGAUGCUUGGAAUGCUUACAUUGUUGCGGUCAACGUCUAGCUUUGUGUACCAAACCAUAACUAGAGAAUCGGUUAUGCUAUCUUUUGGUCAAAAGCUAUGAUAACCUGACACUUAUUUAGCCAUUUAGAUCAGAUACUCUAUGGACUUUACAUCUAAUUUUUUGUUUGUCACACUGGUUGACUUUUCUGCACCAAUAAUCAAGGAGAAGUAUUAGUGAAAUUUAUGUGGUCGCCG
>Isatis_indigotica_358
Isatis_indigotica_Transcript_464	425	GCCUGCUUUCGAGCCCUUGAUCUUGCUGCUGAUUCACGGUUCUUUAUCUUUCUCCUUUGUGUUUUCUCCACGACUUUUUUUUCCACGUGAAUGCCAUUAUUGCUCUUCCUAUUCCUCAUGCUAUUACUACCGCUAAUACUGUAUGGAAAUGGUGUGGCUAGUGAUGAACCAACGUUAGUCUUCCGUGUCCCAUCUAAUAGCGGAAAUGGUGUAAUCGGAGAACAUGUGUCUACUACACUCAUGGCUGCUCCACCAGGAAUUGUUGCAACGCUUGGGACCAAACUUAUGUUAUUUUCUAGCUGACUUUGGUCUCCAGUUCCCAUGAAACUCUCUCUUGUCCCAUGAGUAUUAACCUGACCACUCGUAAACGCGAGCUGUGUUCCAUAACCAUAACCAUUACCAUGACCAUGUGGUUUCGACAUGAU
>Isatis_indigotica_359
Isatis_indigotica_Transcript_465	495	CUUCUGCUAGUUUUGAUUUUUCUGUAUGUAUAUCAACCAGAAUUUGCAUGGCAGCAUUAGCACCUUCCUUUGCUGCUUUUUCAGACUUAUUUAGACCUUUUGUGCUAACCUUGAUGUUCCCUCCUUCUAGGAGGUCUUGAUAAAUAUUUUCUGCAGAAGCAUUACUCACAUCCUUAAGUACCCCACGCUUCUUUUGCUGUUUAAAAGAGGGCUUUGUCGGAGGUAUCGAUACUCCUCCCAAGGCUUGUUUAGCUCGUGAUCUUGUUAUUCGUACAAAAUUUCCCUGAACAUCUGAAGUAGAGACAUUUUCUUUGUUUGCAUUUGGAUGCAUCGAAGAAGAGCAAUACAUAAUUUAGCCCGAGAAAUGGCAGCGGUUUAGCCAAGCCUGGCUCAGAAAAUCGGAUUAUAAAUUUCCGGCGACCUUCAAUGGCGGUGCAGAGAAGCUCACUGAGAACGCUCCAGAGAGAGAGAGAGAGACUAAGCAGCGAAAUUGGG
>Isatis_indigotica_360
Isatis_indigotica_Transcript_466	817	AUUGAAGCAAAGAUGAUAAGACAAUCAUUCUCAAUUUGAACAAUCGAGCAAACAUGUGAUUCACAUCAAACACAAACACUAUAAUCACAAAUCCAAGUGAAGCACAUACUUAAUUAUAUACAUGUGUGUAUCUCUCUAUGACUCUAUGUAAAGCUUAAACCUUAAGACAGCUGUUUUUAGGUCUGGGACGAGACCAGAAGCGCCUUGGUUUUGAAUCGAUACCGAGGAGCACGAGGAACGACCUGACUCGGUCCGAAUCCGUACUGGCCGAUACCGCCGGUGAGAGGAGGUCCGUCGUCGUAGAUGUAGCCGACGAGGUGGCCGCAGCUAUUGCACUUGAUCUUGGUCCGUUUCCGUUGGAUUCCCCAGUAAUCUAGGGUUUCGAAGAACGGCAUGAUCUUAUCCUCUUUCUCGAAUCUGAAUUUCUCGGCGUCGACGGCGGCGAAAGAGAUCGUUCCUUUGUUCCCGGCUUCGAAGUAGAAAUCGGGAGGAAACAAAUCGUUACGGUUCAGAUUCAGAUCGGAUCCACAUUCCUUGCAACUGUAGGUCGUGAACGCCAUUUCUCUAAUUGCUGAUUUCUCCAACUAUCUUCUUCUCUAUCGUCCUUUUCUUCUUCUUCUAUGUGCGGAAUUUUCUCGCGUAGACACGCGUUUCUUUGGUCAGCGCCGUCGGAACUCGGAACUGAUUCCAAUCUCUCGCCGGUGUCAAAUUGGGCUAAUGGGCUACUAUAUAAUGGGCUUUAUGUGAUUUAAAUGUAUGGGCCUUCCAUAGUUUUUUUGGCCAUGUUACUAUAAAAUUGCGAGGAUCAAAAUCUAAA
>Isatis_indigotica_361
Isatis_indigotica_Transcript_467	470	GGAACAUAUAAGGGCAUAAAGCUUUCAGUUGCUGCAGCUCAGAAACCAUGAAUUUUGAUAUUUUCUUUCUUCACAAUUCCAGCCUGGACAAGGAAGGUGGAAACAUUCUUCCUCUGAUCACCUUGAAGUUGAAUAACCUGUCCUAGUUCGGGGUCCUGGACUACAGUACCAUUGCAGCAAAAUUCCUUCUUAAGGUCUUUGAGUAUCUUGUUGUAGCUGUAUUCUUUCUUCAAACCCUGCACAGUUGUCAGGCUCUUUCUACCGUUCCGCUGCUGUAUACGAAUGUGCACAUACUCUUUUGUCCCAGCACCGGAGUCCUCAGCAUUUGCGUCAGCAAACGGAUCAAAGGCAGUAGGAAUUUGGGAGUCGAGUUCAGACAUGAAACUUGGCUGAUUAAAUCUACCCACCAACCAACCAGGCCCCUCCACUCCCGCCCGGUACGCCAUGCUCAGAACUGUAGCUGCCGCUCA
>Isatis_indigotica_362
Isatis_indigotica_Transcript_468	1973	UCUCUCUCUCUCUCUCUCUCGUCGUCAAUGGUGAUGGAGGACAAGGAGAGUUGCGGUAGUAGAGUAAUCAGCGACAUCUUACCGACGUCGCAGGCUGCCGUGGACCGUCGGGAGCGCAUGAAACUGGAGGUUUUCGACGAGGUUGUCCGCCGUCUCCGUCAAUCUGGCAUCAUAGACACGGAUCGCCCUGGUUUCGUCGACGAGCUCUGGACUCACUUCAAUCGCCUCCCGGCUCGGUAUGCUUUGGAUGUCAAUGUAGAGAGGGCAGAAGACGUGCUCAUGCACCAGAGAUUGCUGCAUUCCGCUCUUGAUCCACAUAACAGGCCUGCAAUCCAAGUUCGUCUCGUUCAGGUUCCACCUGCGGGUACCUCAGCUAACUCCUCUACCUUAGACUCUCUUACCAACGAAGCUGAUCAAACUUCUCCUCCACUCUCUACCAAAAAAAGCAUUCAUCCGCCGCCUGCCUUUGGUUCAUCUCCCAAUCUUGAAGCACUUGCACUUGCUGCCAGUAGAUCCCAAGACGAGGAGGGAGACAACUCUGUGCGUAACAAUUCACUCUAUUCACGGCCCUUGCAUGAGAUUACCUUUUCCACAGAAGACAAGCCUAAGCUCCUUUUUCAGUUAACUGCAUUGCUCGCUGAGCUUGGGCUGAACAUUCAAGAGGCGCAUGCUUUUUCCACAACUGAUGGUUUCUCACUAGAUGUUUUUGUCGUUGAUGGUUGGCCGUACGAGGAAGUAGACAGACUUAGAAUAGCAUUGGAGAAAGAAGCAGCAAAGAUCGAGUUGCAGGACCAAAGCUGGCCUAUGCAGCAAUCCUUCUCUCCUGAAAAGGAAAACGGGCAAACAGGUGUCAGGACGGCGAAAGAUCAUGUCGCAAUACCCACUGAUGGAACUGAUGUUUGGGAAAUCAACCUCAAACACUUAAAAUUCGGGCAUAAGAUAGCAUCUGGUUCUUAUGGAGAUCUUUAUAAAGGUACAUAUUGUAGCCAGGAAGUUGCUAUCAAAGUCCUCAAGCCAGAACGUCUAGAUUCCGAGCUAGAGAAAGAGUUUGCCCAAGAAGUAUUUAUUAUGAGGAAAGUUAGGCACAAAAACGUCGUUCAGUUCAUUGGUGCUUGCACGAAGCCUCCACAUCUUUGUAUUGUUACAGAAUUCAUGCCCGGUGGAAGUGUAUAUGACUAUCUACACAAGCAAAAAGGCGUCUUUAAGCUUCCAGCUUUGUUUAAAGUAGCUAUAGAUAUCUGCAAAGGGAUGAACUACUUACACCAAAACAACAUAAUUCACAGAGAUUUGAAGGCUGCUAACCUUCUAAUGGACGAAAAUGAGGUUGUUAAGGUUGCAGACUUUGGGGUGGCUAGAGUAAAAGCACAAACCGGAGUUAUGACAGCCGAAACUGGAACAUAUCGGUGGAUGGCUCCAGAGGUGAUAGAACACAAACCAUAUGAUCACAAGGCAGACGUUUUCAGCUACGGGAUUGUGCUAUGGGAGCUGUUGACUGGAAAGCUCCCAUAUGAAUACAUGACGCCAUUGCAGGCAGCAGUAGGGGUGGUCCAAAAGGGACUAAGGCCUACAAUCCCGAAGAACACGCAUCCGAAAAUGACAGAGCUAUUGGAGAGAUUGUGGGAGAAGGAUCCAACGCUGAGACCGGACUUCUCAGAGAUCAUAGAGCAGCUACAACAGAUAGCCAAGGAAGUAGGAGAAGAGGGGGAGGAGAAGAAAAAAACAUCAACAGGAGGGGGCAUCUUUGCGGCACUGAGGAGAAGCGCAACACAUCAUUGAAUGAAUCUCCCCUUCCAAAAGACACUGUAUAGCAAGUUUGCAGAGUUUGUGUAUUGUUUGCUUGCUGCUGCUGCUGCUGUUCAAUUGAUUUUUGAUUUUUUUUUUGUAAGUUAUUAUUAUUAUACCCCCCACACAUUGUGUACUCAUCACUUAAAGUUAACGAAAACAAAGAAAAGUAAACGCAAAGUACAGAGAAG
>Isatis_indigotica_363
[truncated: 95,397,501 more chars]
